# Supplementary material for: Cellular Differentiation of Human Monocytes Is Regulated by Time-Dependent Interleukin-4 Signaling and the Transcriptional Regulator NCOR2
Source: Immunity. 2017 Dec 19;47(6):1051–1066.e12. doi: 10.1016/j.immuni.2017.11.024 (PMC5772172; doi:10.1016/j.immuni.2017.11.024)
Supplement: Table S1. related to Figure 1 and S1. Mean Expression Values and Relative Fraction Values of Genes Comparing In Vivo and In Vitro Generated Myeloid Cells [file mmc2.xlsx]

## Sheet: A (Fig.1C)
Probe ID	SYMBOL	CD1c+ DC (log2-Mean)	CD141+ DC (log2-Mean)	Mo-MCSF (log2-Mean)	Mo-GMCSF (log2-Mean)	Mo-GMCSFIL4 (0-72h) (log2-Mean)	Mo-GMCSFIL4 (0-144h) (log2-Mean)	CD45+ lin- HLA-DRhigh cell (log2-Mean)	Monocytes (log2-Mean)	NK cell (log2-Mean)	T cell (log2-Mean)	B cell (log2-Mean)
ILMN_1687035	ADAMTSL4	7.10676	6.79794	7.61104	8.61784	9.25986	8.97998	7.59307	7.74194	7.24962	7.22777	7.19174
ILMN_1683447	LOC440737	10.3221	10.3748	8.65427	8.57699	8.55037	8.95892	9.62475	9.86965	9.85838	11.0187	11.0354
ILMN_1798204	IL21R	6.57247	6.26979	7.36064	9.21642	7.93277	7.79933	7.00414	7.01498	7.44503	7.45717	7.27422
ILMN_1690566	RASSF4	8.9924	7.8441	9.22932	9.62152	9.73914	9.07991	8.63021	8.92539	8.29301	7.39836	7.44774
ILMN_1662038	LARGE	6.75722	6.75844	6.77213	6.74782	6.82093	6.5968	6.76622	6.69994	6.90962	6.6661	9.00204
ILMN_1691432	PRDM4	9.07905	9.42925	9.24043	9.02353	9.37434	9.03392	9.0951	8.95387	9.73216	9.86288	11.7396
ILMN_1676042	ALOX15	6.83179	7.35059	7.03376	7.12522	12.9412	13.9243	6.86926	6.88365	6.92129	6.81886	6.9605
ILMN_1900263		7.01568	6.83758	7.12457	6.82018	6.93916	6.96244	6.8933	6.96728	7.94528	8.75071	7.08825
ILMN_1693014	CEBPB	11.3421	9.95619	12.7595	13.2165	10.4383	10.4029	13.6284	13.5136	12.423	11.2106	11.2263
ILMN_1684385	COPB2	9.21927	9.18892	11.2101	11.2674	10.6795	10.8572	9.61827	9.1813	8.97705	8.67587	8.69964
ILMN_1670807	FAM84B	6.77013	6.74391	6.78605	6.8138	6.8248	6.55317	6.7664	6.76219	8.19751	9.5989	8.07017
ILMN_1788538	NCALD	8.47449	11.7019	6.6387	6.56335	6.77327	6.69043	7.05237	6.78954	10.2553	8.68773	6.95803
ILMN_2359742	CTSB	11.2097	9.51281	14.6241	14.2566	13.895	13.226	12.0274	11.8473	10.0704	10.0313	9.56353
ILMN_1684391	PLOD1	9.63549	9.68098	11.6265	10.8749	10.6854	9.95651	10.1388	10.2937	9.97618	8.14733	8.38886
ILMN_1766637	GLA	9.47269	9.21745	10.7134	11.2469	10.8077	10.5928	10.4704	10.1861	8.95941	8.24503	8.49303
ILMN_1796642	NCF2	9.9558	6.79264	9.54611	10.2758	9.87041	10.0181	10.4111	10.7703	9.633	8.93934	9.01275
ILMN_1804327	NAP1L4	9.81115	9.86141	9.37332	9.44925	9.85687	9.92653	9.53166	9.34535	10.3971	11.2293	9.89227
ILMN_2115862	ESPNL	6.75294	6.75674	6.90701	7.09947	10.3013	9.98944	6.8104	6.80356	6.85834	6.87689	7.33836
ILMN_1779558	GAS6	8.97083	7.61939	10.0591	10.5688	11.3522	11.506	7.89806	7.62247	7.42122	7.44943	7.33213
ILMN_1699599	FCRL3	6.86998	6.91027	6.92737	6.93786	6.98958	6.90315	6.87338	6.84586	7.78348	7.42233	9.16558
ILMN_1718297	EML4	8.16553	9.00497	8.50029	10.2084	8.6867	8.52842	9.05845	8.89406	9.33199	10.5039	10.334
ILMN_1911677		7.00883	7.04036	6.71527	6.88276	6.91023	6.86353	6.95514	6.97726	6.97039	8.68605	6.9646
ILMN_1782070	NPL	7.70879	7.80682	12.0816	11.1026	9.58335	9.80644	9.95254	9.82201	8.10529	7.33947	7.52324
ILMN_1750101	S100A11	10.1533	9.53778	11.3284	11.5133	11.1767	10.8607	11.2882	10.8795	9.25355	8.34852	8.17102
ILMN_2364022	SLC16A3	9.93186	9.89736	11.7621	11.9179	11.5898	11.0357	10.9147	10.5324	9.82366	8.49975	8.72115
ILMN_1800311	HSF2	7.73388	7.71894	7.35024	7.3733	7.23844	7.44338	7.32265	7.61175	8.13686	9.14411	8.28085
ILMN_1673773	GALNTL4	6.77208	6.79301	6.63314	6.49373	9.77116	9.59228	6.59977	6.69745	6.86288	6.6149	6.80008
ILMN_1781819	PAPSS1	9.16541	9.81904	10.6251	11.2053	9.61266	9.972	9.64403	9.5079	8.62754	8.35983	8.8743
ILMN_1739805	NDE1	8.99177	8.92389	7.68555	7.56999	7.97036	7.84944	8.90259	9.02798	9.22407	9.61396	9.71727
ILMN_1683950	SNX11	8.37813	7.55764	10.583	9.91742	10.0093	9.4837	9.12266	9.00636	8.6882	8.22102	8.8285
ILMN_1813703	RALGPS2	6.80124	6.80141	6.75034	6.69573	6.70718	6.65152	6.70158	6.79502	6.89076	6.85481	8.44806
ILMN_1666594	IRF8	11.6317	14.2941	12.2634	11.0176	9.9961	10.2098	11.3709	11.5597	11.1298	9.06845	12.808
ILMN_1739508	LOC652493	6.9866	7.02949	6.91364	6.94517	6.98658	6.93501	7.43277	7.03013	7.53617	7.11387	11.5518
ILMN_1707077	SORT1	8.55057	7.164	9.51465	10.8699	10.5197	10.6837	9.53098	9.5559	8.16794	7.46508	7.60779
ILMN_1751559	C16orf30	7.15047	6.82831	6.7487	6.70564	6.8085	6.75587	6.6824	6.73659	7.45686	8.72118	7.03383
ILMN_2338038	AK3L1	7.00828	6.84889	8.56227	8.49968	8.86417	8.71358	7.18852	7.27476	6.94683	7.1077	7.07467
ILMN_2367141	TCF7	6.77243	6.78955	6.7838	6.75755	6.72639	6.78663	6.92904	6.82553	7.06687	9.05298	7.06578
ILMN_1653504	EDG1	6.97744	7.17433	7.05119	7.24489	7.28027	7.16654	7.08888	7.04469	8.19761	9.96475	8.6482
ILMN_1696360	CTSB	9.70785	8.33985	13.0324	12.2648	11.3067	11.5363	10.3929	10.0659	7.83182	7.87784	7.32609
ILMN_1687538	ETS1	8.9884	9.0061	8.10541	8.45306	8.67167	9.19993	8.84443	8.48413	13.3552	14.0448	12.9619
ILMN_1676470	TCF7	6.78715	6.77462	6.71595	6.91643	6.79651	6.71885	6.75666	6.76904	7.16376	9.34616	7.07751
ILMN_1750961	TM6SF1	8.98297	8.48019	9.63783	10.1578	9.04519	9.707	8.71278	8.72016	7.94058	6.85437	6.87181
ILMN_1684943	TRAT1	6.81407	6.75127	6.97493	6.89159	7.0432	6.89237	6.81516	6.83475	7.27659	9.98664	7.15032
ILMN_2381697	P4HA2	6.84857	6.82197	7.78655	7.29466	8.27449	7.88341	6.87911	6.84981	6.85315	6.84223	6.62311
ILMN_1810864	PMP22	6.74895	6.77393	8.02538	8.23307	6.89909	7.11453	6.83631	6.74908	6.75813	6.65475	6.62755
ILMN_1677814	ABCC3	6.73413	6.77403	10.2941	11.6676	10.1182	9.55395	8.7368	8.63936	8.13117	7.09214	6.99939
ILMN_1671854	2001-09-01	6.88433	6.94156	6.86742	6.82449	6.85117	6.90799	6.88157	6.88773	8.22098	9.01955	8.25432
ILMN_1740505	SGMS1	7.18703	7.22731	8.55437	7.57957	6.95715	7.1555	7.40477	7.24988	7.01135	7.17446	7.20478
ILMN_1684349	IL2RB	7.02487	7.00081	6.76028	6.85133	6.4907	6.71412	7.38579	6.99239	12.3167	10.1322	8.1384
ILMN_1789384	QSOX2	7.601	7.7243	7.49704	7.38703	7.48543	7.55646	7.53285	7.61173	8.20126	8.62406	10.25
ILMN_1721901	CTNNAL1	6.98963	7.10743	7.34032	8.63046	11.3187	12.3203	7.09324	7.05723	7.19189	7.17759	6.8879
ILMN_2049184	DNASE1L3	7.9855	12.05	6.6032	6.67375	11.3066	10.0994	6.79209	6.74463	6.91672	6.70365	6.85482
ILMN_2403946	FEZ2	9.33827	9.46305	10.6653	9.9555	10.0116	10.34	9.54153	9.45281	8.76093	7.85681	8.23283
ILMN_1795158	FGR	11.3373	10.396	9.21064	9.64102	9.78193	10.0692	12.1333	12.1818	11.3263	9.17477	10.1904
ILMN_2373062	RHBDF2	8.35223	7.70717	10.347	9.36969	8.5968	8.13471	9.91257	9.79829	10.2805	8.86793	11.1679
ILMN_1674985	TMEM51	7.26997	6.42051	11.6928	12.258	10.8852	10.2591	8.40194	7.96983	7.44221	7.26337	7.31616
ILMN_1670535	NDRG2	9.52553	10.1468	6.84781	7.00074	6.9761	6.9956	6.79446	6.89151	6.81596	6.90192	6.94265
ILMN_1656310	INDO	7.44277	11.8503	6.84151	6.85961	6.8506	7.10887	6.66444	6.58531	6.80435	6.90959	6.74896
ILMN_2197030	ZFYVE21	8.25715	7.93318	10.54	10.1571	10.6846	10.7238	8.93451	8.80574	8.33751	8.13347	7.96977
ILMN_1740609	CCL15	6.92815	6.93221	6.94734	7.10395	10.0369	9.57624	7.01258	6.95654	6.93837	6.94787	6.9232
ILMN_1713846	PPM1H	7.59566	9.62614	7.49713	7.39527	6.9826	6.95708	7.15225	7.4074	7.04202	6.99607	7.01425
ILMN_2326509	CASP1	11.4687	7.59965	10.5756	10.0154	9.61593	9.06573	11.2386	11.6612	10.5497	9.8351	9.56549
ILMN_1776327	LOC727820	7.7387	7.64084	7.28866	7.41306	7.62674	7.5579	7.68831	7.78942	8.51029	9.55746	9.75385
ILMN_2404625	LAT	7.1819	7.92223	7.2793	7.25198	7.35375	7.00158	7.3338	7.38055	9.51327	10.7963	7.68042
ILMN_1746836	PTAFR	9.2809	5.88463	9.31933	10.1629	9.23519	9.47162	9.47162	9.4661	8.32075	7.94452	7.99995
ILMN_1655195	SMA4	7.58768	7.5029	7.18067	7.10018	7.07974	7.16369	7.59145	7.5587	8.27996	8.47918	8.59512
ILMN_1676765	LOC390354	10.7577	10.7925	9.45177	9.06733	8.9704	8.8265	10.0571	10.0225	10.0454	11.4813	11.648
ILMN_2337974	PKIA	6.75797	6.84235	6.84897	7.71086	7.19819	7.10981	6.84004	6.73803	7.16701	8.82388	8.37318
ILMN_1766123	FHIT	7.01286	7.04888	6.9949	6.94233	7.10487	6.95577	6.84675	6.88239	6.76193	8.05586	6.96421
ILMN_1711786	NFE2	9.6415	6.345	8.28823	12.0238	11.0239	11.1532	10.6379	10.5135	9.68208	8.64209	8.57978
ILMN_1700307	FLJ38969	7.34943	7.21868	7.18976	7.09572	7.14311	7.0601	7.22428	7.38059	7.25464	8.77587	7.19781
ILMN_1779547	HPSE	7.0362	6.44719	8.81742	7.72745	7.19253	7.23751	9.49467	9.41918	7.95347	7.8977	7.68125
ILMN_1793630	SLC4A3	8.32732	8.33936	6.69902	6.65323	6.68643	6.61084	6.71728	6.64577	6.56313	6.65793	6.65094
ILMN_1795089	RASAL3	9.84848	8.8485	9.53962	9.38808	9.06388	8.61731	10.0752	10.087	11.8258	11.8459	10.9337
ILMN_1701487	TAOK2	7.13081	7.03147	7.78129	8.1701	7.85344	7.81221	7.43564	7.15137	7.12062	6.94162	6.96227
ILMN_1716105	NLRP12	8.26571	6.86528	8.27138	9.14638	6.76093	6.89512	9.08307	9.30057	7.96806	7.13889	7.27243
ILMN_2343097	NCALD	8.47847	11.5642	6.80684	6.75037	6.914	6.75613	7.08007	6.86535	9.6631	8.13266	6.93163
ILMN_1915076		8.59962	10.9858	9.46967	9.13065	9.71988	9.5096	8.23576	8.33717	7.79071	7.56824	7.28174
ILMN_1716678	NPC2	12.5049	12.6696	14.757	14.5284	14.4142	14.3191	13.7186	13.525	12.3961	11.6533	12.2249
ILMN_1659960	IL4I1	6.83011	6.79081	8.25578	8.84627	9.11763	8.24042	6.9308	6.85009	6.75064	6.58417	6.57513
ILMN_2312340	LILRB2	9.39401	6.45951	11.0105	11.3846	9.95321	9.68107	11.8396	11.683	10.349	8.66742	8.90437
ILMN_2046730	S100A10	13.9158	14.2737	13.9392	14.1173	13.9705	13.8762	13.5618	13.586	12.7332	12.2878	11.8971
ILMN_2101920	HNRPH1	9.23839	9.28747	7.17022	7.52371	6.51155	6.90897	8.64121	9.05022	9.35692	10.0321	9.96533
ILMN_1755123	GBA	7.7081	7.83933	9.66765	9.55225	8.88877	9.10775	8.4917	8.32304	8.07142	7.64414	7.37652
ILMN_1886655		6.98393	7.00785	6.55432	6.74074	6.62164	6.61532	7.18376	6.93915	10.9769	12.558	9.97957
ILMN_1680274	LOC652694	7.12343	7.09265	7.01264	6.99494	6.96472	6.79476	7.28544	7.03748	7.55131	7.17935	11.0926
ILMN_1804601	LOC649923	6.79775	6.80626	6.74481	6.86067	6.65776	6.85528	6.91641	6.73749	6.89762	6.67565	9.01568
ILMN_1764228	DAB2	9.11285	7.71468	13.914	12.6879	11.7131	11.3485	9.16569	8.0468	9.12445	8.14156	7.92152
ILMN_1686555	FYN	9.81073	9.74215	7.07482	7.15996	7.91936	7.56121	9.65253	9.63544	10.7979	10.9072	9.17914
ILMN_1797428	FCRL3	6.82538	6.76732	6.73224	6.74142	6.73432	6.65164	6.73352	6.73284	8.14172	7.49537	9.53667
ILMN_2414762	TLR10	8.89119	10.2665	7.02517	7.07193	7.00096	6.81465	6.95998	6.92032	7.06894	6.95355	8.66094
ILMN_1694603	SMARCC1	9.82561	10.3581	8.79993	8.90737	8.93963	9.20467	9.56148	9.69882	10.2954	10.4275	10.7653
ILMN_1759075	TNFRSF13B	7.03278	6.78186	6.76434	6.89321	6.68015	6.85237	6.95234	6.79175	7.08632	6.91049	10.5415
ILMN_1723287	SLC6A16	7.03136	7.30734	6.88095	6.77322	6.66607	6.8015	7.047	7.02086	7.46543	7.43912	8.8655
ILMN_1773352	CCL5	7.38908	7.08074	6.82606	6.94754	7.77741	7.17146	7.10579	7.09096	12.801	11.728	9.31397
ILMN_1803745	SUOX	8.44423	8.97713	9.76264	9.95427	10.6275	10.4051	8.71083	8.54492	8.19863	7.64123	7.68271
ILMN_2359789	RAC1	11.8131	11.6218	12.7271	12.4769	12.5692	12.3806	11.5788	11.526	10.9682	10.4242	10.245
ILMN_2398926	C17orf58	8.47901	8.77068	9.87782	9.8487	12.1312	11.7305	8.35399	8.56361	8.82671	7.66088	7.94803
ILMN_2309245	BIN1	9.72435	10.2924	8.49425	7.42768	7.9181	8.04714	8.03094	7.74404	9.69484	10.3024	9.98971
ILMN_1736311	POU2F2	6.97926	6.85074	6.36691	6.32329	5.99107	6.14686	7.00971	7.05679	6.66957	6.62622	7.64849
ILMN_1775235	AFF3	8.02137	7.68281	6.84735	6.71061	6.72734	6.77947	6.99478	6.889	6.8436	6.88257	8.57885
ILMN_1665437	CYP2E1	8.21126	10.5658	6.81116	6.78299	6.75821	6.86254	6.82459	6.85801	6.94474	7.08369	7.00755
ILMN_1768482	CD8A	6.83924	7.09859	6.65849	6.72157	6.68167	6.62712	7.14474	6.88859	10.0674	10.7586	7.82136
ILMN_1654118	BCL2L1	8.45374	8.16626	9.90912	9.9472	10.7258	10.6705	8.5774	8.5409	9.50202	8.42215	7.97511
ILMN_1737025	PLCL2	10.2056	10.3745	9.18636	9.36733	9.5015	9.23005	9.88994	10.3139	11.0434	11.1761	10.9541
ILMN_1752935	TMEM30B	6.7766	6.78621	6.91065	6.90336	6.76753	6.81278	6.78202	6.84215	7.09686	8.25225	6.91585
ILMN_1729816	VDAC3	11.7464	11.9582	12.5899	12.6295	12.9058	12.7565	11.5109	11.5798	11.7567	11.8063	11.2434
ILMN_1717056	TXNRD1	8.47876	8.59323	9.26696	9.40793	9.43406	9.16827	8.62092	8.47431	7.91721	7.37216	7.38554
ILMN_2127605	LRP3	7.66742	7.22752	10.0907	9.51329	9.3463	9.03304	8.88997	9.3012	7.69186	6.87563	6.99327
ILMN_2352190	CLIP2	7.54187	7.09237	7.66729	7.99997	9.18065	8.89039	7.59348	7.59811	7.35541	6.98264	7.78562
ILMN_1729269	LOC285074	7.74571	7.70734	6.37464	6.49485	6.47174	6.84386	7.41515	7.63138	7.68286	7.78663	7.83937
ILMN_1727495	L3MBTL3	7.66133	7.51233	7.29554	7.27518	7.12503	7.03901	8.2352	8.46126	8.27851	9.01817	9.4048
ILMN_2366212	CD79B	7.71163	6.80236	7.64212	7.49883	7.98405	7.61658	9.17836	8.81202	10.0265	9.43479	13.1501
ILMN_2276952	TSC22D3	7.7844	7.80307	6.01089	6.01849	5.9663	6.00397	7.46218	7.79063	7.71303	8.06722	9.28957
ILMN_1739222	ETV5	7.35105	7.09135	10.9699	9.30973	8.16491	8.35835	7.18598	6.86755	6.69577	6.72958	6.85289
ILMN_1692731	TTYH3	9.02428	8.3943	11.4426	10.7303	10.5911	10.55	10.1566	9.99047	8.57119	7.49411	7.60014
ILMN_1721876	TIMP2	10.6932	10.462	12.6001	12.4888	11.6048	11.9642	11.3688	11.4611	9.66638	8.504	8.94568
ILMN_1709334	TM9SF1	8.18169	8.02124	8.82054	8.84045	8.63057	8.88116	8.27729	8.10225	7.50196	7.18871	7.28244
ILMN_1741165	SLC11A1	7.22521	6.00448	10.9993	10.9846	9.48196	8.72533	12.1468	11.5991	10.274	8.50204	8.81877
ILMN_1762294	ADAMTSL4	6.88243	6.41197	7.77152	8.80051	9.73388	9.21997	7.68394	7.86827	7.59481	7.32137	7.25636
ILMN_1769566	ATG3	10.7599	11.1402	10.9088	11.1881	11.4	11.3757	10.7235	10.846	9.88662	9.46503	9.66551
ILMN_1662451	FCER2	6.76945	6.64317	6.89117	6.93892	10.4094	10.5925	6.75935	6.82802	7.00345	6.85152	10.0753
ILMN_2091412	FLT3LG	6.86568	6.58313	6.57296	6.70862	7.11329	6.8637	7.04792	7.08717	7.73826	10.1018	7.70478
ILMN_2336982	NPTN	10.1423	10.4539	11.5051	11.9754	11.3472	11.2312	11.1983	11.0828	10.5689	9.79226	9.75528
ILMN_2047511	CENTA1	11.2716	8.75152	11.0918	10.9404	10.9344	11.0005	11.2114	11.4379	11.0368	9.6108	9.57947
ILMN_1807397	NDUFB5	11.3298	11.5794	12.0623	11.9878	12.1818	12.4864	10.8516	11.0159	10.305	10.414	10.5766
ILMN_2380801	FYN	8.21585	8.00063	6.21943	6.16803	6.5924	6.49228	8.28908	8.13796	8.87886	9.35464	7.49555
ILMN_1682312	CYBB	9.39694	7.30957	10.9761	11.3547	7.47457	7.9869	11.0975	11.3992	9.08492	7.86202	9.10311
ILMN_1780799	ENPP2	6.95997	8.06206	7.55815	11.0945	9.42087	9.4849	7.27362	6.89391	6.92721	7.14923	6.89899
ILMN_1723520	CD1A	8.68611	6.94458	8.6052	9.52009	14.3003	14.2835	7.78123	7.85165	7.38303	7.23674	7.76619
ILMN_2053546	LOC653314	11.9725	12.1054	10.2632	10.2014	10.2212	10.0547	11.6701	11.6703	11.6744	12.2922	12.3992
ILMN_1703263	SP140	7.02539	7.04683	6.67472	6.72696	6.63343	6.77834	6.94353	6.93021	7.33176	7.53474	8.65524
ILMN_1660832	LOC285053	9.37861	9.44099	8.22448	7.96345	7.72682	7.98164	9.04505	9.13497	9.2076	10.3282	10.5438
ILMN_1666545	GCNT1	7.88022	7.90563	10.5207	9.85154	9.98733	9.94159	7.95435	7.86265	7.74774	7.578	7.9662
ILMN_1717046	MOBKL2B	7.08483	6.70321	7.26574	9.59219	8.60595	8.477	6.93755	6.80386	6.67008	6.71087	7.41154
ILMN_2136446	CTNNAL1	6.88748	7.2683	7.07049	7.55262	9.95872	10.3681	7.01845	6.94419	6.94669	6.95452	6.92816
ILMN_1676358	RALB	10.2178	10.6899	11.5247	11.3626	10.8651	10.8604	11.1498	11.0935	10.0712	8.98434	10.0419
ILMN_1758281	CALCRL	7.2336	7.15754	6.87078	7.01526	8.57357	8.90078	6.83601	7.01379	6.7742	6.69881	6.61075
ILMN_1665877	RNF149	9.86623	9.76646	11.4742	12.3048	10.6917	10.3077	12.4385	11.7369	10.8288	10.5695	9.76398
ILMN_1668469	KIAA0922	8.96786	7.73434	8.80816	8.64048	8.17237	8.11681	9.23512	9.2202	9.68869	10.4846	10.5484
ILMN_1787378	ADD3	8.49599	8.88263	6.66063	6.89132	6.72174	6.99907	8.02513	8.49794	9.36323	10.4323	10.0771
ILMN_2210934	NR3C2	7.02152	6.88438	7.0417	7.01346	6.93302	6.92763	7.00118	6.93248	7.12708	8.33828	7.52784
ILMN_1792075	CD22	7.34654	7.40793	7.06456	7.04368	6.84887	6.98399	6.99858	6.88214	7.22157	7.08713	10.355
ILMN_2258816	SAMD3	6.72441	6.73294	6.62593	6.7168	6.85103	6.63772	6.95622	6.74935	11.0143	9.79738	7.53434
ILMN_2411731	HPS5	8.52608	9.44045	9.11965	9.29301	10.971	10.2205	8.23657	7.77353	7.52843	7.43175	7.95405
ILMN_1665761	BCL11B	6.78689	6.78143	6.60337	6.60439	6.56429	6.65043	6.83931	6.76243	8.55771	10.9726	7.09843
ILMN_1720048	CCL2	6.95529	6.96587	12.8945	10.6656	9.35841	9.53398	8.40423	6.99379	6.30805	6.37085	6.33796
ILMN_1812970	RWDD1	7.14613	7.16237	6.84793	6.92278	6.75757	6.92067	6.97752	7.2555	7.74191	8.05882	7.83029
ILMN_1684724	CR2	6.88272	6.93117	7.03654	7.00794	7.02388	7.07679	6.98992	6.96731	7.11761	7.21326	8.83933
ILMN_1795464	LTA	6.70983	6.76992	7.19512	7.13761	7.08257	7.07358	7.18296	7.1467	7.9662	9.11464	8.48465
ILMN_1719998	C9orf45	6.97587	7.76122	6.72289	6.88799	7.23528	6.79977	6.8233	6.87062	7.17796	7.52872	9.52594
ILMN_1804629	TPK1	9.84014	10.2728	9.67418	10.1404	10.3869	10.3231	9.37626	9.57311	8.41621	8.266	8.49872
ILMN_1653166	CLEC10A	9.93701	6.53473	7.92337	9.3331	10.3124	10.7776	7.52761	7.30271	7.05709	6.84189	6.77599
ILMN_1710280	TUBB1	7.48659	7.44821	7.07113	7.08246	7.36054	7.18943	6.21488	7.4464	10.8179	9.85749	9.20878
ILMN_1686623	CSF1R	11.0939	6.45118	13.319	13.2225	13.5651	13.28	12.6754	12.1146	11.0108	9.01188	9.32784
ILMN_1724480	AXIN2	6.82341	6.79431	6.81815	6.82317	6.9755	6.8651	6.78246	6.79724	7.58466	10.3673	8.43168
ILMN_1762713	C19orf59	8.08646	7.21364	8.83252	12.6629	7.22283	7.55858	11.1054	11.0268	8.80885	7.74588	7.93823
ILMN_1762825	CANX	10.0733	10.2363	11.632	10.775	10.3918	10.0988	10.6987	10.6431	9.78582	8.80699	8.75303
ILMN_1797604	CAP1	12.8064	13.0337	13.6465	13.7797	14.0519	13.9735	13.0112	12.8867	12.8465	12.2228	12.0039
ILMN_2408039	EEF1D	11.0067	10.7521	9.45666	9.23681	9.00442	9.49044	10.5521	10.4741	10.8289	11.4687	11.403
ILMN_1717197	CD3G	6.82318	6.78521	6.69071	6.70842	6.6236	6.77479	6.83363	6.83067	8.14356	10.3811	7.15476
ILMN_1680624	CREG1	10.1936	10.6285	12.2683	11.6425	11.5269	11.4057	10.694	10.8243	8.99004	8.36891	8.21713
ILMN_1663090	SON	9.77971	9.99132	9.28034	8.9416	9.11868	9.29342	8.82775	9.95993	10.7065	10.6202	10.8793
ILMN_2322498	RORA	6.79776	6.77897	6.63537	6.96139	6.73644	6.74434	6.9033	6.78343	9.85427	10.3163	7.57918
ILMN_2326071	MYL6	13.2949	13.7119	14.1073	13.9831	14.1348	14.0637	13.2258	13.2096	13.2479	12.7502	12.708
ILMN_1778681	EBF1	6.7299	6.65368	6.49919	6.50509	6.45985	6.50595	6.69839	6.67235	6.69749	6.78004	9.17884
ILMN_2193817	CLEC4G	7.49847	7.1322	6.92649	7.30938	11.6371	10.9995	7.44209	7.5957	6.82658	6.699	6.70711
ILMN_2183409	SCARB1	7.97724	8.92335	9.42985	9.08971	11.2165	10.016	7.57746	7.56823	7.0296	6.79357	7.43055
ILMN_1680132	CADM1	6.84536	10.707	7.46568	6.83561	6.86028	6.84716	6.86915	6.86936	7.30455	7.06985	6.98627
ILMN_2261416	CD3D	6.78474	6.75505	6.52614	6.51604	6.59416	6.62375	6.93219	6.73673	9.17478	11.6912	7.6525
ILMN_1749006	RCSD1	9.1265	8.46319	8.99226	8.54021	8.01686	8.16401	9.60837	9.82486	9.25934	9.22425	9.80041
ILMN_1747305	GIMAP8	7.13243	4.77279	10.5081	10.2493	8.56884	8.38659	10.7981	9.79312	9.06971	9.75572	8.53669
ILMN_1697268	EMILIN2	11.2704	9.83367	12.1466	11.6907	12.1617	11.3515	11.8397	11.5997	9.712	8.62668	8.63035
ILMN_2401714	MS4A1	7.08213	6.94463	6.78798	6.77812	6.77799	6.8538	6.94731	7.00048	6.99285	6.83194	8.4777
ILMN_1783593	CCL13	6.79188	6.77121	6.8183	10.0331	13.4062	13.4571	6.86943	6.794	6.76012	6.75187	6.67433
ILMN_1670638	PITPNC1	8.24465	8.50636	7.68662	7.60144	7.61311	7.86921	8.73017	8.74865	9.77284	9.94975	7.89761
ILMN_1783443	ALOX15	6.95871	6.98192	6.9874	6.87263	12.097	13.2134	6.90769	6.87719	6.94528	6.86735	6.88341
ILMN_1741475	C7orf47	8.32636	8.48137	7.70913	7.71806	7.77043	7.80389	8.09793	8.14007	8.56682	9.10593	8.76644
ILMN_1780465	CLEC5A	6.30944	6.12352	10.1562	10.5728	7.12575	6.87523	7.76987	7.4096	6.97452	6.82654	6.79742
ILMN_1681301	AIM2	6.97236	8.99537	7.1916	7.35683	7.21351	7.38653	7.66716	7.66285	7.48971	7.2628	10.2439
ILMN_1682996	VWA5A	7.09985	7.03161	7.50415	8.47777	7.38028	7.47176	7.13498	7.10566	7.02522	6.9561	7.02497
ILMN_1710734	GZMK	6.89163	6.91817	6.79258	6.71867	6.78863	6.67287	7.01336	6.91184	9.80239	10.5535	7.40504
ILMN_1728107	GNG7	8.50427	9.71212	7.23566	7.14005	7.41509	7.43151	7.19723	7.2268	7.59691	7.70392	10.7919
ILMN_2332964	LGMN	7.48117	8.35088	12.5633	8.77558	9.90409	9.33559	7.22674	6.92876	7.049	7.13172	7.41556
ILMN_2397721	GLB1	10.8996	11.0104	12.1521	12.1751	11.9442	11.491	10.7083	10.8252	9.57962	8.79743	9.27556
ILMN_2148668	RCBTB2	8.91412	7.73238	11.0129	10.8305	9.13421	9.14083	9.91327	9.92536	9.07905	8.74377	7.65944
ILMN_1666599	SNORD30	7.03421	6.97957	6.90484	6.96638	6.84051	6.89437	7.05123	6.99019	7.79663	8.58886	8.20957
ILMN_1761199	SLCO2B1	7.03777	6.99558	10.9342	11.4489	10.5345	10.2412	7.48341	6.95944	6.93955	6.91591	6.92063
ILMN_1728132	LDHB	10.4247	10.8303	9.06672	8.99305	8.84031	8.3662	9.19152	9.46335	9.77574	11.5492	10.0304
ILMN_1778010	IL32	6.82882	6.80921	6.69512	6.68964	6.95051	6.71391	6.86833	6.78365	8.69335	9.37012	6.94798
ILMN_1769575	JAM3	6.94222	6.77632	6.83976	6.72396	6.76064	6.57833	6.6259	6.81594	7.52938	8.10334	9.5797
ILMN_1788955	PDLIM1	10.0132	9.51532	6.86582	6.99041	6.92378	6.964	7.05996	7.12497	7.95049	7.39052	10.1836
ILMN_1808939	RPS6	12.9051	13.04	11.8441	11.4128	10.959	11.2419	12.6077	12.6339	12.6895	13.1576	13.208
ILMN_1671891	PID1	8.42603	6.60885	9.87418	7.52301	5.91417	6.15351	9.27331	8.59241	7.06332	6.39129	6.55429
ILMN_1657983	TERF2IP	9.62103	9.69068	9.04544	9.26842	9.18904	9.02177	9.57022	9.54405	10.4139	10.9814	10.6952
ILMN_1652505	APEX2	8.11185	8.03112	9.15345	9.6915	10.0673	10.1467	8.68654	8.27709	8.19171	7.82946	8.01904
ILMN_1761797	CSTB	11.4131	11.423	13.0329	13.1628	13.034	13.2428	11.2771	11.0932	10.5345	10.4062	9.91045
ILMN_1672417	PTPRCAP	6.86678	7.65342	6.70501	6.68483	6.81907	6.6396	7.11318	6.93411	9.36245	9.84768	10.2905
ILMN_1658416	MRPS18C	8.39858	8.4795	9.86469	9.95678	9.86664	10.0854	8.59919	8.69179	8.33456	8.31956	8.26546
ILMN_1679071	MTX3	7.60572	7.32271	7.77442	7.65632	7.63438	7.5721	7.25792	7.42742	8.11636	9.2072	9.04348
ILMN_1714444	KLF12	7.24921	6.8201	6.57594	6.72678	6.80823	6.8151	7.13037	7.01122	7.96009	8.45475	7.7133
ILMN_1758311	NET1	9.929	11.9878	7.23599	7.30407	9.73093	9.56646	7.10152	7.5384	7.5368	8.20262	7.38291
ILMN_1770537	NGFRAP1	6.89668	6.96446	7.00266	7.09415	6.99166	6.9037	6.81065	6.88552	7.29863	8.73224	7.11113
ILMN_1695706	H3F3B	11.9067	12.2895	10.2612	10.9095	11.4964	11.0406	10.6976	11.6984	12.5575	12.6387	12.7157
ILMN_1719627	SLC27A3	9.69128	8.48009	9.23624	10.7927	11.7816	11.9066	9.96274	10.183	10.0514	8.85742	8.757
ILMN_1695079	ZNF101	7.07624	7.20013	7.40043	7.29992	7.73075	7.59305	7.06895	7.22106	8.02297	9.74078	8.88517
ILMN_1723978	LGALS1	11.9734	11.4209	12.805	12.2817	12.9249	12.8046	11.1582	11.2336	10.7107	8.90397	9.42778
ILMN_1760109	SLAMF6	6.85179	6.77667	7.0803	7.07093	7.14465	6.80116	6.91437	6.85349	8.21292	8.26778	8.61321
ILMN_1798557	LOC202134	6.80728	6.79985	6.72057	6.87711	6.80962	6.84203	6.78944	6.72021	7.13873	10.689	7.66602
ILMN_1900270		6.73427	6.6929	6.69089	6.65972	6.96432	6.76889	7.00659	6.78279	8.24672	9.9305	8.5844
ILMN_1721978	CARD11	7.65183	9.17271	7.0555	7.11055	7.18274	7.0004	7.4244	7.13178	9.12087	9.14192	9.28139
ILMN_1784717	RPS19	14.1161	13.6316	12.1314	12.2231	12.5444	12.6705	13.5522	13.6035	13.9525	14.0401	14.0319
ILMN_1703408	FZD3	7.35164	8.36486	7.00009	7.0478	7.9193	7.91728	6.92297	6.91631	7.07804	7.19499	7.09077
ILMN_1793829	TMCO1	10.2023	10.1561	11.2071	11.04	10.2184	10.5751	10.6071	10.4074	9.8628	9.32104	9.21433
ILMN_1797822	SEL1L3	9.80036	10.8769	7.06806	8.85567	7.80238	7.50299	7.76415	7.36547	8.95518	9.41125	11.649
ILMN_1706217	TLR4	7.56736	6.97419	9.21698	9.01254	8.30255	8.62303	9.4394	8.90932	6.94913	6.54032	6.61402
ILMN_1689953	CD81	10.9582	11.9786	14.1407	14.3981	14.3404	13.9321	11.7336	11.3976	13.1119	12.6994	13.2063
ILMN_1800935	ARV1	8.02091	7.29732	8.78801	8.81275	9.69949	9.61691	7.85708	7.91417	7.9641	8.04171	8.13854
ILMN_2255579	RAB37	6.90709	6.44084	6.67128	7.01388	6.50345	6.43179	8.48151	8.75629	10.0526	9.20068	9.18309
ILMN_1653042	HSD3B7	6.79157	6.8224	7.13262	7.97556	7.86398	7.87185	6.79625	6.80305	6.69038	6.469	6.74991
ILMN_2313821	AIFM1	8.91086	8.91948	9.86535	9.35884	10.6895	10.1708	8.64981	8.60458	8.73455	8.5409	8.36133
ILMN_1654210	CD1C	12.075	7.17736	7.342	9.40076	12.3324	12.2483	7.87239	7.86362	7.50828	7.06963	8.56767
ILMN_1802027	MGST2	10.9951	10.858	11.3132	10.6959	10.8619	10.5635	10.3297	10.448	8.90752	7.7097	7.64443
ILMN_2204876	FLVCR2	9.17162	8.5852	9.09707	10.6459	10.9927	10.9616	9.87833	10.0666	8.61779	8.35303	8.3472
ILMN_1796417	ASNS	8.23972	9.15487	7.6278	7.6309	8.65572	8.31291	7.68724	7.49608	9.3255	10.1437	10.1569
ILMN_2109197	EPB41L3	9.17442	8.04806	11.6028	10.94	9.02852	9.45555	11.1148	10.3361	8.41714	7.3989	7.3034
ILMN_1718972	MFSD3	8.59685	8.76212	9.03727	8.99501	9.99445	10.0911	8.05547	8.19136	8.19578	8.30214	8.39767
ILMN_1729294	RNF130	11.3266	7.87686	11.2443	10.8407	10.5103	10.3232	11.1521	11.2415	9.77655	8.62039	9.09772
ILMN_1699489	TUBB6	7.95672	8.44044	8.39831	9.2184	10.2252	10.214	7.88277	7.82396	7.10258	6.85233	7.6081
ILMN_2407389	GPNMB	6.91177	6.78719	12.0093	11.2312	8.34226	8.25828	7.42588	6.96943	7.06224	6.97172	6.93227
ILMN_1689097	NAT5	11.0856	11.1888	12.4257	12.3852	12.2447	12.2531	11.075	11.1815	10.8651	10.7789	10.6544
ILMN_1669113	ATF5	8.5218	8.09866	10.5135	11.2352	10.4883	10.4652	8.55727	8.31703	7.99193	7.93975	8.12883
ILMN_1667813	LOC648000	12.6161	12.8099	10.7249	10.6498	10.43	10.972	11.7823	12.1301	11.9284	12.5036	12.5296
ILMN_1703335	LACTB	10.3733	9.0603	11.5546	12.0488	11.7598	11.5563	10.6698	10.6159	9.59111	8.86444	9.38601
ILMN_2346479	HOMER2	6.98761	7.07647	6.6789	6.98199	9.57557	10.7345	6.88577	6.85397	6.90184	6.86908	6.95449
ILMN_1699931	HCST	11.8097	9.55877	13.0198	12.6658	12.7552	12.2268	12.2639	12.2131	12.8058	12.1855	10.5345
ILMN_2200636	KIAA1267	8.96165	9.15604	8.35843	8.30506	7.94901	8.0957	8.86386	9.09385	10.0938	10.4314	9.99707
ILMN_2325837	CD3D	6.68783	6.72833	6.47101	6.4735	6.47533	6.53113	6.85484	6.73932	9.37258	11.6904	7.94819
ILMN_2098743	THEM2	7.56344	7.52668	9.16765	9.18729	9.21409	8.81117	7.68279	7.55879	7.50034	7.3713	7.46264
ILMN_1659017	C11orf74	7.76586	7.61753	8.59691	8.55422	8.077	7.97224	7.46447	7.60472	6.98919	6.88868	6.69163
ILMN_2076600	ITM2A	7.02564	7.23042	6.95865	6.80968	6.84763	6.70834	7.44764	7.13198	10.6458	12.338	10.0681
ILMN_1752579	ATP6V0A1	9.80082	6.69614	11.3169	11.0386	10.4543	10.5618	9.52487	9.59692	8.52393	8.15867	9.41037
ILMN_1769091	PRCP	12.3976	12.2372	12.0324	11.3835	12.3925	12.4938	11.5448	11.8064	10.9336	10.0821	10.7735
ILMN_1720113	PTPRO	7.68139	8.28369	9.27102	9.79384	10.6412	10.6588	7.59219	7.56602	7.45442	7.67423	8.29925
ILMN_1684445	FCRL5	6.96709	6.99651	6.98114	7.05509	7.05393	6.90127	7.01482	6.95626	7.13744	7.06896	8.72105
ILMN_1685547	ZXDB	6.88978	6.94736	6.85967	6.77028	6.91234	6.8972	6.82964	6.9548	7.11778	7.76716	7.63554
ILMN_1797310	ATP6V1D	10.1503	10.5678	11.401	11.4801	11.1979	11.335	10.3978	10.1147	9.57364	8.67	8.62483
ILMN_1716909	ADAMDEC1	6.89323	6.79099	9.9868	8.05311	6.94044	6.85731	7.13359	6.91252	6.82928	6.81419	6.99769
ILMN_1799614	PNPLA6	9.59896	9.08356	10.3212	11.7403	11.5582	11.4329	9.94834	9.75245	9.80694	9.48701	9.48273
ILMN_1671911	MTA1	9.06814	9.36572	7.97105	8.10605	7.97512	7.96635	8.41714	8.67303	8.95239	9.32012	9.28964
ILMN_1794825	ALDH3A2	8.21316	8.84441	10.1266	9.99304	9.5633	9.70287	8.7537	8.80732	8.49808	8.63516	8.06547
ILMN_1685009	ITGAM	9.59063	7.54713	11.0866	12.0667	11.9078	11.9929	11.0732	11.4408	11.6827	9.27127	9.5945
ILMN_1808404	RHBDF1	6.82318	6.88741	6.99534	7.19202	8.66155	8.17238	6.9423	6.83556	6.96029	6.76176	6.86102
ILMN_1690561	GZMM	6.80997	6.74567	6.83715	6.91459	6.81706	6.79082	6.87227	6.83046	9.46623	8.61072	7.14184
ILMN_1674402	TMEM71	10.3313	7.14565	8.77772	9.16977	10.7844	10.8059	10.4938	10.5437	10.6374	10.2089	8.44031
ILMN_1756501	ST6GAL1	9.21453	9.64129	8.84596	8.88675	10.7914	10.9055	9.0466	8.88376	10.3035	10.209	11.631
ILMN_1659462	DUSP23	10.7207	10.4481	11.2171	10.4704	10.6495	10.8422	9.3369	9.69811	9.4842	8.72655	8.45787
ILMN_1668984	SPNS3	8.63396	8.18395	6.83758	6.86173	6.76794	6.61671	6.9697	7.03898	7.04699	7.20415	6.88895
ILMN_1668526	GVIN1	7.32459	6.47288	7.7168	7.42809	7.19437	7.10539	8.51198	8.07378	10.0495	10.6512	9.86669
ILMN_1690708	SPTBN1	6.81473	6.84283	6.75824	6.81121	6.79894	6.75101	6.77545	6.84209	7.26228	7.82638	7.93687
ILMN_1739946	VKORC1	10.7977	10.7883	11.9936	11.4494	12.3901	11.8458	10.6135	10.5141	9.99565	9.71923	9.38979
ILMN_1776121	MGC42367	6.99786	6.8466	9.10722	9.05666	8.182	8.5001	7.14664	7.08546	6.89659	7.10565	6.94054
ILMN_1801766	CCDC109B	10.8424	10.4464	10.2346	9.97912	9.34929	9.55297	11.0459	11.1524	10.5077	11.9249	11.3593
ILMN_1659227	CD79A	6.84558	6.83168	6.62847	6.58718	6.65009	6.83311	6.77928	6.79767	7.48947	7.21603	11.5646
ILMN_1739794	CD3E	6.7612	6.83289	6.58723	6.79994	6.67306	6.66362	6.80513	6.78945	9.61734	11.2435	7.42777
ILMN_1787127	SLC43A2	8.66566	8.5398	9.37919	9.56061	9.83431	9.59514	9.76137	9.45315	8.06885	7.39236	7.9845
ILMN_1783956	ATP8B4	11.0697	9.58257	11.7582	11.3274	10.7812	10.7548	9.28633	9.46178	10.0094	7.69196	7.78387
ILMN_1671281	RNASEL	7.62018	7.18815	10.0875	10.2764	9.8572	9.90312	9.01462	8.27826	8.23764	8.63595	8.33886
ILMN_1734596	TC2N	6.67421	6.68443	6.44723	6.46825	6.39202	6.53396	6.58101	6.63124	7.50594	8.51409	6.8672
ILMN_1745112	FAM102A	6.90002	7.91692	6.82206	6.79634	6.82148	6.89173	6.82416	6.77062	7.10763	9.24123	7.88226
ILMN_1758146	SIRPA	11.708	6.4381	11.2253	11.4346	11.361	11.1617	11.6161	11.6527	9.77359	8.66713	8.72652
ILMN_1774077	GBP2	9.67817	6.93964	9.94848	10.5385	10.692	10.3452	11.8315	11.562	11.6006	11.674	9.577
ILMN_1674983	LOC387841	8.49934	7.73201	9.6442	9.27541	8.57345	8.18419	8.27201	7.89759	10.8925	11.9487	10.3518
ILMN_2160388	RPL24	9.28498	9.45757	8.12474	7.94643	8.41984	8.43378	9.00088	9.14618	8.97786	9.92949	9.87072
ILMN_1843198		6.87008	6.66646	9.16748	9.16656	10.0397	9.35318	7.00407	7.08481	6.86374	6.94178	6.89796
ILMN_1665123	NMNAT3	6.90436	7.80549	7.14692	7.17784	8.9254	9.18927	6.97553	6.97632	6.88208	6.98004	6.79999
ILMN_2321578	P2RY10	7.21484	7.77622	6.63246	6.54674	6.9163	6.68535	6.9442	6.7937	7.81091	9.64176	10.2809
ILMN_1771987	SLC44A2	7.92811	7.95825	8.87653	9.33071	8.26698	8.28546	10.4136	10.2667	11.8316	11.782	12.0386
ILMN_2082762	SNORD68	8.00072	7.94588	6.52629	6.61155	6.96443	6.93179	7.41129	7.79117	7.94482	9.00163	8.24036
ILMN_1661196	CSF2RA	9.21068	9.11597	8.821	9.17212	9.28004	9.19633	8.54987	8.73412	7.4654	7.02147	6.95492
ILMN_1898723		9.93203	10.658	7.94524	8.51759	9.31533	9.42154	7.23887	7.33866	7.74576	7.71795	10.676
ILMN_1666932	FCGR2A	10.1778	7.47282	12.1984	12.1536	10.7412	10.0996	11.4869	11.299	9.784	8.02698	8.82372
ILMN_1741628	ABL2	6.87547	6.82368	6.84467	7.13209	8.41101	7.96644	6.90078	6.83785	6.78165	6.8051	6.78199
ILMN_1814526	ADD3	10.298	10.5759	8.40337	8.63378	9.27093	8.99772	10.029	10.3329	11.0754	11.6347	11.1499
ILMN_1736112	ARHGAP10	8.05809	6.5901	7.79389	7.85697	9.19968	9.10426	7.37858	7.27546	7.39592	7.21838	6.85965
ILMN_1780861	LOC653506	12.0243	12.0726	12.5768	12.4855	12.9598	12.5611	12.4313	11.7267	11.6586	9.19825	9.15795
ILMN_2185675	FAM159A	6.76165	6.72254	6.5704	6.71844	6.68433	6.54152	6.68976	6.70606	7.31781	8.10452	7.83141
ILMN_1666089	OLIG1	6.04799	6.08968	6.49718	6.37606	6.38993	6.27383	8.16252	8.32498	6.92619	6.50504	6.59104
ILMN_2061043	CD48	11.4846	11.7155	10.0583	9.74824	8.0221	8.32266	11.5732	11.7585	11.4495	11.9545	11.8702
ILMN_2107184	SNRK	10.0219	8.9375	9.60973	9.15984	9.09511	8.93878	10.3886	10.4246	11.1044	11.4186	10.4019
ILMN_1752728	FUCA1	8.71854	10.3585	14.13	12.0893	10.9296	10.8396	9.4104	9.51417	8.69919	8.117	8.5642
ILMN_1712577	FAM174A	7.73875	7.51569	8.84857	8.69905	8.6681	8.97572	7.93924	7.79312	7.43461	7.30196	7.31317
ILMN_2135709	C8orf47	6.66866	8.12957	6.83686	6.81342	6.75653	6.76342	6.63643	6.68277	6.67109	6.79281	6.73729
ILMN_1693352	MRPL20	7.92992	7.90297	9.02028	8.86498	8.75339	9.28796	7.86342	7.82405	7.44202	7.5251	7.39973
ILMN_1669927	ICOS	6.85812	6.87725	6.93028	6.96175	7.03073	6.97564	6.9835	7.01176	7.17135	10.0834	7.09275
ILMN_2243912	RAB37	7.02065	6.82622	6.40075	6.71303	6.44439	6.33275	7.51471	7.62054	8.60594	7.93094	7.80489
ILMN_1783846	RAPH1	6.83372	6.8786	9.51029	8.52989	7.82799	7.77645	6.976	7.01506	6.81677	6.86912	6.71521
ILMN_1678097	KIAA2010	7.61471	7.49342	6.98413	6.91416	6.64669	7.23225	7.67015	7.87439	8.01397	8.60681	8.94972
ILMN_1689088	COLEC12	6.8341	6.77954	12.3171	11.7538	8.60943	8.55721	7.7044	6.90867	6.6712	6.58567	6.52411
ILMN_1693338	CYP1B1	7.32861	7.3695	11.1065	11.7286	10.0616	10.1301	10.7251	10.2238	8.14681	7.44367	7.47331
ILMN_2161357	C6orf111	9.68243	9.50404	8.87894	9.03807	8.9304	8.9115	8.88367	9.55558	10.161	10.597	10.9033
ILMN_1675024	C1orf165	7.43038	8.38982	6.49996	6.67879	6.77465	6.67485	6.72116	6.79462	6.83777	6.94483	7.58976
ILMN_1689329	SCD	8.84428	8.89543	13.468	12.6029	11.9804	12.753	7.38973	7.44179	7.69917	7.5816	7.43449
ILMN_1754858	PASK	6.95175	6.95114	6.9246	6.97628	6.81957	6.80931	6.94516	6.92293	7.45967	9.94268	7.57312
ILMN_2115434	RAB32	10.8195	11.791	12.0293	11.8458	11.1398	11.1045	10.4035	10.8505	9.44084	8.15217	8.18845
ILMN_1773413	DOCK9	6.69009	6.68206	6.66965	6.60757	6.7929	6.74107	6.67049	6.70144	7.29253	8.40218	7.23183
ILMN_1730611	RTN4	11.8165	11.9477	12.3114	12.7442	12.6951	12.5435	12.043	11.8542	11.5553	11.1158	10.561
ILMN_1691572	TST	10.9406	10.5096	10.538	10.9315	11.1009	10.999	9.59752	9.81615	8.99534	7.73546	8.07375
ILMN_1773650	LRRN3	6.87836	6.79943	6.88828	6.95434	6.75855	6.92043	6.92834	6.87342	7.18773	9.33502	6.91687
ILMN_1740160	PLCG1	6.94408	7.34282	7.10181	6.97217	7.08225	6.94934	6.97105	6.91697	7.96439	9.44258	7.62862
ILMN_1667932	LOC652726	7.20116	7.27825	6.9469	6.98235	6.91231	7.24674	7.0246	7.04775	7.88496	8.6273	8.25819
ILMN_1724666	INADL	7.01527	8.00371	6.83056	6.73476	6.87432	6.78213	6.93212	6.89023	7.35973	8.21207	7.85597
ILMN_1731742	TNFRSF13C	6.74893	6.75953	6.70531	6.74841	6.74219	6.76816	6.69333	6.76132	6.87213	6.86989	8.86753
ILMN_1672591	SCN9A	7.1697	7.67812	6.7733	6.98018	9.10573	8.5185	6.89626	6.85864	6.8365	6.79215	6.86085
ILMN_1676003	PNOC	6.82465	6.91917	6.6642	6.5943	6.62203	6.67431	6.89102	6.93946	6.95559	6.76507	9.18657
ILMN_1714349	GLCE	8.12488	8.58357	9.24573	9.33264	9.05317	8.96321	8.39721	8.42588	7.80091	7.91784	7.69998
ILMN_1670134	FADS1	8.25786	8.57261	11.0553	10.7237	9.90856	10.5978	8.1593	8.03817	7.46036	7.08814	7.08099
ILMN_1715789	DOCK1	7.01624	7.21331	7.82431	7.93902	9.02685	8.83509	6.75917	6.79847	6.76935	6.72089	6.66542
ILMN_2341952	MRPL35	8.32695	8.48415	10.0927	9.7817	9.70866	9.79956	8.83404	8.59745	7.92583	8.02793	8.00748
ILMN_1661695	IRAK3	10.2458	7.16563	9.49982	10.1794	8.459	8.391	11.2164	11.2451	9.229	7.74694	8.19898
ILMN_1731233	GZMH	6.67903	6.72481	6.78478	6.90656	6.75841	6.76315	7.16089	6.84815	12.2589	10.4632	8.05214
ILMN_1769013	ASGR1	10.0156	6.81829	9.98775	10.1368	8.63171	8.82617	10.7645	11.2809	9.56776	8.56468	8.66876
ILMN_2337241	RPS15A	12.9048	12.7858	11.1619	11.1047	11.2641	11.4302	12.4293	12.5844	12.7786	13.3436	13.2234
ILMN_1778977	TYROBP	12.4815	8.81748	13.5078	13.2184	13.0877	12.8007	13.0606	13.1725	12.4203	10.1148	10.4002
ILMN_1801043	GSN	8.76564	8.24816	9.76138	11.192	11.0661	11.4254	7.88755	7.90718	7.81318	6.65695	7.25693
ILMN_1682993	NKG7	8.05088	7.22424	7.41372	7.51657	7.52796	7.23174	9.26728	8.57124	14.3148	12.3686	10.2432
ILMN_1680925	SLC9A3R1	9.19972	7.40842	9.07621	8.62576	8.15734	8.03457	10.0883	9.83508	10.5534	9.76375	8.636
ILMN_1778536	BTLA	7.01837	8.77244	7.00758	7.05463	7.10446	6.98746	6.90517	6.91224	7.03223	7.15765	8.53817
ILMN_1750800	ACO1	8.5818	8.51804	10.4656	10.2671	9.97601	9.82891	8.79075	8.81789	8.44426	7.78045	7.83816
ILMN_2103107	ADAMDEC1	7.00164	7.02242	10.9914	8.92762	6.83257	6.84637	7.59747	7.16901	6.84002	6.79408	7.13003
ILMN_1781983	AP1B1	9.76118	9.45178	11.2273	10.5151	11.6453	11.4715	10.0417	9.8972	9.1849	8.75884	9.78385
ILMN_1675939	IFNGR1	11.4617	12.0227	12.2086	12.515	11.5463	11.4708	12.1896	11.9506	10.9906	10.0356	10.1766
ILMN_1738866	DEXI	6.4251	6.51004	9.56384	8.03091	8.29697	8.02619	8.23813	8.20048	8.78943	9.39131	8.14521
ILMN_2160476	CCL22	6.92075	6.65431	6.91941	7.51181	11.3318	10.7012	6.67938	6.64943	6.5856	6.5798	6.66612
ILMN_1656537	SNRPN	7.51029	7.49828	7.87017	7.68023	7.66372	8.07904	7.37126	7.39477	8.43151	9.45191	8.93136
ILMN_1815719	PLCG2	10.3544	11.012	10.6285	11.152	11.2202	11.2022	10.6352	10.4536	10.7763	8.36704	11.7214
ILMN_1671482	GALM	8.29257	7.43612	9.91007	9.68149	9.77697	10.032	7.24323	7.24507	7.75494	8.59622	7.43188
ILMN_1804174	FCGR2B	9.01397	6.62153	8.00803	9.69193	8.06398	8.50456	7.32217	7.19366	7.29972	7.12049	7.66382
ILMN_2373791	ENPP2	7.02964	7.82914	7.15264	9.96241	8.33792	8.66687	7.37173	6.9458	6.93615	6.98935	6.92006
ILMN_2325168	ARRB1	8.10594	8.25595	8.75079	8.80217	8.2059	8.64134	9.20693	9.14061	8.33595	7.49206	7.35564
ILMN_1656938	LOC731486	7.45701	6.43645	11.0916	10.0492	9.70324	9.46824	8.95407	8.80428	7.67621	7.21612	7.43354
ILMN_1764788	TNFRSF1B	9.52934	7.44853	10.0859	9.40025	9.01744	8.96475	11.2897	11.3354	10.4355	9.41247	9.19963
ILMN_1764970	JMJD1C	9.87079	9.98297	8.1202	8.05031	7.64941	7.78234	9.8639	10.0297	9.30694	9.7245	10.5909
ILMN_1667449	GCET2	6.74658	8.53244	6.88248	6.7841	6.91253	6.87433	6.78821	6.73087	6.87332	7.30547	7.21751
ILMN_1757347	C22orf9	8.28859	8.48211	9.08484	8.60139	8.35666	8.51995	7.91529	8.05464	7.59808	7.55014	7.68245
ILMN_1662470	C10orf35	6.65831	6.95717	6.83703	6.75967	6.76534	6.80852	6.68986	6.72841	6.84248	7.95929	6.8582
ILMN_1790100	C11orf82	7.10718	6.81358	7.55586	9.78639	7.38682	7.54995	7.41757	7.54582	7.2237	7.12495	7.29883
ILMN_1709204	CLEC4A	9.81656	8.21189	8.59417	10.3872	11.0509	11.36	9.04753	9.58608	7.94242	7.12519	7.44216
ILMN_1785424	ABLIM1	7.72169	7.25035	6.70059	6.62651	6.84151	6.76851	7.00433	6.78812	10.0068	11.428	10.5859
ILMN_1714700	TRIB2	7.79321	6.98354	6.87713	7.28045	7.67293	8.00283	6.90377	6.85852	8.66024	9.8359	9.01802
ILMN_1720024	IL11RA	7.01554	7.0312	6.59028	6.57327	6.6656	6.70725	6.97239	7.03442	7.45059	8.69041	7.24268
ILMN_1702231	C1orf54	8.2811	11.9893	10.6545	10.7886	11.6553	11.442	8.10202	8.18599	7.66751	7.72508	7.35627
ILMN_1666364	COQ10A	8.18209	6.4251	9.7418	9.62362	9.44627	9.44254	9.42598	9.53574	10.4146	10.5904	10.7542
ILMN_1674282	PPARD	7.25136	7.22427	7.95568	8.60563	8.16983	7.90723	7.22818	7.17923	7.04232	7.36536	7.32387
ILMN_1772123	ACACA	7.89447	8.17287	9.18952	8.56626	8.54446	8.74837	7.40197	7.45701	7.81448	7.77238	7.77417
ILMN_1676372	CD209	7.19647	6.35685	9.99205	9.23538	13.3092	12.7934	7.3432	7.20319	6.97249	7.08872	6.94574
ILMN_1698243	C1orf85	7.87363	7.56885	12.6104	12.1426	11.4396	11.0571	9.6082	9.42901	9.23598	8.87144	8.58264
ILMN_1678629	DOCK7	8.21303	8.79371	9.36767	9.29151	9.53171	9.76044	7.85224	7.66304	7.49077	7.62318	7.82644
ILMN_1802053	ZNF91	8.41339	8.67741	7.18796	7.01775	7.02709	6.9697	7.68252	7.77211	9.30659	9.66513	8.89116
ILMN_2371079	HTR3A	6.79022	9.05333	6.69815	6.86792	6.84731	6.79758	6.93982	6.82716	6.86326	6.90576	7.40325
ILMN_1792885	CTSC	7.80991	7.64802	8.84058	10.2319	10.8064	11.7954	8.281	8.17008	7.95054	6.94334	6.68334
ILMN_1738356	LOC402694	12.6356	12.5624	11.4788	11.2829	10.8923	10.9458	12.2632	12.3118	12.2367	12.7737	12.9497
ILMN_1668374	ITGB5	9.51283	9.32284	12.1713	10.3235	10.736	10.2948	8.04663	7.42434	8.2617	7.61092	7.43665
ILMN_1701613	RARRES3	8.66286	6.89108	8.30218	8.40079	8.25775	8.30289	9.76467	9.63943	11.4421	11.4117	9.61668
ILMN_2383058	SIRPG	6.63407	6.67168	6.78769	6.79484	6.87796	6.89656	6.66079	6.65559	6.93516	8.50924	6.83345
ILMN_1831563		6.76865	6.67637	6.76926	6.89079	6.78442	6.82979	6.78794	6.80059	6.99418	8.06215	6.79325
ILMN_1743130	PTGFRN	7.52387	7.24744	8.66797	9.10019	9.16955	8.96171	6.89997	7.02015	6.94851	6.89844	6.85593
ILMN_1781231	SLC25A38	7.90348	8.03113	7.2791	7.22203	7.85353	7.49481	7.25546	7.27285	8.44432	8.6702	8.61626
ILMN_1783231	PLEKHB1	6.87983	6.87435	6.89132	7.0038	6.88503	6.84072	6.84165	6.86821	7.18105	8.76031	7.40702
ILMN_1656420	MGC3020	6.79341	6.78146	6.84919	6.7959	6.62127	6.68342	6.7264	6.7827	7.77968	9.17837	8.73957
ILMN_1658728	ZBTB25	7.10513	7.13888	7.30394	7.31771	7.20896	7.29407	7.05839	7.1314	7.95736	8.96832	8.10803
ILMN_1759030	MAP4K5	8.53229	8.91972	7.13975	7.27232	7.63884	7.34976	8.01869	8.10878	8.87683	8.67289	9.06275
ILMN_1767470	SCPEP1	10.307	8.04175	11.7685	11.8189	10.2424	10.3814	11.5127	11.9057	10.4448	9.32113	10.8589
ILMN_2199389	VIPR1	10.0625	7.66493	8.34834	7.73571	7.71807	7.67227	9.38305	9.75046	8.64813	10.3672	8.17902
ILMN_1912287		6.68342	6.63296	8.45283	9.63244	12.4648	11.4687	7.02112	6.95739	7.13302	7.05037	6.95251
ILMN_1811049	POU2AF1	6.96264	6.73297	6.66026	6.60814	6.70014	6.70051	7.06642	6.78548	7.03107	6.93677	10.0227
ILMN_1711573	CD96	6.73753	6.71831	6.73764	6.68914	6.73299	6.6183	6.9921	6.7904	9.74453	10.2412	7.41125
ILMN_1755411	RBMS2	7.01566	6.94944	7.06892	7.41115	8.44205	8.37814	7.20616	7.19654	6.95913	6.79779	6.79074
ILMN_1916256		6.94832	7.0683	7.15619	7.03583	7.1821	7.14799	7.17335	7.06384	7.34954	9.13295	7.27057
ILMN_1786429	P2RY5	7.6704	6.46456	10.3705	9.51269	9.73573	9.92712	9.51574	9.04074	8.15338	8.08304	7.0723
ILMN_1664912	IL11RA	9.55687	9.24875	8.79679	8.95931	9.55265	9.16503	8.95289	9.32788	10.5492	11.9465	10.0731
ILMN_1768958	RASGRP1	6.72923	6.83625	6.73236	6.67707	6.65681	6.90021	6.96874	6.76054	8.08353	8.86613	7.60656
ILMN_1814011	LOC731985	9.8919	10.1427	8.09029	8.04185	8.02999	8.046	9.58949	9.52631	9.80784	10.8597	10.8389
ILMN_1700762	PBX4	6.9509	6.96066	6.83538	7.04023	6.98562	7.08401	6.91647	6.93018	7.58949	8.64398	7.24782
ILMN_2232520	ANKRD28	7.02321	7.00517	6.80132	7.25566	6.84506	6.94811	6.95977	6.91953	7.75568	8.0113	7.965
ILMN_2205032	MAGEE1	6.74334	7.18967	6.7953	6.93125	6.83975	6.81165	6.89187	6.87049	8.39114	9.03964	8.37897
ILMN_1778575	WNT7A	6.77708	6.84124	6.65081	6.6459	6.69848	6.83937	6.79107	6.78988	6.70605	7.85844	6.6271
ILMN_2099528	BTLA	7.1327	10.2285	6.85248	6.75289	6.77918	6.63413	6.83114	6.72247	6.84464	7.06089	8.40318
ILMN_2278433	LOC285074	9.66418	9.79957	7.61603	7.67504	9.05981	8.57062	8.96941	9.64167	10.2411	10.1134	10.1758
ILMN_2315979	LBH	7.61917	7.01749	7.34302	7.42053	7.47684	7.46933	7.42005	7.34489	9.64492	10.2904	9.98937
ILMN_1770641	KLHL3	7.83598	6.9902	6.91084	7.17277	8.52322	8.55426	6.86639	6.89199	8.10171	9.51618	8.08537
ILMN_1672834	SSH2	9.25385	8.50296	9.25946	10.085	8.97958	9.07545	10.2453	10.5186	10.6462	10.0055	10.3468
ILMN_1679185	LEF1	7.0186	6.951	6.98061	6.94144	6.85822	6.84364	7.08869	7.04023	9.03021	12.4303	8.34894
ILMN_1770673	AKNA	9.65816	9.72388	8.27015	7.82812	8.14373	8.30276	9.66526	9.42027	10.6449	10.3129	9.87712
ILMN_2064606	TBC1D2B	7.99614	7.79007	8.76741	9.35812	9.56442	9.24871	8.20817	8.33347	8.19215	8.34227	7.33585
ILMN_2119486	DMTF1	8.59714	8.83037	8.24391	8.27615	8.03991	7.7929	8.3126	8.58463	9.38656	9.7022	9.88262
ILMN_1807044	UBAC1	10.5506	10.1022	11.5883	11.3403	11.9879	11.8618	10.7575	10.831	10.3027	10.0742	10.0261
ILMN_1773388	C13orf18	7.00387	8.84256	8.1412	7.28913	7.29366	7.0366	7.40079	7.3041	7.62148	7.11567	10.951
ILMN_2367239	RCAN1	9.04843	8.27533	9.17214	9.00447	11.0093	10.6321	8.85597	8.82676	8.49094	7.96906	7.83797
ILMN_1813374	C19orf28	7.23938	7.29416	7.55911	7.30118	8.55361	8.4317	7.50127	7.45667	7.09084	7.03482	7.11932
ILMN_1677793	P2RX5	6.69406	6.69641	6.62875	6.5981	6.54269	6.61612	6.76743	6.71966	7.01655	7.1073	9.80812
ILMN_1700268	QPRT	7.402	9.18274	11.0065	8.34938	12.4159	11.7241	7.43884	7.51132	7.52526	6.94772	6.86742
ILMN_1688070	NSUN5C	7.30719	7.4005	7.09342	7.20654	7.25899	6.94552	7.08967	7.11467	8.36708	8.70236	8.86793
ILMN_1780806	ANKRD36B	7.34685	7.42067	6.98764	6.87824	6.65702	6.93111	7.03187	7.09233	7.7276	8.4209	8.16346
ILMN_1803560	LAT2	10.6929	9.99866	9.63881	9.62658	9.20685	9.26396	10.5551	10.6663	9.99733	8.09938	10.028
ILMN_1673282	LAMP2	9.25542	9.06588	11.5895	11.1806	11.1262	11.0449	10.2581	10.3566	9.12333	8.14562	8.34382
ILMN_1690289	DUOX1	6.82495	6.88914	6.61245	6.66932	10.4061	9.29229	6.74164	6.76833	6.62033	6.56914	6.72664
ILMN_1670302	HK3	7.27822	6.3674	10.6743	11.6103	10.0115	9.77449	10.6693	10.7912	9.21088	7.79526	7.97305
ILMN_1774874	IL1RN	8.95756	6.23894	9.32369	11.3621	12.2495	12.3888	9.4794	9.24565	8.12582	7.39748	7.39071
ILMN_2259633	MLL5	8.04059	7.97346	7.01568	7.08628	7.11001	7.29381	8.01431	8.08809	8.45791	8.6437	9.04145
ILMN_2380839	SNRNP70	7.64492	7.86541	7.1096	7.10949	7.65319	7.30145	7.64894	7.75196	8.33057	8.89955	8.77367
ILMN_1768004	PDCD4	7.87702	7.91114	6.83259	6.63885	6.64916	6.95983	7.81197	7.85935	8.11418	8.65109	8.96644
ILMN_1713990	TRIP6	7.8864	9.86921	9.01795	8.67931	9.48463	9.13302	7.96082	7.76462	7.37872	7.67804	7.72999
ILMN_1786105	PCBD1	8.09336	8.24912	9.21478	8.86636	9.38932	9.21881	7.97422	7.82239	7.28976	7.25462	7.28646
ILMN_1778599	SP140	8.16961	8.45249	7.03821	7.39806	6.96867	6.94537	7.33509	7.29678	8.78915	8.82995	10.5204
ILMN_1751445	PPY	6.82726	8.39449	6.76028	6.90275	6.80914	6.83536	6.86074	6.73709	6.7816	6.66522	6.71784
ILMN_2095273	KIAA1407	6.99127	6.93369	7.33129	7.30192	7.00169	6.9406	6.90335	6.93912	7.24138	7.32116	8.60851
ILMN_2404049	RBM38	7.78414	7.43245	7.74608	7.45396	7.48246	7.59469	7.85411	8.02792	9.70798	10.0086	10.4188
ILMN_2319910	DGKA	7.73701	7.39672	6.5607	6.71971	7.06673	6.89731	7.48878	7.31685	7.41696	10.2094	8.16819
ILMN_2353732	CD8A	6.70778	6.89375	6.60509	6.53709	6.50213	6.54115	7.11305	6.77086	10.2785	10.8994	7.67729
ILMN_1704750	LOC647000	10.4197	11.154	12.3007	12.2649	11.9701	12.4737	10.8951	10.5054	10.7636	10.3974	10.3358
ILMN_2073289	MTSS1	7.44072	6.61077	11.2145	10.0862	10.8345	10.5607	10.8713	10.2391	10.6769	9.26877	11.734
ILMN_1796855	TIAL1	9.90745	10.0577	8.83268	8.92172	9.22317	9.11169	9.59314	9.71226	10.0424	10.2068	10.0523
ILMN_1812278	LY9	7.23527	7.6331	6.68139	6.6625	7.14528	6.77615	6.89006	6.78464	7.4657	8.84576	9.55826
ILMN_1654398	RGL1	7.57809	6.06427	13.0505	11.7939	12.5425	12.4889	9.93941	8.10654	7.76765	7.97191	7.68882
ILMN_1661755	FAM129B	10.3021	9.27539	11.1597	12.0537	12.2736	12.2436	10.3857	10.1312	8.55133	8.22011	7.82208
ILMN_1673638	RPS3A	12.6382	12.7418	11.2756	11.0833	11.3653	11.2058	12.4601	12.5261	12.5089	13.0152	13.0701
ILMN_1801119	BCL2	7.35396	7.2492	7.09164	6.98442	6.88269	6.85542	7.00194	6.91181	7.86386	8.88956	8.64705
ILMN_1759488	DUSP10	7.09013	7.0476	6.48371	6.39154	6.27592	6.43368	7.1612	7.09781	8.052	7.29142	7.48274
ILMN_1784287	TGFBR3	6.86254	6.81507	6.85954	6.63583	6.73837	6.71992	7.19457	7.00037	11.5674	10.3136	7.60906
ILMN_1776939	MS4A1	6.76386	6.73373	6.83126	6.77416	6.65773	6.74721	6.81484	6.75991	7.01721	6.9528	9.19764
ILMN_1740716	RBM26	7.84683	7.92647	7.25753	7.3561	7.20637	7.06021	7.75063	7.82099	8.08219	8.8137	9.00066
ILMN_1786328	WDR40A	9.26361	9.21008	10.6016	10.2046	8.2784	8.11213	9.66522	9.35848	8.84546	8.62041	8.14597
ILMN_1771688	RAB7B	6.52168	11.8384	8.66937	8.36984	9.48093	8.48327	6.79865	6.69827	6.82991	6.65903	6.80236
ILMN_1780898	PRKCH	9.16222	8.62474	7.63479	7.71925	7.06486	6.79495	8.49638	7.9684	11.9877	11.912	8.35454
ILMN_1772286	OCIAD2	7.54104	7.94595	6.54086	6.63257	6.55203	6.6323	6.86171	6.82215	8.20916	9.46473	9.00103
ILMN_1703692	LOC647000	8.24566	8.97669	10.8027	10.5408	10.8196	11.0431	8.67098	8.52368	8.66042	8.38438	8.24536
ILMN_2041101	ANXA2P1	10.7305	10.4244	10.9627	11.497	11.5525	11.2784	10.5038	10.4471	9.3597	8.60043	9.11807
ILMN_1757872	DKFZp761P0423	7.85356	7.57815	9.13022	9.43256	10.856	10.9166	7.41396	7.2416	7.83792	8.28658	8.55636
ILMN_1656913	MDH1	10.0894	10.4014	11.8319	11.8211	12.149	12.5054	10.1559	10.0698	10.0682	10.2363	10.1764
ILMN_1705047	TLR8	8.2444	8.3367	9.14375	9.9137	8.44794	8.90509	9.6717	9.48311	7.60003	6.7011	6.77041
ILMN_1769259	ANO9	6.91623	7.075	6.77684	6.84888	6.96791	6.95952	6.91523	6.90353	7.54095	9.15589	8.26805
ILMN_1882590		8.38498	7.73491	9.01087	8.47225	8.77588	9.15373	9.05792	9.37875	8.6445	7.79926	7.57414
ILMN_1701551	ABCA6	6.93353	6.85429	7.21098	9.20193	11.6868	10.925	6.88284	6.86672	6.74095	6.90257	6.79235
ILMN_1676946	AP3M2	7.92636	10.8437	8.06613	8.1569	8.5416	8.35228	7.21502	7.3627	8.10308	9.83695	8.1132
ILMN_1789171	EEF2K	8.94184	8.83304	10.1644	10.0196	10.5775	10.2943	8.06173	8.05328	8.20779	8.14109	8.09342
ILMN_1704079	RBM38	7.11477	6.98435	6.96675	6.96306	6.81658	6.7997	7.09982	7.17662	8.78313	9.16586	9.33553
ILMN_1691717	RHBDF2	8.82003	8.04423	10.2219	9.28487	8.52555	8.23769	10.4751	10.2988	10.4658	9.14746	11.4789
ILMN_1710962	TMEM97	10.0247	11.2276	9.6087	8.90705	9.04964	8.84745	7.54415	7.47194	7.90251	7.68646	7.70395
ILMN_1700888	ENPP1	6.9162	8.79573	6.93731	6.70717	6.84099	6.79824	6.94103	6.88562	6.8495	6.78481	6.88243
ILMN_2133316	GIMAP7	6.37246	5.3408	7.35017	7.47941	7.3144	7.3915	7.60564	7.50628	7.56569	7.6212	7.41954
ILMN_2311278	ADD3	8.54435	8.66099	6.41791	6.73548	6.51782	7.57382	8.2233	8.6094	9.16231	9.82385	9.38294
ILMN_1795811	ASB2	6.88346	8.03936	6.74874	6.77451	6.82074	6.78465	6.86063	6.84453	6.8177	6.83725	6.79891
ILMN_1700515	C17orf58	7.76344	7.97671	9.02146	9.09073	10.4784	10.9344	7.71045	7.88003	7.85202	7.04937	7.36665
ILMN_2368530	IL32	6.80444	6.79239	6.78388	6.54479	6.7083	6.48769	6.89216	6.79296	8.70898	10.0054	7.14832
ILMN_1777660	RNF144	7.44936	7.6359	6.89711	6.95693	6.84362	6.80947	7.04657	7.01014	8.17179	8.85036	7.07271
ILMN_2242463	CTSC	9.79702	8.98664	10.7384	11.9688	12.1697	12.285	10.5352	10.5511	10.1834	8.77773	8.37844
ILMN_1780397	TRAF3IP3	8.27094	7.25613	8.40598	8.04748	7.73409	7.87414	8.52462	8.56772	9.88582	10.9401	10.0902
ILMN_1712985	C17orf58	7.86981	8.06625	9.27051	9.28362	10.7573	11.1793	7.81934	7.97314	8.03793	7.27983	7.53444
ILMN_1726597	FAM65B	10.2012	10.383	7.12968	8.38196	7.16945	7.22466	10.9638	10.9592	11.5101	12.0736	12.0869
ILMN_1700428	HLA-DOB	8.08731	10.2798	6.68618	6.88332	7.35342	7.19328	6.9024	7.16361	8.4997	7.89482	11.5787
ILMN_2278819	PDE7A	7.27411	7.24542	6.88619	7.35018	6.75446	6.87019	7.28722	7.28608	7.88821	9.17742	8.84001
ILMN_2145116	TMEM173	10.152	8.35778	9.7001	10.3915	8.34846	7.9423	9.83145	10.2861	9.87671	10.2688	7.78106
ILMN_1651354	SPP1	6.9029	6.79641	14.0404	13.6958	13.0638	12.6564	9.1298	6.87989	6.83562	6.685	6.80112
ILMN_1660793	PAQR4	7.94781	8.0175	9.65764	9.57818	10.041	9.3728	8.43588	8.44656	7.92975	7.39732	7.60252
ILMN_1764410	C22orf13	9.943	9.60837	9.9906	9.99509	10.3065	10.1931	9.94365	10.1029	9.95136	9.48598	11.6789
ILMN_1749115	RTN2	6.98436	6.99022	7.47651	7.75442	8.32692	8.00627	6.97272	6.9952	6.88588	6.88087	6.7688
ILMN_1716563	PRKCB1	8.85773	8.51791	6.96634	7.1029	6.68823	6.80858	8.39338	8.88276	9.13765	8.55746	10.1376
ILMN_2354478	CYFIP2	7.91497	8.77566	6.65453	7.11933	7.18957	6.80238	7.73695	7.86669	10.5123	11.0486	10.8285
ILMN_1805395	LTBP3	6.97717	6.92986	6.66339	6.92944	6.87825	7.0086	6.84601	6.8183	7.70628	9.13083	7.20013
ILMN_1803194	GALK1	10.4326	10.4536	10.6614	10.9249	11.048	10.9247	10.4613	10.5332	9.57994	8.8739	9.16341
ILMN_1651403	LOC642161	6.84305	6.90439	6.86421	6.83139	6.89611	6.91494	6.98432	6.91167	6.92189	8.22556	6.8808
ILMN_1755937	ANXA2	8.57479	8.5515	9.68338	10.1471	9.7286	9.92227	8.48075	8.38172	7.73705	7.38603	7.45768
ILMN_1771376	PEA15	11.6026	9.78484	11.4762	12.6799	12.7521	12.5457	11.0148	10.7135	9.78545	9.0287	10.284
ILMN_1691539	LAT	6.97455	7.49905	7.20646	7.22323	7.19342	7.0028	7.14123	7.1664	8.79435	10.0471	7.34882
ILMN_1719543	MAF	7.4337	7.1984	12.5608	11.352	13.0905	12.4723	8.74101	7.95381	9.95518	10.4083	7.84826
ILMN_2203544	OR2A9P	6.8344	6.91198	6.81077	6.70796	6.79434	6.86083	6.82321	6.77689	6.9661	8.51936	8.24295
ILMN_1767322	EDAR	6.87107	6.86126	6.7173	6.85029	6.76202	6.86673	6.74101	6.86388	6.74867	8.54515	6.84634
ILMN_1794594	RASGRP2	8.13517	7.68779	6.73613	7.00733	6.57793	6.54828	8.2826	8.20686	9.2979	10.4401	10.2254
ILMN_2165762	SNORD34	7.21184	7.0704	6.95862	6.80312	7.10364	6.8269	6.87379	7.07596	7.72226	7.80436	8.25462
ILMN_1698732	PALLD	7.36848	7.03471	6.79645	7.50375	10.9744	11.3996	7.73949	7.94214	7.70871	6.9698	6.98024
ILMN_1785191	TMEM14A	7.16636	9.64553	6.96561	7.15498	7.41853	8.00836	6.72467	6.77563	7.4273	7.59664	7.84286
ILMN_1707491	KIAA0125	6.8333	6.83632	6.72456	6.74982	6.84547	6.64681	6.76952	6.82011	6.98015	6.76851	9.37217
ILMN_1779014	TSPYL1	8.34978	8.42584	8.24379	7.97295	7.75689	8.07331	8.41535	8.39392	8.46673	9.73531	9.39488
ILMN_1804822	SRXN1	8.12187	8.34169	8.77744	9.58185	9.93836	10.1878	9.05211	9.17591	8.68821	7.41881	7.22998
ILMN_2313079	NLRP1	7.53176	7.42869	6.20978	6.69049	6.37392	6.32894	7.47947	7.75216	7.57963	8.16077	7.6168
ILMN_1806692	HEXB	12.1294	11.394	13.0073	13.1279	12.3604	12.1689	11.9853	12.0254	11.0043	10.2631	10.2115
ILMN_1717326	SLC29A3	8.3442	8.17701	8.1194	8.38796	8.4764	8.47548	7.45174	7.58483	7.32274	7.24059	7.12205
ILMN_1734826	NUP88	9.05653	9.80902	8.6687	8.74993	8.89438	8.83368	8.81247	8.89546	9.34602	9.86869	10.943
ILMN_2230683	CDCA7L	7.43724	7.47525	7.46616	7.34327	7.40219	7.93017	6.74289	6.9415	7.01263	7.7571	9.48955
ILMN_1796136	RAB37	7.29802	7.2921	6.19708	6.25975	5.99716	6.09169	7.29055	7.34253	8.12463	7.29667	7.44745
ILMN_2338348	UBASH3A	6.67108	6.63539	6.64925	6.50236	6.4974	6.46953	6.66353	6.66145	6.74495	8.4956	6.726
ILMN_1690139	KIAA0748	7.14493	6.93792	6.80094	6.71414	6.79707	6.74243	6.79914	6.84721	7.87	9.82459	7.49914
ILMN_1667609	SNORD35A	7.00963	7.00243	6.6339	6.73566	6.79115	6.63208	6.92495	7.02022	8.19469	8.32191	8.69842
ILMN_2374449	SPP1	6.73877	6.81878	13.5353	13.1495	12.0141	11.7253	8.40565	6.7602	6.84846	6.76509	6.82825
ILMN_2401779	FAM102A	7.63427	9.39373	6.95669	6.9321	7.36828	6.77947	7.20272	7.07515	7.67097	10.6913	9.30247
ILMN_1656287	SPOCK2	7.52525	7.34452	6.77081	6.84844	6.71828	6.70231	7.5564	7.16952	11.3535	12.4312	10.9891
ILMN_2316236	HOPX	7.47112	7.45166	7.28611	7.39429	7.68458	7.77369	8.15056	7.48659	12.4968	10.3875	10.0313
ILMN_1671486	HOMER2	8.43226	8.4064	6.91254	7.25012	11.7235	11.578	6.75391	6.91724	7.0183	6.95841	7.19061
ILMN_1735930	KLF2	10.4069	8.26782	10.8116	10.1209	8.05962	8.74482	12.7843	12.2508	12.1338	12.3021	12.2862
ILMN_1790881	HNMT	8.62923	8.43771	8.71333	8.2483	7.59477	8.12796	8.36703	8.44521	7.06166	6.78432	6.85506
ILMN_1741422	FUT8	6.87541	8.49866	6.88197	6.79826	6.53203	6.54582	6.99435	6.95071	6.9779	7.15793	7.48634
ILMN_1804854	CTNNA1	11.0314	11.2198	12.0432	12.1989	12.1892	12.3182	11.6952	11.532	10.1689	8.79556	9.98336
ILMN_2337928	CXCR5	6.96158	6.83987	6.8483	6.65972	6.71656	6.82532	7.0758	6.91612	7.61008	8.31085	11.4289
ILMN_1745242	PLSCR1	7.75941	7.66052	7.32065	8.39506	6.60641	6.7152	8.39929	7.80619	6.97565	6.82215	6.89215
ILMN_1812721	LOC728014	6.92031	7.07809	6.88897	6.6845	6.85011	6.95197	7.20252	6.93736	8.65529	9.12085	10.7297
ILMN_1804051	SNX8	7.93045	8.22694	8.75487	9.11856	10.6754	10.4838	7.68945	7.57322	7.21184	7.02257	7.97829
ILMN_2128428	DAB2	8.40977	7.66055	12.5953	11.6389	10.3416	10.2075	8.41212	7.68336	9.02201	7.87779	7.63962
ILMN_1752226	P2RY11	7.46292	7.19886	8.15419	8.88753	9.38214	9.08534	7.18271	7.08577	7.42029	7.51907	7.23392
ILMN_1821975		6.74439	6.82606	6.63461	6.72911	6.75672	6.64866	6.76267	6.80501	6.84293	8.80342	6.86241
ILMN_1771801	SIRPG	7.16483	7.10321	6.69525	6.69317	6.94695	6.90546	7.08648	7.13246	6.79625	8.15974	7.10102
ILMN_1729180	GATM	6.80609	6.79253	11.4693	8.68942	9.03783	8.82527	6.70468	6.71538	6.84177	6.74092	7.21568
ILMN_1801616	EMP1	9.4842	8.20316	10.1912	10.1787	10.0995	9.9747	9.27779	7.97036	6.63824	6.44882	6.40822
ILMN_2038776	TXN	10.0422	10.3836	10.6184	11.0041	11.6589	11.4075	9.91435	9.98703	9.65507	9.26787	8.93145
ILMN_2128770	CDR2L	7.02422	6.73453	7.44315	7.10777	9.96715	9.39738	6.89013	6.7987	6.61069	6.78478	6.7569
ILMN_1712659	PPP2CB	8.54346	8.68716	10.0265	9.86521	9.38955	9.84277	9.14631	8.85899	8.43428	8.31042	8.13369
ILMN_2316878	PTPRO	7.36493	7.50099	10.1972	10.7015	10.6302	11.116	7.62656	7.3586	7.05802	7.19065	8.05915
ILMN_1795236	SIGLEC9	7.78892	7.07069	9.37252	9.55117	8.73774	8.63428	8.77575	8.11955	7.59326	7.56299	7.54216
ILMN_1765109	TNFRSF25	7.12012	6.77286	6.5375	6.6278	6.76458	6.8119	6.82959	6.77487	8.10257	10.885	7.16246
ILMN_1763000	ADAP2	9.15681	9.96881	12.9068	11.5239	11.4091	11.5042	10.3217	10.1121	8.93049	7.98794	8.61512
ILMN_1664010	ELF1	10.7027	10.6007	9.31494	9.33166	8.53041	8.59249	10.9936	10.6664	10.3665	10.979	10.9634
ILMN_1795778	P4HA2	6.8721	6.88231	8.89382	8.57975	9.61483	9.16491	6.87081	6.88758	6.76144	6.81206	6.90049
ILMN_1661646	BANK1	7.52655	7.81621	6.66353	8.34942	6.83294	7.06511	7.11391	7.05896	7.88986	7.32146	11.8313
ILMN_1653200	SLC22A17	6.90412	6.87282	6.94181	6.86104	6.87165	6.71049	6.84435	6.91395	6.85109	7.98997	7.00179
ILMN_2376455	CSF2RA	9.46797	9.34714	9.4771	9.77467	9.92418	9.78847	8.71999	8.93907	7.3604	6.80634	6.82883
ILMN_1773567	LAMA5	6.97435	9.3431	6.99297	6.8578	7.20343	7.03732	7.04199	6.86264	7.35223	7.05497	10.4461
ILMN_1684040	C6orf190	6.71065	6.77093	6.60497	6.54093	6.61013	6.49394	6.72004	6.75056	6.93116	8.0359	6.73568
ILMN_2327860	MAL	6.95235	6.97087	6.64699	6.84367	6.84397	6.7335	6.92268	6.9343	7.5819	11.9321	8.07564
ILMN_1814859	DDX47	10.653	10.5883	10.1464	10.096	10.012	10.0906	10.1947	10.2253	10.9745	11.9186	12.1657
ILMN_2399363	CLEC4A	11.4834	8.8082	10.3413	12.4916	13.1572	13.1948	10.6745	11.2135	9.45454	8.28743	8.86513
ILMN_1652955	LOC648622	11.4538	11.3986	9.94256	9.77931	10.1847	9.81915	10.9893	10.9811	11.55	12.5792	12.4824
ILMN_1726928	TCEA3	8.41623	8.31769	6.68733	7.07652	7.20108	7.43862	6.84936	6.85019	6.93798	9.16652	6.77375
ILMN_1726981	VEGFB	9.7203	11.099	11.1244	10.866	10.9168	10.4168	8.62452	8.0489	9.56736	10.0258	11.1161
ILMN_2062112	ZC3H15	9.10518	9.2689	8.14229	7.96652	7.52664	7.72046	8.65059	8.9315	8.71429	9.01166	9.29911
ILMN_1763638	BCAR3	7.01691	7.49272	7.57601	7.59581	8.92241	9.74666	6.81413	6.74736	6.76684	6.71329	7.18416
ILMN_1722834	RGS12	7.68333	8.33388	9.82496	9.48939	9.37207	9.01166	8.44209	8.35551	7.98043	7.89276	7.542
ILMN_1794707	ATHL1	7.46727	7.17229	6.84391	6.57116	6.46552	6.38339	7.76537	7.67752	10.5293	11.3807	9.56753
ILMN_2352448	NSUN5B	7.09089	7.08568	7.14207	6.99946	6.95334	6.88025	6.98397	6.98471	8.06381	8.4638	8.66303
ILMN_2073732	CBLL1	9.37076	9.37515	8.24773	8.16193	8.38322	8.2342	8.63622	9.29278	9.65416	9.95086	9.68679
ILMN_2408576	FAM129B	8.01353	7.47149	8.48296	9.26525	9.49638	9.48296	8.22186	7.83489	7.20889	7.19687	6.98526
ILMN_1780368	GPR18	8.57218	8.42777	6.81988	6.61279	6.74219	6.71973	7.20053	7.02129	7.66588	8.04719	8.94937
ILMN_1711514	COCH	7.0177	6.99515	6.91364	6.9032	6.89195	6.99618	6.8557	7.018	7.06764	6.88115	9.76717
ILMN_1693650	FES	10.2813	10.1109	9.79316	9.9138	10.4614	10.5658	10.1075	9.85147	9.2315	7.31174	7.87659
ILMN_2146761	FABP5	7.55828	7.59538	9.7059	9.79208	10.6538	11.2623	8.55468	7.41826	7.2953	7.25082	7.58599
ILMN_1667022	PASK	7.3165	7.17432	7.29874	7.41049	7.6378	7.42008	7.02178	7.13086	7.97742	10.8398	8.75602
ILMN_2246956	BCL2	7.67733	7.63682	7.97624	7.65129	7.4421	7.36933	7.25233	7.1025	9.15585	10.6744	10.286
ILMN_1688775	METRNL	10.6979	10.6898	10.8445	10.8414	11.193	11.1214	10.9273	10.2374	10.0289	7.5691	7.60788
ILMN_1738681	NUP62	10.65	10.5203	11.3454	11.6604	11.9933	11.5612	10.9887	10.4142	9.70266	9.60785	9.65255
ILMN_2355462	CYFIP1	9.98508	9.80813	12.4889	11.8752	11.1203	11.712	10.0693	9.92836	8.38693	7.75298	8.17083
ILMN_1742547	NRP1	6.91915	7.12787	8.12053	8.08821	8.06085	8.01705	7.12639	7.04701	6.83999	6.86709	6.85029
ILMN_1726030	GPX7	7.1846	7.10279	6.59906	6.57046	6.61756	6.525	7.1644	7.15793	7.66485	8.30743	8.32334
ILMN_1723004	CD72	8.21323	8.41752	6.90586	7.15065	6.92723	6.84781	7.07996	6.90647	7.41389	7.0001	9.06523
ILMN_1713491	VAMP2	7.99353	7.93702	6.20667	6.29862	6.4683	6.90533	7.47617	7.95733	8.79331	9.30185	9.00122
ILMN_1695025	CD2	9.4822	7.14275	7.00765	8.22926	7.42602	7.4123	7.40816	7.1973	10.6209	11.6165	7.77058
ILMN_1751400	SKAP1	6.70987	6.73539	6.71053	6.49501	6.69068	6.64287	6.93472	6.71751	9.34841	9.78283	8.26537
ILMN_1699214	LOC647450	7.09552	6.89556	6.91748	7.00602	7.0963	7.11849	7.40641	7.06926	7.7334	7.23303	11.4055
ILMN_1751789	HNMT	8.07182	7.02791	9.45986	9.0364	9.52187	9.23179	9.24683	9.25142	7.39952	6.98483	6.97543
ILMN_1798728	C19orf2	10.4086	10.8977	10.382	10.1289	10.556	10.6685	10.1519	10.4817	11.3711	11.7105	11.3818
ILMN_1754076	CACNA2D3	10.716	6.3809	9.07002	7.56591	6.67361	6.82767	8.34876	8.62649	7.44809	7.07653	7.12628
ILMN_1724718	NCK2	8.84621	9.10129	8.22511	7.78635	8.06445	7.91723	8.49328	8.65843	9.27787	10.9139	10.7713
ILMN_1742238	SET	10.7879	11.1493	9.6781	9.5406	9.71438	9.90804	10.2417	10.3835	10.8053	10.9628	11.2049
ILMN_2154671	COX6B1	8.08852	8.0182	8.91219	8.64171	8.64709	8.9437	8.02657	8.0568	7.5495	7.65115	7.30483
ILMN_1749403	TSPAN33	9.65951	11.5967	8.70431	8.34098	9.72537	9.39576	7.63414	7.83661	8.40453	8.03324	10.0728
ILMN_1655137	ZCCHC11	7.50843	7.40461	7.48369	7.52115	7.07382	6.85847	7.5333	7.40907	8.68149	9.16331	9.43847
ILMN_2396148	HIP1R	6.7685	6.77946	6.57795	6.68114	6.6034	6.69614	6.84606	6.77983	7.08716	7.20164	8.21177
ILMN_1708004	GTSCR1	6.88416	7.0072	7.01113	6.91767	6.95285	6.94987	6.95036	6.90155	6.94916	8.33258	7.03214
ILMN_1692163	NSDHL	8.15938	8.26733	9.7066	9.19365	9.3244	9.3199	8.38615	8.2388	8.06205	7.8243	7.6777
ILMN_2347298	TSPYL2	7.06668	7.05736	6.81277	6.507	6.63145	6.58869	6.95142	6.97065	7.89604	9.01697	8.48712
ILMN_1785439	CD79B	6.95281	6.61521	7.26701	7.11883	7.48427	7.3497	7.79354	7.62427	8.38373	8.0536	11.8783
ILMN_1659601	CCL26	6.8451	6.82841	6.8809	6.92042	12.4399	11.3308	6.86446	6.87597	6.89774	6.81795	6.7239
ILMN_1761314	NFS1	6.90607	6.77233	6.92413	6.9374	7.13815	6.82264	6.90025	6.89632	10.4881	9.28902	7.60996
ILMN_1669376	DRAM1	7.57581	7.36324	11.128	10.1311	8.45012	8.16186	8.76038	8.56753	7.11551	6.81809	7.01206
ILMN_1792314	ACTR1A	9.81625	9.48479	10.6088	10.2999	10.9763	10.9187	10.01	9.79925	9.84797	9.07075	9.13435
ILMN_1720857	GUSBL1	7.95055	7.87439	7.45753	7.45586	7.4097	7.70639	7.88629	7.8798	8.99862	9.24805	9.44137
ILMN_1784749	GAS6	8.91549	7.4825	10.0016	10.5982	11.3436	11.494	7.80707	7.51215	7.52819	7.48701	7.18008
ILMN_1785071	SEPP1	6.7383	6.72214	11.1745	8.07402	7.56668	7.51671	7.25732	6.83519	6.92474	6.7663	6.77179
ILMN_1808059	BCAS4	7.25054	7.63149	7.00169	6.89074	6.91931	7.06486	7.00669	6.97198	7.65141	8.22847	9.348
ILMN_1801833	ARHGAP24	8.07897	7.66957	7.52094	7.79769	6.46773	6.5854	8.3631	8.4541	7.29393	6.73712	9.80538
ILMN_2068274	CLEC9A	6.86944	8.83419	6.96526	6.95242	7.00685	6.97702	6.84545	6.91915	7.11887	6.95515	7.00864
ILMN_1660031	P2RY6	7.88846	8.88015	8.38227	7.85601	7.98513	7.94641	7.0501	7.01933	6.88724	6.8745	6.88779
ILMN_1797975	CXCR3	7.08419	8.71947	6.58571	6.74207	6.81486	6.88748	6.76997	6.77898	7.17109	7.17115	7.17516
ILMN_2345837	CLTA	10.1603	10.0449	11.8114	11.4078	11.3033	11.2061	10.4952	10.2578	9.3918	9.16622	9.07739
ILMN_1814282	ISG20L1	8.23849	9.01602	7.60245	7.53113	8.64995	8.54896	7.4764	7.80606	8.47313	9.20408	9.73327
ILMN_1752213	TMEM60	8.32778	8.202	10.6959	10.9243	10.6262	10.7664	9.1878	8.8658	8.33836	8.32794	8.67781
ILMN_1719905	TLR10	8.61718	9.96442	7.10669	7.10583	7.01107	7.04233	7.03704	7.03877	7.23339	7.10591	9.0671
ILMN_2336595	ACSS2	10.5786	11.2885	11.8219	11.6225	11.4871	11.3556	10.3074	10.4982	8.94173	9.62628	8.91813
ILMN_1652906	GBGT1	7.59288	7.1231	9.09583	9.48934	8.02422	8.26818	8.4244	8.30473	7.55822	7.3484	7.46394
ILMN_1790537	C16orf75	7.13683	7.53421	7.28791	7.96977	8.58535	8.95078	6.97438	7.02746	7.21194	7.09382	7.27607
ILMN_1724837	ZC3HAV1	7.49321	7.44777	7.08168	7.22098	7.01814	7.45189	7.38886	7.5434	8.37603	8.89465	8.46471
ILMN_1735155	GLB1	10.486	10.4193	11.7243	11.8346	11.7074	11.3944	10.194	10.3159	9.32335	8.43046	8.70448
ILMN_1893633	LOC439949	7.16927	8.21472	6.67598	6.66064	6.63982	6.61526	6.95257	6.87307	7.98291	10.1102	7.10506
ILMN_1698019	LGMN	8.84836	10.3244	12.5792	9.47589	10.7059	10.0141	7.77756	6.97812	7.2409	7.25779	7.79965
ILMN_2373099	ZCCHC11	7.14625	7.15573	7.27918	7.38699	7.06311	7.01024	7.4664	7.24298	8.01767	8.54824	8.52218
ILMN_1750075	DMTF1	8.7674	8.87489	7.99152	8.21841	8.03186	7.99219	8.39458	8.68255	9.447	9.78231	10.0611
ILMN_1759729	NDUFA8	9.91105	9.87019	11.1683	11.1251	10.8607	10.8604	9.67862	9.5774	9.45376	9.39584	8.94137
ILMN_1667825	MLKL	9.95983	6.41512	9.53525	9.77112	8.48252	8.21472	11.1069	10.9776	10.1518	9.93626	9.47259
ILMN_1694400	MSR1	6.76687	6.71357	9.07316	7.66646	6.96871	6.92215	7.1574	6.98871	6.96453	6.72865	6.91721
ILMN_2243308	ACVR1B	8.1087	7.85356	9.08162	9.27499	8.40916	8.19702	9.34338	9.111	7.69357	7.85298	7.37825
ILMN_2213136	LEF1	6.75411	6.70446	6.38691	6.58578	6.59718	6.37478	6.85218	6.7036	8.49682	12.2227	8.04125
ILMN_1739263	LOC643284	12.0938	12.3846	10.7774	10.9889	10.9967	10.8613	11.5903	11.6287	11.9499	12.594	12.4779
ILMN_1780825	RRAS	7.25259	6.91525	9.86853	10.1389	9.8852	9.62994	9.45473	9.26215	8.17926	7.9278	7.69992
ILMN_1665943	MAP4K1	10.7493	10.8095	7.81926	7.38489	9.61006	9.68294	8.65772	8.55814	10.0109	10.5852	11.0568
ILMN_1784286	NDUFA1	10.4128	10.4159	11.2549	11.3647	11.458	11.5596	9.94058	10.1506	10.1618	10.0771	10.0615
ILMN_1764036	P2RY14	8.07475	8.81515	6.63826	6.70129	6.55086	6.70915	6.72453	6.77415	6.71884	6.52111	6.77568
ILMN_2140990	CAMK1	7.61084	7.2283	8.48516	8.8223	9.01885	9.05827	8.24816	8.10303	7.02242	6.23701	6.14016
ILMN_1673522	MOCOS	7.01031	7.30089	6.75767	7.21305	10.4441	9.52541	6.76633	6.82176	6.77932	6.80467	6.85592
ILMN_1774087	CCL28	6.93909	6.90068	7.289	6.96413	7.13983	6.98718	6.89181	6.8503	8.08516	8.4769	8.75787
ILMN_1669046	FOXQ1	6.78892	6.77375	6.67257	6.94772	10.864	11.0706	7.1849	6.78185	6.65812	6.71824	6.7134
ILMN_1718734	MLLT6	7.87396	8.28734	8.64529	8.49026	8.36394	8.27962	8.33343	8.19262	10.3693	11.0349	10.1316
ILMN_1733421	PRKCQ	7.29609	7.42484	7.83617	7.68555	7.73912	7.87216	7.42467	7.29374	9.56538	10.5424	7.3776
ILMN_1734184	P76	7.27014	7.44843	8.2563	8.00344	8.67376	8.76629	7.21219	7.30562	6.79489	6.66189	6.52619
ILMN_1700147	VPREB3	6.84046	6.7271	6.58637	6.71962	6.60855	6.8624	6.87077	6.76638	7.18162	6.86153	10.9778
ILMN_1693310	ITFG1	9.19808	9.08758	9.73128	9.71382	9.41416	9.61361	9.43039	9.44312	8.5987	8.27046	8.60575
ILMN_1794927	LOC90925	6.9309	6.86035	6.87447	6.83997	6.8665	6.88991	6.79602	6.7826	7.08495	6.81988	9.68674
ILMN_1714197	ACSS2	10.8875	11.579	11.9298	11.6984	11.7488	11.5379	10.6009	10.7607	9.30309	9.82169	8.97319
ILMN_2234343	ACP6	7.19048	8.63655	6.93526	6.95591	7.25515	7.1355	6.94778	7.0007	7.02758	7.37898	7.09154
ILMN_1685005	TNFRSF1A	9.7872	7.86802	11.7126	11.9416	11.5633	11.3296	11.119	10.436	9.53165	8.81468	7.95045
ILMN_1775743	BTG1	11.5432	10.4975	10.7903	11.1427	10.0465	9.93409	12.8551	12.5744	12.6812	12.8911	13.0004
ILMN_1758673	SLC44A1	8.02549	8.04864	8.39988	10.1423	10.4398	10.2374	8.45187	8.36051	7.4578	7.35383	7.34309
ILMN_1716524	RAB7A	12.2245	12.5245	12.7259	12.8694	13.2743	13.3436	11.9315	11.7665	11.3735	10.7782	10.487
ILMN_2319326	ADARB1	6.88164	6.89187	7.03092	7.02006	7.15384	6.9654	6.82483	6.93335	7.35324	8.12117	8.57156
ILMN_2307883	ATP5J2	10.7041	11.0424	11.3557	11.1076	11.3082	11.3145	10.3824	10.3922	10.1727	9.80134	9.93385
ILMN_1705522	SPAG1	6.8644	6.78374	6.80116	6.78962	6.84036	6.78361	6.69797	6.82529	7.2345	7.03428	8.22445
ILMN_2338323	CDC25B	8.25471	8.14677	9.16649	9.65667	9.98772	9.66721	8.63847	8.65756	11.5894	12.2828	10.9333
ILMN_1725108	SNX25	6.86667	7.05731	6.97792	6.91878	6.93319	6.92797	7.0526	6.88222	7.19112	7.28006	8.28323
ILMN_1655312	HPS5	8.26218	9.15404	8.91582	9.05463	10.7227	10.1915	7.92816	7.6452	7.60001	7.42969	7.88631
ILMN_1711699	LOC728014	6.86564	6.82741	7.0052	7.16491	7.0722	7.06905	7.02899	6.94731	8.06492	8.38039	9.89888
ILMN_2073758	MMP12	6.61669	6.62352	6.70952	6.99662	12.5426	10.7775	6.65572	6.61139	6.55167	6.63726	6.59516
ILMN_2364110	GBA	8.40138	8.37943	10.6775	10.501	9.87167	9.91948	9.23723	9.06916	8.71306	8.05828	7.88595
ILMN_1856480		8.65393	8.90784	9.11667	8.72779	11.7714	11.1935	9.01697	9.26385	10.2084	8.11816	8.09967
ILMN_1701482	POFUT2	7.00792	7.03371	7.60831	7.58576	7.64456	7.56794	7.1282	7.10744	6.92936	6.95574	6.9188
ILMN_1768035	MMP12	6.72362	6.7637	6.73742	7.01702	12.5934	10.7992	6.8091	6.72734	6.67952	6.71225	6.73942
ILMN_2409167	ANXA2	13.1339	12.8867	14.4859	14.6288	14.4454	14.2383	12.7195	12.8504	11.9649	10.8856	11.3111
ILMN_1719756	ZAP70	6.76852	6.74454	6.70639	6.68629	6.79942	6.72991	6.78662	6.74719	10.4273	10.2776	7.34488
ILMN_1718924	ETFA	9.91763	9.9253	10.8897	10.7704	10.4569	11.0442	9.73721	9.72329	9.57173	9.16038	9.13779
ILMN_2369666	CR2	6.91395	6.977	6.93585	6.83595	6.7607	6.89498	6.84062	6.85863	7.02565	7.13069	8.46715
ILMN_1707634	CMC1	7.53329	7.513	8.76372	8.91923	8.57187	8.63102	7.49863	7.42015	7.36716	7.35253	7.18505
ILMN_1692535	DPP4	7.19687	9.36985	6.85112	6.85568	7.0722	6.97409	6.93699	6.96079	7.0278	7.60814	6.89415
ILMN_2181892	BEX2	7.11639	7.64811	6.74719	6.73234	7.00201	6.86898	7.02905	6.95657	9.11037	10.8778	10.4522
ILMN_1911721		9.19451	11.3763	7.45558	8.61178	11.0513	10.8777	7.54807	7.42443	7.50702	7.21418	7.31358
ILMN_1693341	SNRPN	7.01555	7.22546	6.82853	6.91797	6.88383	6.90334	7.00273	7.05992	7.4818	8.43726	7.9239
ILMN_1700733	KIAA1370	8.14866	7.77993	7.84468	8.07092	7.35414	7.73616	7.97948	7.9445	9.23166	9.47373	10.3682
ILMN_1659257	TNFRSF8	6.13339	5.85101	7.72788	7.67638	7.33456	7.24097	8.41479	8.01057	7.44502	7.23624	7.39611
ILMN_1772824	WNT5B	7.01351	6.87153	6.8504	6.98925	8.65024	8.43538	7.01272	6.97541	6.90835	6.90256	6.89409
ILMN_1781207	FYN	7.91445	7.96073	5.81397	6.01381	5.91468	6.30962	8.02155	7.99484	8.49679	8.63475	7.02843
ILMN_1867517		6.74318	6.74755	6.90151	7.18261	6.79667	6.93965	6.88364	6.74913	8.28001	8.61633	7.12299
ILMN_1807894	SLC7A8	7.04459	6.98058	9.55849	7.92453	10.3859	9.65154	7.28956	6.99454	7.01971	7.21234	7.00874
ILMN_2128128	SHFM1	9.81867	9.88003	10.8412	10.6601	10.9527	10.7417	9.62291	9.48905	9.17246	9.36304	8.86614
ILMN_2198878	INPP4B	7.00266	7.1334	7.08338	6.73716	6.92663	6.83839	6.95467	6.87987	7.05763	8.66636	6.8815
ILMN_1788468	ARGLU1	11.776	11.9935	10.2527	10.4481	10.1952	10.1479	10.8504	11.3442	12.065	12.2924	12.3692
ILMN_2128750	PTTG1IP	11.7794	12.2429	12.5702	12.5969	12.8342	12.4694	11.7399	11.7426	11.2446	10.7221	10.2596
ILMN_1719205	FBL	10.5031	10.6455	9.31711	8.8908	9.24718	9.2354	9.72339	9.59402	10.1377	10.8636	10.7466
ILMN_1687533	SEMA4D	9.57312	7.61949	9.87689	10.2598	9.91064	9.43624	11.0464	10.8077	11.5903	11.7721	9.99553
ILMN_1704369	LIMA1	8.12584	9.872	8.5132	8.57631	8.45928	8.96474	7.07585	6.92257	7.41424	7.58106	6.82325
ILMN_1748473	GIMAP4	9.57125	6.09968	12.2716	12.2922	10.1085	10.3282	12.5758	11.5747	11.566	11.2826	8.90876
ILMN_1746673	2003-09-01	7.5996	10.0687	7.07908	6.94125	7.12778	6.88514	6.76735	6.73988	6.74859	6.81765	6.6517
ILMN_1776519	RAP1GAP	6.7619	6.799	6.73919	6.96412	10.7178	10.408	6.72286	6.82152	6.91161	6.95929	6.82946
ILMN_2352097	GPR56	6.91115	6.85237	6.93774	6.91644	6.96959	7.06544	7.27217	6.95338	12.477	9.79272	7.95897
ILMN_1655611	TSHZ2	6.72938	6.7104	6.87443	6.88436	6.96026	6.81544	6.74088	6.7461	7.05228	9.92449	7.84889
ILMN_1725427	B2M	12.9484	13.0113	12.6164	12.3829	11.9905	12.2818	13.3582	13.4231	13.5253	13.2782	13.2122
ILMN_1785330	SH3BP4	10.0342	10.3343	7.45469	7.86477	8.17416	7.96809	7.10216	7.22252	7.1991	6.9125	7.17416
ILMN_1718303	PVRL2	7.482	7.1278	8.03255	8.78819	8.89613	8.34855	7.80633	7.5452	6.86038	6.70835	6.72962
ILMN_1749362	CD28	6.79981	6.83513	7.95572	6.94493	7.0266	6.87916	6.84665	6.84369	7.02261	8.66174	7.01894
ILMN_1691188	UIMC1	10.8842	10.9623	9.65665	9.61875	10.0417	9.55918	10.658	10.905	10.7222	10.8076	11.2819
ILMN_1744980	ZCCHC7	8.76838	9.0396	8.10743	8.30604	8.88651	8.86023	8.50238	8.72676	9.23555	9.83188	11.0699
ILMN_1701914	CD274	6.6304	6.68594	6.76244	7.13222	7.88745	7.86474	6.59997	6.67382	6.86916	6.87575	6.809
ILMN_1664434	TCF3	7.93781	7.62142	7.16959	7.19708	7.90815	7.8523	7.40148	7.50755	8.23614	8.51009	10.4342
ILMN_1738207	CISH	6.8504	6.6805	7.24181	9.213	9.78256	9.29551	7.10448	7.00879	7.05607	7.02329	6.92614
ILMN_1701558	MAP1A	6.81364	6.8329	6.7478	6.90442	8.49458	7.97258	6.81124	6.83208	6.9899	6.80236	6.79573
ILMN_1652650	SH3KBP1	6.74496	6.74043	6.6459	6.79988	6.66811	6.61002	6.70028	6.72651	7.2683	7.91544	6.67983
ILMN_1805606	PLEKHG1	6.7982	6.77555	6.82354	6.95863	6.90732	6.81777	6.76557	6.77943	6.96655	6.90105	8.0805
ILMN_1740429	FTL	12.7464	12.006	14.468	14.468	14.468	14.3919	14.2447	14.1672	13.4088	12.7324	12.9769
ILMN_1746138	RLTPR	6.69746	7.44083	6.72818	6.66325	6.73472	6.74493	6.70461	6.70369	7.2016	8.25638	7.98772
ILMN_1753112	CD5	7.6044	6.82627	6.55597	6.62577	6.7024	6.6411	6.58701	6.6492	7.28843	10.4233	7.13704
ILMN_1688698	ZEB2	9.20463	7.66493	9.57787	9.71728	8.42427	9.02284	9.99633	9.96598	9.37516	7.71468	8.7773
ILMN_1654060	MKNK2	7.91008	7.81823	6.73769	6.60087	6.31236	6.53562	7.71582	7.86412	7.53873	7.29215	8.88556
ILMN_1710434	TBC1D10C	9.27073	9.66062	7.70113	8.34245	8.52723	8.89641	9.14906	9.30478	11.4606	11.7117	11.6345
ILMN_1707484	GEMIN6	7.4983	7.35644	8.6338	8.49475	8.46273	8.2568	7.75069	7.61946	7.40036	7.38542	7.42578
ILMN_1747146	TSG101	9.75541	9.77401	10.1418	10.4433	10.2867	10.417	9.99535	9.97857	9.48946	9.09471	9.47331
ILMN_1806908	PRKCB1	10.8191	10.6278	9.40615	9.54071	8.33168	8.42987	10.7844	11.0586	11.3269	10.5287	11.8789
ILMN_1683682	DAGLA	6.97133	6.89601	7.48558	7.49515	8.22017	8.09997	7.27172	7.16237	7.0428	6.93287	6.87901
ILMN_1674160	BIN1	10.608	11.1222	9.35456	7.94722	8.41056	8.25196	8.32601	7.99194	10.2904	10.7815	10.5042
ILMN_1663793	MIST	6.96388	9.8651	6.80229	6.79339	6.83169	6.83825	6.79187	6.74022	6.8875	6.81952	7.00291
ILMN_1693826	HAVCR2	11.7852	12.3706	13.3754	12.9946	13.4174	13.1818	11.5843	11.0688	11.4494	8.63726	8.431
ILMN_1693394	BCKDK	10.82	10.5328	11.5345	11.5633	12.4069	12.0692	10.8498	10.8524	9.74586	9.01673	9.29032
ILMN_1781102	C14orf138	8.16512	7.97425	7.52526	7.39735	7.27528	7.81564	7.81835	8.07191	8.33264	8.75496	9.83742
ILMN_1791190	MUSK	6.94206	6.93725	7.57005	7.57693	7.39964	7.37225	6.91065	6.95235	6.75546	6.74462	6.73715
ILMN_1790978	ATG7	9.25218	8.59896	10.8493	10.507	9.70755	9.52994	9.80514	9.85584	8.58825	8.01738	8.19087
ILMN_2196550	C13orf18	6.84709	8.50622	7.74998	7.07687	7.05612	6.90561	7.13165	7.07605	7.41077	7.02786	10.0673
ILMN_1797728	HMGCS1	9.23103	9.99231	11.289	10.1175	10.061	9.84809	8.8986	8.78349	8.86803	8.6479	9.10508
ILMN_1696347	CTSC	9.18445	8.59867	10.4284	11.7464	11.9872	12.2544	10.0299	10.0077	9.7582	8.10892	7.98483
ILMN_1775542	FAIM3	7.81969	6.80909	6.82505	6.66096	6.36957	6.48121	7.55393	6.94662	11.0314	11.9897	12.6016
ILMN_2264011	GRAP	8.20914	8.39977	7.97121	7.52506	8.03877	7.9033	7.83238	7.80551	8.2871	10.512	10.743
ILMN_1725320	SIGLEC1	6.77386	6.75765	7.92308	7.29389	7.14741	7.00227	6.81317	6.74059	6.51551	6.5577	6.55556
ILMN_1684306	S100A4	11.8393	10.0523	12.603	12.6789	12.499	12.4201	11.5966	11.9394	11.5055	10.7204	9.93859
ILMN_2337931	CXCR5	6.88344	6.90825	6.77308	6.94194	6.68371	6.90311	6.99318	6.85005	6.94298	6.932	8.61095
ILMN_2216918	SHPK	8.62578	8.90998	9.05391	9.34167	10.8229	10.8432	8.15909	8.27933	8.28896	8.32068	8.11433
ILMN_1720513	SETBP1	6.86897	7.55509	7.10968	6.99784	7.32568	7.21821	7.82844	7.47336	8.65749	7.49497	10.1352
ILMN_1653708	CORO1B	8.60231	8.72314	9.94916	9.81589	10.3025	9.90168	8.9116	8.7886	7.83282	8.39348	7.61499
ILMN_1752877	PHF1	6.8754	6.86927	6.78851	6.71359	6.7579	6.76975	6.85784	6.8814	7.45147	7.84773	7.77983
ILMN_2203271	FPR3	8.15693	6.18101	11.0715	10.8662	11.0812	10.9526	8.56582	7.41812	7.06332	7.09235	7.08484
ILMN_1784871	FASN	9.43352	10.4312	12.9097	12.4301	11.7163	12.3023	9.02448	8.75978	9.7996	10.6361	9.39903
ILMN_1693836	LOC653344	7.0385	8.25295	6.97538	6.90461	6.88104	6.8484	6.8804	6.7762	7.41126	7.88177	7.50454
ILMN_1805992	KIAA1598	10.9546	12.4446	10.4392	10.4222	9.83731	10.2304	10.2983	10.494	8.84577	7.8134	7.91623
ILMN_1774973	SNORD21	7.39569	7.58703	7.03251	6.94434	6.98213	6.87243	6.98189	7.41578	8.75732	9.08134	8.66427
ILMN_1745599	LOC643977	7.13631	6.92301	6.74259	6.85763	6.67298	6.9005	7.15165	7.10992	7.80543	8.20557	8.1425
ILMN_1808783	STRBP	6.9492	7.30255	6.9338	7.00381	7.19324	6.81438	6.87127	6.83495	7.18718	7.64675	9.48587
ILMN_1764030	CCL23	6.63812	6.63601	6.75279	7.54075	12.7749	12.5028	6.67361	6.6773	6.60381	6.60564	6.59788
ILMN_1790692	GNLY	6.84956	6.88558	6.64916	6.62776	6.51212	6.59268	7.8783	7.19144	13.8517	10.9413	9.64525
ILMN_1718063	LIPA	10.6829	10.1127	14.1438	12.7312	13.9919	14.4125	11.2393	11.6136	11.2331	10.5951	10.7552
ILMN_1801246	IFITM1	8.64917	6.36521	7.61257	7.56844	7.57542	7.54019	9.61175	8.76993	12.7022	12.5284	10.1692
ILMN_1796755	ITGB5	7.09636	7.04607	9.17543	7.76504	7.86826	7.58451	6.99518	6.83461	6.95933	6.80592	6.81087
ILMN_1701933	SNCA	8.87164	7.42201	10.6508	10.2185	7.95728	7.99241	8.62263	8.6482	7.96562	7.04392	7.10482
ILMN_1734895	SFT2D1	10.806	10.7242	12.3153	11.9619	11.8444	12.2997	10.9883	10.6879	9.95793	9.16633	9.73068
ILMN_1678579	CPT2	8.02407	8.45079	9.76427	9.60679	9.99808	9.81246	8.34457	8.13407	7.8802	8.23488	7.961
ILMN_1656057	PLAU	7.85259	6.94093	9.27639	9.98195	10.7686	10.1183	7.94397	7.20027	6.67716	6.49734	6.47586
ILMN_2165867	DHCR7	7.05457	7.27036	9.58708	8.91964	8.22018	8.45729	7.04854	6.90529	7.15593	7.20708	7.03401
ILMN_1731928	LY9	6.91413	6.90964	7.06089	6.8931	7.11435	6.87745	6.85906	6.83197	7.55324	8.7806	8.40618
ILMN_1750974	S100A9	11.3977	8.78429	11.5321	12.4356	7.17919	7.27802	13.3483	13.6068	12.4029	10.8078	11.4649
ILMN_1661335	SPTBN1	7.56465	7.21625	7.25406	7.15773	6.78392	6.8373	7.29782	7.21261	9.00555	9.81304	9.76269
ILMN_1719986	PIK3IP1	7.94471	7.59338	8.36486	7.84437	8.52315	8.16183	8.93028	9.22857	10.1895	12.3386	10.9368
ILMN_2376204	LTB	7.43117	7.31139	7.47431	7.83904	8.23129	8.09824	7.61439	7.53241	8.53515	11.6012	11.643
ILMN_1745813	KIAA1279	7.25886	7.25734	8.7941	8.60862	8.23964	8.39472	7.47307	7.22531	7.35787	7.80992	7.46709
ILMN_1767168	CAMK4	6.87282	6.86965	6.90503	6.95053	6.82987	7.07075	6.74777	6.86623	7.002	8.40379	7.05046
ILMN_1718982	BEST1	7.27348	6.7718	8.83109	8.66413	8.01509	8.22017	8.2113	7.95266	7.45698	7.21471	7.22179
ILMN_1726666	GPX3	7.28822	7.20634	7.60793	9.5128	9.83515	8.85131	7.38701	7.13586	6.7736	6.67462	6.52356
ILMN_1727098	PPP1R16B	8.23983	8.01441	7.00112	7.0934	9.01123	8.37143	7.34268	7.23126	9.64688	9.50412	10.6003
ILMN_1711702	CLEC2D	7.28737	7.29215	7.31139	7.38857	6.81377	7.16882	7.1182	7.21596	9.19267	9.82341	9.48184
ILMN_2335754	CD1E	10.1475	6.73478	6.89662	8.98225	10.0199	10.6719	7.2446	7.15585	6.90559	6.9628	6.86371
ILMN_1772466	SH2D3A	6.78292	6.84867	6.77192	6.79442	6.75854	6.79557	6.73481	6.7326	7.04554	7.8489	7.5717
ILMN_2046856	LOC401019	13.3912	13.215	12.0148	12.1459	12.3979	12.1671	13.231	13.3193	13.4498	13.7236	13.7556
ILMN_2384122	GPR56	6.7226	6.81442	6.67208	6.67497	6.80144	6.77061	7.2253	6.83951	12.7134	10.2598	8.11269
ILMN_1670609	ATOX1	9.14005	9.38855	11.2964	10.726	11.2057	10.8717	9.52673	9.42336	9.06077	8.50986	8.56817
ILMN_2325506	BCAS4	7.28642	8.19704	6.86873	7.00671	6.85697	7.00917	6.98687	6.94696	8.35323	9.1918	10.2766
ILMN_1857017		8.25352	8.57431	10.1697	10.5392	12.3137	11.7516	7.88254	7.63195	7.69589	7.49721	8.54083
ILMN_1754279	FBXW7	8.98964	8.9149	7.66033	7.83363	7.75299	7.68294	9.11672	9.27536	9.50615	9.42425	9.44521
ILMN_2395969	PRDX3	9.94541	9.9881	10.6949	10.5274	9.35979	10.3324	9.84547	9.90196	8.15352	7.50064	7.71817
ILMN_1661137	SH3RF2	6.96175	8.397	6.90344	6.75203	6.82928	6.74067	6.95576	6.94277	6.90631	6.83128	6.70452
ILMN_1857915	LOC401397	8.87945	8.25082	10.5258	10.3348	9.2624	9.43257	8.90349	8.78739	7.97634	8.20139	8.34674
ILMN_1712678	RPS27L	9.92016	10.4251	11.2053	11.4309	11.6905	11.5833	10.4304	10.3276	10.0565	10.3436	9.88528
ILMN_1718132	ECHS1	9.48701	9.65911	10.1476	10.0333	10.4284	10.3017	9.11852	9.18632	8.81487	8.76248	8.98554
ILMN_1651315	HMG20B	9.92037	10.0887	9.96289	10.1121	11.4657	11.0004	9.60165	9.90626	9.71429	9.21481	9.04055
ILMN_2083588	TTC32	8.20173	8.57379	7.45254	7.53489	7.34863	7.4782	7.9834	8.3269	8.40865	9.15523	9.21628
ILMN_2116714	SLC39A1	8.33672	8.58387	10.9209	10.5014	9.44038	9.40051	9.38091	8.86675	8.3619	7.814	8.15386
ILMN_1773963	GNA15	10.1234	10.8092	10.4026	10.5675	10.7522	10.0361	9.9155	9.63323	8.2043	7.33831	7.1371
ILMN_1730620	ARRB1	7.9479	8.12812	9.1789	9.08795	8.46913	8.98446	8.94359	8.85664	8.24061	7.328	7.16009
ILMN_1690546	PPP3CC	8.25189	8.78203	7.87505	7.81311	8.12137	8.15581	8.07971	8.08502	9.62621	10.1915	10.5091
ILMN_1790637	C11orf80	7.014	7.39474	6.97027	6.91885	7.51764	7.43874	6.87173	6.90942	7.6733	7.80831	8.99605
ILMN_1804277	SPRED1	6.68994	7.46865	10.7695	10.8475	11.0657	11.0109	8.47396	7.90415	7.207	6.79552	6.84366
ILMN_1712560	SF1	7.31777	7.27662	6.48254	6.66751	6.56653	6.7729	7.09713	7.22532	7.23685	7.93651	8.07982
ILMN_1759787	THBD	7.26125	10.3302	8.49077	7.49447	7.50747	7.46685	8.87683	7.58134	7.21071	7.11634	7.04637
ILMN_1798679	ANO9	6.69462	6.71691	6.55258	6.50936	6.5335	6.61526	6.63157	6.64922	6.85179	7.88402	7.17685
ILMN_1699574	NRP1	6.99062	6.90764	10.7605	10.8126	10.0775	10.2408	7.56851	7.04697	6.78272	6.75783	6.76011
ILMN_1716053	AK2	8.78868	8.86716	9.11266	9.0143	10.2785	10.2525	8.62299	8.58765	7.87458	7.77543	8.04844
ILMN_1691376	JAG1	7.01773	6.72984	7.42808	7.5792	8.9447	8.71201	7.21788	7.07811	6.90384	6.87758	6.70173
ILMN_1770768	SLAMF1	6.88068	6.76614	6.82322	7.84276	9.80721	9.65494	6.86431	6.7861	7.08043	8.40533	8.55468
ILMN_1716382	LOC387882	8.20982	7.17617	7.17484	6.99338	6.95291	6.90003	7.00802	6.98848	10.3199	9.0984	8.79933
ILMN_1688480	CCND1	6.86695	12.637	8.95079	7.28457	9.03674	7.51559	6.72736	6.67743	6.94598	6.95869	7.49094
ILMN_1748827	LOC388564	7.25755	7.76318	7.05287	7.18416	7.87402	7.54014	7.07732	7.10472	7.64814	8.63778	8.13824
ILMN_1793433	RAB10	10.8089	10.9818	12.7578	12.0214	11.6411	11.8205	11.7666	11.4993	10.4922	9.92423	10.2181
ILMN_1793770	DNAJB6	9.36998	9.34365	11.7412	11.3967	11.2216	11.4283	9.7876	9.51579	9.92032	9.04212	8.99995
ILMN_1660871	NEK6	7.33156	8.05928	8.52904	9.13212	9.07551	9.1777	7.52824	7.43525	7.20168	7.09871	7.51757
ILMN_1844464		6.85593	6.93342	6.58433	6.59187	6.48133	6.64345	7.21665	6.93828	10.6829	12.0206	8.20589
ILMN_2335604	SKAP1	6.71138	6.65141	6.56124	6.75396	6.76303	6.6905	6.78016	6.68334	8.5895	8.98252	7.43354
ILMN_1664063	FAM129C	7.04136	6.85138	6.90589	6.88611	6.81173	6.9898	6.87794	6.85837	7.25974	7.03954	9.8954
ILMN_1693233	KIAA0513	8.27265	6.66065	9.13061	9.05351	8.19007	8.15318	9.82338	9.898	8.75806	8.17433	7.64087
ILMN_1743933	TSHZ3	6.54631	8.03538	9.55536	9.2286	8.86469	8.53233	8.71956	8.75816	7.97905	7.34367	7.35865
ILMN_1672504	PDXK	8.90698	8.60177	11.8368	11.7401	13.4039	12.2935	9.32822	9.32104	9.42827	9.45907	9.14623
ILMN_1798061	ZFYVE26	8.36677	9.10827	10.9621	10.9924	10.8548	10.3005	8.78558	8.65261	8.66718	8.63118	8.78141
ILMN_1796537	FYB	10.0486	8.50507	10.3174	10.633	8.86658	8.70444	11.2037	11.2808	11.0352	12.105	8.92135
ILMN_2230902	CTNNA1	10.5989	10.8588	11.6706	12.0633	11.7382	12.0741	11.1146	10.9605	9.42057	8.14257	9.08028
ILMN_1748258	LINS1	6.93031	6.86784	7.11818	7.17181	7.02278	7.03932	7.21463	7.22722	7.46818	8.62856	7.40087
ILMN_1763207	BATF3	8.70831	10.4661	7.09881	7.15763	10.4304	10.7578	7.87576	7.68417	7.38179	6.95676	7.04535
ILMN_1753312	PLXDC2	9.18948	8.78178	8.85118	9.60506	8.40645	8.73012	9.28254	9.40485	7.59468	7.00298	7.00027
ILMN_2365307	CD276	6.79943	6.74552	8.97602	9.15485	9.75852	9.81838	6.89273	6.80607	6.80391	6.94838	6.83899
ILMN_1687301	VCAN	10.9099	6.48852	10.3284	11.5116	7.94888	8.0877	12.4402	12.5361	10.7013	9.31088	9.63577
ILMN_2190084	VAMP8	11.814	12.1589	12.7642	12.7553	13.0289	12.7141	11.613	11.7093	11.3909	10.9898	10.7757
ILMN_1807719	CTNS	8.28285	8.34193	9.41392	9.57634	10.3983	10.6619	8.71362	8.54452	8.47551	8.14056	8.32038
ILMN_1754538	C10orf58	7.09227	7.27695	9.55076	8.89923	7.14078	7.43961	7.0456	7.1255	7.03189	7.45168	7.5437
ILMN_2319952	VDR	7.10634	7.3303	7.29742	7.80891	8.85647	8.24586	7.61127	7.30222	7.06271	6.88767	6.92812
ILMN_1743966	BCL9L	7.07553	7.07696	6.87986	6.88451	6.60527	6.69837	7.09909	7.02529	7.85479	8.48215	7.29759
ILMN_1728799	FBP1	9.96004	9.27404	9.74264	13.445	11.0291	11.2209	10.3583	10.1069	8.44598	7.60789	7.33983
ILMN_1761968	PPP1R14A	9.61347	8.78723	6.99699	7.09167	10.9826	10.8841	7.00054	6.95999	7.12682	7.07249	8.63685
ILMN_1729123	PPP2R4	9.15206	9.75903	9.92228	9.62884	10.3965	10.1782	9.04176	9.00658	9.14258	8.8995	8.72534
ILMN_1708143	FAM127A	8.43258	8.24859	9.47412	9.42005	9.82293	9.84001	8.83638	8.67938	8.1985	7.66283	7.70511
ILMN_1667224	SLAMF8	8.57401	10.6459	8.84975	10.4883	9.79568	9.85426	7.74685	7.19636	7.16615	7.09948	7.09654
ILMN_1788017	HSH2D	8.43122	8.63686	6.24641	6.36455	7.60353	7.53878	7.80939	8.09811	9.79503	7.72053	9.62628
ILMN_1713369	RPL13A	11.8444	11.8212	9.74402	9.62054	9.99826	10.1086	10.639	10.9352	11.3974	12.3782	12.2764
ILMN_1729801	S100A8	10.9907	7.78255	11.1826	13.0352	7.1207	7.23856	13.8798	13.9398	13.0389	11.5894	12.13
ILMN_1749011	NECAP2	9.69908	9.66959	11.7632	11.9419	12.0748	12.3452	10.8534	10.5447	9.96243	10.8808	9.86219
ILMN_1659800	BCL11A	7.65027	7.7681	6.37339	6.41693	6.89764	7.16372	6.94311	7.2385	7.02876	6.46445	9.14334
ILMN_1716704	NLRC5	7.41292	7.41046	6.34359	6.48105	6.4765	6.48204	7.25127	7.31659	8.16591	8.6941	8.14731
ILMN_1740180	SNX3	12.4709	14.2664	12.4668	12.5201	11.5057	11.8258	12.2758	12.3503	11.7957	11.1884	12.3985
ILMN_1677200	CYFIP2	8.66681	10.059	7.72131	8.43471	8.77337	8.19444	9.51983	9.52223	11.8661	12.2573	11.858
ILMN_2345015	PTGES2	8.52569	9.3287	9.26449	9.25773	10.2334	10.2243	8.27857	8.30567	8.34392	8.16252	8.28625
ILMN_1695759	AMDHD2	6.88792	6.81181	8.76871	7.80778	8.25845	8.27438	7.40226	7.24001	6.9974	7.27585	7.28245
ILMN_1686109	CCL23	6.92085	6.91495	7.25462	9.05786	13.7177	13.5727	7.34667	7.03784	7.02467	6.97724	6.93391
ILMN_1744517	GNS	12.0882	11.2893	14.3203	14.3391	14.5408	14.3132	13.3874	13.324	12.6871	11.4458	11.342
ILMN_2224444	SNX25	6.78791	6.93023	6.86261	6.92077	7.00156	6.7678	6.91931	6.68577	7.48713	7.77324	9.28703
ILMN_2130514	FAM76B	7.71787	7.6182	7.23664	7.17638	7.06248	7.03869	7.3731	7.71384	8.483	8.81978	8.9808
ILMN_1795257	GPT	6.6931	6.69103	6.75576	7.75775	8.15267	7.9192	6.83612	6.7535	6.77508	6.81767	6.7488
ILMN_1664016	ARHGEF18	10.4465	10.2302	10.6972	10.6077	10.3272	10.4446	10.7231	10.7581	11.5671	12.3657	12.6076
ILMN_1815500	ITPR3	7.26072	8.02309	7.06902	7.22215	8.14376	7.50227	7.4761	7.36758	10.9522	11.226	11.2134
ILMN_1691693	FCRL3	7.17071	6.95467	6.85307	6.74403	6.87039	6.6874	7.0478	6.93954	8.59193	7.88671	10.2813
ILMN_1759436	NOSIP	8.95064	9.19364	8.72804	8.84945	9.06287	8.89759	9.01153	8.96203	9.27307	11.6245	9.20105
ILMN_2366388	PRDX1	9.99117	10.424	13.3147	13.4365	12.6696	12.6336	11.1756	10.8046	10.0744	10.1537	10.2924
ILMN_1852793		8.55513	8.12583	7.69728	7.36089	7.90818	7.47592	7.51054	8.4823	10.0291	10.06	8.43694
ILMN_1739586	FEZ2	10.1364	10.3558	11.446	10.9321	11.0993	11.185	10.2782	10.2316	9.46372	8.40886	8.80811
ILMN_1909895		7.16737	7.2396	6.73896	6.63965	6.87556	6.94277	7.07603	7.19695	7.42919	7.82311	7.60519
ILMN_2153485	NMNAT3	7.26434	8.66716	7.42863	7.50037	9.47405	9.3679	7.28316	7.29718	7.05952	7.21563	7.05609
ILMN_2300186	DYNLL1	10.106	10.2653	11.6614	11.6547	11.5006	11.5315	10.2053	9.76095	9.71063	9.14244	9.28756
ILMN_1776905	FAM23B	7.18652	6.92337	7.263	8.82405	8.82769	8.55632	7.14328	6.94861	6.80186	6.77061	6.70543
ILMN_1677607	SC5DL	7.98135	8.35948	10.4022	9.75302	9.23114	9.43658	8.03979	7.96846	8.05628	8.76701	8.21214
ILMN_1704014	LOC730256	7.3645	7.22207	6.87217	6.86835	6.85801	7.05797	7.20236	7.23864	8.05362	8.87683	9.39126
ILMN_1792951	ZHX2	7.09798	7.08444	7.12051	7.31787	7.3891	7.12452	7.25692	7.18883	7.97963	8.44134	9.11963
ILMN_1807919	TNS1	6.88205	6.84797	8.30571	7.84566	7.32089	7.01378	6.9581	6.913	6.90065	6.93773	6.87865
ILMN_2366391	PRDX1	9.37442	9.80379	12.3385	12.4428	11.3349	11.4746	10.6318	10.2016	9.44147	9.48794	9.66354
ILMN_2276290	RALGPS2	6.88621	7.04663	6.89886	6.8748	6.94786	7.05695	6.95154	6.87605	6.99854	6.8034	8.85119
ILMN_1661342	2006-09-01	7.85895	8.16821	6.64148	6.80394	7.11171	7.27796	7.20643	7.30083	8.64079	9.89929	9.46394
ILMN_1739001	TACSTD2	6.78956	11.4865	6.66512	7.78431	9.70918	8.99593	6.82089	6.72015	6.69163	6.61984	6.68435
ILMN_1726230	CD1B	8.41517	6.74352	7.2377	12.4513	13.4768	13.8987	7.17121	7.12335	6.9412	7.01003	6.83431
ILMN_1724708	RAB33A	7.40001	7.80863	6.96508	6.85207	9.37971	9.33296	6.96833	6.98525	7.10971	7.1238	6.86511
ILMN_1761961	CCDC90A	8.39559	9.43964	7.86591	7.91288	10.2459	10.0064	7.75127	7.77744	7.7146	7.56422	7.76659
ILMN_2415303	CLEC10A	11.2722	6.51561	8.64579	10.5852	11.3928	11.7899	8.48405	8.09591	7.50685	7.12886	7.1951
ILMN_2091347	IDH1	9.24223	9.63962	12.7564	12.4669	11.3912	12.0483	9.75568	9.56888	8.61267	8.02117	8.18217
ILMN_1713807	MAN1C1	7.13519	7.04585	7.6618	7.82619	9.70409	9.35672	7.46497	7.55643	7.16457	8.93583	6.74579
ILMN_1810962	PTPRK	6.72443	6.73809	6.88489	7.0224	7.03371	6.89846	6.68631	6.71357	7.06959	7.04134	8.44209
ILMN_1822307		7.1124	6.97564	6.88052	6.83039	6.89621	6.7546	7.03665	6.97619	7.50269	9.1771	7.50636
ILMN_1771695	RCBTB2	7.51416	7.23908	8.91233	8.54784	7.30466	7.65271	7.77018	7.83689	7.26158	7.13995	6.86382
ILMN_1710186	CCL17	6.69577	6.68226	6.62761	6.8231	11.3998	11.0428	6.637	6.67241	6.62264	6.66255	6.52215
ILMN_2141482	SERPINF1	8.02233	9.65449	7.14819	6.95305	7.18198	7.0313	6.9958	6.98642	6.80806	6.7816	6.88858
ILMN_1659913	ISG20	9.19597	9.14248	7.99516	7.70017	8.17698	7.54167	10.1418	9.30224	11.5894	12.2323	12.7752
ILMN_2320330	MAL	6.71748	6.74791	6.66853	6.63898	6.72984	6.63561	6.75545	6.70301	7.09151	11.0097	7.1784
ILMN_1668277	BLK	7.01202	6.75427	6.48394	6.47433	6.35067	6.63555	6.762	6.74672	6.78464	6.88223	10.0904
ILMN_1667519	RRAS2	6.7368	6.80313	6.86308	6.88119	6.85907	6.91275	6.83839	6.7371	8.94358	8.21394	10.4504
ILMN_2376403	TSC22D3	11.0716	10.0346	9.20236	8.75649	7.60875	7.86793	10.7192	11.6566	11.666	12.3368	12.9563
ILMN_1748124	TSC22D3	11.6735	10.82	9.51417	9.30746	8.83509	8.68973	11.4263	12.169	12.2207	12.6497	12.8486
ILMN_2366246	SEC23B	9.77596	9.68479	10.4416	10.3027	10.2859	10.5584	9.77179	9.54861	9.11839	8.6292	8.78554
ILMN_1811921	CSRP1	8.57844	10.1671	9.51941	9.76631	9.59522	9.70665	8.64271	8.58568	8.32852	8.17028	7.83698
ILMN_1809957	AP2S1	12.9936	12.9515	14.1696	13.8856	14.2229	14.0998	12.9323	12.9444	12.4726	11.9573	12.0212
ILMN_1723706	GRAMD4	9.19246	9.54615	10.1116	9.60814	9.42814	9.16181	8.55317	8.47628	8.35912	7.37478	7.99434
ILMN_1695420	CLTA	9.03709	8.98485	10.9067	10.4358	10.0802	10.0394	9.37106	9.1765	8.41197	8.31523	8.2702
ILMN_1710756	ENO1	12.736	13.0183	13.8286	13.6509	14.0009	13.6299	12.7386	12.6487	12.272	12.0946	11.7381
ILMN_2396672	ABLIM1	6.80397	6.77385	6.59425	6.65672	6.67478	6.68358	6.78873	6.76821	8.73909	10.212	9.42869
ILMN_1862909		6.91362	6.88029	6.87973	7.38166	6.88845	6.84007	7.00828	6.85001	9.12784	9.47234	7.3731
ILMN_1675266	NAGPA	9.55516	9.20769	10.024	10.0189	11.727	11.4867	9.29354	9.49893	9.16537	9.04752	9.0469
ILMN_1720083	EHD4	9.33505	10.1487	10.8814	10.3016	10.9811	11.2894	9.3204	9.33171	8.10041	7.98908	7.48655
ILMN_1671928	PROS1	7.20411	7.05325	7.71686	10.1127	8.77877	8.16381	7.36502	7.27571	7.72096	7.43543	7.3548
ILMN_1773847	DYNC1I2	9.13118	9.45941	10.6929	10.4399	10.0708	10.3784	9.69024	9.39925	8.79661	8.68621	8.58918
ILMN_1730612	DBNDD2	10.4958	11.8651	12.0396	12.5839	13.0954	13.0982	10.8533	10.6819	10.3497	10.6117	8.71658
ILMN_1743065	PTPLAD1	7.21216	7.18878	8.57067	8.42115	8.4852	8.59436	7.17648	7.18184	7.28661	7.47448	7.2292
ILMN_1700306	OCIAD2	8.06814	8.92009	7.14418	6.96791	6.92661	6.85624	7.11423	7.04827	9.2564	10.7988	10.0259
ILMN_2183687	LIME1	7.4496	7.25699	7.29041	7.32173	7.57021	7.4623	7.56432	7.45835	10.2816	11.1808	9.33356
ILMN_1751898	C12orf4	7.34557	7.47502	9.11133	8.71581	8.1498	8.43337	7.62332	7.5124	7.17839	7.10234	7.34497
ILMN_1757186	GIMAP1	6.96087	4.63634	8.98801	8.98866	8.69117	8.49136	9.41229	9.15854	8.90619	9.34593	8.71177
ILMN_1764383	MCOLN1	7.73011	7.78287	9.31741	9.34806	8.99325	8.9508	9.01865	8.59325	7.69165	6.97558	6.82497
ILMN_2225537	PTGR1	6.99328	7.06927	8.31192	8.95254	8.60844	8.44775	6.94972	6.95126	6.71824	6.78679	6.9081
ILMN_1710017	CD79B	6.96076	6.86837	6.727	6.82269	6.81437	6.93164	6.99353	6.98992	7.29197	7.01057	10.0364
ILMN_1756910	PLA2G15	7.54058	7.32675	9.30852	8.66245	7.90808	8.08864	7.65278	7.7129	7.37743	7.31898	7.22406
ILMN_1675191	GAPT	9.82969	5.56156	11.2497	10.5158	7.49476	7.70669	10.4333	10.134	8.91379	7.93586	10.6409
ILMN_1657892	TLR8	9.25003	8.86823	10.7555	11.4529	10.1366	9.95884	11.0381	10.5793	8.3432	7.56093	7.62628
ILMN_1674024	IKZF5	8.18306	8.3738	7.14101	6.97876	6.99416	7.13507	7.24485	8.12223	8.41041	8.94017	8.53461
ILMN_1789233	VPS37C	9.89774	9.07141	11.4099	11.9977	11.788	11.7071	11.022	10.654	9.03914	8.31941	8.46646
ILMN_1705066	BTBD11	8.25047	6.22637	6.8793	6.91333	6.83871	6.60969	8.36509	8.26779	7.62058	8.89222	6.81648
ILMN_1722634	NUCB1	11.8096	12.1142	13.4636	13.784	14.0645	13.7081	12.5314	12.4076	12.5433	12.1062	11.9004
ILMN_1872404		8.45016	7.37241	7.47278	7.46349	7.57783	7.29257	7.32013	7.77763	7.94739	7.55334	10.2506
ILMN_1772124	ATRN	7.64318	7.31502	9.1718	8.38119	8.40119	8.30129	7.72366	7.51821	7.38792	7.48171	7.31497
ILMN_1774127	STAC	6.7715	6.76763	6.80059	8.24017	7.12083	7.10225	6.76525	6.76038	6.81367	6.77575	6.77162
ILMN_1651346	TICAM2	8.95302	7.91074	9.98168	9.90655	9.6273	9.36246	9.21773	9.34845	8.17176	7.66939	7.85344
ILMN_1815626	DHCR7	7.21439	7.47178	10.0992	9.38899	8.99261	9.43197	7.16691	7.14035	7.38772	7.67013	7.2621
ILMN_1657395	HMGCR	9.34536	9.44984	10.8534	10.6114	9.61572	9.66708	9.67078	9.46206	8.84742	8.59127	8.4746
ILMN_2390919	FBLN2	9.41398	8.43637	6.76058	6.75513	6.75283	6.82444	6.7598	6.77743	7.08129	7.06739	7.40807
ILMN_1681601	SUCNR1	6.85328	6.84915	7.3613	7.88577	10.1168	9.56727	6.91458	6.87611	6.95756	6.80153	6.8284
ILMN_1797522	DUSP3	11.4283	10.7036	10.9753	11.3053	11.2081	11.111	10.3654	10.4805	9.17513	8.73075	8.81305
ILMN_1657722	RPS3A	12.8104	12.8838	11.5565	11.4506	11.4603	11.4617	12.6696	12.7491	12.798	13.2071	13.2559
ILMN_1677843	RAB24	10.2205	8.60207	9.55963	9.42505	9.4759	9.19553	10.7943	10.9459	10.4772	9.38132	10.0516
ILMN_1703379	VPS41	10.4816	10.6592	11.0385	11.2947	11.3683	11.1642	10.4567	10.2934	9.7955	9.0958	9.38686
ILMN_2375319	RASGRP2	8.20043	7.66063	7.11877	7.10663	6.77886	6.83925	8.31494	8.39879	9.07558	10.5442	10.2565
ILMN_1708779	GNLY	6.88573	6.8957	6.83697	6.7866	6.82853	6.77858	7.02426	6.82254	11.5989	8.19203	7.45235
ILMN_2087656	SLCO2B1	6.90917	6.88306	12.176	12.6103	12.5505	11.6413	8.28866	6.95599	6.8299	6.99611	6.87458
ILMN_2101885	TUBB	9.59705	10.6617	12.018	11.8061	12.1243	11.8794	10.1587	9.83116	9.81584	9.64694	9.41844
ILMN_1703279	CXorf57	6.75175	7.72411	6.9738	7.00432	6.82001	6.80611	6.77309	6.77898	7.56558	7.95064	8.27135
ILMN_2332250	ACOT7	7.073	7.18432	7.10816	7.54761	8.95583	8.70655	6.91774	6.86541	7.24976	6.99748	6.81964
ILMN_1697694	ATP6AP1	12.4299	11.9907	13.0001	13.5588	13.4689	13.1309	12.5298	12.4268	11.9695	11.5074	11.1892
ILMN_1746565	CD6	7.37155	6.93248	6.72963	6.86623	6.85423	6.64569	6.89871	6.82218	8.9394	11.3272	7.8581
ILMN_1660691	RAB31	12.3701	12.3959	13.3312	13.3767	13.7875	13.5187	12.318	12.2552	10.6828	8.98921	10.613
ILMN_1769546	RIN2	7.82164	6.82753	10.4908	10.1409	8.99052	8.90041	10.1062	9.52543	7.68311	7.23633	7.27962
ILMN_1774930	CDC14A	7.57164	7.49124	7.21476	7.08855	6.70657	6.95726	7.47353	7.59404	7.69917	9.39108	7.65077
ILMN_2143314	SPIB	7.10283	6.84578	6.89891	7.05117	7.04931	6.94904	6.8739	6.87127	7.1931	6.91012	10.1825
ILMN_1787705	ATP6V1B2	11.4695	9.75578	13.5253	13.8024	13.5731	13.5653	12.4631	12.1782	10.8914	10.4043	10.1898
ILMN_1780773	LOC400027	10.0848	10.4341	8.79359	8.71255	8.89256	8.97378	8.98321	9.56603	10.2906	10.1915	10.6101
ILMN_1782551	E2F5	7.1685	7.63899	6.99827	7.0121	7.04913	6.96781	7.09408	7.02544	7.81486	7.32632	10.3643
ILMN_1701173	KCNK6	9.79206	10.1685	9.20143	9.93484	10.3488	10.6311	8.67227	8.64603	7.84793	7.72063	7.58916
ILMN_1660027	FCGR2B	9.16019	6.94343	8.80934	10.2587	8.57101	8.88054	7.8558	7.46888	7.56675	7.49774	8.12487
ILMN_1672022	EPHA4	6.8589	6.85489	6.82928	6.78375	6.91107	6.71836	6.93392	6.86295	7.76241	8.15344	7.85078
ILMN_1696839	RPS27	12.128	12.1121	10.4711	10.3186	10.7192	10.3968	11.6869	11.7433	12.1199	12.8376	12.8291
ILMN_1657554	TSPYL2	6.95319	7.00219	6.83103	6.67408	6.95102	6.84553	6.9058	6.95719	8.36109	9.80974	9.05163
ILMN_2072391	SNORD31	7.21734	7.16215	7.34652	7.3601	7.18082	7.3687	7.05718	7.25642	9.25035	10.5018	10.3583
ILMN_1821352		6.87711	6.85819	6.98912	6.85566	6.98977	6.90191	6.88318	6.89811	6.96152	7.77364	6.93623
ILMN_1669881	TSPAN13	6.83296	7.57463	6.69996	6.84799	6.78053	6.75407	6.91845	6.80379	7.72407	7.13307	11.1056
ILMN_2164081	KLHL12	8.93182	8.86805	10.3879	10.2386	9.76788	9.63852	9.10472	9.10032	9.05277	8.94911	9.28917
ILMN_2365111	MAP4K1	9.90621	9.68092	7.06779	6.80368	8.83967	8.76465	7.92605	7.87025	9.04804	9.60017	9.94233
ILMN_1674228	LOC651751	6.83237	6.80368	6.89349	6.97929	6.91048	7.04445	7.11553	6.93863	7.13248	7.11348	9.43328
ILMN_1668063	FCN1	12.558	6.89268	13.8832	13.9231	6.89543	8.52799	14.1313	14.3829	13.3346	11.7224	12.1662
ILMN_1664610	LOC402057	12.9165	13.1094	11.3008	11.2462	11.2384	11.2493	12.2033	12.2986	12.1967	12.8994	12.8845
ILMN_2368318	FGR	12.2075	11.2507	10.5414	10.961	10.4731	10.835	13.0629	13.0344	12.519	10.4141	11.197
ILMN_1769926	DBN1	6.81169	10.787	6.93629	7.04025	7.01342	6.99014	6.76015	7.13929	7.53944	7.86466	7.15988
ILMN_2336609	SYTL2	6.73816	6.87208	6.92724	7.02995	6.96049	6.90397	7.38305	7.09368	10.3778	9.46143	7.31753
ILMN_1669497	OSBPL10	6.99155	6.76339	6.85788	6.68087	6.90233	6.73121	6.74737	6.69594	7.17399	6.93302	11.0161
ILMN_1791329	FCRL2	7.48776	6.99529	6.87001	6.89575	6.95966	6.76843	7.06278	7.03897	7.73112	7.2242	11.7056
ILMN_1809013	MYL6	13.3039	13.7534	14.1025	13.8879	14.1088	14.0318	13.1851	13.165	13.1842	12.7519	12.5718
ILMN_2328986	SREBF1	7.13068	7.10501	8.19751	8.18607	8.29285	8.74127	7.14453	7.14766	6.97886	7.25669	6.91765
ILMN_1801205	GPNMB	6.69086	6.75712	13.5748	12.7333	9.88633	9.49922	7.77401	6.89273	6.71214	6.80296	6.82993
ILMN_1682738	SMAD3	8.62985	8.40688	7.3858	6.45639	6.885	6.76091	8.36043	8.55376	8.3307	8.56197	9.33512
ILMN_1693410	BRI3BP	9.15599	9.46794	8.4199	8.52729	8.61519	8.86836	7.84766	7.92883	7.90303	7.69672	8.17408
ILMN_1806907	PAWR	6.89999	7.23356	6.91768	6.8375	7.07489	6.87253	6.72754	6.87954	7.19322	7.19674	8.48997
ILMN_1873034		6.96719	6.85881	6.76943	6.88327	6.81771	6.8734	7.02124	6.95845	7.84592	11.1213	7.54047
ILMN_1773307	NAP1L5	7.10928	7.04968	7.02442	6.97155	7.0218	7.04584	7.0118	7.01068	8.10166	8.57156	7.34036
ILMN_1707763	ST7	7.5034	8.20905	7.82446	7.76776	8.08867	8.09662	7.22763	7.14411	7.11371	7.04603	7.03372
ILMN_1798485	ATP6V1E1	10.8504	10.7075	11.8676	11.8831	12.4187	12.0115	11.5781	11.1787	10.7689	10.6587	10.5151
ILMN_1819608		9.9179	10.3879	11.2353	10.7377	11.3666	11.0546	9.13066	9.49357	10.8609	9.8967	8.42537
ILMN_1653432	HNRPDL	9.33792	9.50093	7.99912	8.20482	8.51314	8.58458	8.75561	9.06918	10.2862	10.9506	10.7505
ILMN_2394193	C14orf138	8.4535	8.32651	7.35358	7.38874	7.6746	7.62076	8.01756	8.37529	8.66372	9.04137	10.0688
ILMN_1681679	TSPO	12.7106	11.5838	13.5537	13.8278	13.5632	13.1988	12.818	13.1078	11.865	11.3895	11.1162
ILMN_2309446	RBBP6	8.2729	8.46643	6.89245	7.00047	6.91721	7.30082	7.91945	8.24565	8.47905	8.55908	8.83896
ILMN_1713751	ADAM19	9.14192	10.3643	7.04817	8.58014	12.9491	12.0318	9.08336	9.1485	9.01974	9.61951	12.133
ILMN_1700674	LOC728481	10.3975	10.6385	9.11267	9.09518	8.58265	8.74331	9.9897	10.0273	10.048	11.1162	11.1951
ILMN_1672486	TCF7L2	7.43673	7.39707	6.0175	6.98248	5.89629	5.87641	7.69782	7.68679	6.78887	6.16171	6.02836
ILMN_1759818	SORL1	8.4967	7.91142	7.29569	8.36038	6.79628	7.44067	8.66083	8.9317	9.95211	9.86791	8.14009
ILMN_2319913	DGKA	7.67804	7.56197	6.52754	6.75784	7.26589	6.82247	7.64016	7.36492	7.69711	10.5007	8.51752
ILMN_1730084	COMT	11.2693	11.1749	12.3709	12.3708	12.1866	11.9626	11.1578	11.197	10.243	9.43227	9.48342
ILMN_1671260	GPR177	7.2785	7.18149	8.22662	7.76414	6.47148	6.50664	7.61033	7.76653	6.65301	6.2685	6.32309
ILMN_1724422	SELL	11.7286	11.8208	6.74228	6.78175	6.22254	6.41215	10.9883	11.3132	10.7434	11.2282	10.9457
ILMN_1795507	ABCA6	6.95588	6.93923	6.89905	7.75286	8.91318	9.4334	6.98126	6.90758	6.77343	6.88651	6.91605
ILMN_1789627	2005-09-01	7.95233	7.83188	7.32981	7.50581	7.59731	7.43139	6.06435	7.8972	11.9955	10.6934	10.1167
ILMN_1709237	EPHX2	6.86121	6.87986	6.62878	6.59529	6.60784	6.66899	6.95704	6.86516	6.8175	7.90796	6.79427
ILMN_2224833	ADIPOR2	9.41209	8.67496	10.4301	10.4955	10.2738	10.368	9.40145	9.52833	9.7908	9.0975	9.06706
ILMN_2300664	CACNA1I	6.79094	6.80153	6.81098	6.95497	6.95249	6.88435	6.71939	6.82547	7.02431	10.0285	7.06865
ILMN_1776778	PARP15	6.85298	6.83714	6.8224	6.66381	6.74712	6.7898	6.83265	6.76087	8.12418	7.75246	8.75909
ILMN_1795118	SIDT1	7.69018	6.89604	6.99245	6.66177	6.86175	6.8853	7.02633	7.00489	8.4755	8.35017	9.02969
ILMN_1687315	RXRA	10.6579	9.5364	12.9561	12.8813	12.5906	12.1238	11.6692	11.7289	10.697	9.30984	9.23732
ILMN_1710092	ZBTB46	8.92334	8.93261	7.44002	8.00101	9.19186	8.82376	6.90278	6.80082	6.80162	6.53589	6.4714
ILMN_1752478	DHRS3	8.25256	9.32573	9.05229	7.71047	7.37255	7.24167	7.33334	6.94381	8.47507	8.79315	7.04562
ILMN_1764754	RAMP1	6.64889	6.76562	6.80748	6.88686	10.1557	8.99776	6.61268	6.66137	6.97633	6.75728	6.62258
ILMN_2078599	ACP5	7.12271	7.70148	9.07609	9.49285	9.13338	9.32545	7.19648	7.16374	6.72096	6.83464	7.38688
ILMN_1711516	ATP6V1A	11.5894	11.4628	11.972	12.2287	11.5772	11.8408	11.414	11.5421	10.2725	9.15417	9.64731
ILMN_2150258	ZFP36L2	9.6526	8.71162	8.55135	7.96537	5.71729	6.95482	10.0514	10.0376	9.97885	10.7161	9.8652
ILMN_1748883	CDKN2D	10.086	9.6157	7.14942	8.09327	7.01847	7.31751	9.60251	10.4595	10.7003	9.69008	9.71835
ILMN_2326512	CASP1	11.2862	7.55066	10.6337	10.009	9.27385	9.11061	11.0632	11.5287	10.4747	9.54408	9.36565
ILMN_2323427	EPB41	6.97112	7.01519	6.72852	6.6296	6.53321	6.51205	6.98745	7.00211	7.42274	8.00704	7.60048
ILMN_2399016	MMP28	6.60549	6.62332	6.6543	6.82126	6.76694	6.70995	6.77158	6.69867	6.8498	8.41604	6.82094
ILMN_1768284	P2RY8	9.91945	9.79776	10.1057	8.26453	8.26704	8.55096	9.53944	9.8422	11.0931	11.4054	11.1021
ILMN_1657810	PPM1M	10.2882	11.9862	11.3242	11.9475	12.3428	12.3358	10.8183	10.8544	10.906	11.0354	10.417
ILMN_1723486	HK2	8.4754	7.49364	9.97501	9.6142	8.10848	7.76084	9.34793	8.8096	7.50352	7.41837	7.52786
ILMN_1767816	APH1B	7.46114	7.70762	10.1463	9.70797	9.82676	9.91048	9.3194	9.17364	8.16837	8.03838	8.3116
ILMN_1751956	MGST3	9.32818	9.86102	11.2661	11.6365	11.1294	11.2063	9.47591	9.67757	8.88199	8.78877	8.68715
ILMN_2070044	PPM1K	6.94674	7.00666	6.85423	7.02235	6.81957	7.21545	6.94209	6.98349	7.6492	7.73448	8.74155
ILMN_1784328	SNORD25	6.85176	6.90357	7.07685	6.98369	6.92912	6.90993	6.85881	6.95154	7.3118	7.90063	7.72376
ILMN_1761721	VPS35	9.0437	9.19613	9.82654	9.85049	9.18271	9.15606	9.61565	9.05429	7.98788	7.55509	7.77823
ILMN_1747052	ITGA4	8.36554	8.34773	7.68535	7.07124	6.07915	6.16383	8.2045	8.39609	8.22049	8.05848	8.01726
ILMN_1892403	SNORD13	7.75866	7.78293	6.08365	5.9044	6.05602	6.46145	8.34315	7.79019	9.06369	8.43901	9.11408
ILMN_1782704	CD19	6.95346	6.87029	6.77588	6.80026	7.03385	6.89902	7.06196	6.84356	7.82871	7.52051	12.3092
ILMN_1706498	DSE	10.4344	11.1773	9.83339	11.2695	11.6267	11.886	10.2488	9.57263	8.03379	7.15927	8.47356
ILMN_1808395	ACAP1	9.8875	9.23134	7.30559	8.47291	8.43902	8.35662	8.33291	8.32884	10.183	10.9795	10.4013
ILMN_1670926	CHST15	6.63692	8.70281	11.7575	10.512	9.87331	8.83779	11.8485	11.369	9.63283	8.20974	9.65106
ILMN_1676986	NPIP	8.23725	7.92072	7.44012	7.51886	7.88147	8.23788	7.9931	8.11475	9.15665	9.77803	9.46312
ILMN_1758412	COPS7A	9.86537	10.3079	10.9167	10.8005	10.6234	10.7572	9.58789	9.80877	9.44835	9.19738	9.18685
ILMN_1785202	STAT4	7.15765	6.86406	6.88759	6.84679	7.74212	6.71237	7.7025	6.97342	11.3991	11.3129	7.85944
ILMN_1769911	SLC38A1	9.98246	10.2953	6.75083	6.84817	6.94257	6.80664	7.31796	7.03247	10.6555	11.2321	11.0892
ILMN_1733535	ZNF366	7.55677	9.2961	6.93008	7.20031	8.00202	8.69616	6.83464	6.89719	7.02096	6.9721	6.83181
ILMN_2231911	AUH	7.49309	7.63079	7.66221	7.97576	9.8815	9.88951	7.65902	7.58527	7.6278	7.28376	7.39978
ILMN_1774602	FBLN2	9.70569	8.64662	6.82943	6.83138	6.84831	6.70268	7.10209	6.97966	7.08743	7.12503	7.56529
ILMN_1721046	PTMS	7.0715	7.33034	7.65082	7.86113	9.10014	9.4637	7.00515	6.90942	6.91961	6.88581	6.69337
ILMN_1745904	CCDC6	11.3344	11.7714	10.0522	10.4462	11.7313	11.6146	9.91412	10.3445	9.58497	9.7778	10.6044
ILMN_2342271	BCL11A	8.90455	9.18367	6.36818	6.63849	7.80289	8.04385	7.60826	8.16568	7.66973	6.72832	10.406
ILMN_2098616	C5orf39	8.85454	8.43707	8.2574	8.21603	8.68191	8.17611	8.68003	8.4794	10.3445	11.2164	10.6281
ILMN_1755974	ALDOC	8.07045	7.97696	11.7041	10.6265	10.2869	10.0431	8.16361	7.93408	8.73073	9.44763	8.50233
ILMN_1683678	SPATS2L	9.2831	9.5848	8.92751	9.11109	9.68727	9.24494	7.9849	7.62693	7.49317	7.4375	7.06039
ILMN_1812618	ARAP3	7.30015	5.51747	8.49359	9.81065	8.50241	8.54027	9.53135	9.70376	9.49664	8.19344	8.08619
ILMN_1693635	TSPYL2	7.01083	7.23019	6.94343	6.95491	7.22333	7.02489	6.97691	7.01403	7.75502	8.63266	8.239
ILMN_1715496	HTR2A	7.78516	7.75322	6.54536	6.46884	6.51577	6.665	7.75365	7.77013	7.76836	8.2615	8.28783
ILMN_2383455	SUOX	7.47125	7.48382	7.77334	7.96079	8.48831	8.53589	7.4025	7.31676	6.96592	6.75227	6.76214
ILMN_2138589	MERTK	7.42606	7.45677	10.817	8.69512	7.04545	7.08825	10.0469	8.97199	7.42254	7.1728	7.12855
ILMN_1725417	NELL2	6.81653	6.61301	7.03026	7.13221	7.05819	6.94148	7.1621	7.27254	8.26452	11.5877	7.77813
ILMN_1788886	TOX	6.91646	8.4694	6.70992	6.74023	6.6972	6.8231	6.72364	6.66039	7.11233	6.99842	6.79547
ILMN_1699160	ITK	6.96349	6.94095	6.71781	6.78392	6.93889	6.85109	7.24338	6.96472	10.9457	12.2636	8.06884
ILMN_1680102	C11orf45	6.84732	6.72752	7.92743	7.65464	7.02372	6.97678	6.71906	6.74766	6.69874	6.75249	6.66034
ILMN_1753534	RPS18	12.5049	12.5964	10.7682	10.3925	10.5548	10.3013	11.5959	11.644	11.8049	12.6733	12.6985
ILMN_1773576	CPNE3	10.5523	13.0932	10.0595	9.89759	9.53379	10.0569	10.0364	10.2177	10.2846	9.76389	9.74344
ILMN_1704753	EPAS1	6.99778	7.11363	9.26437	10.3674	9.88028	10.2781	7.28925	7.07841	7.32952	7.01117	6.86457
ILMN_1746968	PHF1	7.45508	7.46819	6.9249	6.91142	7.23929	7.3526	7.42958	7.45716	8.47564	9.68711	9.64679
ILMN_2245305	ABHD12	7.67162	7.68182	9.44913	8.77948	9.16594	8.85563	7.86351	7.67843	7.50546	7.3758	7.2706
ILMN_2114422	NOD1	7.36092	7.55581	7.9626	9.05107	9.32352	9.19257	7.40296	7.44623	7.66434	7.64475	7.81676
ILMN_1654268	HMGB2	9.49282	9.28335	8.49828	8.5906	8.18186	8.08127	9.64002	9.92738	9.7769	9.95177	9.98749
ILMN_1740493	TRAF5	7.90069	8.49274	7.3728	7.2001	7.97142	7.53227	7.33381	7.11745	9.17507	9.4382	10.8652
ILMN_1676336	AADACL1	7.85131	7.36254	9.7622	9.92891	7.90238	8.17524	8.47461	8.2125	7.4404	7.22306	7.35021
ILMN_1663866	TGFBI	12.5351	13.0271	13.5968	13.7664	13.7462	13.62	12.9167	12.8614	11.264	9.62055	9.98838
ILMN_1763129	DCTPP1	9.10161	9.75639	9.15899	9.43519	9.83375	9.91369	8.12742	8.16441	8.39944	8.27189	8.87125
ILMN_2058468	BACH2	7.57603	6.7937	6.7206	6.78102	6.81164	6.75096	6.69634	6.70403	7.43869	8.62055	9.6785
ILMN_1688098	TBC1D4	7.00855	7.24277	7.68544	7.58741	7.97078	7.33705	7.11926	7.16147	7.16456	10.2589	7.28118

## Sheet: B (Fig.1F)
	infM	infDC	BDCA1+ DC	CD14+CD16- Monocyte	CD14dimCD16+ Monocyte
Mo-MCSF	0.81	0	0.19	0	0
Mo-GMCSF	0.54	0.34	0	0.11	0
Mo-GMCSFIL4 (0-72/144h)	0.24	0.76	0	0	0
CD14+ Monocyte	0.02	0	0	0.98	0
CD45+ lin- MHC IIhigh cell	0.11	0	0	0.89	0
CD1c+ DC	0	0.13	0.66	0.22	0
CD141+ DC	0.02	0	0.86	0.12	0

## Sheet: C (Fig.1G (& S1G,I))
	In Fig. 1E	In Fig. S1H	In Fig. S1I	Mo-GMCSFIL4 (0-72/144h) (log2-Mean)	CD1c+ & CD141+ DC (log2-Mean)	Mo-GMCSF & Mo-MCSF (log2-Mean)	Monocytes (log2-Mean)	infDC (log2-Mean, GSE40484)	BDCA1+ DC (log2-Mean, GSE40484)	infM (log2-Mean, GSE40484)	Monocytes (log2-Mean, GSE40484)	Correlation
CCL22	x		x	11.1148	6.82648	7.25308	6.69694	7.69298	5.26707	5.35278	4.9096	0.995904
MMP12	x		x	11.813	6.78271	6.91864	6.8094	7.58953	2.95325	3.91058	2.97998	0.983757
MYO1C				8.21506	7.05852	7.60312	6.90416	8.63444	7.10289	8.06944	6.66955	0.981596
RASGRP3	x			9.50294	8.11147	8.38284	7.02353	8.67079	6.64463	7.8334	4.59532	0.963448
ADO	x			9.59732	8.43283	8.64339	8.42312	7.81229	6.94226	7.33712	6.98233	0.962522
NT5DC2	x			8.67989	7.51018	8.12031	7.0624	8.0393	6.82536	7.35007	5.35806	0.956581
SPINT2	x	x		12.7629	11.2185	11.2127	9.91628	8.62448	8.09497	7.63765	6.81215	0.955408
CD226	x	x		9.01017	7.51753	7.22959	6.76234	10.5893	8.80567	8.31813	6.55628	0.953565
CST7	x			9.87002	8.55998	7.26578	7.30801	10.2265	9.68118	7.03897	7.6703	0.943913
VASH1	x			10.2063	8.79366	9.01279	7.90653	8.96854	7.84816	7.70944	7.50293	0.9329
HPS5				10.7179	9.07058	9.29514	8.06757	8.98622	8.47397	8.38555	7.13506	0.918186
CD1E				10.46	8.52585	8.0053	7.25265	10.412	8.98202	4.82951	4.9368	0.883861
DOCK1	x			9.00951	7.17363	7.93558	6.8205	7.71999	6.50411	6.83106	4.46274	0.869833
PFKP	x			11.8779	8.51484	9.52609	8.30779	8.15721	7.53719	7.65102	6.79615	0.85625
PALLD	x			11.3115	7.24538	7.19809	7.90036	7.60171	4.75638	6.14587	5.0796	0.847856
CD1C	x	x		12.4051	9.69644	8.44486	7.92807	11.4396	11.1998	6.20238	6.15792	0.845046
GAS6				11.5622	8.36646	10.4303	7.81886	8.96294	7.33937	7.18381	5.12147	0.841002
ADAM19				12.5951	9.85731	7.87515	9.20542	10.0459	7.75514	7.447	6.32358	0.837979
CCR7	x			7.77719	6.93772	6.58744	6.9509	7.92303	6.63873	6.06123	5.47704	0.834909
CD80	x	x		7.58263	6.88066	7.12223	6.96007	8.8133	6.2119	8.09644	5.02083	0.822718
CD1A	x	x		14.3846	7.87578	9.14993	7.87592	7.25709	5.95394	4.62784	4.88398	0.800557
LAMP3	x			10.1602	7.45233	7.00977	6.88502	8.96937	6.11776	7.3091	4.2767	0.798788
PKIB				8.859	7.32408	7.66763	6.88875	7.17	6.77058	5.57999	4.46305	0.749116
CD1B	x	x		13.7787	7.64482	9.92367	7.1977	7.50015	6.04991	3.53022	3.89183	0.624392
DUSP5	x			10.6952	7.72699	8.68983	9.55693	9.64678	8.5631	7.95928	7.89614	0.547633

## Sheet: D (Fig.1H (& S1H,J))
	In Fig. 1F	In Fig. S1H	In Fig. S1I	Mo-GMCSF & Mo-MCSF (log2-Mean)	Mo-GMCSFIL4 (0-72/144h) (log2-Mean)	CD1c+ & CD141+ DC (log2-Mean)	Monocytes (log2-Mean)	infM (log2-Mean, GSE40484)	infDC (log2-Mean, GSE40484)	BDCA1+ DC (log2-Mean, GSE40484)	Monocytes (log2-Mean, GSE40484)	Correlation
CALU	x			9.35319	8.53079	7.60471	7.99739	8.99805	8.39684	7.73875	7.98233	0.999486
IDH1	x			12.7433	11.8619	9.53722	9.76409	11.3357	10.4458	8.12277	8.48669	0.999264
FOLR2	x			9.91633	8.70126	6.77405	7.70336	10.1834	8.33946	5.59144	6.78395	0.999257
SLC2A5	x	x		9.86028	7.94979	7.20125	7.28775	8.1283	5.7651	4.84709	4.78769	0.998874
GBA	x			10.7104	10.0039	8.46129	9.24329	9.94235	9.26411	8.02396	8.5994	0.998276
PGA3	x			8.73112	7.44588	7.058	7.58582	9.43191	5.95793	4.67258	6.52374	0.996715
CTSB				14.5175	13.6531	10.4705	12.0571	12.4642	11.8054	10.4748	11.1558	0.99224
NRP1		x		10.9118	10.2747	6.99534	7.36039	10.14	8.68722	5.40017	5.48578	0.990786
TNS1	x			8.14095	7.22052	6.91288	6.98752	8.54076	6.33928	4.96983	5.47109	0.990435
GALC				11.1916	9.9554	9.60394	9.89619	9.98006	8.88514	8.53907	8.99078	0.99034
SPP1				13.9554	12.9638	6.89639	8.07569	12.719	11.6085	3.88828	3.66224	0.987468
APOE	x		x	10.0461	8.33229	6.6865	6.72035	8.15306	6.41838	5.5906	5.62622	0.98423
DNASE2	x			10.8632	8.41108	7.73772	9.33405	8.7747	7.41504	6.58553	8.04996	0.976733
SLCO2B1	x	x		12.5112	12.2206	6.93837	7.684	10.2584	8.41363	4.09026	4.1821	0.974937
SPPL2A	x	x		11.2068	10.501	9.41074	10.2921	10.4995	9.84075	9.38061	9.86046	0.97484
NPL	x			11.7095	9.79658	7.82988	9.99314	10.3488	8.01836	4.80524	9.05663	0.973078
DAB2	x			13.4275	11.6698	8.49061	8.68426	11.4266	10.157	7.64954	6.46933	0.967386
NPC1	x			10.8926	9.613	7.17012	8.54268	9.63509	8.2923	6.91476	8.25464	0.964643
SEPP1	x		x	9.72824	7.60506	6.76912	7.09408	7.99416	5.73456	3.44467	3.68545	0.964574
PRDX1	x			13.4841	12.7708	10.3284	11.1154	11.3696	10.7411	9.79323	10.3978	0.963819
GPNMB				13.2531	9.79571	6.75143	7.38462	11.644	9.93803	4.73203	5.1982	0.955753
ME1	x			8.69789	7.77579	7.17915	7.30131	7.90709	5.03092	3.96843	5.08824	0.954471
LHFPL2	x	x		10.7117	9.51848	7.19442	8.6501	10.5127	9.21708	5.15687	5.968	0.948908
MARCO	x	x		10.3607	8.418	7.1746	8.65415	10.6248	7.45358	5.58831	6.42193	0.942403
RAPH1				9.10868	7.86145	6.8958	7.04793	9.85865	9.05759	6.49907	6.48876	0.941204
CCL2	x		x	11.8757	9.54072	7.00016	7.75746	11.6887	10.6524	4.71473	5.40461	0.941131
C1orf85	x	x		12.5253	11.3905	7.77559	9.61717	9.99275	8.61251	7.13328	8.57849	0.937848
TNS3	x			11.8345	10.1637	9.69147	9.93991	8.98011	8.26175	7.76581	7.58537	0.933573
PLA2G15	x			9.07211	8.0612	7.49094	7.73817	8.79132	7.85453	5.62406	6.77471	0.925392
COLEC12				12.1419	8.65587	6.84026	7.35609	8.72154	7.60463	4.79141	4.98703	0.918469
DRAM1	x			10.7487	8.37562	7.52672	8.74104	10.5129	9.11922	6.79091	8.15985	0.906694
OLFML2B	x			10.4622	8.77275	6.09924	8.24324	9.85221	7.93387	4.38682	4.95791	0.905275
MT1G	x			10.1608	7.92103	6.87014	7.64196	10.1806	9.17149	6.60471	7.48318	0.90076
C6orf211	x			8.48545	7.42795	7.40744	7.57559	8.65741	7.63243	6.74784	6.89884	0.870904
ENG	x	x		9.01181	7.99091	7.38209	7.91242	11.1221	10.5346	7.94848	8.66587	0.860318
MAPK13	x			10.9054	9.58417	7.22036	7.64283	7.63433	5.64059	5.47454	5.51914	0.839318
PMP22				12.3247	9.43436	8.10252	8.12837	10.0735	9.19066	8.34014	6.59342	0.819372
PTPRM	x	x		8.04712	6.88629	6.92851	6.81219	7.5709	6.80368	5.41924	5.58961	0.797658
ADAM9	x	x		8.46698	7.52737	7.68982	7.66535	11.5545	10.7987	10.0617	9.86826	0.75847
GPR34				10.0046	7.65345	7.32493	7.91531	8.67533	7.8899	3.99037	5.02682	0.710835
DENND2D	x			9.23954	7.59336	8.25222	8.13897	8.10882	7.3649	6.87096	7.39747	0.682979
BCAT1	x			9.17297	7.16071	7.92436	7.89823	9.20367	8.36364	7.07598	7.58787	0.51968
VSIG4	x	x		11.4558	7.67278	8.22791	8.38529	11.8645	11.5769	8.04689	5.83298	0.428569
CD163				13.8526	9.45028	9.64702	11.6564	11.9283	10.6594	7.77926	7.00979	0.411112

## Sheet: E (Fig.S1E)
Gene Symbol	DE pattern	Mo-GMCSF (log2-Mean)	Mo-GMCSFIL4 (0-72/144h) (log2-Mean)	Mo-MCSF (log2-Mean)	CD14+ Monocyte (log2-Mean)
AARS	UP	11.2214	11.8119	11.3805	9.4312
ABCA1	UP	11.742	11.236	11.9339	9.64806
ABHD12	UP	8.86194	9.10036	9.54848	7.73421
ACACA	UP	9.39416	9.50946	9.85807	7.77527
ACO1	UP	10.3843	10.0126	10.5877	8.89815
ACP5	UP	9.5981	9.32843	9.17053	7.2128
ACSL3	UP	11.1571	11.2201	11.3059	9.18129
ACTL6A	UP	10.0063	10.0053	10.2017	8.48586
ADORA2B	UP	9.20941	8.56749	8.45668	7.28432
AK3L1	UP	8.56839	8.86355	8.63244	7.32432
ALG8	UP	9.54653	9.6627	9.65534	8.51224
ANKRD37	UP	8.93914	9.21649	9.14347	7.21039
ANXA2	UP	14.704	14.4252	14.5679	12.9536
ATOX1	UP	10.8498	11.1653	11.4233	9.52091
ATP6V0E2	UP	9.34856	9.346	9.57306	8.32375
ATP6V1B2	UP	13.8919	13.6613	13.6184	12.2924
ATP6V1D	UP	11.6174	11.4008	11.5376	10.2276
BCAT2	UP	8.95566	9.10641	9.06214	7.68745
BOLA3	UP	9.51826	10.0987	9.7241	8.17532
BSCL2	UP	10.4731	10.0477	10.3451	8.81506
C10orf6	UP	10.546	10.4242	10.4247	8.90298
C11orf17	UP	10.4485	10.2173	10.4595	8.95248
C14orf173	UP	10.9768	11.4564	11.0093	8.25488
C15orf38	UP	8.87374	9.21206	8.80762	7.47138
C16orf33	UP	9.77738	9.81531	9.81322	8.50315
C18orf55	UP	10.5556	10.7707	11.1532	9.05883
C1QA	UP	8.69468	9.38265	9.09152	7.18382
C20orf3	UP	10.6153	10.3456	10.9295	8.95115
C6orf108	UP	9.87428	10.6301	10.4417	8.34404
C7orf70	UP	9.58571	9.68296	9.7459	8.49311
C9orf46	UP	9.93408	10.5864	10.0516	8.27233
CCDC56	UP	10.8653	10.9064	11.0422	9.67126
CCDC92	UP	10.0051	10.5582	10.2362	8.61976
CD81	UP	14.4866	14.2281	14.2331	11.5212
CD84	UP	9.72007	9.57865	9.43796	7.87643
CKAP5	UP	11.0058	10.7456	10.8036	9.21134
CKS1B	UP	9.00023	8.73885	8.76507	7.5892
CLTA	UP	11.5448	11.3886	11.9497	10.3742
CMC1	UP	9.00184	8.67718	8.84302	7.47217
CNDP2	UP	13.1313	13.2977	13.4015	11.751
COPB2	UP	11.4027	10.8969	11.3454	9.27083
CORO1B	UP	9.92067	10.2122	10.0562	8.86993
CPT2	UP	9.70644	10.0147	9.86981	8.19909
CSF1R	UP	13.322	13.5173	13.4162	12.2306
CSTB	UP	13.2558	13.2319	13.1268	11.2186
CSTF3	UP	9.68037	9.16154	9.42259	8.08238
DARS	UP	12.3222	12.7123	12.5543	11.1266
DCAF7	UP	11.5312	11.1771	10.8337	9.64943
DCTPP1	UP	9.5324	9.9819	9.24811	8.2306
DNAJB6	UP	11.5363	11.464	11.879	9.61568
DNCL1	UP	12.7579	12.5312	12.741	11.0411
DOCK10	UP	11.6299	11.609	11.415	10.232
DOCK7	UP	9.38428	9.74934	9.46297	7.71812
DTX2	UP	11.0401	10.6743	10.6867	9.63301
DYNLL1	UP	11.7806	11.6439	11.7867	9.8673
EEF2K	UP	10.1322	10.5575	10.2801	8.11661
EMG1	UP	9.53692	9.74707	9.61141	8.40352
EMP1	UP	10.2949	10.1501	10.306	8.0353
EPDR1	UP	8.92444	8.8445	9.19927	7.17488
ETFA	UP	10.8909	10.8693	11.0097	9.82685
EXD2	UP	8.49332	8.35073	8.52629	7.3068
FAM113B	UP	9.74895	9.64755	9.46445	7.32179
FKBP9L	UP	8.61344	8.44972	8.82467	7.36224
FPR3	UP	10.9918	11.1467	11.2008	7.47177
GALM	UP	9.7858	10.0137	10.0205	7.29536
GART	UP	9.93274	9.82097	9.87339	8.45059
GCLM	UP	8.89775	8.53393	8.73086	7.29162
GCNT1	UP	9.95392	10.07	10.6408	7.92373
GIPC1	UP	9.07364	9.18115	8.9696	7.30736
GLO1	UP	10.8963	10.8278	11.1493	9.68812
GOT1	UP	9.06219	9.39599	9.42557	7.96489
GPI	UP	10.7685	10.6712	10.8692	9.28124
GPR137B	UP	10.1653	9.76835	10.3714	8.22043
GSPT2	UP	8.83661	8.86257	8.84299	7.633
GSTM1	UP	11.5153	11.6762	11.2108	9.50535
GTF2E1	UP	9.32093	8.77753	8.67925	7.44477
HADH	UP	10.1001	9.91358	10.5766	8.87118
HAVCR2	UP	13.1118	13.4107	13.4857	11.1943
HERC4	UP	9.82523	9.47867	9.66504	8.34679
HIBCH	UP	9.11791	8.84395	9.09357	7.80099
HPS6	UP	10.0491	10.4057	9.98513	8.87629
HSPA1A	UP	11.7426	11.1493	11.7298	9.73337
HSPA8	UP	12.8364	12.7748	12.8262	11.6394
HSPB1	UP	10.6939	10.8741	10.2951	8.48354
HSPH1	UP	10.4198	10.4582	10.2564	8.69121
IL4I1	UP	8.92455	8.75474	8.32069	6.8975
INF2	UP	8.18996	8.30277	8.14628	6.87394
IPO11	UP	8.97802	8.84737	9.06632	7.58276
KIAA1279	UP	8.68675	8.38899	8.87716	7.27468
KIFAP3	UP	8.80435	9.10792	9.22041	7.75568
LGALS1	UP	12.3817	12.9579	12.8979	11.3505
LIMA1	UP	8.65115	8.79154	8.58705	6.97009
LMNB2	UP	9.16085	9.15887	9.26723	8.09834
LOC341457	UP	12.0189	12.0195	12.01	10.6693
LOC391811	UP	10.4407	11.0037	10.7801	9.28242
LOC647000	UP	12.361	12.3187	12.3965	10.6254
LOC728006	UP	9.70311	10.1064	9.74067	8.26526
LPIN1	UP	9.49043	9.93165	9.80816	8.20036
MAGED1	UP	9.66048	9.28729	9.82555	8.27055
MAP7	UP	8.31369	8.47921	8.37651	7.30263
MCM3	UP	11.6547	11.1842	11.2563	9.98017
MCM6	UP	10.9745	10.6579	10.4032	7.90527
MDH1	UP	11.9321	12.4308	11.9419	10.183
METTL13	UP	10.5817	10.4078	10.5511	8.59504
MGST3	UP	11.7552	11.2924	11.3912	9.78066
MIF	UP	10.4813	10.5509	10.9677	9.25072
MKNK1	UP	10.924	10.8262	11.1334	9.46935
MLEC	UP	10.0163	10.0859	10.731	8.17824
MRFAP1L1	UP	10.768	10.6215	10.7013	9.43391
MRPL20	UP	8.95201	9.11167	9.11236	7.88556
MRPL35	UP	9.88774	9.85929	10.2057	8.67292
MRPS18C	UP	10.0687	10.0881	9.97428	8.77039
NAT5	UP	12.5	12.3678	12.5413	11.3097
NCOA5	UP	9.24468	9.28327	9.18932	8.08315
NDUFA1	UP	11.4481	11.5905	11.3393	10.2566
NDUFA8	UP	11.2608	10.9919	11.3053	9.67874
NECAP2	UP	12.061	12.3246	11.8868	10.6659
NEK6	UP	9.22026	9.21478	8.60174	7.48566
NFE2L1	UP	9.3375	8.98468	9.23114	7.85813
NICN1	UP	9.5355	9.70029	9.48931	8.34175
NIF3L1	UP	10.3416	10.3112	10.3521	9.23801
NRP1	UP	10.9389	10.2747	10.8848	7.0976
NUCB1	UP	13.8746	13.976	13.5589	12.5181
NUDT14	UP	9.247	9.22409	9.44387	8.12128
NUPL2	UP	9.75327	9.71067	9.8566	8.57033
PAQR4	UP	9.67913	9.81027	9.76114	8.51877
PCBD1	UP	8.9477	9.39986	9.30845	7.88079
PCCB	UP	10.688	10.7722	10.913	9.54958
PEX11B	UP	10.5031	10.4273	10.6887	9.24598
PIGN	UP	9.47676	9.4445	9.68439	7.99889
PIK3R2	UP	10.4522	10.5083	10.6905	9.35865
PPIL1	UP	8.08966	8.3464	8.05086	7.01188
PSMB5	UP	9.96196	10.021	9.8149	8.45078
PSMD1	UP	9.81699	9.89973	10.0077	8.67998
PSMD7	UP	10.6108	10.5069	10.662	9.43113
PTGFRN	UP	9.18969	9.154	8.74582	7.06781
PTGR1	UP	9.03706	8.60116	8.38064	7.00105
PTPLAD1	UP	9.72348	9.87775	9.86377	8.47264
PTPRO	UP	10.8252	10.9988	10.3114	7.40909
RAB31	UP	13.4734	13.7459	13.428	12.3689
RAB7B	UP	8.44595	9.07314	8.75211	6.73224
RALA	UP	11.6995	11.2134	11.1675	9.82606
RNASE6	UP	11.3109	11.8007	11.9694	10.3048
RNASEL	UP	10.3941	9.98765	10.201	8.34644
RRM1	UP	10.2771	9.9836	9.74653	8.44175
SFT2D1	UP	12.0748	12.1839	12.4231	10.8127
SHFM1	UP	10.7743	10.9598	10.9544	9.58751
SLC11A2	UP	10.805	11.0104	10.7764	9.32309
SLC37A4	UP	9.43027	9.64462	9.75946	7.96354
SLC38A6	UP	9.26725	8.98702	9.29449	7.86846
SLC39A8	UP	9.43599	9.04781	9.69883	7.53635
SLCO2B1	UP	12.7253	12.2206	12.297	7.00271
SNUPN	UP	9.11727	8.98752	9.02815	7.97564
SPATS2L	UP	9.19928	9.56447	9.01004	7.68117
SPIRE1	UP	9.5803	9.63131	9.81293	8.14741
SPRED1	UP	10.9713	11.1559	10.8928	7.96456
SREBF1	UP	9.02907	9.20444	9.15254	7.90763
SRPRB	UP	9.9482	10.0332	10.4043	8.8772
STS-1	UP	10.0139	9.9948	10.7313	8.49977
STYXL1	UP	9.78102	9.80848	9.88463	8.76602
TACO1	UP	9.27642	9.37902	9.21463	8.18568
TECR	UP	9.58791	10.3175	9.93846	8.31378
THEM2	UP	9.28189	9.1022	9.26164	7.61295
TM2D2	UP	8.57594	8.31769	8.76181	7.23183
TMCO3	UP	10.5233	10.0172	10.3611	8.76956
TMEM60	UP	11.0566	10.8247	10.8244	8.94898
TNFAIP8	UP	9.72038	9.40044	9.17311	8.00263
TNFRSF1A	UP	12.0774	11.5787	11.8485	10.5508
TRRAP	UP	10.7326	10.7362	10.6165	9.32664
TUBA1C	UP	12.5296	12.5034	12.3345	10.2016
TUBB	UP	11.9197	12.1129	12.1288	9.93898
TUBG1	UP	8.89814	9.07762	9.06829	7.68389
VAMP8	UP	12.8631	12.9775	12.8715	11.8322
VAT1	UP	9.10485	9.15692	9.41748	7.88578
VEGFB	UP	10.9938	10.7903	11.2531	8.11215
WDR54	UP	9.2324	9.97454	9.73417	8.04028
YWHAH	UP	14.1818	13.5757	13.5947	11.6898
ZC3HC1	UP	9.99064	10.3838	10.1017	8.77812
ZFYVE21	UP	10.2743	10.8329	10.6663	8.88737
ZFYVE26	UP	11.1244	10.7018	11.093	8.72969
ZNF274	UP	9.40185	9.50178	9.22544	7.93141
ZNF544	UP	8.70118	9.32942	8.80535	7.6489
ZNF613	UP	8.57059	8.52513	8.44382	7.43747
ZNF828	UP	10.1195	10.0601	10.0063	8.79087
ACSL1	DOWN	8.67027	8.32515	8.82861	10.3911
ADD3	DOWN	8.70814	9.21953	8.47223	10.4495
AKNA	DOWN	7.88445	8.28885	8.33593	9.5172
APOBEC3A	DOWN	7.04862	7.04847	7.02249	8.11606
ARHGEF1	DOWN	6.67873	6.64371	6.55598	7.95504
ARL16	DOWN	8.97416	9.61174	9.59411	10.7028
ARL4A	DOWN	7.33726	7.03243	7.21907	9.25904
ARRB2	DOWN	7.33685	6.85931	7.50043	9.05271
ARRDC2	DOWN	7.74341	7.86408	7.66372	8.88404
ATG16L2	DOWN	7.88184	8.3339	7.94913	9.34308
BBX	DOWN	7.67829	7.59758	7.65708	8.8005
BCLAF1	DOWN	9.45666	9.52117	9.39789	10.5586
BTBD11	DOWN	6.95505	6.76656	6.92098	8.33688
BTN3A2	DOWN	7.37658	7.4453	7.49101	8.67626
C10orf54	DOWN	10.3755	9.62713	9.91425	12.4534
C14orf166	DOWN	8.85927	9.00952	8.91552	10.0605
C15orf39	DOWN	8.44374	8.16009	8.06876	10.1652
C17orf91	DOWN	8.44646	8.61876	8.52063	10.1051
C19orf43	DOWN	7.574	7.49407	7.30986	9.00913
C21orf7	DOWN	7.33987	7.13138	7.26276	8.91378
C8orf45	DOWN	9.18931	9.31617	9.48804	10.8227
CARD16	DOWN	7.38304	7.11284	7.60131	8.63959
CASP4	DOWN	9.87978	9.51048	9.66569	11.1405
CAST	DOWN	8.78102	8.74902	8.76657	10.1636
CBLL1	DOWN	8.22518	8.37559	8.31286	9.38691
CBX4	DOWN	8.09189	7.83336	7.70467	9.19407
CCDC49	DOWN	7.42699	7.58248	7.65472	8.91876
CCRN4L	DOWN	6.03837	6.47648	6.14039	7.84386
CD300LB	DOWN	6.45694	6.36064	6.65189	8.18775
CD79B	DOWN	7.55463	7.86171	7.6995	8.89422
CDC42EP3	DOWN	6.19731	6.15892	6.17488	7.73002
CDKN1C	DOWN	6.79563	6.81845	6.84036	7.97355
CFP	DOWN	7.01683	7.54205	7.10226	9.92146
CHD1	DOWN	8.10178	8.03411	7.90284	9.59228
CHMP1B	DOWN	8.82433	9.03199	9.12944	10.2082
CIDEB	DOWN	7.62615	7.72945	8.00283	9.07005
CITED4	DOWN	6.20261	6.56143	6.10195	7.70225
CMPK1	DOWN	8.11029	8.04344	8.17443	9.31663
CNIH4	DOWN	9.19386	8.49824	8.66107	10.3116
CNPY3	DOWN	7.72879	7.59303	7.74107	8.79847
CPPED1	DOWN	7.1423	7.13081	7.1351	8.23
CRISPLD2	DOWN	6.26233	6.64502	6.66601	10.557
CSDA	DOWN	10.3886	10.245	10.0061	11.5883
CSGALNACT2	DOWN	6.96101	6.75711	6.79185	8.27807
CXCR4	DOWN	6.85461	7.35768	6.61839	9.77737
DDIT3	DOWN	6.0251	6.51776	6.2984	8.66265
DDX21	DOWN	9.00861	9.05022	9.09362	10.4052
DEDD2	DOWN	9.4032	9.04809	9.40519	10.9319
DIAPH2	DOWN	8.07579	8.11022	8.46109	9.58541
DKFZp761E198	DOWN	6.04044	5.91624	5.87093	7.59347
DNAJA2	DOWN	9.28698	9.12286	9.23515	10.4733
DOCK11	DOWN	9.78096	9.88524	9.76503	10.9267
DUXAP3	DOWN	9.45957	9.88353	9.85839	10.9438
EAF1	DOWN	7.53078	7.29136	7.49205	8.97957
EEF1D	DOWN	9.33319	9.34272	9.55777	10.5951
EIF1B	DOWN	8.76067	8.48156	8.70384	9.77399
EIF4E3	DOWN	8.84637	8.49742	8.75069	10.6127
EMR3	DOWN	6.64626	6.73282	6.66419	8.16862
ERN1	DOWN	7.61375	8.35426	7.80165	9.4787
EVI2A	DOWN	8.89151	8.67007	8.90056	10.2958
F5	DOWN	6.80941	6.67483	6.59359	8.96842
FAM115A	DOWN	10.9002	11.006	11.3209	12.4826
FAM116A	DOWN	7.80616	7.59459	7.77829	8.85269
FAM117B	DOWN	9.17001	9.21379	9.00805	10.6988
FAM21A	DOWN	6.39031	6.39684	6.29085	7.50279
FAM63A	DOWN	8.16448	8.48605	8.55683	9.88325
FBXW7	DOWN	7.89054	7.77225	7.71324	9.36915
FCAR	DOWN	7.34863	7.84306	7.80726	8.86444
FEM1C	DOWN	7.69926	7.99098	7.55868	9.34266
FFAR2	DOWN	5.7804	5.55882	5.79263	7.60283
FGR	DOWN	11.0837	10.7705	10.6569	13.136
FKBP14	DOWN	8.15277	8.64292	8.60761	9.64758
FLJ10213	DOWN	7.30378	7.20716	7.32476	8.51415
FLJ43093	DOWN	6.74082	6.83491	6.8472	8.58316
FLJ46309	DOWN	9.27919	9.87589	9.99742	11.449
FTH1	DOWN	9.69156	9.03714	9.76738	11.2725
FTHL2	DOWN	9.49995	9.18659	9.8257	10.9105
FYN	DOWN	7.20286	7.79492	7.11558	9.73735
G0S2	DOWN	5.36431	5.23664	5.38032	8.44784
GABPB2	DOWN	11.9564	12.0027	12.1345	13.1889
GARNL4	DOWN	7.74761	7.75457	7.72928	9.18502
GBP2	DOWN	10.6624	10.6411	10.0612	11.687
GBP4	DOWN	6.8534	6.79949	6.90529	8.63868
GCH1	DOWN	7.25363	6.90362	7.26593	8.73793
GIT2	DOWN	7.57839	7.23721	7.42721	8.8603
GNA13	DOWN	9.21869	9.37094	9.349	10.6892
GRASP	DOWN	6.18589	6.52909	6.06315	7.73208
GRPEL1	DOWN	7.80883	8.1066	7.77825	9.57214
HAL	DOWN	6.97346	6.7882	6.97079	8.24136
HBA2	DOWN	7.21916	7.3679	7.24094	9.60859
HBB	DOWN	6.74414	6.76825	6.77484	10.6806
HEBP2	DOWN	8.32566	8.15655	8.8354	10.346
HES4	DOWN	6.15426	6.41262	6.06116	9.0883
HIF1A	DOWN	7.1298	7.28988	7.07139	9.05656
HIST2H2AA3	DOWN	8.25837	8.56171	8.064	9.66849
HIST2H2AC	DOWN	8.43078	8.5739	8.25111	9.77074
HLA-E	DOWN	10.2773	10.3704	10.4156	11.9248
HLA-F	DOWN	10.166	9.84214	10.1913	11.4822
HMGB2	DOWN	9.14016	8.7571	9.24418	10.415
HNRPA1P4	DOWN	9.64673	9.45474	9.79401	10.8071
HSD17B11	DOWN	9.34294	8.76425	9.30023	10.4406
HTR2A	DOWN	6.49888	6.62286	6.57659	7.83385
ID1	DOWN	6.0651	5.97187	6.69642	8.10048
IFITM1	DOWN	7.62779	7.61754	7.67254	8.85047
IFITM2	DOWN	10.7074	10.5596	10.7195	12.4205
IFITM3	DOWN	9.79607	9.3546	9.71425	11.4211
IFRD1	DOWN	7.6228	7.60278	7.59585	8.71629
IKZF1	DOWN	8.46333	8.35128	8.08249	9.60658
IKZF5	DOWN	7.02223	7.11024	7.18819	8.19081
IL15	DOWN	8.0664	7.75065	7.60142	9.19977
ING1	DOWN	7.39039	7.11585	7.26315	9.02352
IRF1	DOWN	8.5963	8.63468	8.45527	9.8926
IRS2	DOWN	8.18966	7.52114	8.21797	10.5407
ISG20	DOWN	7.76365	7.92543	8.05909	9.39653
ITGAE	DOWN	7.67116	7.63926	7.83921	9.22651
ITPRIP	DOWN	9.12344	8.61247	8.72927	10.1769
JMJD1C	DOWN	8.11378	7.77241	8.18585	10.1392
KBTBD11	DOWN	8.86783	9.0079	8.91601	10.2859
KLF10	DOWN	7.06955	6.69386	7.16437	8.63494
KLF9	DOWN	9.26383	9.70059	9.47876	10.7424
KLHL15	DOWN	6.46522	6.48387	6.37558	7.73806
L3MBTL3	DOWN	7.32684	7.12974	7.34535	8.53396
LAT2	DOWN	9.72641	9.32244	9.73822	10.7883
LGALS2	DOWN	7.09049	7.25197	6.96463	8.39076
LGALS9	DOWN	6.70293	6.60703	6.74014	8.27726
LOC200030	DOWN	9.95101	9.60119	10.2463	11.3055
LOC255809	DOWN	6.94599	6.39935	6.53643	8.28505
LOC283412	DOWN	9.0473	8.93558	9.16575	10.3046
LOC338758	DOWN	9.75765	9.67486	10.1015	12.5453
LOC388532	DOWN	9.43104	9.49257	9.60367	10.6509
LOC388621	DOWN	9.99252	9.79875	10.0764	11.3288
LOC389787	DOWN	10.713	10.3355	10.4048	11.8716
LOC440093	DOWN	9.77716	9.6004	9.33875	10.8359
LOC440345	DOWN	6.2604	6.29913	6.56538	8.09213
LOC440737	DOWN	8.65164	8.83358	8.73025	9.97821
LOC645138	DOWN	10.2304	10.5012	10.1533	11.7268
LOC645385	DOWN	9.39151	8.90769	9.5905	10.6624
LOC647673	DOWN	7.62946	7.68063	7.52474	8.84635
LOC648000	DOWN	10.7784	10.828	10.854	12.2456
LOC648210	DOWN	9.41969	9.21422	9.79269	10.9301
LOC649431	DOWN	6.47767	6.70379	6.58311	7.76574
LOC651202	DOWN	7.71994	7.89937	7.7036	9.07984
LOC653610	DOWN	7.04377	7.05781	6.90742	8.47178
LOC653658	DOWN	9.86655	9.97206	9.96973	11.3676
LOC653773	DOWN	8.69137	8.7345	8.77665	10.1368
LOC728653	DOWN	6.88234	7.02329	7.07112	8.18853
LOC730740	DOWN	10.5901	9.90024	10.6056	11.8001
LOC731640	DOWN	9.58232	9.71055	9.81717	10.9377
LOC731985	DOWN	8.10366	8.09962	8.15338	9.62576
LRRK2	DOWN	7.31512	6.85325	7.14252	8.97196
LTB4R	DOWN	7.08892	6.89545	7.299	8.68488
LYN	DOWN	11.6332	11.404	11.6026	12.9603
LYST	DOWN	7.93348	7.7665	7.73937	9.44487
MAGT1	DOWN	8.04617	8.50471	8.74005	9.99838
MAP2K3	DOWN	9.25566	9.42079	9.36501	10.6448
MARCKSL1	DOWN	7.19137	7.46201	7.50261	9.05603
MATR3	DOWN	10.1241	10.0495	10.1489	11.3273
MBD2	DOWN	7.2906	6.81881	7.22549	8.34935
MCART1	DOWN	10.2697	10.1443	10.6332	11.7675
MEFV	DOWN	7.87471	7.59842	7.90394	9.0097
MEX3C	DOWN	6.98202	6.95936	7.04925	8.16152
MID1IP1	DOWN	7.81645	7.1851	7.77196	8.84276
MKNK2	DOWN	8.72723	8.37834	8.8763	10.3823
MOSC1	DOWN	7.98729	7.81624	7.89264	9.73325
MPP7	DOWN	6.31996	6.26971	6.3378	7.34963
MST4	DOWN	8.1141	8.65507	8.14691	9.71774
MTMR11	DOWN	7.76451	7.07718	7.25487	10.7772
MTMR3	DOWN	9.27022	9.28437	9.11577	10.5217
MYO1F	DOWN	9.11381	8.72035	8.922	10.1534
N4BP2	DOWN	8.75564	8.89282	8.79984	9.90468
NACC2	DOWN	7.15446	7.79415	7.47369	9.48915
NAMPT	DOWN	7.64947	6.94403	7.49144	10.1693
NBPF10	DOWN	9.01399	8.40981	8.99262	11.1119
NBPF20	DOWN	9.47432	8.96035	9.46724	11.1843
NDE1	DOWN	7.62112	7.96934	7.7396	9.11449
NKG7	DOWN	7.57574	7.43844	7.47471	8.64721
NLRP1	DOWN	6.72578	6.389	6.24643	7.80992
NLRP3	DOWN	9.40129	9.01058	9.52476	11.5942
NMI	DOWN	8.1662	8.17004	8.16213	9.19786
NOTCH2	DOWN	8.42008	8.28356	8.49027	9.49304
NT5C3	DOWN	8.45366	8.4488	8.26976	9.79136
NUAK2	DOWN	7.63734	7.67168	7.20624	8.97553
NUFIP2	DOWN	8.33369	8.47993	8.46882	10.3579
NUP214	DOWN	9.61686	9.00775	9.68773	11.0338
NXF1	DOWN	9.41001	9.59664	9.42218	10.8001
NXT1	DOWN	9.07399	9.16407	8.75912	10.2111
OCIAD1	DOWN	10.2337	9.95676	10.6759	11.7193
OLIG1	DOWN	6.41516	6.36628	6.53541	8.39838
P2RY2	DOWN	7.42548	7.23873	7.4877	8.51016
PADI4	DOWN	6.50549	6.51044	6.53414	11.2913
PAPD5	DOWN	7.26208	7.18196	7.37495	8.61482
PDE4B	DOWN	7.19034	6.70658	6.74346	10.1749
PDK4	DOWN	6.38959	6.55462	6.44291	9.50773
PDZD8	DOWN	7.18347	7.3715	7.18352	8.40564
PECAM1	DOWN	9.27552	8.72316	9.32459	10.8719
PELI1	DOWN	7.86533	8.03472	8.31896	10.2444
PFDN5	DOWN	11.0087	11.2456	11.297	12.6051
PGS1	DOWN	8.56046	8.51114	8.23298	9.57087
PIGA	DOWN	7.93398	7.94611	8.30293	9.33059
PITPNC1	DOWN	7.65161	7.7939	7.73808	8.82915
PITPNM1	DOWN	8.43275	8.07024	8.09771	9.75502
PLIN2	DOWN	9.5645	9.13113	9.76591	10.9311
PNN	DOWN	8.78292	9.2404	9.05893	10.3705
PNPLA2	DOWN	7.26036	7.43754	6.81777	8.72631
PPP1CB	DOWN	8.90843	8.53978	9.01269	10.2628
PPP1R2	DOWN	8.26219	8.64967	8.41828	9.72367
PROK2	DOWN	6.88748	6.51166	6.36759	10.1636
PSME2	DOWN	8.83882	9.04046	8.84498	10.2048
PTGER2	DOWN	8.11955	8.42378	8.54505	9.92879
PTK2B	DOWN	7.32407	7.09897	7.15508	8.39283
PTP4A2	DOWN	11.4349	11.4983	11.5834	12.8769
PTPRC	DOWN	6.87871	6.44378	6.55971	8.10677
PTS	DOWN	7.95768	8.27876	7.75393	9.30342
RAB20	DOWN	6.67664	6.24837	6.61141	7.68761
RAB24	DOWN	9.50095	9.40929	9.63871	11.06
RAB37	DOWN	7.05647	6.50264	6.71873	8.83753
RARRES3	DOWN	8.46897	8.34632	8.36879	9.74071
RASGRP2	DOWN	7.15896	6.85109	7.16903	8.46957
RBBP6	DOWN	7.04038	7.15206	6.93067	8.31297
RBM39	DOWN	8.23672	8.17991	8.18497	9.53142
RGS2	DOWN	11.2918	11.3345	11.8162	13.4044
RHOB	DOWN	7.12871	6.88194	7.4778	9.04483
RIOK3	DOWN	9.21655	8.82522	9.3328	10.4014
RNF138	DOWN	6.6962	6.7484	6.73476	8.0224
RNF166	DOWN	7.55418	7.53134	7.54612	8.55885
RPL37A	DOWN	9.29001	9.13389	9.37878	10.7066
RPS15A	DOWN	11.1933	11.4412	11.252	12.6929
RPS3A	DOWN	11.5474	11.5581	11.6561	12.8551
RSL24D1	DOWN	10.4912	10.5424	10.491	11.6827
RSRC2	DOWN	8.99713	8.94883	8.8187	10.3414
S100A12	DOWN	7.43597	7.0532	7.1726	11.6718
S100P	DOWN	7.04665	6.82157	6.82511	9.24795
S100Z	DOWN	6.71132	6.2429	6.74001	8.08085
S1PR3	DOWN	6.38238	6.24408	6.23424	8.36313
SAP30	DOWN	8.3559	8.14813	8.62431	9.85437
SAT2	DOWN	8.64019	8.38802	8.41996	9.96663
SCARNA9	DOWN	6.98236	6.61272	6.90618	8.73593
SELL	DOWN	6.83891	6.37437	6.79756	11.4317
SESTD1	DOWN	7.65211	7.36831	7.55287	8.78321
SIK3	DOWN	8.76356	8.42813	8.33104	9.80303
SLC22A4	DOWN	7.26367	6.92683	6.77796	8.37372
SLC24A4	DOWN	8.15419	7.68659	8.02716	9.20012
SLC25A36	DOWN	7.11307	7.10936	7.09506	8.35063
SLC36A4	DOWN	7.29104	7.05681	7.2567	8.2939
SLC46A2	DOWN	7.73635	7.69228	7.75027	9.18161
SMARCD3	DOWN	7.79075	7.40394	7.51765	9.38342
SNORD13	DOWN	5.9269	6.28599	6.11105	7.85311
SPATA13	DOWN	6.55926	6.51949	6.35243	7.83271
SPRY1	DOWN	6.74011	6.65347	6.70691	7.96032
SPTLC1	DOWN	9.67878	9.52322	10.1223	11.1928
STK17B	DOWN	7.44901	8.18026	7.61681	10.925
TAGAP	DOWN	6.42402	6.4959	6.30505	9.04355
THOC4	DOWN	7.43198	7.3278	7.27393	8.48256
TMEM137	DOWN	7.56222	7.43485	7.628	8.63116
TMEM154	DOWN	7.72179	7.49576	7.49288	10.1168
TMX4	DOWN	7.57163	7.51526	7.21975	8.60603
TNFAIP3	DOWN	8.22266	8.57863	8.73988	10.5523
TNFRSF10B	DOWN	9.19077	9.50905	9.18113	10.8181
TNFSF13B	DOWN	9.67562	9.68702	9.54825	11.2126
TOB1	DOWN	7.73784	7.13596	7.64588	9.58515
TRA2A	DOWN	7.28792	7.37879	7.52671	8.54886
TREM1	DOWN	7.37133	7.06343	7.4319	8.62936
TRMT2B	DOWN	6.35394	6.45911	6.24556	7.57542
TXNIP	DOWN	11.8004	11.2609	11.4026	13.2873
UIMC1	DOWN	9.72389	9.90964	9.76248	11.0319
USP15	DOWN	7.27506	7.18961	7.21295	8.56921
USPL1	DOWN	7.75473	7.48094	7.79145	8.84909
VAMP2	DOWN	6.32327	6.72039	6.22901	8.02242
VIPR1	DOWN	7.79094	7.74963	8.41704	9.85578
VNN3	DOWN	6.3827	6.29058	6.38316	8.10849
VSTM1	DOWN	7.3253	6.7035	6.81687	8.60876
XKR8	DOWN	7.63565	7.47077	7.7009	9.11009
YOD1	DOWN	7.56997	7.44271	7.5829	9.04372
YPEL2	DOWN	8.03202	7.92309	8.1088	9.33371
YY1	DOWN	9.42157	9.29908	9.39551	10.5136
ZBTB43	DOWN	6.59853	6.9161	6.72439	8.32568
ZDHHC1	DOWN	6.66087	6.80576	6.87506	8.75395
ZNF281	DOWN	7.51245	7.31999	7.64322	9.04693
dJ341D10.1	DOWN	8.03117	7.49963	7.85071	9.48516
