# Supplementary material for: Cellular Differentiation of Human Monocytes Is Regulated by Time-Dependent Interleukin-4 Signaling and the Transcriptional Regulator NCOR2
Source: Immunity. 2017 Dec 19;47(6):1051–1066.e12. doi: 10.1016/j.immuni.2017.11.024 (PMC5772172; doi:10.1016/j.immuni.2017.11.024)
Supplement: Table S2. related to Figure 2. Mean Expression Values and Fold Changes of Transcriptional Regulators Involved in the Differentiation of Monocyte-Derived Cell Derivatives [file mmc3.xlsx]

## Sheet: A (Fig.2C)
Associated conditions according to cluster	Probe ID	Gene Symbol	Overall p-value	Mo-GMCSF (log2-Mean)	Mo-GMCSFIL4 (0-72h) (log2-Mean)	Mo-MCSF (log2-Mean)	CD14+ Monocyte (log2-Mean)	Fold-Change (Mo-GMCSF vs. CD14+ Monocyte )	Fold-Change (Mo-GMCSFIL4 (0-72h) vs. CD14+ Monocyte )	Fold-Change (Mo-MCSF vs. CD14+ Monocyte )
CD14+ Monocyte & Mo-MSCF & Mo-GMCSF	ILMN_1668063	FCN1	3.06848e-12	13.5625	6.95376	13.5305	14.0721	-1.42375	-138.947	-1.45565
	ILMN_1729801	S100A8	2.35703e-10	12.4177	6.85933	10.6486	13.2394	-1.76758	-83.2921	-6.02455
	ILMN_1716105	NLRP12	8.9496e-09	8.89489	6.82094	8.05284	9.0528	-1.11567	-4.69738	-1.99995
	ILMN_2266595	LILRA5	2.64385e-08	10.6169	7.47679	10.8209	11.8642	-2.37397	-20.9291	-2.06098
	ILMN_1750974	S100A9	3.24981e-08	12.4127	7.36233	11.5615	13.5044	-2.13125	-70.6237	-3.84479
	ILMN_1728236	SLFN12	5.57487e-08	7.24838	6.94004	7.29254	7.33665	-1.06309	-1.31641	-1.03105
	ILMN_1665877	RNF149	1.45813e-07	11.3563	9.73339	10.5276	10.802	1.46843	-2.09741	-1.20949
	ILMN_1687301	VCAN	2.29766e-07	10.1329	6.85387	8.95359	11.1685	-2.04998	-19.8994	-4.6426
	ILMN_2138589	MERTK	4.6652e-07	8.39852	6.96937	10.5154	8.66794	-1.20533	-3.24579	3.59859
	ILMN_1814998	FKSG30	4.91013e-07	10.8927	8.96687	10.9235	11.7265	-1.78232	-6.7722	-1.74477
	ILMN_1804530	LOC653888	4.91401e-07	10.8157	8.92097	10.2967	10.5641	1.19053	-3.12334	-1.20358
	ILMN_1762835	HELZ	4.98464e-07	8.71199	7.69903	9.14582	8.65008	1.04384	-1.93328	1.41004
	ILMN_2155228	CRLF3	5.02836e-07	9.36035	8.31277	9.22776	9.69112	-1.25769	-2.59972	-1.37876
	ILMN_1754076	CACNA2D3	7.06274e-07	7.34636	6.70437	8.71106	8.2862	-1.91831	-2.9935	1.34244
	ILMN_1693014	CEBPB	8.20705e-07	13.363	10.7575	12.9574	13.6587	-1.22742	-7.47036	-1.62591
	ILMN_1779252	TRIM22	8.57173e-07	10.1528	8.31102	9.36834	10.2097	-1.04023	-3.72873	-1.79175
	ILMN_1742544	MEF2C	9.42095e-07	7.47171	6.91039	8.63923	8.00438	-1.44661	-2.13464	1.55277
	ILMN_1705047	TLR8	1.14681e-06	9.99319	8.53947	9.23315	9.56511	1.34544	-2.03586	-1.25872
	ILMN_1689327	LOC730534	1.30928e-06	11.0815	9.77928	10.9488	11.522	-1.35711	-3.34664	-1.48782
	ILMN_1740180	SNX3	1.36294e-06	12.0814	11.1341	12.0303	11.9184	1.11958	-1.72237	1.08063
	ILMN_1699015	H3F3A	1.50521e-06	12.8708	12.0242	12.7297	13.1592	-1.22126	-2.19613	-1.34672
	ILMN_1716797	CD302	1.53111e-06	10.1119	8.34481	10.1951	11.2964	-2.27287	-7.73621	-2.14546
	ILMN_1718946	ADAM10	1.53661e-06	8.7699	7.09775	8.25367	8.63067	1.10132	-2.89371	-1.29864
	ILMN_1716983	LILRA2	1.67935e-06	8.39935	7.25159	9.02282	9.58656	-2.27712	-5.04543	-1.4781
	ILMN_1654685	MCTP1	1.93201e-06	8.21971	6.94708	8.51539	8.37478	-1.11347	-2.69017	1.10237
	ILMN_1677038	FLJ21986	1.99226e-06	8.49274	6.94263	9.17064	8.51008	-1.01209	-2.96379	1.5807
	ILMN_1677440	ATP6AP2	2.07758e-06	11.4307	10.2231	11.4849	11.6576	-1.17037	-2.70284	-1.12722
	ILMN_2283388	C20orf24	2.1658e-06	10.8525	9.57709	10.5232	11.0406	-1.13928	-2.75776	-1.43135
	ILMN_1675472	LOC644799	2.46585e-06	7.87161	7.42554	8.0107	8.24455	-1.29499	-1.7642	-1.17597
	ILMN_1705663	DMXL2	2.51898e-06	9.44165	7.57197	9.43689	9.74598	-1.23484	-4.51276	-1.23892
	ILMN_1671891	PID1	2.59154e-06	8.1178	6.79469	10.4336	9.14852	-2.04304	-5.11179	2.43698
	ILMN_1690524	VAMP7	2.60508e-06	9.96649	8.92052	9.73507	10.1287	-1.11898	-2.31041	-1.31367
	ILMN_1747305	GIMAP8	2.65414e-06	8.45366	6.99011	8.70591	8.02122	1.34951	-2.0436	1.60736
	ILMN_1788002	MAPK14	2.74535e-06	7.56745	6.86395	7.27847	7.50903	1.04132	-1.56383	-1.17329
	ILMN_2412101	PRKAG1	2.79827e-06	8.04377	6.99822	7.92039	7.98398	1.04231	-1.98036	-1.04507
	ILMN_1682312	CYBB	3.00814e-06	11.0687	7.33211	10.6871	11.1125	-1.0308	-13.7406	-1.34292
	ILMN_1672124	C4orf18	3.06337e-06	10.4889	7.47182	10.6476	9.99409	1.40914	-5.74487	1.573
	ILMN_1665859	RAB27A	3.16976e-06	8.54038	7.04555	8.01442	8.58788	-1.03347	-2.91263	-1.48809
	ILMN_2216852	PGK1	3.26413e-06	10.1684	9.08697	10.3366	10.3505	-1.13456	-2.40091	-1.0097
	ILMN_1675186	ME2	3.80893e-06	9.93543	8.97903	10.6955	10.0796	-1.10508	-2.14437	1.53258
	ILMN_1810719	DCUN1D1	3.92025e-06	7.6872	7.10588	7.58057	7.64874	1.02701	-1.45686	-1.04839
	ILMN_1665781	LOC390466	4.38155e-06	7.39821	6.94661	7.4034	7.43072	-1.02279	-1.39873	-1.01912
	ILMN_1769245	GLIPR1	4.48367e-06	9.38921	8.29194	9.95568	10.014	-1.54199	-3.29911	-1.04126
	ILMN_1702585	LOC646817	5.1711e-06	7.83208	6.92426	8.0659	8.48894	-1.57665	-2.95812	-1.34075
	ILMN_1758543	CNIH	5.3988e-06	9.32933	8.27762	9.51685	9.88181	-1.46661	-3.04026	-1.28785
	ILMN_1658028	LOC732371	5.55877e-06	7.49651	6.95627	7.4042	7.60044	-1.0747	-1.56284	-1.14571
	ILMN_2167922	TRMT5	5.63208e-06	10.3576	8.7774	10.0642	10.537	-1.13243	-3.38607	-1.38784
	ILMN_1670926	CHST15	6.8207e-06	9.56295	8.9288	10.8238	10.4244	-1.81683	-2.81976	1.31901
	ILMN_1793859	ALDH2	7.35196e-06	11.7401	9.18256	10.6787	11.6531	1.06215	-5.54269	-1.9649
	ILMN_1745242	PLSCR1	7.57373e-06	8.30579	6.81157	7.35198	7.76341	1.45637	-1.93435	-1.33001
	ILMN_1733276	CYSLTR1	8.23199e-06	8.64909	7.41362	8.74001	8.47462	1.12855	-2.08638	1.20196
	ILMN_1666564	LOC652489	8.48524e-06	8.63028	7.69251	8.57191	8.80642	-1.12986	-2.16432	-1.17651
	ILMN_1724825	PCBP2	8.60619e-06	11.0746	9.93675	11.1799	11.6635	-1.50403	-3.30978	-1.39819
	ILMN_1675191	GAPT	9.54109e-06	9.59181	6.85397	10.3313	9.21489	1.29856	-5.137	2.168
	ILMN_2389445	ARHGEF10L	9.62305e-06	7.34422	6.88002	7.15609	7.16656	1.13105	-1.21971	-1.00728
	ILMN_1755658	ABI3	1.05427e-05	7.2135	6.94371	8.02485	8.04205	-1.7759	-2.14109	-1.01199
	ILMN_1713668	TSNAX	1.09705e-05	8.18438	7.09634	8.15045	8.26833	-1.05991	-2.25321	-1.08514
	ILMN_1751195	LOC653438	1.10666e-05	8.36393	7.85016	8.72654	8.34061	1.01629	-1.40488	1.3067
	ILMN_1738992	MNDA	1.24064e-05	10.9203	8.38102	9.72578	10.3648	1.46966	-3.95541	-1.55732
	ILMN_2088437	CX3CR1	1.36572e-05	10.2589	6.97739	8.57551	9.75931	1.41385	-6.87764	-2.27174
	ILMN_1719695	NFKBIZ	1.4725e-05	12.4833	9.9276	12.0166	12.8241	-1.26644	-7.44627	-1.75025
	ILMN_1665235	CRTAP	1.48074e-05	9.07891	7.80534	9.42029	10.0655	-1.98151	-4.79048	-1.56397
	ILMN_1781285	DUSP1	1.61513e-05	13.3691	11.3142	13.5384	14.4396	-2.10021	-8.72669	-1.86769
	ILMN_1736929	PLB1	1.62587e-05	7.2872	6.86257	7.15962	7.13855	1.10853	-1.21082	1.01471
	ILMN_1792518	STX7	1.6318e-05	8.61972	7.85294	8.74012	8.93175	-1.24145	-2.11229	-1.14205
	ILMN_2377174	SYPL1	1.64795e-05	9.96785	8.87216	10.1425	9.67971	1.22107	-1.75024	1.37823
	ILMN_2120273	AP1S2	1.65986e-05	11.8217	10.4822	12.186	12.5014	-1.60183	-4.05353	-1.24431
	ILMN_1724139	TMEM123	1.73136e-05	10.9837	10.555	11.5215	11.4706	-1.4014	-1.88635	1.0359
	ILMN_1790881	HNMT	1.76658e-05	8.17671	7.58943	8.62241	8.36438	-1.13892	-1.71112	1.19585
	ILMN_1676763	PIPSL	1.77934e-05	7.70447	7.07614	7.66565	7.8269	-1.08856	-1.68267	-1.11825
	ILMN_1766411	AP1S2	1.94193e-05	12.7482	10.7305	13.0557	12.7276	1.01437	-3.99184	1.2554
	ILMN_2325574	CASC4	1.94767e-05	8.76886	7.14427	8.46315	9.29063	-1.43572	-4.42712	-1.77459
	ILMN_1677824	RAB4A	2.04472e-05	7.78883	7.48749	7.96411	8.02696	-1.17946	-1.45343	-1.04452
CD14+ Monocyte	ILMN_1807529	PADI4	7.9667e-11	6.88893	6.82791	6.91872	11.3359	-21.8107	-22.753	-21.365
	ILMN_1769299	MTMR11	5.96181e-10	7.86919	7.21547	7.44007	10.7857	-7.54991	-11.8777	-10.1653
	ILMN_1724422	SELL	6.24563e-10	7.44108	6.98201	7.4054	11.81	-20.6625	-28.4038	-21.1799
	ILMN_2054928	XPNPEP3	6.45472e-10	8.62837	10.0637	9.95983	11.4169	-6.9093	-2.5548	-2.74551
	ILMN_1717594	DKFZp761E198	1.68436e-09	6.92402	6.86886	6.82531	8.23133	-2.47479	-2.57125	-2.65005
	ILMN_1804935	VNN3	2.45384e-09	6.86699	6.80518	6.86714	8.30484	-2.70916	-2.82777	-2.70889
	ILMN_1719433	CD1D	3.04603e-09	7.68595	6.76716	7.44173	10.5165	-7.11362	-13.4485	-8.42573
	ILMN_1684982	PDK4	9.21496e-09	6.79459	6.95918	6.82324	9.51787	-6.60369	-5.89171	-6.47388
	ILMN_2323172	CSF3R	1.0814e-08	7.40249	6.90068	7.35204	9.34444	-3.84224	-5.44055	-3.97897
	ILMN_1690321	BCLAF1	1.20096e-08	6.84481	6.87469	6.90581	7.52285	-1.59996	-1.56716	-1.53372
	ILMN_1683494	TMEM154	1.55207e-08	6.99286	6.9231	7.00093	9.55241	-5.89525	-6.1873	-5.86233
	ILMN_1660847	PFKFB3	1.82666e-08	7.84338	7.69504	8.02568	10.0188	-4.51705	-5.0062	-3.98085
	ILMN_2333774	TAGAP	1.83241e-08	7.69678	7.62291	7.72304	10.0144	-4.98526	-5.24713	-4.89531
	ILMN_1726597	FAM65B	1.92841e-08	8.20266	7.15824	7.11869	10.7752	-5.94866	-12.2694	-12.6103
	ILMN_1912333		1.94602e-08	7.05912	7.11229	7.28554	8.15047	-2.13074	-2.05364	-1.82126
	ILMN_1705114	NUMB	2.42354e-08	9.60335	8.64296	9.38504	10.6138	-2.0146	-3.92008	-2.34372
	ILMN_1653056	ATP6V0C	2.46646e-08	6.9987	6.79646	7.00631	8.18641	-2.27792	-2.6207	-2.26593
	ILMN_1728724	IL17RA	3.27006e-08	8.60846	7.39461	8.39507	9.48375	-1.83437	-4.25494	-2.1268
	ILMN_1655296	UTRN	3.86874e-08	7.13439	6.98719	7.2898	8.082	-1.92867	-2.13585	-1.73171
	ILMN_2094313	ZDHHC1	4.26827e-08	6.92975	7.07301	7.09949	8.74899	-3.52894	-3.19536	-3.13725
	ILMN_1663145	NOMO3	4.82686e-08	6.9369	6.87488	6.92494	7.18538	-1.18795	-1.24014	-1.19784
	ILMN_1676626	ARID4A	5.59044e-08	7.11164	6.95166	7.081	7.65191	-1.45424	-1.62478	-1.48546
	ILMN_1758939	RIPK2	5.92187e-08	9.68446	10.5529	9.41836	11.9264	-4.73037	-2.59107	-5.6885
	ILMN_1716465	RBP7	6.58574e-08	7.47885	6.97046	7.78883	9.6817	-4.60388	-6.54886	-3.71374
	ILMN_1678919	YOD1	6.74721e-08	7.79502	7.57157	7.80648	9.17917	-2.61018	-3.04745	-2.58954
	ILMN_1669674	CNPY3	6.85551e-08	8.00908	7.19853	7.86969	9.54874	-2.90726	-5.09898	-3.20216
	ILMN_1754279	FBXW7	7.7178e-08	7.85298	7.77987	7.69897	9.24626	-2.62675	-2.76331	-2.92268
	ILMN_2404135	RIOK3	7.80394e-08	8.45617	8.22724	8.74975	10.0408	-2.99928	-3.51505	-2.44703
	ILMN_1752355	MPEG1	1.03418e-07	7.76653	7.43647	8.55418	9.98405	-4.65095	-5.84652	-2.69424
	ILMN_1659122	KLF10	1.13681e-07	7.51802	6.84419	7.45014	9.04238	-2.87659	-4.58901	-3.01516
	ILMN_1678939	VNN2	1.20676e-07	7.4298	6.8693	8.74808	11.5438	-17.3151	-25.5359	-6.94356
	ILMN_1666742	C9orf72	1.28643e-07	8.00297	6.94237	7.43514	9.21123	-2.31059	-4.81941	-3.42496
	ILMN_2188119	ARL16	1.30808e-07	7.19402	7.70569	7.70049	8.71623	-2.87232	-2.01467	-2.02194
	ILMN_1703053	ZFP91	1.36109e-07	6.99148	7.13459	7.04487	7.8091	-1.7625	-1.59605	-1.69847
	ILMN_2353327	RNF38	1.47116e-07	7.47246	6.97154	7.40046	8.06743	-1.51044	-2.13745	-1.58774
	ILMN_1666049	NUP214	1.5652e-07	9.38605	8.85552	9.45403	10.7975	-2.65999	-3.84225	-2.53756
	ILMN_2380801	FYN	1.60486e-07	7.03078	7.37689	7.07194	8.78922	-3.38333	-2.66167	-3.28816
	ILMN_1750395	MBD2	1.68417e-07	7.63597	7.08314	7.58164	8.59415	-1.94286	-2.85011	-2.01742
	ILMN_2123450	FLJ43093	1.81578e-07	6.83829	6.93712	6.9232	8.37324	-2.89779	-2.70594	-2.73217
	ILMN_1742824	SPATA13	1.98193e-07	6.96985	6.89944	6.84024	8.03124	-2.08693	-2.19132	-2.28311
	ILMN_1653466	HES4	1.99475e-07	6.90404	7.39227	6.86282	9.52731	-6.16145	-4.39248	-6.34003
	ILMN_1662021	ZNF326	2.00663e-07	7.10658	6.91848	7.07999	7.62846	-1.43583	-1.63578	-1.46253
	ILMN_1742260	SSFA2	2.01127e-07	7.27863	6.97483	7.3771	8.0276	-1.68059	-2.07452	-1.56972
	ILMN_1735367	HSD17B11	2.0705e-07	9.67496	8.56489	9.63386	10.7722	-2.13944	-4.61812	-2.20127
	ILMN_1748883	CDKN2D	2.23906e-07	8.08252	7.1546	7.26138	10.4137	-5.03201	-9.57354	-8.89053
	ILMN_1790985	dJ341D10.1	2.29175e-07	8.50728	7.76092	8.33844	9.91123	-2.64624	-4.43924	-2.9748
	ILMN_1678490	RILPL2	2.36331e-07	8.46757	8.025	9.11078	10.4017	-3.82138	-5.19334	-2.44678
	ILMN_1668743	LOC728069	2.42458e-07	7.73441	7.50376	8.26354	9.73194	-3.99316	-4.68544	-2.76715
	ILMN_2365091	FCAR	2.42606e-07	7.27949	6.85097	7.31067	8.22219	-1.92213	-2.5869	-1.88103
	ILMN_1835631		2.44038e-07	7.48387	7.13251	7.60059	8.8928	-2.65539	-3.38765	-2.44902
	ILMN_1742163	LOC441087	2.47816e-07	8.77306	10.3638	10.1127	11.7694	-7.97944	-2.64916	-3.15292
	ILMN_1815745	SOX4	2.48852e-07	6.95046	7.00623	6.92476	7.5222	-1.48631	-1.42995	-1.51302
	ILMN_1795158	FGR	2.51884e-07	8.889	9.03011	8.46557	11.425	-5.79969	-5.25929	-7.77805
	ILMN_1653134	TMEM188	2.59946e-07	8.73161	7.99891	8.74745	9.32795	-1.51188	-2.51236	-1.49537
	ILMN_1709233	F5	2.65576e-07	6.90358	6.87466	6.78129	8.77252	-3.65264	-3.72659	-3.97574
	ILMN_1686283	CECR1	2.76132e-07	7.17182	6.87583	7.10578	7.68635	-1.42853	-1.75385	-1.49545
	ILMN_1724181	IL15	2.8557e-07	7.58432	7.58107	7.20603	8.60588	-2.03011	-2.0347	-2.63876
	ILMN_1739985	TAGAP	3.03669e-07	7.69078	7.49322	7.59066	10.1708	-5.57914	-6.39788	-5.98005
	ILMN_1794707	ATHL1	3.06363e-07	6.95484	6.87862	7.16993	7.87361	-1.8905	-1.99306	-1.62865
	ILMN_1769013	ASGR1	3.28298e-07	8.87238	7.47895	8.72508	10.0106	-2.20107	-5.78225	-2.43766
	ILMN_2255579	RAB37	3.5951e-07	7.23188	6.84439	6.95621	8.81241	-2.99081	-3.91231	-3.62053
	ILMN_2061043	CD48	3.65443e-07	8.64918	7.11074	8.95391	10.6654	-4.04515	-11.7504	-3.27494
	ILMN_2176882	ZNF69	4.02531e-07	7.26851	7.84841	7.67518	8.79181	-2.87448	-1.92306	-2.1684
	ILMN_2191313	FAM21A	4.23981e-07	7.1712	6.95318	7.08926	8.1123	-1.91999	-2.23321	-2.0322
	ILMN_1750181	TESC	4.34809e-07	7.76746	6.89216	8.41002	9.39332	-3.08627	-5.66143	-1.97698
	ILMN_1779010	MAP3K3	4.55513e-07	8.71104	7.66635	8.35175	9.33816	-1.54448	-3.18614	-1.98126
	ILMN_1748915	S100A12	4.75525e-07	7.06987	6.81473	6.87339	11.0275	-15.5371	-18.5427	-17.8039
	ILMN_1782922	PDE4B	4.99387e-07	7.12644	6.92118	6.93504	9.38775	-4.79425	-5.52728	-5.47443
	ILMN_1699265	TNFRSF10B	5.02923e-07	8.6354	9.10409	8.62592	10.2146	-2.98811	-2.15927	-3.00782
	ILMN_1799208	CSGALNACT2	5.14653e-07	7.20767	6.8807	7.06812	8.34196	-2.1951	-2.75349	-2.41804
	ILMN_1724495	SESTD1	5.2352e-07	8.28665	7.75569	8.19404	9.37107	-2.12053	-3.06392	-2.26112
	ILMN_2376416	UBXN11	5.44885e-07	9.06443	8.03365	8.95511	10.0257	-1.94704	-3.97807	-2.10031
	ILMN_1771664	CLEC4E	5.68424e-07	7.26729	6.83494	6.93887	7.72237	-1.37086	-1.84987	-1.72129
	ILMN_1766798	CENTB2	5.74769e-07	8.44054	7.67496	8.48805	9.0937	-1.57261	-2.67352	-1.52166
	ILMN_1723043	NAPSB	5.81213e-07	7.07269	7.08581	6.95762	8.27645	-2.3034	-2.28255	-2.49463
	ILMN_1676408	TAGAP	5.9616e-07	7.4024	7.33027	7.35205	9.38823	-3.96092	-4.16397	-4.1016
	ILMN_1768812	FXYD6	6.23352e-07	6.95233	6.9	7.51992	7.58687	-1.55244	-1.60979	-1.0475
	ILMN_2374159	HERPUD1	6.33406e-07	8.68987	8.52861	9.43477	10.1319	-2.71712	-3.03846	-1.62133
	ILMN_2204909	XRCC2	6.66961e-07	7.11936	7.54667	7.36914	8.35195	-2.34989	-1.74749	-1.97632
	ILMN_2100437	HBB	6.90891e-07	6.89988	6.95538	6.9242	10.5116	-12.2248	-11.7634	-12.0204
	ILMN_2150258	ZFP36L2	7.5275e-07	9.03518	7.00527	9.61447	11.1059	-4.20099	-17.156	-2.81169
	ILMN_1870111		7.81036e-07	7.06228	6.87525	6.96017	7.72398	-1.58195	-1.80091	-1.69797
	ILMN_1760143	ADRM1	8.18525e-07	8.49619	8.57245	8.30408	9.20966	-1.63975	-1.55532	-1.8733
	ILMN_2375319	RASGRP2	8.50699e-07	7.0283	6.80534	7.04103	8.13487	-2.15333	-2.5132	-2.13441
	ILMN_1760922	GIT2	8.57527e-07	8.37089	7.71478	8.22934	9.60421	-2.35107	-3.70487	-2.59345
	ILMN_1668605	NAAA	8.95745e-07	9.0289	9.34181	8.73478	10.8322	-3.4902	-2.80967	-4.27946
	ILMN_1803846	EIF1	9.18643e-07	12.0395	12.3482	11.9088	13.0153	-1.96668	-1.58787	-2.15325
	ILMN_1803720	SLC16A5	9.59768e-07	7.10348	7.08707	7.06813	7.48244	-1.3004	-1.31528	-1.33266
	ILMN_1754199	BCL7B	9.61321e-07	7.36947	7.43887	7.32428	8.19032	-1.76644	-1.68348	-1.82265
	ILMN_1667319	LPPR2	9.64077e-07	7.46465	6.87768	7.42012	8.1866	-1.64941	-2.47756	-1.70111
	ILMN_1662243	ING1	1.04371e-06	7.67693	7.42797	7.57131	9.19636	-2.86676	-3.40673	-3.08451
	ILMN_1736806	PAG1	1.05778e-06	7.27501	6.96451	7.28974	7.94825	-1.59465	-1.97759	-1.57845
	ILMN_1780132	PELI2	1.09095e-06	8.44685	7.47249	8.11267	10.124	-3.19803	-6.28341	-4.03165
	ILMN_1701134	PTEN	1.11259e-06	9.45212	9.36331	9.3272	10.4275	-1.96618	-2.09103	-2.14401
	ILMN_1702534	CD244	1.15223e-06	7.22508	6.84922	7.36282	8.06773	-1.79334	-2.32707	-1.63005
	ILMN_2340259	PDE4B	1.16502e-06	7.85952	7.68339	7.47918	10.7348	-7.33732	-8.29006	-9.55062
	ILMN_1864422		1.17086e-06	7.32938	7.1757	7.3575	7.69096	-1.28483	-1.42925	-1.26003
	ILMN_1691846	G0S2	1.19526e-06	6.95949	6.90126	6.96797	9.74105	-6.87594	-7.15914	-6.83563
	ILMN_1674789	LOC651738	1.2375e-06	6.96925	6.79634	6.90531	7.70514	-1.66542	-1.87748	-1.74089
	ILMN_1770260	NFKBIZ	1.24044e-06	7.12554	6.93045	6.98071	7.99275	-1.82414	-2.08826	-2.01676
	ILMN_2371280	CSF3R	1.26697e-06	10.5346	8.46882	10.4775	11.9048	-2.58513	-10.8227	-2.68938
	ILMN_1722811	CDKN1B	1.27128e-06	8.61457	8.37771	7.83497	9.92099	-2.47328	-2.91457	-4.24578
	ILMN_1787923	PNPLA2	1.27144e-06	8.3628	8.48253	7.95467	9.77299	-2.65773	-2.44607	-3.5267
	ILMN_2226015	LRRK2	1.27931e-06	6.94656	6.88301	6.95234	7.76338	-1.76152	-1.84085	-1.75448
	ILMN_1787378	ADD3	1.30062e-06	7.15702	7.01901	6.97516	8.58755	-2.69545	-2.96604	-3.05758
	ILMN_1668910	CIDEB	1.3375e-06	7.46174	7.49588	7.77623	8.75764	-2.4553	-2.39788	-1.9744
	ILMN_1798543	STK17B	1.38775e-06	8.52907	8.77675	8.69397	11.916	-10.4611	-8.81088	-9.33121
	ILMN_1798346	KIAA1468	1.39057e-06	7.79131	7.42044	7.90362	8.78348	-1.98917	-2.57227	-1.84019
	ILMN_1745469	SEC24B	1.40141e-06	7.13073	6.85503	7.14468	7.56531	-1.35152	-1.63612	-1.33851
	ILMN_1716563	PRKCB1	1.40271e-06	7.29043	6.95727	7.17851	8.92045	-3.09515	-3.89918	-3.34484
	ILMN_1681603	UBE2A	1.40978e-06	6.91551	6.80515	6.88365	7.61347	-1.62221	-1.75118	-1.65843
	ILMN_2408987	SMARCD3	1.43838e-06	6.85076	6.74943	6.87899	7.61064	-1.69335	-1.81656	-1.66053
	ILMN_1653652	PTPRC	1.45334e-06	7.60832	6.94987	7.34767	8.72379	-2.16665	-3.4198	-2.59568
	ILMN_1741440	SLC35A1	1.4584e-06	9.93913	9.14061	9.73988	10.3208	-1.30287	-2.26609	-1.49582
	ILMN_1770433	PIK3CG	1.50684e-06	7.15293	7.34292	7.38355	8.14649	-1.99109	-1.74542	-1.69694
	ILMN_1790689	CRISPLD2	1.56817e-06	6.9349	7.42363	7.26059	10.9204	-15.8399	-11.2883	-12.6389
	ILMN_2186061	PFKFB3	1.60333e-06	9.91439	8.95661	10.4805	12.2253	-4.96201	-9.63783	-3.35151
	ILMN_2236655	HM13	1.68358e-06	6.97429	6.86862	7.06004	7.34925	-1.2968	-1.39536	-1.22198
	ILMN_1689378	CCRN4L	1.68381e-06	6.9349	7.47673	7.01498	8.48413	-2.92661	-2.01029	-2.7686
	ILMN_2225144	EIF4E3	1.70534e-06	9.09054	8.40421	8.99453	10.8355	-3.35186	-5.39373	-3.5825
	ILMN_1671067	MED13	1.70829e-06	7.115	6.91722	7.00174	7.79955	-1.6072	-1.84335	-1.73846
	ILMN_1723969	PLCB1	1.7138e-06	6.86377	6.80225	6.73795	7.58778	-1.65177	-1.72373	-1.8023
	ILMN_1679324	EIF1B	1.77678e-06	8.23699	7.85278	8.1851	9.20725	-1.9592	-2.55703	-2.03095
	ILMN_1713086	RPL27A	1.81106e-06	11.2961	11.0594	11.1544	11.8378	-1.45565	-1.71529	-1.60594
	ILMN_1737586	LOC653994	1.81478e-06	7.28905	6.91862	7.23616	7.68785	-1.31841	-1.70436	-1.36765
	ILMN_1654060	MKNK2	1.83567e-06	7.75678	7.50876	7.87679	8.9564	-2.29678	-2.72761	-2.11346
	ILMN_1684585	ACSL1	1.88969e-06	7.40996	7.10353	7.53848	8.96643	-2.94133	-3.63739	-2.69065
	ILMN_1704842	ARL4A	1.91751e-06	7.3524	6.96398	7.5095	8.0409	-1.61161	-2.10953	-1.44533
	ILMN_1807925	GNG2	1.9178e-06	7.36734	7.06947	8.21593	9.56772	-4.59601	-5.65002	-2.5523
	ILMN_1799106	MOSC1	1.92941e-06	7.59949	7.57518	7.52138	9.21631	-3.06698	-3.11908	-3.23761
	ILMN_2357272	BCLAF1	1.9656e-06	8.01429	7.40579	7.90084	9.17136	-2.23003	-3.40008	-2.41248
	ILMN_1748124	TSC22D3	2.00287e-06	8.24988	7.82356	8.44612	11.1014	-7.21758	-9.69894	-6.29964
	ILMN_1676984	DDIT3	2.01417e-06	7.64033	8.4438	7.8765	10.131	-5.62034	-3.22027	-4.77165
	ILMN_1781207	FYN	2.11062e-06	7.1067	7.04266	6.94751	8.89497	-3.454	-3.61078	-3.85695
	ILMN_1749006	RCSD1	2.17566e-06	8.52804	8.03209	8.97322	9.79887	-2.41299	-3.40292	-1.77233
	ILMN_2088124	TMEM154	2.23041e-06	7.19939	6.99687	7.01379	9.36752	-4.49441	-5.17177	-5.11146
	ILMN_1690586	HNRPA1P4	2.2573e-06	8.82807	8.52816	8.97134	9.9542	-2.18273	-2.6871	-1.97639
	ILMN_2343036	ZMYM5	2.36415e-06	7.21337	7.04273	7.21872	7.95695	-1.67433	-1.88455	-1.66813
	ILMN_1674811	OASL	2.36815e-06	7.02375	6.83652	6.82861	7.63996	-1.53285	-1.74526	-1.75485
	ILMN_1697742	C3orf38	2.43592e-06	8.35309	7.6253	8.23674	8.96747	-1.53089	-2.53532	-1.65948
	ILMN_2234016	FTHL7	2.45496e-06	13.5412	13.0613	13.6879	14.1424	-1.517	-2.11574	-1.37036
	ILMN_1768004	PDCD4	2.49772e-06	7.03612	7.04547	7.1931	8.07744	-2.05812	-2.04482	-1.84592
	ILMN_1798886	NUDT21	2.5501e-06	8.0532	7.47279	8.02366	8.4017	-1.27323	-1.90383	-1.29957
	ILMN_2348487	EMR3	2.58531e-06	6.73778	6.82085	6.75068	7.90863	-2.25144	-2.12547	-2.2314
	ILMN_1687858	CALM2	2.60637e-06	11.354	11.2227	11.9609	12.2041	-1.80265	-1.97441	-1.18361
	ILMN_2117623	PLXNC1	2.69133e-06	7.51404	6.94425	7.58237	8.65578	-2.20647	-3.27507	-2.10439
	ILMN_1763260	HIF1A	2.73613e-06	7.788	7.41709	7.82755	10.3035	-5.71812	-7.3945	-5.5635
	ILMN_2227495	ZNF549	2.74102e-06	8.51317	9.71436	9.37238	11.0894	-5.9637	-2.59371	-3.28751
	ILMN_1804738	MEFV	2.75058e-06	6.88745	6.85708	6.93703	7.95824	-2.10059	-2.14527	-2.02962
	ILMN_2309180	SMARCD3	2.80752e-06	7.52167	7.20914	7.29858	8.97339	-2.73534	-3.39699	-3.19278
	ILMN_1779547	HPSE	2.84721e-06	7.22406	6.82555	8.17209	8.75361	-2.88696	-3.80543	-1.49643
	ILMN_2358652	NXF1	2.92489e-06	9.60352	9.97819	9.61526	10.9924	-2.61873	-2.01978	-2.5975
	ILMN_1762080	JMY	2.93066e-06	6.86478	7.10501	6.99522	7.61781	-1.68533	-1.42681	-1.53963
	ILMN_1691428	PSMD12	2.93847e-06	9.33451	9.89219	10.1478	11.3264	-3.97764	-2.70238	-2.26366
	ILMN_1692145	ZNF14	3.02909e-06	7.69685	8.28876	8.44635	9.43838	-3.3439	-2.21856	-1.98898
	ILMN_1701648	KLHL15	3.1413e-06	6.96204	6.94314	6.89741	8.01394	-2.07325	-2.1006	-2.16824
	ILMN_2198867	WDR49	3.15605e-06	6.75435	6.84974	6.74407	7.1674	-1.3315	-1.24631	-1.34102
	ILMN_1676503	LOC643446	3.16878e-06	7.45253	7.221	7.21932	8.06913	-1.53326	-1.80016	-1.80227
	ILMN_1756806	MCL1	3.19415e-06	8.44955	7.43624	8.21712	10.8302	-5.20785	-10.5122	-6.11824
	ILMN_1796146	EIF4E3	3.22366e-06	8.04653	7.61449	8.03342	9.45576	-2.65595	-3.58325	-2.6802
	ILMN_2411076	MATR3	3.25856e-06	8.371	7.40159	8.37327	9.77322	-2.64309	-5.17525	-2.63892
	ILMN_1801175	MAP2K3	3.26e-06	6.81253	6.74736	6.8708	7.27384	-1.37679	-1.44041	-1.32229
	ILMN_2405018	PPP1CB	3.29535e-06	8.83276	8.36915	8.93396	10.1486	-2.48954	-3.43305	-2.32089
	ILMN_1726421	METTL9	3.31137e-06	7.53655	6.97406	7.1653	8.32653	-1.72905	-2.55349	-2.23648
	ILMN_1671442	WDR43	3.44965e-06	7.38391	7.72298	7.47367	8.52073	-2.19896	-1.73839	-2.06631
	ILMN_1724145	CBX4	3.49128e-06	7.93605	7.68312	7.60175	8.96884	-2.04598	-2.43804	-2.5795
	ILMN_1759030	MAP4K5	3.5244e-06	7.24426	7.54595	7.13569	7.95887	-1.64104	-1.33138	-1.7693
	ILMN_1758864	VNN2	3.54601e-06	6.86603	6.81986	7.04214	8.24259	-2.59648	-2.68092	-2.29812
	ILMN_1735930	KLF2	3.66486e-06	10.2859	8.25035	10.9902	12.3509	-4.18438	-17.1547	-2.56814
	ILMN_2136133	PABPC1	3.69205e-06	8.19768	8.64717	8.14857	9.81415	-3.06623	-2.24541	-3.17241
	ILMN_1732328	LOC646200	3.72532e-06	11.1043	10.9589	11.2482	11.8313	-1.65521	-1.83076	-1.49813
	ILMN_2374293	DYRK1A	3.73877e-06	8.28095	7.59776	8.35652	8.99221	-1.63724	-2.62888	-1.55368
	ILMN_1691188	UIMC1	3.80805e-06	9.49684	9.91622	9.53458	10.8001	-2.46788	-1.84535	-2.40416
	ILMN_1805800	RAB5A	3.87665e-06	8.24653	7.75108	8.4862	9.03907	-1.73212	-2.44186	-1.467
	ILMN_1795139	S100Z	3.99392e-06	7.19892	6.83256	7.22278	8.38277	-2.27183	-2.92861	-2.23456
	ILMN_1868851		3.99679e-06	7.44117	6.96727	7.43345	8.02199	-1.4957	-2.07732	-1.50372
	ILMN_1705066	BTBD11	4.05924e-06	7.1751	7.11454	7.1473	8.36865	-2.28714	-2.3852	-2.33165
	ILMN_1697710	IL1F7	4.06074e-06	6.91569	6.79801	6.97048	7.40597	-1.40471	-1.5241	-1.35237
	ILMN_1872419		4.07877e-06	7.26576	7.9392	7.7047	8.8102	-2.91692	-1.82894	-2.15174
	ILMN_1673207	KLF11	4.11243e-06	7.23986	7.61273	7.3588	8.61589	-2.59553	-2.0044	-2.39014
	ILMN_1725306	RNF6	4.11495e-06	6.99502	6.84815	6.94373	7.15173	-1.11474	-1.2342	-1.15509
	ILMN_1764168	STXBP3	4.11879e-06	8.46391	7.70329	8.23152	8.82794	-1.28702	-2.18048	-1.51195
	ILMN_1727689	TNFAIP2	4.1325e-06	8.09596	7.73033	8.97615	9.96349	-3.64908	-4.70164	-1.98253
	ILMN_1705686	NRGN	4.15036e-06	8.04414	7.41482	7.18513	8.9923	-1.92941	-2.98448	-3.49954
	ILMN_2125747	LOC606724	4.15858e-06	8.64507	8.67965	9.70635	10.9181	-4.83321	-4.71874	-2.3161
	ILMN_2115752	MEFV	4.29691e-06	7.00079	6.82172	7.02156	7.93784	-1.9146	-2.16763	-1.88723
	ILMN_1739805	NDE1	4.31063e-06	7.60282	7.95552	7.70232	8.97348	-2.58589	-2.02506	-2.41357
	ILMN_1683927	ITGAE	4.33893e-06	7.22521	7.23709	7.36206	8.58918	-2.57392	-2.55282	-2.34099
	ILMN_2313079	NLRP1	4.44283e-06	7.2902	7.03504	6.91044	8.22103	-1.90638	-2.27519	-2.48044
	ILMN_2357419	LILRA5	4.45617e-06	8.33887	6.91153	8.49604	10.2096	-3.65718	-9.83602	-3.2797
	ILMN_2331266	NUMB	4.47978e-06	10.2396	9.19701	9.98159	10.8959	-1.57598	-3.24641	-1.88461
	ILMN_1667796	HBA2	4.49136e-06	6.88678	7.12638	6.84812	10.1364	-9.51106	-8.05566	-9.76934
	ILMN_1699674	ZNF703	4.50499e-06	6.85026	6.85774	6.86849	7.35529	-1.41916	-1.41181	-1.40133
	ILMN_1771320	FLJ38717	4.63832e-06	7.27193	7.6689	7.4372	8.41774	-2.21271	-1.68045	-1.97321
	ILMN_2338997	PTP4A2	4.87183e-06	11.2845	11.207	11.4266	12.6638	-2.60143	-2.74492	-2.35736
	ILMN_1796136	RAB37	4.98352e-06	6.93711	6.77407	6.89166	7.83332	-1.86117	-2.08384	-1.92073
	ILMN_1720745	LOC645385	5.09183e-06	10.1337	9.34207	10.3359	11.4064	-2.416	-4.18227	-2.1001
	ILMN_1772370	ARHGEF1	5.15914e-06	7.53814	7.52155	7.43904	8.68891	-2.22032	-2.24601	-2.3782
	ILMN_2307656	AGTRAP	5.17413e-06	7.90244	7.1444	7.69499	8.53818	-1.55373	-2.62765	-1.794
	ILMN_1701314	LOC399900	5.30455e-06	10.0054	11.1385	10.8663	11.7917	-3.44918	-1.57262	-1.89919
	ILMN_1729832	LOC653994	5.31718e-06	6.86331	6.84329	6.87314	7.63063	-1.7021	-1.72589	-1.69055
	ILMN_1748904	WTAP	5.35083e-06	7.51778	7.0403	7.41277	8.23736	-1.64671	-2.29273	-1.77104
	ILMN_1802205	RHOB	5.38487e-06	7.32555	7.07208	7.61114	9.05469	-3.31529	-3.95206	-2.71989
	ILMN_2206188	SHROOM4	5.3936e-06	7.39899	7.98545	7.97947	9.30919	-3.7586	-2.50314	-2.51353
	ILMN_1739942	FAM117B	5.62311e-06	8.49081	8.59661	8.33874	9.96622	-2.78062	-2.584	-3.08973
	ILMN_1797895	FFAR2	5.6436e-06	6.95649	6.78382	6.96844	8.52324	-2.96238	-3.33902	-2.93794
	ILMN_2278908	GGA1	5.67865e-06	10.5147	11.861	11.6348	12.9123	-5.26917	-2.07235	-2.42424
	ILMN_2320888	CXCR4	5.6914e-06	7.72634	8.002	7.52335	10.5143	-6.90654	-5.70531	-7.94997
	ILMN_1668634	FBXW7	5.71211e-06	7.24156	7.22758	7.23742	8.4818	-2.36238	-2.38538	-2.36917
	ILMN_1813795	RASSF5	5.7335e-06	6.83654	6.80656	6.89922	7.52132	-1.60746	-1.64121	-1.53911
	ILMN_2093343	PLAC8	5.78877e-06	7.91903	7.05072	7.40106	9.88041	-3.89435	-7.10922	-5.57649
	ILMN_1777058	HIATL1	5.78907e-06	7.67549	7.43885	7.71524	8.65961	-1.97811	-2.33069	-1.92435
	ILMN_1681802	GRK6	5.87284e-06	7.28821	7.2329	7.18701	7.93704	-1.5679	-1.62918	-1.68183
	ILMN_1682896	C21orf66	5.93081e-06	7.00712	6.82868	6.97833	7.31169	-1.23505	-1.39766	-1.25995
	ILMN_2235745	GRIPAP1	5.96087e-06	7.44084	8.09036	8.17588	9.34889	-3.75301	-2.39253	-2.25482
	ILMN_2123312	LRAP	6.04358e-06	8.27012	9.47493	9.08245	10.7798	-5.69506	-2.47068	-3.24313
	ILMN_1794038	FAM49A	6.08667e-06	7.12624	7.10902	7.03599	7.94391	-1.76255	-1.78371	-1.87633
	ILMN_1669657	LOC440345	6.15958e-06	7.31375	7.36962	7.56313	8.96051	-3.1313	-3.01235	-2.63422
	ILMN_1697864	CXorf38	6.17233e-06	7.92909	8.02349	7.95892	8.88905	-1.94527	-1.82205	-1.90546
	ILMN_1689817	LCOR	6.25906e-06	7.74127	7.63787	7.87596	8.60883	-1.82458	-1.96015	-1.66194
	ILMN_1667813	LOC648000	6.31461e-06	10.5313	10.3026	10.6096	11.9558	-2.68438	-3.14542	-2.54241
	ILMN_1736311	POU2F2	6.32944e-06	6.89558	6.69748	6.92588	7.48151	-1.50101	-1.72193	-1.46981
	ILMN_1730628	RNASE2	6.32957e-06	8.15327	6.82606	8.40709	9.59188	-2.71059	-6.80134	-2.2733
	ILMN_1736500	GNB2L1	6.35826e-06	12.5715	12.4785	12.5043	13.1425	-1.48557	-1.58453	-1.55642
	ILMN_2078724	C14orf153	6.50932e-06	7.56496	8.73372	8.34928	9.5815	-4.04612	-1.79973	-2.34929
	ILMN_1696962	PDZD8	6.58792e-06	7.52492	7.64993	7.5246	8.62354	-2.1415	-1.96374	-2.14198
	ILMN_1800540	CD55	6.63525e-06	8.18758	7.88438	7.41043	10.2568	-4.19671	-5.17823	-7.19207
	ILMN_2092850	HPSE	6.66411e-06	6.95492	6.77462	7.72055	8.14357	-2.2794	-2.58284	-1.34074
	ILMN_1779633	PSMD6	6.69693e-06	8.39597	8.02494	8.37162	9.27258	-1.83605	-2.37452	-1.8673
	ILMN_1801833	ARHGAP24	6.7465e-06	7.96002	6.86366	7.71156	8.58262	-1.53964	-3.292	-1.829
	ILMN_1669189	RASSF5	6.79984e-06	6.73501	6.72103	6.88029	7.29145	-1.47063	-1.48495	-1.32976
	ILMN_1762712	HHEX	6.88917e-06	7.65498	7.25102	7.74256	8.34728	-1.61586	-2.13801	-1.52069
	ILMN_2210386	TMEM17	7.01775e-06	8.40308	9.35738	9.06926	10.7244	-4.99801	-2.57943	-3.14962
	ILMN_1714093	RMND5A	7.08568e-06	7.05254	7.19329	6.99905	7.8997	-1.79895	-1.63174	-1.86691
	ILMN_1681283	HIF1A	7.26175e-06	7.43695	7.08282	7.53038	9.63491	-4.58829	-5.86485	-4.30056
	ILMN_1663068	MGC33556	7.35675e-06	7.57183	6.9063	6.85902	8.23144	-1.57965	-2.50558	-2.58904
	ILMN_1769734	NT5C3	7.49223e-06	7.49418	7.52992	7.40451	8.64574	-2.22153	-2.16718	-2.364
	ILMN_1705783	NXF1	7.70606e-06	9.68806	9.89891	9.47094	10.717	-2.04058	-1.76312	-2.37199
	ILMN_1664861	ID1	7.76046e-06	6.96712	6.79047	7.47029	8.73115	-3.39645	-3.83886	-2.39638
	ILMN_2158242	SHOC2	7.81174e-06	7.11887	6.9207	7.19271	7.76461	-1.56454	-1.79492	-1.48649
	ILMN_2107184	SNRK	7.82685e-06	8.94242	8.87652	9.39151	10.1983	-2.38814	-2.49976	-1.74933
	ILMN_1657701	TMEM137	7.90548e-06	7.15226	6.95722	7.20627	8.05241	-1.86626	-2.13642	-1.79768
	ILMN_2079285	ATP5L	8.14134e-06	7.43555	7.30846	7.54595	8.31081	-1.83435	-2.00327	-1.69921
	ILMN_2339655	MAPK7	8.15176e-06	7.01378	7.074	7.14816	7.67026	-1.57623	-1.51179	-1.43604
	ILMN_1664010	ELF1	8.20937e-06	9.37868	8.58323	9.36309	10.7265	-2.54522	-4.41753	-2.57288
	ILMN_2150294	FKBP14	8.32373e-06	7.24683	7.70023	7.61701	8.55537	-2.47692	-1.80894	-1.91636
	ILMN_2211724	C21orf24	8.32589e-06	9.33301	10.3723	10.3166	11.482	-4.43533	-2.15809	-2.24306
	ILMN_1746941	HIPK3	8.40332e-06	7.22529	6.97349	7.15136	7.7505	-1.43915	-1.71358	-1.51482
	ILMN_1738243	RPS29	8.43112e-06	13.1216	13.3718	13.0863	13.6664	-1.45886	-1.22659	-1.49493
	ILMN_2066858	TNFSF13B	8.48257e-06	8.93876	8.8995	8.81275	10.4448	-2.84019	-2.91854	-3.09943
	ILMN_2366334	FERMT3	8.50381e-06	8.4673	8.18431	8.50513	9.30232	-1.78388	-2.17047	-1.73771
	ILMN_1682738	SMAD3	8.57615e-06	7.13814	7.49145	7.93096	9.05182	-3.76769	-2.94929	-2.17476
	ILMN_1782609	STAG2	8.74534e-06	8.35211	7.63677	8.23995	9.11856	-1.70107	-2.79295	-1.83861
	ILMN_1726545	LILRA5	8.87039e-06	7.27074	6.86407	7.44942	8.6025	-2.5171	-3.33674	-2.22389
	ILMN_1715674	ITPK1	8.87387e-06	7.96594	8.29617	7.78585	9.18879	-2.33407	-1.85654	-2.64439
	ILMN_1653871	NAMPT	8.92089e-06	7.8062	7.12028	7.66909	10.2007	-5.25779	-8.4583	-5.78199
	ILMN_1728392	LOC255809	9.03666e-06	7.87428	7.25097	7.52327	9.13123	-2.38989	-3.68141	-3.0482
	ILMN_1678097	KIAA2010	9.13912e-06	7.39938	7.18072	7.45717	8.2497	-1.8029	-2.09794	-1.73211
	ILMN_1677098	YPEL2	9.19397e-06	8.37351	7.92564	8.44669	9.62522	-2.38123	-3.24805	-2.26345
	ILMN_1667561	IFRD1	9.20018e-06	7.04042	7.03395	7.01265	7.94213	-1.86828	-1.87668	-1.90459
	ILMN_1747052	ITGA4	9.23182e-06	7.7848	6.95981	8.34904	9.04953	-2.40282	-4.25664	-1.62506
	ILMN_1758906	GNA13	9.25445e-06	9.45978	9.61183	9.58381	10.9225	-2.75623	-2.48051	-2.52917
	ILMN_2380605	MTMR3	9.29362e-06	7.23378	7.07633	7.14335	8.23831	-2.00629	-2.23764	-2.13607
	ILMN_1802053	ZNF91	9.30273e-06	7.01231	7.02001	7.14996	7.63318	-1.5378	-1.52961	-1.39786
	ILMN_1782741	CD300LB	9.45486e-06	6.99866	6.8685	7.15391	8.48963	-2.81078	-3.07616	-2.52402
	ILMN_2155719	NBPF10	9.45639e-06	10.423	8.75497	10.398	12.4651	-4.11864	-13.0878	-4.19049
	ILMN_1764970	JMJD1C	9.46286e-06	8.52061	8.14091	8.58991	10.5004	-3.94438	-5.13192	-3.75938
	ILMN_1798380	UBQLN1	9.49445e-06	7.40005	7.06027	7.36529	7.57738	-1.13079	-1.43109	-1.15836
	ILMN_1720771	STX11	9.55381e-06	9.7567	9.93526	9.31568	12.6901	-7.63923	-6.74987	-10.3707
	ILMN_1713491	VAMP2	9.65506e-06	7.47501	7.6194	7.39742	9.02164	-2.92134	-2.64313	-3.08276
	ILMN_1704550	AZIN1	9.6582e-06	7.18452	6.88407	7.22808	7.88198	-1.62164	-1.9971	-1.57341
	ILMN_2396020	DUSP6	9.65832e-06	7.64834	7.02482	8.568	9.35518	-3.26446	-5.02931	-1.72569
	ILMN_2411897	KLF10	9.70276e-06	8.13751	7.29203	8.22718	9.6349	-2.8233	-5.07308	-2.65317
	ILMN_2117716	SFRS17A	9.88906e-06	10.5029	10.508	10.4875	11.1972	-1.61804	-1.61233	-1.63538
	ILMN_1672661	SP110	9.90216e-06	6.9617	6.89318	6.83613	7.61265	-1.5702	-1.64657	-1.71299
	ILMN_1689552	FAM63A	1.00863e-05	7.19623	7.47805	7.51493	8.7094	-2.85435	-2.34786	-2.28861
	ILMN_1656016	DHX9	1.01725e-05	7.74114	6.99825	7.54595	8.33606	-1.51038	-2.52766	-1.7292
	ILMN_2335813	GCH1	1.06187e-05	6.83148	6.90559	6.9353	8.12522	-2.45164	-2.32887	-2.2814
	ILMN_2267914	CD68	1.06579e-05	8.90954	7.25545	8.70549	9.87285	-1.94978	-6.13644	-2.24601
	ILMN_1659257	TNFRSF8	1.08061e-05	7.08432	6.83687	7.12611	7.35746	-1.20843	-1.43454	-1.17393
	ILMN_1674780	SF3B1	1.08307e-05	7.1687	7.06423	7.33132	7.78254	-1.53033	-1.64525	-1.3672
	ILMN_2162799	AHR	1.09071e-05	7.72621	7.4952	7.95314	9.6002	-3.66546	-4.30199	-3.13196
	ILMN_2311278	ADD3	1.09872e-05	7.76976	7.58415	7.49803	9.57748	-3.50088	-3.98154	-4.22646
	ILMN_1653026	PLAC8	1.09931e-05	7.70712	6.97815	7.17764	8.98701	-2.42821	-4.02463	-3.5049
	ILMN_1785703	LMOD3	1.14019e-05	6.95981	7.26693	7.13915	7.78056	-1.76632	-1.42763	-1.55985
	ILMN_2374865	ATF3	1.14726e-05	7.8766	8.3831	8.73319	10.9381	-8.34849	-5.87672	-4.61051
	ILMN_1677843	RAB24	1.14805e-05	7.80706	7.85347	7.92912	9.27415	-2.76464	-2.67713	-2.54037
	ILMN_1687738	LOC650276	1.15369e-05	12.0309	11.7858	12.0862	12.9185	-1.85013	-2.19278	-1.7806
	ILMN_1719867	RNF13	1.15397e-05	7.01545	6.84239	6.88578	7.65357	-1.5563	-1.75465	-1.70266
	ILMN_2230862	GYG1	1.1592e-05	10.0916	9.10494	9.82957	10.6552	-1.47792	-2.92869	-1.7723
	ILMN_1765829	NUFIP2	1.19312e-05	8.44795	7.88185	8.31686	9.82187	-2.59174	-3.83711	-2.83827
	ILMN_1745994	GAS7	1.19706e-05	8.23627	8.98102	10.2178	10.4865	-4.75753	-2.83916	-1.20469
	ILMN_2110751	CHRNA5	1.19709e-05	7.45115	8.44642	8.31222	9.9437	-5.62773	-2.8231	-3.09831
	ILMN_1662026	BTK	1.19736e-05	8.47709	7.8484	8.03315	9.21236	-1.66471	-2.57391	-2.26454
	ILMN_1747251	LTB4R	1.23427e-05	7.44587	7.40631	7.62041	8.8858	-2.71308	-2.7885	-2.40392
	ILMN_2092118	FPR1	1.23596e-05	10.5133	7.17035	8.8831	11.1452	-1.54964	-15.7241	-4.79705
	ILMN_1730639	SLC22A15	1.23637e-05	8.16343	7.259	7.76954	8.51619	-1.27701	-2.3903	-1.6779
	ILMN_1673370	FBXL5	1.24908e-05	7.2027	6.94193	7.19372	8.16085	-1.94282	-2.32773	-1.95494
	ILMN_1674024	IKZF5	1.27516e-05	7.45306	7.46719	7.58859	8.48888	-2.05029	-2.0303	-1.86644
	ILMN_2384591	HN1	1.29993e-05	7.01955	6.94033	7.04465	7.65783	-1.55647	-1.64433	-1.52963
	ILMN_1743241	ARL4A	1.30209e-05	7.36967	7.19537	7.27352	9.11265	-3.34726	-3.77708	-3.57793
	ILMN_1724700	RIOK3	1.30874e-05	9.5174	9.08883	9.62853	10.6969	-2.26503	-3.0485	-2.0971
	ILMN_1698067	NBPF14	1.32619e-05	7.06007	6.86597	7.08746	8.00212	-1.92126	-2.19793	-1.88512
	ILMN_1794399	SNRK	1.33599e-05	8.7151	8.25285	8.97869	9.73565	-2.0287	-2.7949	-1.68992
	ILMN_1726591	CARD16	1.33845e-05	7.16729	7.01463	7.34477	8.2408	-2.10455	-2.33945	-1.86095
	ILMN_1661695	IRAK3	1.34236e-05	10.0261	8.33115	9.35283	11.1101	-2.11993	-6.86346	-3.38055
	ILMN_2352121	NT5C3	1.34345e-05	8.77631	8.61902	8.602	10.0734	-2.45725	-2.74031	-2.77281
	ILMN_1666019	ADNP	1.37637e-05	6.95722	6.87293	6.95935	7.87329	-1.88697	-2.0005	-1.88418
	ILMN_1665557	USP15	1.37673e-05	7.20089	6.98113	7.14967	8.31453	-2.16391	-2.51996	-2.24211
	ILMN_1809522	NACC2	1.3768e-05	7.16855	7.70996	7.42751	9.27472	-4.30548	-2.9583	-3.59804
	ILMN_1730118	ZNF644	1.37892e-05	7.13067	7.13712	7.10416	7.71763	-1.50208	-1.49537	-1.52993
	ILMN_2377733	CASP8	1.37993e-05	6.83512	6.76883	6.80292	7.53982	-1.6298	-1.70644	-1.66659
	ILMN_2358277	RSRC2	1.38807e-05	7.85511	8.04387	7.70252	9.11872	-2.40095	-2.10649	-2.66881
	ILMN_1679268	PELI1	1.3885e-05	8.59185	8.61103	9.02945	10.9312	-5.06071	-4.99386	-3.73662
	ILMN_1746856	RAB21	1.38928e-05	8.28349	8.23241	8.01184	9.02536	-1.67233	-1.73262	-2.01883
	ILMN_1743032	CTSS	1.40387e-05	9.23873	8.17526	9.2057	10.8713	-3.10065	-6.48021	-3.17247
	ILMN_1661197	CLCF1	1.40721e-05	6.95463	7.03048	6.84496	7.79191	-1.78668	-1.69518	-1.9278
	ILMN_1697309	NCF1	1.4288e-05	7.72311	6.85052	8.22992	9.43515	-3.27623	-5.99864	-2.30573
	ILMN_1730799	PHF12	1.43871e-05	7.578	7.33914	7.15244	8.02535	-1.36353	-1.60905	-1.83136
	ILMN_1710284	HES1	1.46334e-05	6.85255	6.84556	6.75479	7.61039	-1.69095	-1.69916	-1.80951
	ILMN_2334303	SEC24B	1.48052e-05	7.36822	7.41055	7.59518	8.30904	-1.91962	-1.86412	-1.64018
	ILMN_1685286	PPP1R12C	1.51456e-05	7.03272	6.80686	6.9816	7.35412	-1.24954	-1.4613	-1.29461
	ILMN_1688490	PTP4A2	1.53696e-05	7.45267	7.84374	8.01814	9.26338	-3.50815	-2.67519	-2.37057
	ILMN_1714083	KLHL8	1.54169e-05	7.56953	7.27992	7.6145	8.08178	-1.42628	-1.74335	-1.3825
	ILMN_1695356	RNF166	1.56077e-05	7.06338	7.19504	7.05768	7.89661	-1.78167	-1.62628	-1.78872
	ILMN_1688231	TREM1	1.56427e-05	6.93617	6.70373	6.99602	7.98205	-2.06463	-2.42556	-1.98073
	ILMN_1683447	LOC440737	1.56759e-05	8.27599	8.25057	8.34748	9.54795	-2.41489	-2.45783	-2.29816
	ILMN_2391512	NAAA	1.56832e-05	9.67306	9.97447	9.22665	11.0146	-2.53414	-2.05635	-3.45315
	ILMN_1738220	TREML3	1.57006e-05	6.97439	6.87308	6.89664	7.76288	-1.72726	-1.85291	-1.8229
	ILMN_1662686	USPL1	1.5813e-05	7.41205	7.2696	7.44197	8.37174	-1.94489	-2.14672	-1.90497
	ILMN_2179873	PHC3	1.59777e-05	7.24466	7.53087	7.37964	8.10833	-1.81967	-1.49222	-1.65713
	ILMN_1808979	CLEC4D	1.6012e-05	7.01415	6.78093	6.86474	7.34466	-1.25745	-1.47808	-1.39467
	ILMN_2312296	PCBP2	1.60706e-05	11.6453	11.2567	11.6787	12.5267	-1.84217	-2.41161	-1.8
	ILMN_1721774	MPP7	1.60727e-05	6.86635	6.81811	6.87307	7.68312	-1.76146	-1.82135	-1.75327
	ILMN_1673215	PCBP1	1.61562e-05	11.889	11.3812	11.8495	12.4523	-1.47761	-2.10098	-1.51858
	ILMN_1758735	NLRP12	1.62108e-05	7.18939	6.88428	6.95498	7.51227	-1.25082	-1.54541	-1.47149
	ILMN_1673757	CASP8	1.62192e-05	6.89016	6.84991	6.82913	7.35977	-1.38474	-1.42392	-1.44457
	ILMN_1844692	FOXO3	1.63804e-05	8.69515	7.73121	9.03607	9.92151	-2.33977	-4.56401	-1.84734
	ILMN_2205963	C10orf54	1.6474e-05	9.91849	8.98006	9.47118	11.9577	-4.1103	-7.87714	-5.60436
	ILMN_1824898	LOC728653	1.66353e-05	7.27611	7.41263	7.42967	8.41245	-2.19822	-1.99975	-1.97627
	ILMN_1664371	HIATL1	1.68096e-05	7.21063	7.01191	7.15453	7.91063	-1.62451	-1.86441	-1.68893
	ILMN_1672004	TOB1	1.6894e-05	8.74212	7.85569	8.6559	10.5573	-3.51913	-6.50547	-3.73586
	ILMN_1802458	AGTRAP	1.71822e-05	8.09424	7.19205	7.77588	8.47278	-1.30002	-2.42961	-1.62101
	ILMN_1706784	H2AFV	1.73449e-05	6.9513	6.83487	6.89152	7.22362	-1.20775	-1.30926	-1.25885
	ILMN_1714759	CNIH4	1.75286e-05	8.24967	7.7897	7.77415	9.32199	-2.10281	-2.89245	-2.9238
	ILMN_2376403	TSC22D3	1.77195e-05	9.1112	8.01444	9.55202	11.9646	-7.2271	-15.4568	-5.32431
	ILMN_1697670	SRRM1	1.77374e-05	10.0147	9.83439	9.83569	10.6248	-1.52634	-1.72952	-1.72797
	ILMN_2370135	HNRNPU	1.82397e-05	7.12816	7.3159	7.35542	7.9472	-1.76423	-1.54896	-1.5071
	ILMN_1677138	POLR2J3	1.85825e-05	7.22702	7.06232	7.19059	7.83144	-1.52037	-1.70423	-1.55925
	ILMN_1749419	PRKAG2	1.85946e-05	6.99203	6.90337	6.86345	7.4385	-1.3627	-1.44907	-1.48973
	ILMN_2309446	RBBP6	1.88727e-05	7.38102	7.31297	7.29212	8.50222	-2.17528	-2.28034	-2.31353
	ILMN_1788283	COTL1	1.88897e-05	7.07898	6.87389	6.92176	7.38479	-1.23612	-1.42495	-1.37843
	ILMN_2352303	RASSF2	1.89913e-05	9.85165	9.91595	9.84684	10.8663	-2.02043	-1.93235	-2.02718
	ILMN_2368318	FGR	1.90187e-05	10.5281	10.0331	10.0944	12.5244	-3.98992	-5.62315	-5.389
	ILMN_1697153	ZDHHC17	1.92064e-05	7.89654	7.60089	7.93484	8.35429	-1.3734	-1.68576	-1.33741
	ILMN_1708881	RAB20	1.94886e-05	7.38597	7.00039	7.33306	8.26315	-1.83678	-2.39955	-1.9054
	ILMN_1808548	PSEN1	1.95653e-05	6.94241	6.92472	6.97818	7.82481	-1.84343	-1.86619	-1.79829
	ILMN_1744046	DIAPH2	2.01858e-05	7.76041	7.71882	8.10116	9.1722	-2.66068	-2.73849	-2.10095
	ILMN_2410742	JMJD1C	2.03197e-05	8.38369	7.66939	8.45487	9.58901	-2.30588	-3.78324	-2.19487
	ILMN_1725427	B2M	2.05757e-05	11.8752	11.5164	12.1002	12.8625	-1.98247	-2.54223	-1.6962
	ILMN_2415189	ATP1A1	2.05819e-05	9.83729	9.2911	9.86008	10.774	-1.9142	-2.79516	-1.8842
MO-GMCSFIL4 (0-72h)	ILMN_1671486	HOMER2	1.35504e-10	7.19745	11.489	6.92972	6.93369	1.20061	23.5117	-1.00275
	ILMN_1673773	GALNTL4	2.16223e-10	6.70667	9.59981	6.79115	6.83422	-1.09244	6.80024	-1.03031
	ILMN_2073758	MMP12	3.3818e-10	7.05453	12.3236	6.84121	6.78738	1.20343	46.4039	1.03802
	ILMN_2193817	CLEC4G	3.52329e-10	7.37033	11.5482	7.05917	7.61027	-1.18094	15.3259	-1.46521
	ILMN_1700268	QPRT	4.5567e-10	8.07798	12.0608	10.718	7.34868	1.65783	26.2108	10.3338
	ILMN_1666845	KRT17	8.59023e-10	6.83438	9.5675	6.85608	6.83626	-1.0013	6.64027	1.01383
	ILMN_2215824	ANKRD20A1	8.90044e-10	6.8962	9.21095	6.91565	6.98914	-1.06654	4.66479	-1.05226
	ILMN_2049184	DNASE1L3	1.09026e-09	6.88051	11.2518	6.83577	6.92884	-1.03407	20.0145	-1.06664
	ILMN_1761968	PPP1R14A	2.98539e-09	7.07939	10.7842	7.00264	6.97416	1.07567	14.0259	1.01993
	ILMN_1761961	CCDC90A	3.42881e-09	7.8244	10.0969	7.78287	7.70534	1.08603	5.24726	1.05521
	ILMN_1686109	CCL23	4.56716e-09	8.87052	13.3823	7.22919	7.0523	3.52646	80.4473	1.13045
	ILMN_1856480		7.1477e-09	7.88423	10.8979	8.24546	8.38593	-1.41588	5.70407	-1.10227
	ILMN_1672591	SCN9A	7.29144e-09	6.93987	8.81906	6.80424	6.85728	1.05891	3.89542	-1.03745
	ILMN_1701551	ABCA6	1.10975e-08	8.90903	11.3868	7.10788	6.85571	4.1506	23.1198	1.19099
	ILMN_1736015	PHF17	1.56546e-08	7.40252	8.34798	7.40351	7.80269	-1.31966	1.45931	-1.31876
	ILMN_2060413	CD24	3.33112e-08	6.95674	9.69799	7.02293	6.8675	1.06381	7.11316	1.11375
	ILMN_1728684	PELP1	4.95009e-08	7.50449	9.18033	7.38801	7.42097	1.0596	3.38549	-1.02311
	ILMN_1745904	CCDC6	5.45109e-08	10.5752	11.8094	10.1657	10.4702	1.0755	2.53018	-1.235
	ILMN_1669046	FOXQ1	5.81384e-08	7.02216	10.7329	6.83002	6.89849	1.0895	14.2646	-1.04861
	ILMN_1772824	WNT5B	6.35349e-08	6.97992	8.42618	6.87937	6.96782	1.00842	2.74797	-1.06323
	ILMN_1796912	ARHGEF7	6.87401e-08	9.07715	9.89502	9.22115	9.09017	-1.00907	1.74696	1.09504
	ILMN_1673522	MOCOS	7.37257e-08	7.20941	10.2674	6.86072	6.90043	1.23883	10.3173	-1.0279
	ILMN_1678087	MAP3K4	9.50768e-08	8.72216	11.1157	8.6808	8.50258	1.16439	6.11836	1.13149
	ILMN_1740265	ACOT7	1.08131e-07	8.21008	10.2205	7.61972	7.0626	2.21526	8.92532	1.47133
	ILMN_1676042	ALOX15	1.10716e-07	6.9203	12.409	6.86576	6.77487	1.10606	49.6634	1.06502
	ILMN_1676372	CD209	1.53126e-07	8.86993	12.8287	9.61844	7.03957	3.55626	55.2967	5.97469
	ILMN_1912287		1.56516e-07	9.1345	11.9254	7.98928	6.78915	5.08182	35.1689	2.2976
	ILMN_1718972	MFSD3	2.14028e-07	8.52188	9.51241	8.56299	7.77291	1.68059	3.33918	1.72916
	ILMN_2346479	HOMER2	3.09685e-07	6.96571	9.32744	6.7724	6.87656	1.06374	5.46752	-1.07487
	ILMN_1665123	NMNAT3	3.18419e-07	7.11289	8.67389	7.08811	6.95401	1.11642	3.2941	1.09741
	ILMN_1800935	ARV1	3.20473e-07	8.05941	8.9144	8.0363	7.28291	1.71297	3.09834	1.68576
	ILMN_2381064	TPD52	3.66186e-07	6.90324	7.80874	6.91345	6.86137	1.02945	1.92835	1.03676
	ILMN_1663640	MAOA	3.75346e-07	7.77379	12.1035	7.27504	6.84059	1.90951	38.3962	1.3514
	ILMN_1652237	CBR3	4.05917e-07	7.2483	9.26299	6.87042	6.82654	1.33956	5.41309	1.03088
	ILMN_1710186	CCL17	4.10464e-07	6.93817	11.2607	6.8113	6.84342	1.06788	21.366	-1.02251
	ILMN_2157099	CCNA1	5.56826e-07	7.02304	8.88434	7.09671	6.9327	1.06462	3.86813	1.12039
	ILMN_1751561	CAMK1D	5.76242e-07	7.99685	8.97578	8.00258	7.86637	1.09466	2.15758	1.09902
	ILMN_1783443	ALOX15	5.8165e-07	6.84665	11.7408	6.91759	6.84342	1.00224	29.8035	1.05276
	ILMN_1772131	IL1R2	6.34763e-07	7.20211	10.5425	7.16726	7.39971	-1.14678	8.83229	-1.17483
	ILMN_2136446	CTNNAL1	6.42622e-07	7.38497	9.6542	7.00344	6.91609	1.38403	6.67195	1.06241
	ILMN_1800739	SPINT2	6.82138e-07	10.8592	11.9646	9.73501	9.01565	3.58885	7.72196	1.64645
	ILMN_1673069	DPP9	6.89867e-07	8.34162	9.6997	8.47629	7.98042	1.28449	3.29272	1.41017
	ILMN_1701558	MAP1A	7.17621e-07	7.17693	8.59593	7.04986	7.11758	1.04199	2.7863	-1.04806
	ILMN_1684497	C10orf33	7.81511e-07	7.23862	8.70203	7.55687	6.98797	1.18974	3.28082	1.48339
	ILMN_1911042		8.17944e-07	11.3078	12.1256	11.1811	11.5198	-1.15834	1.52175	-1.26467
	ILMN_1804051	SNX8	8.27636e-07	8.80199	10.3638	8.45014	7.38884	2.66319	7.86238	2.08681
	ILMN_1807894	SLC7A8	8.71556e-07	7.68245	10.0659	9.24209	6.92096	1.69524	8.84522	4.99723
	ILMN_1654210	CD1C	8.92413e-07	9.0922	11.9815	7.20229	7.63456	2.74659	20.35	-1.34936
	ILMN_2201966	N4BP1	8.96838e-07	8.72278	9.56633	7.97228	7.42732	2.45455	4.4046	1.45898
	ILMN_2372082	SNRPN	8.99848e-07	8.29004	9.45762	8.7714	8.11145	1.13178	2.54236	1.58004
	ILMN_1709474	ALMS1	1.15609e-06	7.20241	7.81563	7.30653	7.16276	1.02786	1.57229	1.10479
	ILMN_1768035	MMP12	1.16384e-06	6.99571	12.2463	6.79517	6.7896	1.15357	43.9154	1.00387
	ILMN_1779171	SGSM2	1.24331e-06	10.4445	11.485	10.5915	10.2023	1.18285	2.43307	1.30968
	ILMN_1799024	VAC14	1.31175e-06	8.16506	8.77276	7.99953	7.46367	1.62606	2.47785	1.4498
	ILMN_1764030	CCL23	1.36256e-06	7.42943	12.4568	6.82151	6.78028	1.56824	51.1453	1.02899
	ILMN_1770356	POLRMT	1.36748e-06	8.00674	8.61636	8.1353	7.91689	1.06426	1.62391	1.16345
	ILMN_1741628	ABL2	1.47349e-06	7.1299	8.24247	6.90988	6.90392	1.16957	2.52898	1.00414
	ILMN_1764754	RAMP1	1.48548e-06	6.93771	9.96641	6.88406	6.79619	1.10307	9.00184	1.0628
	ILMN_1700628	DDX24	1.53356e-06	8.84837	10.4465	9.18489	9.36584	-1.43144	2.11508	-1.13363
	ILMN_1733511	GOLGA3	1.53692e-06	9.19261	10.0577	9.2812	8.77095	1.33946	2.43978	1.4243
	ILMN_1772731	HAGH	1.60355e-06	9.32288	10.2402	9.13892	8.91211	1.32939	2.51062	1.17025
	ILMN_1656300	GFRA2	1.65349e-06	7.83315	11.1302	8.01408	7.51828	1.2439	12.226	1.4101
	ILMN_1747673	RASL10A	1.67645e-06	7.05285	8.26484	7.00204	7.0632	-1.0072	2.30001	-1.0433
	ILMN_1755411	RBMS2	1.68635e-06	7.37098	8.28293	7.09051	7.1946	1.13005	2.12628	-1.07482
	ILMN_1657760	SYT17	1.71661e-06	6.88494	7.55072	7.01788	6.86831	1.0116	1.60481	1.10924
	ILMN_1664828	APOBEC3H	1.78547e-06	6.90225	7.14491	6.78472	6.80709	1.06819	1.26385	-1.01563
	ILMN_1809417	LRFN4	1.79266e-06	7.2509	7.98978	7.21986	7.03384	1.16237	1.93985	1.13762
	ILMN_1691376	JAG1	1.80135e-06	7.43148	8.67784	7.30656	7.02098	1.32914	3.15328	1.2189
	ILMN_1796409	C1QB	2.12414e-06	9.84737	11.7725	9.0615	7.26247	5.99976	22.7846	3.47988
	ILMN_1801504	RUNX1	2.16444e-06	8.32005	9.21832	7.72861	7.52098	1.73998	3.24303	1.15478
	ILMN_2332250	ACOT7	2.24169e-06	7.4962	8.79428	7.13174	6.94017	1.47021	3.61527	1.142
	ILMN_1740216	ERCC3	2.33937e-06	8.49258	8.85185	8.48123	8.23025	1.19941	1.53857	1.19001
	ILMN_1693004	C20orf117	2.34521e-06	8.44298	9.4985	8.48806	7.72428	1.6457	3.42053	1.69793
	ILMN_1677484	SNAPC4	2.40972e-06	8.53371	9.40951	8.46752	8.28557	1.18767	2.17941	1.13441
	ILMN_1763207	BATF3	2.61689e-06	7.08995	10.166	7.04334	7.52586	-1.35276	6.23393	-1.39718
	ILMN_1756501	ST6GAL1	2.67182e-06	8.45907	10.3535	8.42006	8.45628	1.00193	3.72507	-1.02543
	ILMN_1911721		2.69678e-06	8.01403	10.4206	7.03032	7.00699	2.00979	10.6565	1.0163
	ILMN_2391976	SLC45A4	2.93947e-06	7.80454	8.92483	7.8207	7.5543	1.1894	2.58566	1.2028
	ILMN_1799467	SAMD9L	2.95121e-06	8.70466	9.68026	8.17844	7.93938	1.6997	3.34239	1.18022
	ILMN_1811823	MED25	2.96781e-06	7.93685	8.50712	7.69363	7.61681	1.24836	1.85357	1.05469
	ILMN_2164242	UBE2F	3.03877e-06	10.9474	11.7096	10.6156	10.048	1.8653	3.16371	1.48205
	ILMN_1792825	ARIH2	3.11644e-06	8.67393	9.43728	8.55008	8.4607	1.15929	1.9678	1.06391
	ILMN_1778240	GFOD1	3.26539e-06	7.49739	8.95147	7.42208	7.91124	-1.33224	2.05655	-1.40363
	ILMN_2105033	PLDN	3.27531e-06	8.64632	10.211	8.7117	9.2276	-1.49617	1.97706	-1.42988
	ILMN_1736112	ARHGAP10	3.28713e-06	7.71892	8.99415	7.66664	7.23245	1.40101	3.39098	1.35115
	ILMN_1704253	C6orf106	3.38065e-06	7.74498	8.66323	7.60113	7.45082	1.22617	2.31725	1.10981
	ILMN_1790807	XPC	3.55821e-06	8.92274	9.51834	8.78192	8.91912	1.00251	1.5149	-1.09977
	ILMN_1681601	SUCNR1	3.73709e-06	7.66976	9.82195	7.23266	6.86539	1.74639	7.7627	1.28991
	ILMN_1754211	DCLRE1C	4.0204e-06	7.38042	7.90863	7.45751	7.61294	-1.17488	1.22747	-1.11375
	ILMN_1712532	CARD9	4.23413e-06	10.0313	11.4671	9.94592	9.98412	1.03328	2.79534	-1.02684
	ILMN_1676629	INSIG2	4.31993e-06	8.9845	10.0584	8.57128	7.5429	2.71622	5.71791	2.03974
	ILMN_2319952	VDR	4.73763e-06	7.50191	8.4522	7.08115	7.08579	1.33434	2.57829	-1.00322
	ILMN_2313821	AIFM1	4.76782e-06	8.84204	10.1697	9.34902	8.11465	1.65564	4.15571	2.35278
	ILMN_1651254	LPP	4.9447e-06	9.72839	11.1107	9.81732	9.27414	1.37007	3.57166	1.45718
	ILMN_2310589	DIABLO	5.04137e-06	9.8503	10.646	10.0266	9.64514	1.15281	2.00114	1.30268
	ILMN_2345015	PTGES2	5.25915e-06	8.84703	9.819	8.85518	7.93949	1.87585	3.6795	1.88647
	ILMN_1743432	DGUOK	5.29634e-06	10.2417	10.9387	10.1474	9.66256	1.49395	2.42182	1.39944
	ILMN_1684754	CNTLN	5.38094e-06	7.14581	7.33353	7.08164	7.01296	1.09645	1.24882	1.04876
	ILMN_1808333	PPP1R7	5.40394e-06	8.40238	9.13154	8.38884	8.02363	1.30021	2.15534	1.28807
	ILMN_1699598	AP2M1	5.52266e-06	9.87058	11.4878	9.81958	9.26604	1.52049	4.66471	1.46768
	ILMN_1693471	KLHL35	5.54147e-06	7.01827	7.54309	7.04867	6.96673	1.03637	1.49108	1.05843
	ILMN_1680134	CARM1	5.58274e-06	10.2184	11.209	10.1781	9.19578	2.03165	4.03669	1.97567
	ILMN_2352190	CLIP2	5.68508e-06	7.90684	9.04379	7.61323	7.55612	1.2752	2.80434	1.04038
	ILMN_1740609	CCL15	5.96598e-06	6.97202	9.67958	6.86207	6.86807	1.07471	7.02017	-1.00417
	ILMN_2158336	SH3GLB2	5.99946e-06	10.0697	11.1073	10.0818	10.0308	1.02732	2.10883	1.03594
	ILMN_2405628	TOP1MT	6.25158e-06	8.43826	9.8935	8.49082	8.31854	1.08652	2.97927	1.12683
	ILMN_1683682	DAGLA	6.29312e-06	7.30017	7.92014	7.29216	7.02818	1.20747	1.8557	1.20078
	ILMN_1906187		6.72809e-06	9.11378	10.6288	8.941	8.73097	1.30389	3.72659	1.15672
	ILMN_1746948	MYL5	6.87714e-06	7.86573	8.40139	8.04322	7.60685	1.19655	1.73452	1.35319
	ILMN_2115862	ESPNL	6.97585e-06	6.93351	9.89592	6.81092	6.74963	1.13593	8.85372	1.0434
	ILMN_1765021	TOP3B	7.07273e-06	7.33842	7.52863	7.40764	7.14006	1.14739	1.30909	1.20379
	ILMN_1747934	ISYNA1	7.22137e-06	7.04663	8.23743	6.98477	7.04335	1.00228	2.28799	-1.04144
	ILMN_2214355	RAB30	7.53391e-06	6.80329	7.81692	6.81342	6.84153	-1.02686	1.96618	-1.01967
	ILMN_2087646	HLX	7.58129e-06	8.47357	10.3076	7.6392	8.4965	-1.01603	3.50903	-1.81165
	ILMN_1710092	ZBTB46	7.61346e-06	8.03591	9.19235	7.54105	7.01654	2.02703	4.51838	1.43845
	ILMN_2095133	SPTAN1	7.61933e-06	9.47895	10.4636	8.63892	8.24758	2.34789	4.64613	1.3116
	ILMN_1749403	TSPAN33	7.74879e-06	7.609	8.90736	7.92876	7.19161	1.33551	3.28467	1.66688
	ILMN_2128770	CDR2L	7.77049e-06	7.114	9.78184	7.3881	6.87833	1.17746	7.48246	1.42383
	ILMN_1702389	ZC3H3	7.78152e-06	9.13829	10.5385	8.99825	8.88376	1.19295	3.14867	1.08259
	ILMN_1783593	CCL13	8.41337e-06	9.8869	13.1252	6.92374	6.89918	7.93218	74.8554	1.01717
	ILMN_1715994	HGS	8.45491e-06	10.656	11.4911	10.7078	10.7452	-1.06374	1.67704	-1.02627
	ILMN_1682567	CCDC106	8.55525e-06	8.25946	9.15009	8.48044	7.39557	1.81994	3.37413	2.12119
	ILMN_1805161	LZTR1	9.9126e-06	8.85916	9.43473	8.49383	8.53346	1.25327	1.86771	-1.02785
	ILMN_1701914	CD274	1.04011e-05	7.12042	7.75187	6.85114	6.79746	1.25089	1.93779	1.0379
	ILMN_1659601	CCL26	1.04637e-05	6.85114	12.0193	6.82221	6.82152	1.02074	36.7019	1.00048
	ILMN_1732885	BTBD12	1.05343e-05	7.69871	8.74322	7.37186	7.14564	1.4672	3.02635	1.16976
	ILMN_1669599	DENND4C	1.10157e-05	7.81634	8.62807	7.86135	7.40704	1.32805	2.33113	1.37013
	ILMN_1713751	ADAM19	1.141e-05	8.47087	12.7132	7.10137	9.00881	-1.4519	13.0354	-3.75143
	ILMN_1787410	EIF6	1.1662e-05	8.59129	9.87653	8.90515	9.08137	-1.40453	1.73527	-1.12992
	ILMN_1715113	HARS2	1.18889e-05	9.28665	10.2817	9.22653	8.72858	1.4723	2.93449	1.41221
	ILMN_2170814	LAMP3	1.25874e-05	6.99842	10.6143	6.79794	6.76774	1.17339	14.3852	1.02116
	ILMN_1800461	CSNK2B	1.26497e-05	11.4392	12.406	11.2364	10.7022	1.66668	3.25754	1.44812
	ILMN_1776490	C17orf53	1.31347e-05	7.34325	7.67777	7.12026	6.87952	1.3791	1.73899	1.1816
	ILMN_1770768	SLAMF1	1.32135e-05	7.65627	9.5354	6.86129	6.82125	1.78388	6.56204	1.02814
	ILMN_1652525	FAM125B	1.40057e-05	7.97462	9.9085	8.22872	7.98814	-1.00942	3.78517	1.18146
	ILMN_1746206	AZI1	1.45111e-05	7.95056	8.63636	7.73246	7.63508	1.24442	2.00177	1.06982
	ILMN_1807972	MICAL1	1.46429e-05	8.2258	9.8194	8.086	8.62699	-1.32059	2.28534	-1.45496
	ILMN_1808707	FSCN1	1.47999e-05	8.41279	11.328	11.1987	7.63405	1.71563	12.9416	11.8321
	ILMN_1698732	PALLD	1.4883e-05	7.38539	10.7138	6.83718	7.76343	-1.29957	7.72955	-1.90033
	ILMN_1687971	CAPN3	1.51389e-05	7.72146	8.61458	7.5324	7.81833	-1.06945	1.73658	-1.2192
	ILMN_1657011	LOC286208	1.53077e-05	7.2447	8.06759	7.3144	7.53501	-1.22291	1.44651	-1.16523
	ILMN_1713807	MAN1C1	1.53239e-05	7.96714	9.79483	7.82133	7.72033	1.18658	4.21199	1.07251
	ILMN_2231911	AUH	1.53897e-05	7.76834	9.61098	7.50015	7.43683	1.25833	4.51318	1.04487
	ILMN_1774733	SOCS1	1.55032e-05	7.17526	8.91033	6.87326	6.78211	1.31326	4.37177	1.06522
	ILMN_1780560	MYO18A	1.59681e-05	7.36399	8.38798	7.38357	7.28044	1.05963	2.15478	1.0741
	ILMN_1655077	PRDM1	1.64876e-05	7.95719	10.426	9.14544	8.05152	-1.06757	5.18539	2.13453
	ILMN_1654612	ZNF589	1.68109e-05	8.60614	9.22624	8.28099	7.7247	1.84221	2.83145	1.47048
	ILMN_1807719	CTNS	1.68523e-05	8.64165	9.45882	8.48464	7.68078	1.94649	3.4296	1.74576
	ILMN_1770454	AGRN	1.76549e-05	7.47845	8.0366	7.02539	6.99206	1.40093	2.0627	1.02337
	ILMN_2153485	NMNAT3	1.78854e-05	7.30137	9.12779	7.24276	7.13531	1.12199	3.97919	1.07732
	ILMN_1651315	HMG20B	1.84019e-05	10.0471	11.3996	9.89971	9.84298	1.15197	2.94156	1.04011
	ILMN_2386818	URG4	1.86854e-05	7.74851	8.58233	7.7154	7.55924	1.14019	2.03227	1.11432
	ILMN_2336109	L3MBTL2	1.87105e-05	8.79701	9.78639	8.99606	8.35761	1.35604	2.6922	1.55666
	ILMN_2404385	REPIN1	1.97924e-05	9.57399	10.4772	9.89685	9.57446	-1.00032	1.86967	1.2504
	ILMN_1811682	CYLN2	2.05148e-05	7.42197	8.2726	7.17192	7.54351	-1.08789	1.6576	-1.29377
	ILMN_1743747	RUSC1	2.07696e-05	9.49364	10.3221	9.4963	9.10034	1.31339	2.33235	1.31581
Mo-MCSF & Mo-GMCSF	ILMN_1704750	LOC647000	1.30158e-08	12.4956	12.2108	12.5294	10.8233	3.18706	2.61623	3.26259
	ILMN_1737604	FLJ10986	1.9329e-08	8.61836	7.97694	8.86051	7.22226	2.63189	1.68726	3.11288
	ILMN_1689329	SCD	2.80043e-08	12.1032	11.5237	12.9163	7.17619	30.4204	20.3579	53.4484
	ILMN_1801205	GPNMB	4.51009e-08	12.395	9.61506	13.1618	6.89587	45.2284	6.585	76.9529
	ILMN_1764228	DAB2	5.39659e-08	11.5459	10.5885	12.7041	7.1106	21.6347	11.142	48.2835
	ILMN_1761199	SLCO2B1	7.39462e-08	11.2071	10.2843	10.6944	6.94558	19.1805	10.1169	13.4436
	ILMN_2366391	PRDX1	9.60116e-08	11.1192	9.99169	11.0163	8.86399	4.77398	2.1851	4.44533
	ILMN_1684385	COPB2	1.079e-07	10.7461	10.137	10.6896	8.64947	4.2772	2.80399	4.11281
	ILMN_2091347	IDH1	1.31729e-07	11.6079	10.5609	11.8737	8.73401	7.33023	3.54784	8.81365
	ILMN_1680353	NSF	1.31964e-07	11.0762	11.104	11.2261	10.0616	2.02036	2.05963	2.24151
	ILMN_1678546	PEX11B	1.37582e-07	9.50263	9.37479	9.68128	8.2957	2.30846	2.1127	2.61278
	ILMN_1660031	P2RY6	1.45092e-07	7.63749	7.74913	8.11046	6.95278	1.60738	1.73669	2.23098
	ILMN_1651354	SPP1	1.5864e-07	13.2931	12.7014	13.6323	6.88195	85.1053	56.4715	107.658
	ILMN_2366388	PRDX1	1.60359e-07	12.6119	11.8805	12.4959	10.0519	5.89693	3.55192	5.44151
	ILMN_1729180	GATM	1.95021e-07	8.4957	8.83791	11.2677	6.82004	3.19466	4.04985	21.822
	ILMN_1715024	LSS	2.04369e-07	8.71103	8.58808	10.0245	7.26613	2.72244	2.50002	6.76637
	ILMN_2128428	DAB2	2.14123e-07	10.8162	9.51062	11.7327	7.0592	13.52	5.46956	25.5196
	ILMN_1855746		2.25462e-07	7.72248	7.61767	7.99353	7.07692	1.56435	1.45473	1.88768
	ILMN_1699574	NRP1	2.51862e-07	10.5503	9.80279	10.4933	7.00309	11.6897	6.96294	11.2375
	ILMN_1667086	AP3M1	2.63484e-07	9.37679	8.77755	9.30872	8.31309	2.09028	1.3798	1.99396
	ILMN_1652753	PAAF1	2.68843e-07	8.36824	8.24951	8.57566	7.62129	1.67825	1.54565	1.93773
	ILMN_1700923	ATG4C	2.72502e-07	9.45562	8.58752	10.1501	8.36931	2.1233	1.16329	3.43615
	ILMN_2096654	COMMD4	3.44777e-07	8.94114	8.72558	9.0191	7.87585	2.09259	1.80216	2.20877
	ILMN_1769383	GIMAP5	3.51324e-07	8.19901	7.22061	8.837	7.29194	1.87524	-1.05068	2.91816
	ILMN_1692163	NSDHL	3.57072e-07	8.69084	8.81877	9.20689	7.79227	1.86421	2.03708	2.6659
	ILMN_1671337	SLC2A5	3.92137e-07	8.59728	8.26079	10.5913	7.10706	2.8093	2.22487	11.1905
	ILMN_1751898	C12orf4	4.08285e-07	8.47192	7.93922	8.85717	7.38924	2.11796	1.46407	2.76626
	ILMN_1772123	ACACA	4.3119e-07	8.05157	8.03106	8.64602	7.10323	1.92964	1.90241	2.91357
	ILMN_1772124	ATRN	5.25381e-07	7.96862	7.98807	8.72032	7.23133	1.66704	1.68967	2.80693
	ILMN_1674985	TMEM51	6.90887e-07	11.644	10.3011	11.1183	7.49508	17.7393	6.99371	12.3226
	ILMN_2407389	GPNMB	8.83868e-07	10.9216	8.0615	11.6604	6.90699	16.1625	2.22608	26.9724
	ILMN_1689088	COLEC12	9.33805e-07	11.6608	8.56195	12.1902	7.05613	24.33	2.83985	35.1159
	ILMN_1713505	NPC1	9.35769e-07	10.7857	8.9747	9.81996	7.7393	8.26175	2.35448	4.23003
	ILMN_1751431	WIBG	9.7155e-07	7.94747	7.9041	8.30276	7.54547	1.32134	1.28221	1.69032
	ILMN_1777526	MED20	9.91834e-07	8.96302	8.54795	9.26474	7.7415	2.33192	1.74891	2.87436
	ILMN_1747744	LHFPL2	1.15146e-06	9.95849	9.07255	10.1613	7.59598	5.14265	2.78286	5.91881
	ILMN_1724658	BNIP3	1.2727e-06	8.29744	9.44655	10.241	7.43134	1.82272	4.04239	7.01139
	ILMN_1790575	METTL13	1.38284e-06	8.10666	7.85744	8.23491	6.96837	2.20119	1.85198	2.40583
	ILMN_1669409	VSIG4	1.40474e-06	9.84307	6.88322	10.6017	7.25974	5.99321	-1.29821	10.1396
	ILMN_1776121	MGC42367	1.41535e-06	8.75391	7.92378	8.80203	7.00471	3.36172	1.89089	3.47574
	ILMN_1696432	IDH1	1.43742e-06	9.53009	7.83904	9.7747	7.78435	3.35367	1.03863	3.97333
	ILMN_2374449	SPP1	1.51773e-06	12.734	11.6688	13.0964	6.77646	62.1461	29.6983	79.8913
	ILMN_1668374	ITGB5	1.51838e-06	9.7668	10.1745	11.6013	7.07149	6.47694	8.59193	23.0996
	ILMN_2064898	CCDC56	1.54294e-06	9.6259	9.49265	9.79753	8.47594	2.21908	2.02331	2.49941
	ILMN_1674394	C20orf3	2.03517e-06	9.35605	9.15586	9.65931	7.78973	2.96149	2.57779	3.65427
	ILMN_1728975	SCO1	2.13459e-06	8.89691	8.7617	8.93747	7.96958	1.90174	1.73161	1.95598
	ILMN_1730710	ADORA3	2.13866e-06	7.56094	8.24285	9.19126	7.10492	1.37175	2.20064	4.24667
	ILMN_1677404	RAP2A	2.16942e-06	10.9132	9.46743	9.88113	8.59448	4.98883	1.8314	2.43962
	ILMN_1784871	FASN	2.18895e-06	11.6124	10.937	12.0631	8.00339	12.2019	7.64027	16.6756
	ILMN_2355462	CYFIP1	2.32638e-06	11.6044	10.8887	12.1828	9.67807	3.80073	2.31439	5.67542
	ILMN_2053415	LDLR	2.49786e-06	11.0189	9.24419	11.4206	8.88033	4.40326	1.28686	5.81682
	ILMN_1751338	NUP133	2.69082e-06	8.98581	8.47727	8.90352	7.79543	2.28214	1.60419	2.1556
	ILMN_1718982	BEST1	2.70598e-06	8.17837	7.59448	8.33541	7.54215	1.55426	1.03694	1.73299
	ILMN_1743829	ATXN2	2.89239e-06	9.84186	9.53438	10.0179	8.96226	1.83986	1.4867	2.07869
	ILMN_1659462	DUSP23	2.97555e-06	10.2907	10.479	11.0551	9.51995	1.70614	1.94408	2.89823
	ILMN_1726245	TGFBR2	3.06234e-06	11.4377	10.9088	11.4889	10.0517	2.61349	1.81139	2.70798
	ILMN_1783023	C5orf51	3.12015e-06	9.2537	8.79532	9.49539	8.35391	1.8658	1.35793	2.20608
	ILMN_1666553	SLC25A19	3.17235e-06	9.23086	8.78158	9.21374	7.06313	4.49316	3.29084	4.44018
	ILMN_1754489	FBXL20	3.56564e-06	7.84774	7.70843	7.95251	7.20604	1.56017	1.41655	1.67768
	ILMN_1857915	LOC401397	3.70985e-06	10.1418	9.07751	10.3385	8.60549	2.90047	1.38705	3.32416
	ILMN_2115434	RAB32	3.86847e-06	11.5576	10.8848	11.7239	10.5897	1.95597	1.22697	2.19501
	ILMN_1741171	TM2D2	4.17369e-06	8.06413	7.86556	8.23611	6.9419	2.17682	1.89692	2.45242
	ILMN_1673795	HSD17B4	4.35759e-06	11.5417	10.2461	11.6486	9.8161	3.30725	1.34724	3.56141
	ILMN_1673820	HLTF	4.45785e-06	7.7355	7.35665	7.78279	7.08566	1.56899	1.20663	1.62127
	ILMN_1749327	MAPK13	4.4775e-06	10.2759	9.15198	10.1492	7.12882	8.85836	4.06473	8.11354
	ILMN_1716678	NPC2	4.51722e-06	14.31	14.1629	14.6334	13.2163	2.13415	1.92736	2.67045
	ILMN_1751956	MGST3	4.62996e-06	11.4608	10.9789	11.1117	9.50931	3.86779	2.76944	3.03647
	ILMN_1794825	ALDH3A2	4.65222e-06	9.65231	9.22999	9.78372	8.48065	2.25271	1.68103	2.46753
	ILMN_1677607	SC5DL	4.65878e-06	9.51569	8.99877	10.158	7.79007	3.30724	2.31129	5.1621
	ILMN_1713450	MYL6B	5.2843e-06	8.23447	8.01238	8.48593	7.30676	1.90226	1.63084	2.26447
	ILMN_2331636	ACACA	5.38353e-06	8.84551	8.80375	9.29864	7.39211	2.73853	2.6604	3.74905
	ILMN_1807633	HRSP12	5.62491e-06	7.9725	7.56547	8.1657	7.4066	1.48031	1.11641	1.69243
	ILMN_1725320	SIGLEC1	5.69949e-06	7.37832	7.258	7.91798	6.93416	1.36053	1.25166	1.9777
	ILMN_1788547	GCLM	5.70387e-06	8.4071	7.90972	8.25205	7.02892	2.5994	1.8414	2.33454
	ILMN_1754538	C10orf58	5.92773e-06	8.68846	7.11284	9.33449	7.1005	3.00624	1.00859	4.70433
	ILMN_1690690	SEC23IP	5.97717e-06	8.29171	8.14846	8.46405	7.62116	1.59169	1.44123	1.79364
	ILMN_1712298	ANKRD46	6.12655e-06	7.45555	7.39163	7.88376	7.09425	1.28459	1.22891	1.72849
	ILMN_1752728	FUCA1	6.6153e-06	11.3642	10.2103	13.2462	8.79565	5.93197	2.66593	21.8654
	ILMN_2154671	COX6B1	6.67275e-06	9.12786	9.1333	9.39437	8.54512	1.49768	1.50335	1.80156
	ILMN_1756910	PLA2G15	6.71506e-06	8.43079	7.7368	9.06933	7.56474	1.82267	1.12667	2.83744
	ILMN_1725079	TSPAN31	6.87117e-06	9.59759	9.47592	9.72664	8.50246	2.13633	1.96355	2.33623
	ILMN_1720889	SC4MOL	7.01047e-06	8.74423	8.13655	9.51503	7.20866	2.89903	1.90249	4.94636
	ILMN_1719303	P4HB	7.03571e-06	11.4169	11.2722	11.682	10.3882	2.04017	1.84548	2.4517
	ILMN_2164081	KLHL12	8.09334e-06	9.59631	9.13199	9.7432	8.47021	2.18267	1.58203	2.41662
	ILMN_1691090	MPV17	8.86424e-06	10.1026	9.61205	9.97574	8.97423	2.18605	1.55597	2.00209
	ILMN_1707484	GEMIN6	9.65919e-06	7.94985	7.92196	8.07859	7.20467	1.67619	1.64409	1.83264
	ILMN_1743635	ALG14	9.70726e-06	7.41865	7.14309	7.51782	7.00823	1.32907	1.09799	1.42365
	ILMN_1695420	CLTA	9.95984e-06	9.95501	9.60305	10.436	8.70261	2.38237	1.86664	3.32504
	ILMN_2264625	NIPBL	1.00128e-05	8.94967	8.61661	9.00897	7.94778	2.00263	1.58979	2.08665
	ILMN_1714197	ACSS2	1.03355e-05	11.4478	11.4918	11.6569	10.5217	1.90014	1.95897	2.19644
	ILMN_1680239	NUDT9	1.06719e-05	8.5714	8.47035	8.85274	7.60603	1.95256	1.82047	2.37299
	ILMN_2360705	ACSL3	1.14897e-05	10.7446	10.5486	10.8988	8.79778	3.85526	3.36555	4.28999
	ILMN_1801864	LOC730455	1.19425e-05	9.35132	8.85736	9.81853	8.37998	1.96067	1.39222	2.71049
	ILMN_1803564	YIPF1	1.23748e-05	9.41528	8.97006	9.45857	8.75135	1.5844	1.1637	1.63266
	ILMN_1683450	CDCA5	1.24054e-05	7.79415	7.19292	7.39644	6.86785	1.9004	1.25272	1.44252
	ILMN_1763000	ADAP2	1.30058e-05	10.6609	10.5359	11.9799	9.2379	2.68138	2.45889	6.68981
	ILMN_2332964	LGMN	1.3376e-05	8.50543	9.61703	12.2141	6.8989	3.04518	6.5802	39.8139
	ILMN_2065690	GRAMD3	1.33997e-05	7.07509	6.96162	7.35513	6.8985	1.13021	1.04473	1.37234
	ILMN_2182148	C2orf32	1.43254e-05	7.37394	7.1384	8.29587	6.76164	1.52869	1.29842	2.89633
	ILMN_2341952	MRPL35	1.44666e-05	9.14404	9.0696	9.45109	7.99246	2.22157	2.10984	2.74847
	ILMN_1698367	CD84	1.47892e-05	9.67629	9.21346	9.40412	7.92853	3.35836	2.4367	2.78097
	ILMN_1698243	C1orf85	1.56583e-05	10.9766	10.2701	11.4332	8.27295	6.51471	3.99214	8.94011
	ILMN_1661653	DET1	1.59271e-05	7.77026	7.49667	7.8071	7.19572	1.4892	1.23195	1.52771
	ILMN_1654690	CECR5	1.62318e-05	10.1718	9.6516	10.5743	9.53264	1.55746	1.08595	2.05856
	ILMN_1705984	HNMT	1.66818e-05	7.81629	7.27563	8.04888	7.26519	1.46521	1.00726	1.72153
	ILMN_1768480	VGLL4	1.78689e-05	9.44284	9.26417	9.95285	8.18802	2.38638	2.10839	3.39833
	ILMN_1773847	DYNC1I2	1.78917e-05	10.2126	9.84322	10.4756	9.18105	2.04422	1.58247	2.45304
	ILMN_1758412	COPS7A	1.82422e-05	10.1925	10.0148	10.3128	9.21124	1.97421	1.74538	2.14593
	ILMN_1813400	CBR4	1.85949e-05	8.24773	7.67277	8.2581	7.14474	2.14801	1.44196	2.1635
	ILMN_1687315	RXRA	1.8821e-05	11.9498	11.6804	12.0227	10.8617	2.12593	1.76383	2.23614
	ILMN_1795236	SIGLEC9	1.88485e-05	8.70738	7.93668	8.53531	7.40251	2.47062	1.44812	2.19285
	ILMN_2336595	ACSS2	1.89728e-05	11.1774	11.0433	11.3667	10.0341	2.20882	2.01286	2.51864
	ILMN_1735093	TIMELESS	1.96628e-05	7.62184	7.41903	7.50399	7.07434	1.46155	1.26988	1.34691
	ILMN_1731619	DAD1	2.0231e-05	11.324	11.1729	11.926	10.425	1.86476	1.67931	2.83038
	ILMN_1680102	C11orf45	2.04508e-05	7.59381	7.07397	7.8292	6.87932	1.6409	1.14445	1.93172
	ILMN_1785113	MUT	2.05851e-05	8.67448	8.35153	8.74196	7.69091	1.97735	1.58076	2.07203
Mo-MCSF & Mo-GMCSF & Mo-GMCSFIL4 (0-72h)	ILMN_1740429	FTL	1.30512e-09	15.1277	15.1277	15.1277	14.6066	1.4351	1.4351	1.4351
	ILMN_1857017		2.38571e-09	9.94739	11.6959	9.57947	7.21313	6.65416	22.3586	5.15631
	ILMN_1785902	C1QC	2.75642e-09	10.5607	12.9106	11.4085	6.95276	12.1928	62.1547	21.9445
	ILMN_1720113	PTPRO	4.83717e-09	8.97954	9.82129	8.46441	6.97592	4.01006	7.18689	2.80595
	ILMN_1803745	SUOX	5.30752e-09	9.22605	9.88969	9.03365	7.86183	2.57437	4.07799	2.25296
	ILMN_1653042	HSD3B7	1.84288e-08	7.83253	7.73401	7.12505	6.87508	1.94188	1.8137	1.18918
	ILMN_1739946	VKORC1	1.9822e-08	11.1232	11.9997	11.6279	10.1659	1.94168	3.56474	2.75494
	ILMN_2087656	SLCO2B1	2.22131e-08	12.124	12.0689	11.7142	6.82764	39.2988	37.8247	29.5796
	ILMN_2343624	METTL13	2.41752e-08	9.54104	9.42045	9.51191	7.68011	3.63243	3.34114	3.55982
	ILMN_1678579	CPT2	3.80515e-08	8.84337	9.24025	9.00561	7.48241	2.56857	3.38192	2.87429
	ILMN_1775937	DDB1	4.39548e-08	10.9807	11.0817	10.9262	10.1929	1.72639	1.85163	1.66238
	ILMN_1689953	CD81	4.77571e-08	13.4086	13.3528	13.1642	10.5763	7.12219	6.85161	6.01214
	ILMN_2197030	ZFYVE21	5.02965e-08	9.57474	10.0997	9.95557	8.24437	2.51467	3.61832	3.27432
	ILMN_1739798	C7orf30	5.24506e-08	9.76747	10.14	9.60875	8.90672	1.81598	2.35099	1.62679
	ILMN_1654118	BCL2L1	5.5147e-08	9.79193	10.5859	9.75531	8.40372	2.61753	4.53832	2.55193
	ILMN_1716524	RAB7A	6.77303e-08	12.1951	12.5826	12.0578	11.1648	2.04254	2.67175	1.85713
	ILMN_1777066	NIF3L1	7.32234e-08	9.29599	9.28698	9.30523	8.23741	2.08287	2.0699	2.09626
	ILMN_1672504	PDXK	1.33165e-07	10.8108	12.3937	10.9059	8.38918	5.35778	16.0497	5.72262
	ILMN_1798061	ZFYVE26	1.71305e-07	10.4088	10.2669	10.375	8.09412	4.9749	4.50895	4.85978
	ILMN_1657495	MLEC	1.91234e-07	9.50537	9.79076	10.2015	7.77365	3.32124	4.04772	5.38083
	ILMN_1704753	EPAS1	1.95298e-07	10.1246	9.63966	9.02921	7.04692	8.4428	6.03243	3.95122
	ILMN_1738681	NUP62	2.01975e-07	11.5925	11.8981	11.3057	10.3673	2.33787	2.88953	1.91642
	ILMN_2409167	ANXA2	2.23705e-07	14.0783	13.8726	13.9174	12.3432	3.3291	2.88668	2.97777
	ILMN_2334296	IL18BP	2.25549e-07	10.871	11.6746	11.7916	9.01756	3.61349	6.30729	6.84013
	ILMN_1792660	CAMSAP1L1	2.40822e-07	8.00453	7.82006	7.51771	6.95211	2.07401	1.82506	1.48
	ILMN_1797074	EMG1	2.55473e-07	8.82443	8.9343	8.89561	7.77646	2.06761	2.23123	2.17219
	ILMN_1807211	NICN1	2.87494e-07	8.78155	9.03243	8.73779	7.68784	2.13422	2.53957	2.07045
	ILMN_1677043	AKR7A2	2.87516e-07	10.0867	9.78331	9.80708	9.34475	1.67249	1.35525	1.37777
	ILMN_2098743	THEM2	3.4195e-07	9.04573	9.07459	9.02547	7.51847	2.88239	2.94061	2.84219
	ILMN_1689655	HLA-DRA	3.60509e-07	14.9138	14.9138	13.6949	13.4037	2.84819	2.84819	1.22361
	ILMN_1788604	WBP2	4.06268e-07	12.6391	12.7284	12.3514	11.6448	1.99217	2.11941	1.63204
	ILMN_1656913	MDH1	4.12342e-07	11.7545	12.0639	11.7643	10.0339	3.29561	4.084	3.31803
	ILMN_1795918	CENTG3	4.22901e-07	8.8496	9.02287	8.56206	8.14421	1.63059	1.83868	1.33593
	ILMN_1654398	RGL1	4.3856e-07	10.6641	11.3935	11.8657	7.15008	11.424	18.9413	26.2746
	ILMN_1654552	MRPS31	4.411e-07	8.70958	8.77168	8.8404	7.88814	1.76717	1.84489	1.93489
	ILMN_1757872	DKFZp761P0423	4.67957e-07	8.9229	10.3463	8.62172	6.96133	3.89487	10.447	3.16103
	ILMN_1798485	ATP6V1E1	4.96423e-07	11.4312	11.9225	11.4176	10.7465	1.60736	2.25949	1.59224
	ILMN_2316878	PTPRO	4.96651e-07	10.3154	10.2487	9.80752	7.15604	8.93404	8.53087	6.2831
	ILMN_1795227	DNCL1	5.15467e-07	12.1036	11.958	12.0849	10.4316	3.1866	2.8808	3.14571
	ILMN_1722634	NUCB1	5.69772e-07	13.6663	13.9861	13.3443	12.3879	2.42574	3.02765	1.94049
	ILMN_1796177	GIPC1	5.77844e-07	8.96094	9.29266	8.85689	7.36847	3.01565	3.79523	2.8058
	ILMN_1779558	GAS6	5.8176e-07	9.99057	10.7954	9.48351	7.21785	6.83396	11.9384	4.80876
	ILMN_2058070	NEDD8	6.19275e-07	12.4652	12.6691	12.5364	11.7456	1.64675	1.8968	1.73002
	ILMN_1786105	PCBD1	6.30657e-07	8.72327	9.24782	9.0742	7.74331	1.9724	2.83728	2.51557
	ILMN_1789171	EEF2K	6.38831e-07	9.27475	9.82588	9.41696	7.42781	3.59736	5.27096	3.97002
	ILMN_1723632	PIGC	6.70136e-07	9.3431	9.30236	9.25668	8.63331	1.63557	1.59002	1.54047
	ILMN_1660691	RAB31	6.92784e-07	12.9928	13.3538	12.9544	11.9391	2.07584	2.66607	2.02126
	ILMN_1797903	ZNF544	7.06196e-07	8.05837	8.76324	8.15372	7.17214	1.84834	3.01278	1.97462
	ILMN_1761797	CSTB	8.51078e-07	13.0978	12.9913	12.9907	11.1767	3.78693	3.51749	3.51616
	ILMN_1696749	LMNA	8.52477e-07	9.49066	10.598	9.9479	7.42476	4.18695	9.02075	5.74832
	ILMN_1771903	NUP37	8.71782e-07	9.41122	9.22312	9.36961	8.30733	2.14934	1.8866	2.08822
	ILMN_1712678	RPS27L	9.24458e-07	11.5742	11.8126	11.37	10.4943	2.11387	2.49367	1.83483
	ILMN_1749011	NECAP2	9.38315e-07	11.5945	11.7139	11.433	10.212	2.60725	2.8321	2.33113
	ILMN_1784749	GAS6	9.4695e-07	9.99938	10.7652	9.40493	7.11153	7.40165	12.5852	4.9021
	ILMN_1752213	TMEM60	1.04415e-06	10.1015	9.80384	9.87345	8.07962	4.06122	3.30403	3.46736
	ILMN_2101885	TUBB	1.11418e-06	11.6943	11.9904	11.8909	9.7433	3.8664	4.74741	4.43106
	ILMN_1787879	ARL2	1.22874e-06	9.24281	10.171	9.57178	8.14794	2.13593	4.06455	2.68297
	ILMN_1726981	VEGFB	1.26734e-06	10.5282	10.579	10.7921	7.76712	6.77896	7.02208	8.13971
	ILMN_2203271	FPR3	1.40457e-06	10.3507	10.5722	10.561	7.09504	9.55132	11.1357	11.05
	ILMN_1653708	CORO1B	1.41406e-06	10.0236	10.5257	10.158	9.00635	2.02404	2.86656	2.22165
	ILMN_1652505	APEX2	1.42518e-06	8.97988	9.35542	8.44995	7.64414	2.52406	3.27453	1.74814
	ILMN_2352724	PIGN	1.46988e-06	8.21217	8.53668	8.59216	7.3737	1.78815	2.23919	2.32699
	ILMN_1663035	SREBF1	1.47103e-06	8.48753	8.58549	8.60403	7.4908	1.99548	2.13568	2.1633
	ILMN_2393450	C14orf173	1.58808e-06	10.6802	11.7082	10.7186	8.04289	6.22191	12.687	6.38947
	ILMN_1799614	PNPLA6	1.5962e-06	11.4986	11.3258	10.0848	9.51945	3.94275	3.49745	1.47974
	ILMN_2128128	SHFM1	1.64627e-06	10.9895	11.2749	11.1677	9.79739	2.28485	2.78464	2.58528
	ILMN_1658504	CHKA	1.65727e-06	8.36153	8.50958	8.61783	7.81823	1.45731	1.61479	1.74062
	ILMN_1754553	MED19	1.65977e-06	7.88631	8.22255	8.03125	7.18218	1.62916	2.05676	1.80134
	ILMN_1726230	CD1B	1.74686e-06	12.0994	13.0495	7.1241	7.03134	33.5462	64.8129	1.06641
	ILMN_2151817	PFN1	1.92021e-06	13.2372	13.4835	13.5507	12.82	1.33536	1.58397	1.65941
	ILMN_1729816	VDAC3	2.25793e-06	11.9906	12.2543	11.9521	11.0051	1.98006	2.37722	1.92786
	ILMN_2300970	ETFB	2.28165e-06	9.32833	10.0043	9.4215	8.41863	1.87866	3.00138	2.00399
	ILMN_1709043	C9orf46	2.48139e-06	9.97295	10.5306	10.0877	8.3727	3.03196	4.46249	3.28291
	ILMN_1710207	C10orf6	2.5191e-06	9.74666	9.79125	9.629	8.17299	2.97662	3.07003	2.74349
	ILMN_1754531	AP4E1	2.5259e-06	8.50949	8.53925	8.50783	7.64051	1.82638	1.86444	1.82427
	ILMN_2408576	FAM129B	2.57259e-06	8.82992	9.06468	8.07911	7.50712	2.50151	2.94357	1.48658
	ILMN_1756071	MFGE8	2.59058e-06	7.97908	8.09096	7.30039	6.96104	2.02517	2.18846	1.26519
	ILMN_1669113	ATF5	2.63279e-06	10.3383	9.59008	9.61689	7.52431	7.03246	4.18659	4.2651
	ILMN_1792885	CTSC	2.71461e-06	10.4173	11.0022	9.0253	8.3652	4.14723	6.22019	1.58019
	ILMN_1671281	RNASEL	2.85587e-06	9.48176	9.06566	9.29567	7.57883	3.73971	2.80272	3.28715
	ILMN_1813836	DARS	2.90292e-06	12.1263	12.7485	12.3512	10.9861	2.20408	3.39263	2.57595
	ILMN_1692072	LOC728006	2.91329e-06	8.73886	9.4232	8.77468	7.44933	2.44449	3.92822	2.50594
	ILMN_1719543	MAF	2.96561e-06	10.4592	12.1473	11.6387	7.22435	9.41398	30.3355	21.3231
	ILMN_1656057	PLAU	3.02572e-06	10.0659	10.8714	9.36767	7.42101	6.25459	10.9316	3.85482
	ILMN_2086417	NDUFV2	3.07768e-06	11.0568	11.2762	10.02	9.82973	2.34091	2.72548	1.14096
	ILMN_1682264	DCAF7	3.2591e-06	10.7808	10.3111	10.071	8.9245	3.62083	2.61468	2.2137
	ILMN_1661755	FAM129B	3.32368e-06	11.3195	11.5209	10.4216	9.3915	3.8053	4.37527	2.04222
	ILMN_1722838	MRPL46	3.57603e-06	8.20341	8.49764	8.41024	7.46344	1.67014	2.04798	1.92759
	ILMN_1689774	MRFAP1L1	3.58563e-06	9.51606	9.55025	9.45098	8.23819	2.42481	2.48296	2.31786
	ILMN_1705093	ORC5L	3.75795e-06	8.36951	8.57139	8.35081	7.6507	1.64582	1.89302	1.62463
	ILMN_1673944	MANBAL	3.82353e-06	8.63048	8.87973	8.55754	7.91779	1.63885	1.94791	1.55805
	ILMN_1721225	C20orf4	3.92399e-06	9.23065	9.69547	9.32977	8.75173	1.3937	1.92351	1.49282
	ILMN_1672878	ABR	3.94406e-06	11.2095	11.2011	10.2543	9.64731	2.95293	2.93588	1.52308
	ILMN_1722905	MRPS11	3.9848e-06	9.08398	9.27858	9.37965	8.61187	1.38714	1.58745	1.70265
	ILMN_1793203	SMCR7L	4.11015e-06	8.39308	8.86758	8.5095	7.55954	1.78206	2.47606	1.93183
	ILMN_1731107	CCDC92	4.12022e-06	9.56703	10.1584	9.79066	8.23907	2.51048	3.78236	2.9314
	ILMN_1678678	SLC37A4	4.15534e-06	8.5085	9.04079	8.81978	7.22886	2.42777	3.5111	3.0124
	ILMN_1737298	MAT2A	4.45298e-06	11.4583	12.7018	11.326	9.36272	4.27393	10.1194	3.8994
	ILMN_1809957	AP2S1	4.4987e-06	13.4416	13.7948	13.7341	12.592	1.80198	2.30195	2.20697
	ILMN_1771376	PEA15	4.50643e-06	12.5024	12.5655	11.3668	10.6169	3.69484	3.86	1.68166
	ILMN_1798654	MCM6	4.58012e-06	10.4269	10.3077	9.85213	7.52206	7.48918	6.89564	5.0283
	ILMN_2183409	SCARB1	4.70179e-06	9.11686	11.2334	9.4545	7.66885	2.72832	11.8314	3.44774
	ILMN_2300186	DYNLL1	4.75925e-06	11.351	11.2058	11.358	9.45613	3.71888	3.36287	3.73699
	ILMN_1693287	POMP	4.97742e-06	11.2701	11.2093	11.1866	10.5804	1.61291	1.54638	1.52228
	ILMN_2396982	BCL2L12	4.98143e-06	8.1211	8.43937	8.24163	7.5545	1.48103	1.84661	1.61008
	ILMN_1784641	NDUFA3	5.30755e-06	10.3103	10.7041	10.4126	9.55036	1.69342	2.22493	1.8178
	ILMN_1769637	RNMT	5.60472e-06	8.55167	9.35617	8.97712	8.05611	1.40986	2.46239	1.89343
	ILMN_1776674	SAC3D1	5.62813e-06	7.9787	8.156	8.01861	7.22811	1.68249	1.90249	1.72967
	ILMN_1843198		5.74961e-06	8.8131	9.67731	8.8122	6.95742	3.61922	6.5882	3.61695
	ILMN_1662364	AARS	6.08484e-06	10.446	11.2507	10.6093	8.69347	3.36955	5.88561	3.77335
	ILMN_2129349	TSSC1	6.12697e-06	8.73638	8.88242	8.79479	8.08335	1.57246	1.73998	1.63743
	ILMN_1693826	HAVCR2	6.43203e-06	12.0746	12.4807	12.4389	10.2015	3.66299	4.85398	4.71547
	ILMN_1788457	ABCC4	6.56265e-06	8.16737	8.27328	7.85376	7.05858	2.15664	2.32093	1.7353
	ILMN_1748770	CKAP5	6.62307e-06	10.5637	10.4317	10.3556	8.80122	3.39281	3.09618	2.93709
	ILMN_1665455	DCUN1D3	6.63781e-06	9.11069	8.89454	7.36521	7.31614	3.46907	2.98639	1.0346
	ILMN_1765076	APPL2	6.678e-06	9.2686	10.4435	10.1693	8.28482	1.97764	4.46508	3.69213
	ILMN_1737918	C1QA	7.11316e-06	8.15386	8.99471	8.52461	6.9001	2.38462	4.27111	3.08337
	ILMN_1747281	EVI5L	7.2484e-06	8.03317	8.16228	7.96965	7.48376	1.46348	1.60049	1.40045
	ILMN_2315694	STRADA	7.45493e-06	9.36241	9.88469	9.06358	8.17701	2.27425	3.26633	1.84877
	ILMN_1744649	PSMB5	7.65769e-06	8.89265	8.93566	8.75011	7.51882	2.59158	2.67	2.34777
	ILMN_1678629	DOCK7	7.77147e-06	8.84268	9.08255	8.91917	7.35351	2.80727	3.31507	2.96012
	ILMN_1703692	LOC647000	7.84982e-06	10.9382	11.2139	11.1991	8.91092	4.07626	4.93472	4.88448
	ILMN_2151488	RMI1	7.97202e-06	7.95978	7.6351	7.61594	7.1405	1.76452	1.40892	1.39033
	ILMN_1752226	P2RY11	8.20795e-06	8.6019	9.09413	7.91284	7.01212	3.01004	4.23398	1.86701
	ILMN_1714167	CYB5A	8.23163e-06	8.43548	8.40278	8.2567	7.56178	1.83235	1.79129	1.61879
	ILMN_1786039	RNF34	8.2952e-06	9.51913	9.34548	9.45505	8.36795	2.22096	1.9691	2.12447
	ILMN_1778203	CLN5	8.35728e-06	8.11491	8.40604	8.37299	7.44056	1.59587	1.9527	1.90848
	ILMN_2104967	ZNF443	8.60915e-06	7.65956	7.84551	7.85369	7.33313	1.25391	1.4264	1.43452
	ILMN_1800225	PPARG	8.90037e-06	9.64531	8.65102	8.59461	6.95335	6.46188	3.24375	3.11936
	ILMN_2122952	CISD1	8.92684e-06	8.93045	9.1933	9.29064	7.93578	1.99263	2.39086	2.55772
	ILMN_1787705	ATP6V1B2	9.14356e-06	13.199	13.005	12.9589	11.7002	2.82597	2.47052	2.39275
	ILMN_1806486	LOC389137	9.82959e-06	7.62308	7.80211	7.66315	7.45944	1.12011	1.2681	1.15165
	ILMN_1718537	HPS6	9.88949e-06	9.57241	10.0406	9.51125	8.44318	2.18743	3.02604	2.09663
	ILMN_1664216	NKIRAS1	9.93846e-06	7.83749	8.17476	7.51976	7.05211	1.72354	2.17747	1.38285
	ILMN_1739450	NFE2L1	9.99919e-06	8.711	8.61198	8.60852	7.39044	2.49763	2.33194	2.32636
	ILMN_2235137	FANCD2	1.00992e-05	7.47176	7.57146	7.27919	7.05958	1.33069	1.4259	1.16442
	ILMN_1819608		1.03611e-05	9.57328	10.2047	10.0701	8.34649	2.34046	3.62559	3.3027
	ILMN_1772677	CNOT4	1.04131e-05	8.41914	8.33807	8.33365	7.52878	1.85364	1.75235	1.74699
	ILMN_1761479	ZC3HC1	1.05049e-05	9.06295	9.62379	9.17148	7.92099	2.20681	3.25531	2.37922
	ILMN_1784227	MCRS1	1.05389e-05	9.9002	10.1636	9.75486	9.20491	1.61922	1.94354	1.46404
	ILMN_1701487	TAOK2	1.07182e-05	8.07557	7.7868	7.72442	7.1983	1.83689	1.50369	1.44005
	ILMN_1813475	HERC2	1.08099e-05	8.2066	8.31905	8.27706	7.45109	1.68823	1.82509	1.77272
	ILMN_1670609	ATOX1	1.08962e-05	10.4509	10.9392	11.035	9.15001	2.46376	3.45632	3.69356
	ILMN_1706498	DSE	1.14255e-05	11.483	11.8148	10.0525	9.78986	3.23369	4.06986	1.19963
	ILMN_1655921	GTF2E1	1.1667e-05	8.95081	8.41939	8.33868	7.26985	3.20641	2.21842	2.09774
	ILMN_1759729	NDUFA8	1.18515e-05	10.4434	10.1723	10.4874	8.8917	2.93157	2.42935	3.02244
	ILMN_1733932	SNUPN	1.19274e-05	8.67132	8.68461	8.58727	7.63427	2.05203	2.07102	1.9359
	ILMN_1713037	PFKL	1.19284e-05	8.93386	9.57741	9.03514	8.39233	1.45551	2.27375	1.56136
	ILMN_1796968	INTS5	1.20962e-05	7.95927	8.38369	8.05088	7.18594	1.7092	2.29381	1.82126
	ILMN_1685112	TACO1	1.21317e-05	8.50605	8.62003	8.44726	7.53283	1.96321	2.12461	1.88482
	ILMN_2392352	CTPS2	1.23898e-05	8.39806	9.12421	8.43934	7.58213	1.76043	2.91214	1.81153
	ILMN_1696713	POLA2	1.29755e-05	8.07671	8.29942	7.99038	7.32274	1.68643	1.96793	1.58847
	ILMN_1783753	TXNDC12	1.3607e-05	11.7399	11.7331	11.6233	10.8845	1.80931	1.8007	1.6688
	ILMN_1760201	DNMT1	1.37326e-05	11.9985	11.7396	11.1299	10.069	3.80908	3.18342	2.08617
	ILMN_1804476	GMPPA	1.37519e-05	9.01139	9.30269	9.20581	8.39527	1.53275	1.8757	1.75387
	ILMN_1730612	DBNDD2	1.41261e-05	12.2762	12.7594	11.7621	10.4387	3.57402	4.99585	2.50254
	ILMN_1678922	HERC4	1.46118e-05	9.24366	8.96884	9.08793	7.84942	2.6285	2.17259	2.35954
	ILMN_1717056	TXNRD1	1.51476e-05	9.30219	9.32857	9.16383	8.37886	1.8965	1.93149	1.72306
	ILMN_1666545	GCNT1	1.53261e-05	8.91354	9.05262	9.57993	7.11469	3.47943	3.83157	5.52219
	ILMN_1667224	SLAMF8	1.54318e-05	9.92482	9.23767	8.31475	6.89656	8.1583	5.06695	2.6725
	ILMN_2354515	NDUFAF3	1.58054e-05	11.1596	11.5235	11.182	10.3983	1.695	2.18131	1.72147
	ILMN_1748625	TCEAL4	1.70523e-05	10.4699	10.9641	10.8988	9.5233	1.92726	2.71469	2.59458
	ILMN_2403730	ATP6V1H	1.7056e-05	8.57222	8.25862	8.24856	7.6199	1.93498	1.55694	1.54613
	ILMN_1743911	SLC25A39	1.731e-05	10.3987	10.7273	10.4588	9.60634	1.7319	2.17489	1.80558
	ILMN_1726769	CNDP2	1.76754e-05	12.2309	12.4513	12.4952	10.9092	2.49973	2.91232	3.00216
	ILMN_1813456	PCBD1	1.80161e-05	7.92428	8.74091	8.38819	7.11941	1.74698	3.07694	2.40957
	ILMN_1726565	PIK3R2	1.81559e-05	9.52895	9.76868	9.75865	8.47497	2.07625	2.45157	2.4346
	ILMN_1809013	MYL6	1.88162e-05	13.8953	14.154	14.1381	13.1565	1.66876	1.99651	1.97472
	ILMN_1679476	GART	1.91397e-05	9.1153	9.03546	9.06063	7.73493	2.60334	2.46319	2.50654
	ILMN_1793712	SCAMP3	1.91526e-05	9.16945	9.35088	9.08706	8.37823	1.73054	1.96244	1.63447
	ILMN_1713990	TRIP6	1.94769e-05	8.28974	9.08058	8.61609	7.47062	1.76433	3.05243	2.21217
Mo-MCSF	ILMN_1651699	EPS8	3.91129e-07	7.03501	6.96976	7.35347	6.9668	1.04842	1.00206	1.30737
	ILMN_2075927	STK40	4.12053e-07	10.1683	10.0074	10.7851	9.9694	1.14785	1.02671	1.76015
	ILMN_2409754	PRR5	1.12726e-06	6.85586	6.89127	7.71618	6.94543	-1.06405	-1.03826	1.70616
	ILMN_1785071	SEPP1	2.1578e-06	7.78094	7.344	10.8234	6.79127	1.98573	1.46685	16.3605
	ILMN_2302757	FCGBP	2.21502e-06	7.07228	6.81521	12.0062	7.0673	1.00346	-1.19093	30.673
	ILMN_1740505	SGMS1	3.49819e-06	7.4966	6.99654	8.37692	7.22568	1.20658	-1.17213	2.22104
	ILMN_1655244	LOC642755	3.58672e-06	7.00161	7.27097	8.4389	7.21615	-1.16033	1.03873	2.33392
	ILMN_1691048	SLC22A18AS	4.09602e-06	7.04929	7.2493	8.11603	7.25873	-1.15624	-1.00656	1.81164
	ILMN_1746578	SLC23A2	5.24091e-06	8.13139	7.6194	9.20317	7.6414	1.40443	-1.01537	2.95216
	ILMN_1738866	DEXI	5.28585e-06	7.37691	7.60106	8.77732	7.51786	-1.10263	1.05936	2.39406
	ILMN_1749362	CD28	6.60884e-06	6.88617	6.9471	7.70541	6.82128	1.04601	1.09113	1.84566
	ILMN_1660451	STARD13	8.17207e-06	7.23198	7.08856	8.53367	6.8284	1.32279	1.19761	3.26091
	ILMN_1693431	C13orf31	1.20268e-05	7.01675	6.78254	8.11424	7.03255	-1.01101	-1.18921	2.11652
	ILMN_2127298	F2RL3	1.45408e-05	6.79226	6.86336	7.27583	6.83399	-1.02935	1.02057	1.35833
Mo-GMCSF	ILMN_2373791	ENPP2	1.87412e-08	9.6196	8.03163	7.0288	6.8733	6.70995	2.232	1.11381
	ILMN_1671928	PROS1	4.84658e-08	9.4637	8.15545	7.23278	6.89273	5.94207	2.39946	1.2658
	ILMN_1723035	OLR1	1.45975e-07	12.6343	7.17698	8.0383	7.99209	24.9717	-1.75944	1.03255
	ILMN_1774127	STAC	2.42685e-07	8.02526	7.07231	6.84591	6.8184	2.30836	1.19244	1.01925
	ILMN_1804174	FCGR2B	4.10733e-07	9.11836	7.57866	7.53386	6.88291	4.70909	1.61973	1.57021
	ILMN_1798204	IL21R	6.90684e-07	8.85531	7.65338	7.17722	6.90579	3.86245	1.67898	1.207
	ILMN_1717046	MOBKL2B	6.93993e-07	9.36817	8.39249	7.21009	6.87069	5.64699	2.8715	1.26524
	ILMN_1780799	ENPP2	7.31635e-07	10.7141	9.03811	7.31892	6.81703	14.8978	4.66244	1.41607
	ILMN_1703324	PDSS1	1.30903e-06	9.37488	7.8688	7.46173	7.47697	3.72673	1.31206	-1.01061
	ILMN_2135944	CT45A4	1.57708e-06	7.4544	6.8848	6.78686	6.77971	1.59626	1.07556	1.00497
	ILMN_2382403	FCGR2B	2.46716e-06	10.0485	7.55295	7.8415	6.94342	8.60458	1.52577	1.86359
	ILMN_1761911	SCYL1BP1	2.67141e-06	9.03166	7.89263	8.31708	8.16253	1.82656	-1.20572	1.11308
	ILMN_1669062	CCR2	2.92921e-06	9.2453	7.03049	7.21838	7.77217	2.77624	-1.67212	-1.46793
	ILMN_1757237	DDEF2	3.08535e-06	7.23442	6.80613	6.92704	6.90336	1.25793	-1.06972	1.01655
	ILMN_1702899	PLEKHA7	3.44249e-06	7.59155	7.29893	7.00036	6.82775	1.69795	1.38624	1.1271
	ILMN_1781761	ENPP4	4.67388e-06	9.37699	7.38885	7.97533	7.48247	3.71797	-1.06705	1.40724
	ILMN_1660027	FCGR2B	6.5629e-06	9.40551	7.78333	7.99444	6.88508	5.73754	1.86381	2.15751
	ILMN_2078697	ALPK1	6.63999e-06	9.30163	8.02012	8.4379	7.7463	2.93901	1.20901	1.61508
	ILMN_1790100	C11orf82	7.21468e-06	9.35439	7.14737	7.27646	7.26862	4.24499	-1.08768	1.00544
	ILMN_1682996	VWA5A	7.50599e-06	8.23264	7.2697	7.37078	7.04668	2.27515	1.16718	1.25188
	ILMN_1671142	GPR68	8.96351e-06	8.97303	7.70746	7.04991	6.83028	4.41603	1.83679	1.16444
	ILMN_1769895	CCR2	1.36946e-05	9.13553	7.11609	7.25028	7.86138	2.41858	-1.67631	-1.52742
	ILMN_1737205	MCM4	1.4924e-05	8.06472	7.55601	7.46203	7.19748	1.82416	1.28212	1.20126
	ILMN_2383349	STEAP3	1.49992e-05	9.38766	7.93074	8.06068	7.42507	3.89762	1.41979	1.5536
	ILMN_1731503	MARCO	1.57587e-05	10.5281	7.76555	8.33511	7.69152	7.14334	1.05265	1.56221
	ILMN_1711894	MYB	1.78203e-05	7.97693	6.99143	6.96416	7.2142	1.6967	-1.16698	-1.18924
	ILMN_1815023	PIM1	1.9586e-05	11.8362	8.16375	7.74395	9.83453	4.00461	-3.18386	-4.2592
	ILMN_1729188	HAMP	1.97966e-05	8.59298	7.54342	7.43101	6.92017	3.18834	1.54034	1.42488
Remaining	ILMN_1687035	ADAMTSL4	8.36201e-07	8.05221	8.66427	7.18693	7.29422	1.69114	2.5848	-1.0772
	ILMN_1810864	PMP22	1.74976e-07	8.02153	6.90539	7.83158	6.8124	2.31198	1.06658	2.02677
	ILMN_1755737	TRABD	1.1529e-06	10.8725	11.6894	10.0172	11.309	-1.35329	1.3017	-2.44832
	ILMN_2338452	SERPINA1	4.40765e-07	11.7958	8.3078	9.41293	12.2297	-1.35095	-15.1572	-7.04601
	ILMN_1762713	C19orf59	1.02644e-08	12.1031	6.95133	8.34091	10.5283	2.97907	-11.9334	-4.55466
	ILMN_1656920	CRIP1	1.97403e-06	9.38737	10.8687	8.10771	11.0288	-3.11976	-1.11734	-7.57423
	ILMN_1806408	ACADVL	4.416e-07	9.83032	10.9119	10.2681	11.2066	-2.59603	-1.22664	-1.91652
	ILMN_1772218	HLA-DPA1	5.41551e-06	13.8149	14.1264	12.3263	12.6378	2.26113	2.80601	-1.24101
	ILMN_2352009	ACADVL	7.89621e-06	8.24055	9.06982	8.46383	9.67073	-2.6948	-1.51667	-2.30841
	ILMN_1780465	CLEC5A	1.45991e-05	10.3254	7.07867	9.90468	7.30976	8.08712	-1.17372	6.04154
	ILMN_2387090	CGGBP1	9.60525e-06	9.18269	9.67648	9.20245	9.77457	-1.50721	-1.07036	-1.48671
	ILMN_1674402	TMEM71	8.05697e-06	9.25526	10.8867	8.86433	10.6415	-2.61388	1.18529	-3.42741
	ILMN_1730986	MALT1	5.42921e-06	7.21561	7.65772	7.31267	8.08255	-1.82379	-1.34241	-1.70513
	ILMN_1752520	SLFN11	1.60891e-07	11.4591	9.32672	10.915	9.73639	3.30066	-1.32838	2.26355
	ILMN_1651347	SERTAD2	1.12162e-05	10.1624	10.1359	9.43678	10.7228	-1.47468	-1.50199	-2.43855
	ILMN_1784884	LILRB3	1.37409e-06	11.2565	9.76119	10.398	11.9724	-1.64256	-4.63073	-2.97813
	ILMN_1654735	SLCO3A1	1.72436e-06	8.92537	9.10696	8.33504	9.76069	-1.78425	-1.57323	-2.68636
	ILMN_1755926	DBI	1.22626e-05	8.3447	7.30931	8.3177	7.58881	1.68867	-1.21377	1.65736
	ILMN_1709204	CLEC4A	3.85249e-09	10.6729	11.3299	8.86647	9.85349	1.76469	2.78258	-1.98209
	ILMN_1654560	TLR6	5.21638e-06	9.39147	8.04279	9.25689	8.51016	1.84204	-1.38259	1.67798
	ILMN_1809467	VAMP5	1.22142e-05	8.27998	9.07407	7.96077	9.37756	-2.13995	-1.23412	-2.6699
	ILMN_1746864	PSCDBP	9.90086e-06	7.91409	7.9502	7.13057	8.83392	-1.89189	-1.84513	-3.25655
	ILMN_1697024	LOC730432	1.73702e-05	9.03869	9.77272	9.01796	9.71503	-1.59809	1.0408	-1.62122
	ILMN_2188333	CD69	1.14648e-05	10.7422	9.63076	7.37228	8.69757	4.12568	1.9095	-2.50583
	ILMN_2261600	FCGR1B	1.78251e-05	9.56171	6.95611	9.23974	7.79289	3.40776	-1.78606	2.72613
	ILMN_2278433	LOC285074	8.41023e-06	7.84899	9.17935	7.79298	9.75169	-3.73913	-1.48694	-3.88714
	ILMN_1737651	CDC40	6.89773e-06	9.73096	9.05597	9.17277	9.91437	-1.13557	-1.81303	-1.67203
	ILMN_1693242	ZNF296	1.02511e-05	7.75995	9.39594	8.09538	8.8533	-2.13368	1.45664	-1.69105
	ILMN_1747577	ALAD	2.00987e-05	8.86613	8.10338	8.69015	8.05407	1.75573	1.03477	1.55411
	ILMN_1671404	SVIL	7.113e-06	10.2255	9.90092	7.77797	9.43622	1.72823	1.38002	-3.15635
	ILMN_1786328	WDR40A	5.47343e-06	8.77423	7.05827	9.17431	7.96952	1.74679	-1.88067	2.30504
	ILMN_2109416	NAPSB	5.43048e-06	7.92122	8.76891	6.97765	10.2648	-5.07554	-2.82036	-9.76172
	ILMN_1772796	DYNLL2	4.17781e-06	7.87361	8.44288	7.96577	9.01365	-2.20387	-1.48531	-2.06749
	ILMN_2214997	LRRFIP1	9.66455e-06	7.92711	10.188	9.06378	10.3402	-5.32628	-1.1113	-2.42244
	ILMN_2126706	LMNB1	7.92886e-06	7.543	6.92887	6.98571	7.48859	1.03844	-1.47398	-1.41704
	ILMN_2278819	PDE7A	1.06387e-05	7.26389	6.81582	6.89961	7.21142	1.03704	-1.31549	-1.24126
	ILMN_2354478	CYFIP2	1.58051e-05	7.38365	7.44158	7.00911	8.03358	-1.5691	-1.50734	-2.03423
	ILMN_1698323	PLEKHB2	1.40021e-05	8.51166	7.59617	8.64191	7.99196	1.43366	-1.31566	1.56912
	ILMN_1752932	MPZL2	8.27906e-06	8.14244	6.91399	7.40755	8.05873	1.05973	-2.21107	-1.57045
	ILMN_2389151	UGP2	9.3502e-07	11.0915	9.79581	10.477	9.80487	2.4395	-1.0063	1.59343
	ILMN_1668312	SLC2A9	4.82514e-06	9.38514	8.4119	9.6972	8.63449	1.68255	-1.16683	2.08885
	ILMN_1777915	STX6	4.44654e-07	9.96464	8.77575	9.36202	8.80737	2.23035	-1.02216	1.46881
	ILMN_2399363	CLEC4A	8.14735e-08	11.4796	12.0986	9.33982	10.2042	2.42064	3.71762	-1.82055
	ILMN_1781001	SOCS3	2.57882e-06	8.66484	7.07394	6.98774	8.70991	-1.03173	-3.10796	-3.29932
	ILMN_2106902	CHES1	7.56434e-06	9.05925	9.92741	9.03401	9.96635	-1.87527	-1.02736	-1.90837
	ILMN_1800602	GCA	3.63283e-06	11.1339	9.42117	9.94364	10.9646	1.12455	-2.91482	-2.02923
	ILMN_1747347	C17orf60	7.82016e-07	8.39457	7.19804	8.67374	7.54571	1.80108	-1.2725	2.1856
	ILMN_1700695	SLC44A1	5.41301e-07	11.1347	11.2901	8.7256	9.39246	3.34555	3.72593	-1.5876
	ILMN_1673138	ZBTB33	2.00896e-05	9.41333	9.63631	8.99323	10.0444	-1.54877	-1.32697	-2.07228
	ILMN_1652906	GBGT1	1.93059e-06	8.89171	7.527	8.50419	7.76561	2.18268	-1.17985	1.66854
	ILMN_2348788	CD44	4.92599e-06	10.3315	8.928	8.47844	10.976	-1.56322	-4.13529	-5.64723
	ILMN_1738523	MYD88	2.12013e-06	10.0488	8.3213	8.98752	9.97198	1.05468	-3.13982	-1.97858
	ILMN_2142117	LYPLAL1	9.91907e-06	9.13234	8.19461	8.8623	7.92044	2.31642	1.2093	1.921
	ILMN_2185845	BRSK1	1.88438e-06	9.78924	8.61565	10.0104	8.99279	1.73682	-1.29877	2.02452
	ILMN_1798270	C11orf75	1.43451e-06	8.69021	7.67879	7.16924	8.46362	1.17007	-1.7229	-2.45272
	ILMN_1750400	C19orf66	2.00984e-06	7.73347	8.15059	7.7044	8.12302	-1.30998	1.0193	-1.33664
	ILMN_1744138	CHCHD7	3.01487e-07	8.62982	8.49028	7.81637	8.04327	1.50166	1.36322	-1.17031
	ILMN_1696316	CPT1A	2.14274e-06	7.03866	7.44448	6.97533	7.6235	-1.49987	-1.13211	-1.56718
	ILMN_1733288	C1RL	6.79826e-06	7.49504	7.36995	6.85834	7.63073	-1.09862	-1.19812	-1.70809
	ILMN_1739236	ZNF668	2.76425e-07	7.74851	8.37842	7.95512	8.21125	-1.37816	1.12285	-1.19427
	ILMN_1803429	CD44	1.09899e-06	13.104	12.7445	11.7649	12.9648	1.10133	-1.16496	-2.29722
	ILMN_1696956	ARID3B	1.20529e-05	7.69925	8.09276	7.79385	8.3459	-1.56553	-1.1918	-1.46617
	ILMN_2101278	RGS18	2.36345e-06	9.97677	8.66864	9.82786	8.79987	2.2609	-1.09523	2.03918
	ILMN_1696591	RB1	2.63254e-06	8.79857	7.31872	9.87679	8.29512	1.4176	-1.96755	2.99315
	ILMN_1771695	RCBTB2	3.89632e-06	8.46793	7.35358	8.82169	7.80609	1.58209	-1.36842	2.02174
	ILMN_1696419	STOM	1.0762e-05	8.31426	6.94827	8.1124	7.62045	1.61754	-1.59349	1.40634
	ILMN_2329429	GIMAP6	6.44631e-06	9.04234	7.66991	9.8705	8.3475	1.6187	-1.59947	2.87387
	ILMN_1668721	CCND3	9.8538e-06	12.3145	11.6735	10.3454	11.7631	1.46557	-1.06405	-2.67148
	ILMN_2404154	SERPINA1	4.75021e-07	11.1039	8.11901	8.76914	11.6191	-1.42926	-11.3147	-7.21001
	ILMN_2137084	LIN9	1.1161e-06	7.12726	6.80458	7.08352	6.82958	1.22916	-1.01748	1.19246
	ILMN_1664466	KLHL9	1.24643e-05	7.98572	7.28623	7.69548	7.27676	1.63463	1.00659	1.33674
	ILMN_1904980		1.50439e-05	6.99517	7.55471	7.16826	7.8139	-1.76385	-1.1968	-1.56443
	ILMN_1759818	SORL1	2.65043e-06	9.12362	7.6391	8.08841	9.68865	-1.47942	-4.13977	-3.03193
	ILMN_1677827	TLR7	2.02158e-05	9.12874	7.01194	9.78352	7.73271	2.63177	-1.64806	4.14339
	ILMN_1691339	CLEC1A	3.48699e-06	8.10855	8.64858	7.30035	7.5586	1.46403	2.1287	-1.19603
	ILMN_1765232	C10orf59	6.74467e-06	7.43816	6.92048	7.52426	7.00846	1.34695	-1.06288	1.42978
	ILMN_2342271	BCL11A	1.32357e-07	7.15231	8.15852	6.94336	8.50538	-2.55455	-1.27179	-2.95267
	ILMN_1747016	CEP55	9.20065e-06	7.54289	6.97765	7.32868	6.95675	1.50122	1.0146	1.29408
	ILMN_1676336	AADACL1	2.01119e-06	9.53763	7.60331	9.37296	7.87131	3.17403	-1.20414	2.83166
	ILMN_1758679	TMEM168	1.92109e-05	7.77541	7.19039	7.77853	7.36405	1.32994	-1.12792	1.33282
	ILMN_1766169	BCAT1	3.74185e-06	8.50492	6.89749	8.68464	7.43304	2.10218	-1.44949	2.38105

## Sheet: B (Fig.2E)
Associated condition according to cluster	Gene Symbol	Used as input for corresponding Iregulon prediction	Mo-GMCSF (log2-Mean)	Mo-GMCSFIL4 (0-72h) (log2-Mean)	Mo-MCSF (log2-Mean)	CD14+ Monocyte (log2-Mean)	Fold-Change (Mo-GMCSF vs. CD14+ Monocyte )	Fold-Change (Mo-GMCSFIL4 (0-72h) vs. CD14+ Monocyte )	Fold-Change (Mo-MCSF vs. CD14+ Monocyte )	Overall log2-mean	Fold-Change (Mo-GMCSF vs. Overall mean)	Fold-Change (Mo-GMCSFIL4 (0-72h) vs.Overall mean)	Fold-Change (Mo-MCSF vs. Overall mean)	Fold-Change (CD14+ Monocyte vs. Overall mean)	Degree of connectivity
Mo-MCSF	FCGBP	x	7.07228	6.81521	12.0062	7.0673	1.00346	-1.19093	30.673	8.24025	-2.24695	-2.68521	13.6039	-2.25472	5
	CCL2	x	10.8355	9.55999	12.9707	7.34193	11.2635	4.65267	49.4804	10.177	1.57841	-1.53373	6.93391	-7.13592	23
	GPNMB	x	12.395	9.61506	13.1618	6.89587	45.2284	6.585	76.9529	10.5169	3.67582	-1.86849	6.25438	-12.3041	34
	SEPP1	x	7.78094	7.344	10.8234	6.79127	1.98573	1.46685	16.3605	8.1849	-1.32314	-1.79117	6.22683	-2.62739	32
	LGMN	x	9.17688	10.3977	12.2109	6.92452	4.76462	11.1054	39.0273	9.6775	-1.41482	1.64741	5.78934	-6.74108	18
	GATM	x	8.4957	8.83791	11.2677	6.82004	3.19466	4.04985	21.822	8.85534	-1.2831	-1.01215	5.32345	-4.09907	17
	ADAMDEC1	x	8.72647	6.88312	10.7804	7.14093	3.00122	-1.19566	12.4622	8.38273	1.26904	-2.82766	5.26951	-2.36493	6
	LILRB5	x	8.12965	8.63225	11.0063	6.86324	2.40562	3.4082	17.6678	8.65786	-1.44214	-1.01791	5.09273	-3.46924	10
	FUCA1	x	11.3642	10.2103	13.2462	8.79565	5.93197	2.66593	21.8654	10.9041	1.37565	-1.61752	5.07045	-4.31224	39
	COLEC12	x	11.6608	8.56195	12.1902	7.05613	24.33	2.83985	35.1159	9.86727	3.46662	-2.47139	5.00347	-7.01839	32
	DAB2	x	11.5459	10.5885	12.7041	7.1106	21.6347	11.142	48.2835	10.4873	2.08295	1.07268	4.64869	-10.3868	41
	ETV5	x	8.98084	7.89491	10.646	6.82712	4.44973	2.09622	14.1119	8.58722	1.31369	-1.61587	4.16635	-3.38721	29
	CD163	x	13.0829	8.66155	13.6021	10.9537	4.3746	-4.89795	6.26955	11.5751	2.84383	-7.5345	4.07567	-1.53833	26
	RAB3IL1	x	8.54678	9.23251	10.8868	6.85906	3.22147	5.1818	16.3109	8.88129	-1.26095	1.27564	4.01531	-4.0621	12
	SPP1	x	13.2931	12.7014	13.6323	6.88195	85.1053	56.4715	107.658	11.6272	3.17314	2.10557	4.0142	-26.82	7
	SCD	x	12.1032	11.5237	12.9163	7.17619	30.4204	20.3579	53.4484	10.9298	2.25535	1.50927	3.96261	-13.4885	37
	SERPINB2	x	6.88928	6.89195	10.123	8.72315	-3.56493	-3.55832	2.63871	8.15685	-2.40755	-2.4031	3.90725	1.48073	2
	VSIG4	x	9.84307	6.88322	10.6017	7.25974	5.99321	-1.29821	10.1396	8.64693	2.29125	-3.39571	3.87653	-2.61569	10
	SLC2A5	x	8.59728	8.26079	10.5913	7.10706	2.8093	2.22487	11.1905	8.63911	-1.02942	-1.29983	3.86962	-2.89196	23
	MMP9	x	13.1953	11.3112	13.1575	7.16325	65.4379	17.7283	63.7439	11.2068	3.96821	1.07504	3.86559	-16.4905	1
	ITGB5	x	9.7668	10.1745	11.6013	7.07149	6.47694	8.59193	23.0996	9.65352	1.08168	1.43493	3.8578	-5.98783	7
	MERTK	x	8.39852	6.96937	10.5154	8.66794	-1.20533	-3.24579	3.59859	8.63781	-1.18041	-3.1787	3.67461	1.02111	12
	GPR34	x	8.41049	7.14771	9.98976	7.17108	2.36102	-1.01633	7.05517	8.17976	1.17343	-2.04493	3.50642	-2.01207	23
	PID1	x	8.1178	6.79469	10.4336	9.14852	-2.04304	-5.11179	2.43698	8.62365	-1.41996	-3.55281	3.5063	1.4388	3
	TNFRSF21	x	8.35013	8.41274	10.6205	7.95275	1.31711	1.37554	6.35424	8.83403	-1.39852	-1.33912	3.4497	-1.84201	20
	SLC9A9	x	7.97259	7.68046	10.2102	8.04043	-1.04814	-1.2834	4.49968	8.47592	-1.41748	-1.73563	3.32713	-1.35237	26
	M160	x	8.61333	8.98017	10.4137	6.89132	3.29896	4.25408	11.4908	8.72463	-1.0802	1.19378	3.22449	-3.56354	4
	PMP22	x	11.9213	9.83251	11.9616	7.45807	22.058	5.18535	22.6824	10.2934	3.09069	-1.37636	3.17824	-7.13691	3
	STAB1	x	8.82594	10.2153	11.4821	8.78322	1.03006	2.69828	6.4928	9.82664	-2.00097	1.30918	3.15024	-2.06111	4
	ALDH1A1	x	9.34822	7.69452	11.2539	10.1543	-1.74841	-5.5012	2.14306	9.61274	-1.20123	-3.77955	3.11918	1.45555	1
	RGL1	x	10.6641	11.3935	11.8657	7.15008	11.424	18.9413	26.2746	10.2683	1.31563	2.18125	3.02588	-8.68343	8
	DRAM1	x	10.0605	8.40738	11.0782	8.51363	2.92189	-1.07642	5.91569	9.51493	1.4596	-2.15479	2.95523	-2.0018	37
	ALDOC	x	10.4213	10.0813	11.4871	7.78505	6.21709	4.91187	13.0143	9.94369	1.39244	1.10008	2.91483	-4.46493	2
	GNPDA1	x	11.3664	11.2604	12.5474	8.9322	5.40481	5.02171	12.2541	11.0266	1.26558	1.17593	2.8695	-4.27049	10
	NPL	x	10.996	9.28908	11.9928	9.71802	2.42496	-1.34624	4.83925	10.499	1.4113	-2.31321	2.81635	-1.71827	20
	LOC642755	x	7.99981	8.6188	10.2392	8.2516	-1.19069	1.28984	3.96584	8.77735	-1.71421	-1.11617	2.75461	-1.43968	11
	FOLR2	x	8.93292	8.83422	10.2666	7.38461	2.92474	2.73133	7.37175	8.85459	1.0558	-1.01422	2.66108	-2.77018	3
	FASN	x	11.6124	10.937	12.0631	8.00339	12.2019	7.64027	16.6756	10.654	1.94319	1.21675	2.65577	-6.27921	31
	BNIP3	x	8.29744	9.44655	10.241	7.43134	1.82272	4.04239	7.01139	8.85408	-1.47084	1.50782	2.61519	-2.68095	2
	LSS	x	8.71103	8.58808	10.0245	7.26613	2.72244	2.50002	6.76637	8.64743	1.04507	-1.042	2.59739	-2.60504	22
	ADAP2	x	10.6609	10.5359	11.9799	9.2379	2.68138	2.45889	6.68981	10.6037	1.04048	-1.04808	2.59593	-2.5771	32
	TLR7	x	9.12874	7.01194	9.78352	7.73271	2.63177	-1.64806	4.14339	8.41423	1.64093	-2.6432	2.58344	-1.60383	13
	RB1	x	8.79857	7.31872	9.87679	8.29512	1.4176	-1.96755	2.99315	8.5723	1.16981	-2.38432	2.46996	-1.21182	13
	ITSN1	x	8.00937	8.09531	9.64645	7.64596	1.28647	1.36542	4.00136	8.34927	-1.26567	-1.19248	2.45748	-1.62824	29
	LDLR	x	11.0189	9.24419	11.4206	8.88033	4.40326	1.28686	5.81682	10.141	1.83769	-1.86195	2.42771	-2.39608	24
	SNCA	x	10.2472	8.04456	10.6945	8.68111	2.96096	-1.55461	4.0372	9.41684	1.77813	-2.5888	2.42445	-1.66524	25
	ADA	x	8.03187	7.90655	9.84201	8.49657	-1.38002	-1.50526	2.54108	8.56925	-1.45133	-1.58304	2.41623	-1.05167	7
	CTSL1	x	11.1731	10.5382	11.8258	8.71878	5.4805	3.52952	8.61594	10.564	1.52534	-1.01802	2.398	-3.593	4
	MYO7A	x	7.73454	7.35659	9.06594	7.11263	1.53891	1.18423	3.87261	7.81743	-1.05913	-1.37634	2.37597	-1.62991	30
	MSR1	x	7.43551	6.88254	8.7265	6.89453	1.45496	-1.00835	3.56024	7.48477	-1.03473	-1.51806	2.36482	-1.5055	10
	SQLE	x	9.56834	8.85568	10.34	7.64786	3.78551	2.30988	6.46259	9.10297	1.38067	-1.18698	2.35713	-2.74177	15
	ADORA3	x	7.62407	8.38797	9.35059	7.11314	1.42497	2.41971	4.71563	8.11894	-1.4092	1.205	2.34835	-2.00806	2
	ACAT2	x	10.553	9.56029	11.0541	8.13069	5.3604	2.69372	7.58616	9.82452	1.65689	-1.20099	2.34499	-3.23514	20
	HMGCS1	x	9.21955	9.16421	10.3923	7.92915	2.44596	2.35391	5.51432	9.1763	1.03043	-1.00842	2.32301	-2.37372	13
	RAPH1	x	8.33943	7.71223	9.30549	7.02169	2.49275	1.61389	4.8696	8.09471	1.18486	-1.30358	2.31463	-2.10383	19
	INSIG1	x	11.2083	10.386	11.8166	9.06575	4.41553	2.49708	6.7311	10.6192	1.50435	-1.17541	2.29332	-2.93511	18
	IGFBP4	x	7.48578	8.31959	9.17827	6.94027	1.45954	2.60146	4.71745	7.98098	-1.40951	1.26454	2.29309	-2.05724	5
	C1orf85	x	10.9766	10.2701	11.4332	8.27295	6.51471	3.99214	8.94011	10.2382	1.66831	1.02235	2.28943	-3.90484	12
	MARCKS	x	10.7942	10.9969	12.6519	11.4003	-1.52215	-1.32262	2.38116	11.4608	-1.58736	-1.37929	2.28323	-1.04285	5
	LOC731486	x	9.53363	9.18884	10.5874	8.30848	2.33779	1.84084	4.85322	9.40459	1.09357	-1.16131	2.27019	-2.13777	33
	IDH1	x	11.6079	10.5609	11.8737	8.73401	7.33023	3.54784	8.81365	10.6941	1.88397	-1.09674	2.2651	-3.89094	44
	DHRS3	x	7.55318	7.27052	8.79856	6.93095	1.53925	1.26538	3.64929	7.6383	-1.06078	-1.29037	2.23497	-1.6328	14
	ENC1	x	7.80381	7.28749	9.26588	8.0703	-1.20288	-1.72047	2.29037	8.10687	-1.23376	-1.76465	2.23304	-1.02567	5
	DHCR7	x	9.15612	8.76787	9.85889	7.1003	4.15779	3.17678	6.76735	8.7208	1.35222	1.03317	2.2009	-3.07481	14
	GIMAP6	x	9.04234	7.66991	9.8705	8.3475	1.6187	-1.59947	2.87387	8.73256	1.23952	-2.08877	2.20066	-1.30592	19
	SC4MOL	x	8.74423	8.13655	9.51503	7.20866	2.89903	1.90249	4.94636	8.40112	1.26849	-1.20128	2.16432	-2.28542	22
	STARD13	x	7.23198	7.08856	8.53367	6.8284	1.32279	1.19761	3.26091	7.42065	-1.13971	-1.25884	2.16298	-1.5076	20
	FADS1	x	10.2519	9.42936	10.5903	7.64738	6.08206	3.43898	7.68987	9.47973	1.70783	-1.03553	2.1593	-3.56118	19
	LYVE1	x	6.90255	6.83423	8.3201	6.80653	1.06882	1.01939	2.85516	7.21585	-1.24255	-1.30281	2.14987	-1.32806	2
	WWP1	x	9.98033	9.83859	11.1134	9.10625	1.83284	1.66133	4.01997	10.0096	-1.02053	-1.12588	2.14914	-1.87046	19
	MMD	x	8.29598	8.32521	9.73748	8.20235	1.06706	1.0889	2.89815	8.64025	-1.26951	-1.24405	2.13943	-1.35464	19
	KCTD12	x	11.0273	9.11611	12.0981	11.7637	-1.6661	-6.26631	1.26085	11.0013	1.01818	-3.69402	2.13879	1.69631	9
	CYFIP1	x	11.6044	10.8887	12.1828	9.67807	3.80073	2.31439	5.67542	11.0885	1.42989	-1.14853	2.13511	-2.65815	36
	EPB41L3	x	11.5189	9.62166	12.1403	10.9449	1.48868	-2.50228	2.29009	11.0564	1.37789	-2.70341	2.1197	-1.08038	4
	PLD3	x	10.599	9.59536	11.2414	9.25725	2.53462	1.2641	3.95643	10.1733	1.34327	-1.49267	2.09674	-1.88688	2
	NCF4	x	9.62909	8.73775	10.7168	9.52273	1.07651	-1.72307	2.28792	9.65159	-1.01572	-1.88406	2.09247	-1.09343	10
	SLC23A2	x	8.13139	7.6194	9.20317	7.6414	1.40443	-1.01537	2.95216	8.14884	-1.01217	-1.44337	2.07675	-1.42153	28
	DEPDC6	x	7.24805	7.30465	8.57169	6.95471	1.22548	1.27451	3.06732	7.51978	-1.20725	-1.1608	2.07328	-1.47945	13
	MGLL	x	7.15295	7.34659	8.62953	7.19697	-1.03098	1.10928	2.69925	7.58151	-1.34589	-1.17684	2.06769	-1.30544	23
	SC5DL	x	9.51569	8.99877	10.158	7.79007	3.30724	2.31129	5.1621	9.11563	1.31956	-1.08437	2.0596	-2.50631	43
	NRP1	x	10.5503	9.80279	10.4933	7.00309	11.6897	6.96294	11.2375	9.46237	2.12569	1.26613	2.04334	-5.49942	15
	NQO1	x	7.64848	8.0985	8.90753	6.88771	1.6944	2.31464	4.05532	7.88556	-1.1786	1.15905	2.0307	-1.99701	12
	IRF8	x	10.71	9.67228	11.8968	11.2465	-1.45044	-2.97772	1.56948	10.8814	-1.12615	-2.31196	2.02147	1.28798	4
	ATG4C	x	9.45562	8.58752	10.1501	8.36931	2.1233	1.16329	3.43615	9.14064	1.244	-1.46725	2.01316	-1.70684	36
	C4orf18	x	10.4889	7.47182	10.6476	9.99409	1.40914	-5.74487	1.573	9.6506	1.78794	-4.52771	1.99584	1.26882	2
	SLC39A1	x	10.1063	9.05273	10.5384	8.48511	3.07622	1.48207	4.15053	9.54564	1.47495	-1.40728	1.99	-2.08569	27
	CTSB	x	13.7838	13.426	14.2181	11.5113	4.83172	3.77043	6.5288	13.2348	1.46307	1.14171	1.97698	-3.30237	30
	FCGRT	x	11.6373	12.1212	13.1528	11.7735	-1.09906	1.2725	2.60137	12.1712	-1.44784	-1.03526	1.97465	-1.31741	2
	RPS6KA2	x	7.74633	7.71691	8.81281	7.07409	1.59355	1.56138	3.3374	7.83753	-1.06526	-1.08721	1.96602	-1.69754	11
	P2RY8	x	8.37714	8.38745	10.198	9.93699	-2.94821	-2.92722	1.1983	9.2249	-1.7997	-1.78688	1.96306	1.63818	3
	MAPK13	x	10.2759	9.15198	10.1492	7.12882	8.85836	4.06473	8.11354	9.17647	2.14269	-1.01712	1.96254	-4.13433	9
	HS3ST2	x	7.09059	7.10935	8.29911	6.8105	1.21428	1.23016	2.80619	7.32739	-1.17837	-1.16315	1.96118	-1.43086	3
	LHFPL2	x	9.95849	9.07255	10.1613	7.59598	5.14265	2.78286	5.91881	9.19708	1.69515	-1.09015	1.95101	-3.03375	32
	DEXI	x	7.37691	7.60106	8.77732	7.51786	-1.10263	1.05936	2.39406	7.81829	-1.3579	-1.1625	1.94401	-1.23151	19
	IL18BP	x	10.871	11.6746	11.7916	9.01756	3.61349	6.30729	6.84013	10.8387	1.02265	1.78498	1.93577	-3.53358	2
	GIMAP5	x	8.19901	7.22061	8.837	7.29194	1.87524	-1.05068	2.91816	7.88714	1.24132	-1.58725	1.93169	-1.51068	33
	CACNA2D3	x	7.34636	6.70437	8.71106	8.2862	-1.91831	-2.9935	1.34244	7.762	-1.33389	-2.08151	1.93062	1.43814	6
	EEPD1	x	7.29043	7.46234	8.56404	7.17439	1.08376	1.22091	2.62016	7.6228	-1.25908	-1.11764	1.92018	-1.36454	16
	ATP8B4	x	10.6546	10.0972	11.0872	8.77578	3.6777	2.49906	4.96381	10.1537	1.4151	-1.03994	1.90991	-2.59892	26
	WDR40A	x	8.77423	7.05827	9.17431	7.96952	1.74679	-1.88067	2.30504	8.24408	1.44408	-2.27491	1.90558	-1.20963	11
	TSPAN4	x	8.95525	9.55653	10.2025	8.37643	1.49363	2.26593	3.54571	9.27268	-1.24611	1.21744	1.90504	-1.86122	4
	ADM	x	10.7793	8.9267	11.3113	10.5245	1.19318	-3.02679	1.72525	10.3855	1.3139	-2.7487	1.8998	1.10118	2
	TPST2	x	10.7403	9.94092	11.287	9.48213	2.39189	1.37439	3.49395	10.3626	1.29928	-1.33947	1.89791	-1.84096	18
	GCNT1	x	8.91354	9.05262	9.57993	7.11469	3.47943	3.83157	5.52219	8.6652	1.18784	1.30806	1.88522	-2.9292	10
	BIN1	x	8.04625	8.48588	9.42148	8.09252	-1.03259	1.31345	2.51221	8.51153	-1.38059	-1.01794	1.87898	-1.33701	9
	C2orf32	x	7.37394	7.1384	8.29587	6.76164	1.52869	1.29842	2.89633	7.39246	-1.01292	-1.19256	1.87048	-1.54845	34
	GBE1	x	8.50753	7.8676	9.31153	7.96955	1.45194	-1.07322	2.53499	8.41405	1.06694	-1.46049	1.86281	-1.36084	9
	HTRA1	x	7.02988	6.89934	8.20831	7.11897	-1.06369	-1.16443	2.12777	7.31412	-1.21777	-1.3331	1.85856	-1.14485	2
	FLJ21986	x	8.49274	6.94263	9.17064	8.51008	-1.01209	-2.96379	1.5807	8.27902	1.15967	-2.52519	1.85526	1.17369	1
	CHST15	x	9.56295	8.9288	10.8238	10.4244	-1.81683	-2.81976	1.31901	9.93499	-1.29418	-2.0086	1.85165	1.40387	8
	MLEC	x	9.50537	9.79076	10.2015	7.77365	3.32124	4.04772	5.38083	9.31782	1.13883	1.38793	1.84508	-2.91636	17
	MEF2C	x	7.47171	6.91039	8.63923	8.00438	-1.44661	-2.13464	1.55277	7.75643	-1.21817	-1.79756	1.84395	1.18752	7
	C13orf31	x	7.01675	6.78254	8.11424	7.03255	-1.01101	-1.18921	2.11652	7.23652	-1.16455	-1.36981	1.83747	-1.15186	12
	VEGFB	x	10.5282	10.579	10.7921	7.76712	6.77896	7.02208	8.13971	9.91661	1.52795	1.58271	1.83464	-4.43669	11
	PLA2G15	x	8.43079	7.7368	9.06933	7.56474	1.82267	1.12667	2.83744	8.20041	1.17314	-1.37899	1.82629	-1.55366	34
	GALC	x	10.5087	9.42224	10.9999	9.60098	1.87609	-1.1319	2.63711	10.133	1.29751	-1.63662	1.8238	-1.44591	18
	FRMD4A	x	7.39216	7.62066	8.44406	6.86007	1.44601	1.69418	2.99797	7.57924	-1.13846	1.02913	1.82112	-1.64623	19
	SLC2A8	x	8.71788	8.66638	9.45656	7.56583	2.2223	2.14436	3.70823	8.60166	1.08389	1.04588	1.80863	-2.0503	5
	SGMS1	x	7.4966	6.99654	8.37692	7.22568	1.20658	-1.17213	2.22104	7.52393	-1.01913	-1.44132	1.80623	-1.22966	27
	GYPC	x	7.56357	7.29206	8.89519	8.44371	-1.84056	-2.22168	1.36744	8.04863	-1.39965	-1.68947	1.7982	1.31501	1
	STS-1	x	8.86461	8.95029	9.56218	7.49464	2.58465	2.74279	4.1917	8.71793	1.10702	1.17476	1.79533	-2.33479	6
	HSD17B4	x	11.5417	10.2461	11.6486	9.8161	3.30725	1.34724	3.56141	10.8131	1.657	-1.48147	1.78444	-1.99588	16
	CALM3	x	10.8682	10.3144	11.6917	10.5516	1.24536	-1.17873	2.20389	10.8565	1.00816	-1.45607	1.78414	-1.23531	19
	GPR177	x	8.74169	7.13774	9.36535	8.91736	-1.12949	-3.43337	1.36413	8.54054	1.14962	-2.64413	1.77131	1.29848	1
	HK2	x	9.11343	7.69586	9.47289	8.32576	1.72628	-1.54746	2.21473	8.65198	1.37692	-1.94009	1.76651	-1.25373	2
	RHBDF2	x	8.902	8.16318	9.87262	9.33212	-1.34735	-2.24847	1.45447	9.06748	-1.12154	-1.87164	1.74732	1.20134	5
	BCAT1	x	8.50492	6.89749	8.68464	7.43304	2.10218	-1.44949	2.38105	7.88002	1.5421	-1.97593	1.74668	-1.36319	10
	ARMET	x	10.3341	10.2135	10.8323	8.75487	2.98812	2.74839	4.2204	10.0337	1.23149	1.13273	1.73942	-2.42641	26
	LOC401397	x	10.1418	9.07751	10.3385	8.60549	2.90047	1.38705	3.32416	9.54082	1.51674	-1.37871	1.7383	-1.91233	37
	RCBTB2	x	10.8413	9.13248	11.0263	9.92103	1.8925	-1.72734	2.15134	10.2303	1.52734	-2.14028	1.73631	-1.23906	7
	KLHDC8B	x	7.65643	7.60129	8.69976	7.67998	-1.01646	-1.05606	2.02761	7.90937	-1.19163	-1.23805	1.72955	-1.17234	5
	SNX6	x	8.72538	9.22449	9.84883	8.45304	1.20776	1.70698	2.63132	9.06293	-1.26361	1.11849	1.72416	-1.52615	3
	FAH	x	7.54504	7.46807	8.5003	7.35097	1.14398	1.08455	2.2181	7.7161	-1.12588	-1.18758	1.72214	-1.28799	16
	HSD17B14	x	7.32853	7.03737	8.10626	6.81713	1.42544	1.16493	2.44382	7.32232	1.00431	-1.21837	1.72182	-1.41931	9
	C6orf192	x	8.52262	7.03645	9.22321	8.97782	-1.37097	-3.84071	1.18541	8.44003	1.05892	-2.64556	1.72093	1.45175	2
	LOC646567	x	9.24659	8.06242	9.67716	8.5945	1.57144	-1.44601	2.11793	8.89517	1.27582	-1.78107	1.7195	-1.23171	4
	ABCC5	x	8.46646	8.93459	9.47212	7.89249	1.48861	2.05923	2.98895	8.69141	-1.16874	1.18359	1.71797	-1.7398	4
	STT3A	x	9.45907	9.39952	10.1048	8.33911	2.17341	2.08553	3.40046	9.32563	1.09691	1.05255	1.71615	-1.98139	18
	OSTC	x	9.21791	8.09832	9.65765	8.55952	1.57832	-1.37668	2.14077	8.88335	1.26099	-1.72313	1.71036	-1.25165	6
	DNAJB6	x	10.708	10.5266	11.0497	8.8183	3.70558	3.2677	4.69577	10.2757	1.34943	1.18999	1.71006	-2.74603	12
	ME2	x	9.93543	8.97903	10.6955	10.0796	-1.10508	-2.14437	1.53258	9.92239	1.00908	-1.923	1.70895	1.11513	4
	PLOD1	x	10.251	10.0614	11.0226	9.67043	1.4954	1.31131	2.55304	10.2514	-1.00025	-1.14073	1.70674	-1.49581	27
	WBP5	x	8.17134	7.28697	8.47631	6.89208	2.42714	1.31484	2.99848	7.70667	1.38	-1.33765	1.70484	-1.7588	9
	TIPARP	x	9.75488	10.0617	10.7796	9.4747	1.21434	1.50214	2.47061	10.0177	-1.19984	1.03095	1.6957	-1.45702	1
	DBI	x	12.0389	10.7309	12.1085	10.5579	2.79134	1.12742	2.92932	11.3591	1.60197	-1.54558	1.68115	-1.74249	11
	NGFRAP1	x	7.75819	7.15968	8.31181	7.02229	1.66544	1.09991	2.44446	7.56299	1.14488	-1.32254	1.68041	-1.45468	13
	GPR137B	x	9.58774	9.04382	9.78846	7.75641	3.55865	2.44088	4.08985	9.04411	1.45764	-1.0002	1.67522	-2.44138	3
	ATRN	x	7.96862	7.98807	8.72032	7.23133	1.66704	1.68967	2.80693	7.97708	-1.00588	1.00764	1.67393	-1.67685	22
	VGLL4	x	9.44284	9.26417	9.95285	8.18802	2.38638	2.10839	3.39833	9.21197	1.17354	1.03684	1.67119	-2.03348	23
	AP1S2	x	12.7482	10.7305	13.0557	12.7276	1.01437	-3.99184	1.2554	12.3155	1.34976	-3.00008	1.67041	1.33062	4
	TTYH3	x	10.8537	10.707	11.5345	10.091	1.69668	1.53261	2.71972	10.7966	1.04041	-1.06404	1.6678	-1.63077	19
	PRDX1	x	12.6119	11.8805	12.4959	10.0519	5.89693	3.55192	5.44151	11.7601	1.80481	1.08707	1.66538	-3.26742	21
	RAB10	x	11.2996	10.9197	11.9809	10.7899	1.42378	1.09416	2.28302	11.2475	1.03675	-1.25512	1.66252	-1.37328	7
	GIMAP7	x	9.01013	7.69728	9.28114	8.20269	1.7501	-1.41953	2.11176	8.54781	1.37776	-1.80316	1.66247	-1.27026	1
	ABCA1	x	11.5223	11.1932	11.6998	9.45454	4.19224	3.33716	4.7412	10.9675	1.46901	1.16938	1.66133	-2.85387	20
	RASA1	x	9.62849	8.99655	10.2175	9.1114	1.43107	-1.08286	2.15266	9.48849	1.10191	-1.40633	1.65751	-1.29872	9
	C18orf55	x	9.54068	9.7925	10.1183	8.11104	2.6938	3.20753	4.0202	9.39063	1.10961	1.32122	1.65596	-2.4277	18
	CREB3L2	x	9.91193	9.02836	10.2707	8.97682	1.91203	1.03637	2.45186	9.54695	1.28786	-1.43256	1.65147	-1.48466	20
	ATP6V0A1	x	10.2972	9.71213	10.5872	8.86402	2.7004	1.80014	3.30162	9.86514	1.34916	-1.11188	1.64954	-2.00155	11
	C17orf60	x	8.39457	7.19804	8.67374	7.54571	1.80108	-1.2725	2.1856	7.95301	1.35807	-1.6876	1.64801	-1.32621	18
	DUSP23	x	10.2907	10.479	11.0551	9.51995	1.70614	1.94408	2.89823	10.3362	-1.03203	1.10406	1.64594	-1.76081	13
	LOC730455	x	9.35132	8.85736	9.81853	8.37998	1.96067	1.39222	2.71049	9.1018	1.18881	-1.18463	1.64346	-1.64926	26
	HMGCR	x	10.0536	9.06467	10.2961	8.90911	2.21063	1.11385	2.61541	9.58087	1.38773	-1.43018	1.64174	-1.59302	14
	DAD1	x	11.324	11.1729	11.926	10.425	1.86476	1.67931	2.83038	11.212	1.08074	-1.02745	1.64037	-1.72545	19
	ACACA	x	8.84551	8.80375	9.29864	7.39211	2.73853	2.6604	3.74905	8.585	1.1979	1.16372	1.63993	-2.28611	31
	GALM	x	9.38889	9.48068	9.61497	7.13831	4.75875	5.07135	5.56607	8.90571	1.39782	1.48964	1.63496	-3.4044	1
	HADH	x	9.3361	9.06966	9.79618	8.16287	2.25516	1.87487	3.10225	9.0912	1.18501	-1.01504	1.63012	-1.90308	16
	SHMT1	x	7.80627	7.56048	8.54296	7.45477	1.27589	1.07603	2.12608	7.84112	-1.02445	-1.21473	1.62658	-1.30708	7
	GRAMD4	x	9.54747	9.36974	10.0473	8.4291	2.171	1.91938	3.06993	9.3484	1.14796	1.0149	1.62326	-1.8912	12
	GIMAP4	x	11.6156	9.44996	11.5965	10.9339	1.60411	-2.79703	1.58297	10.899	1.64332	-2.73024	1.6217	1.02449	1
	SLC4A7	x	8.5779	8.59942	9.11997	7.39847	2.26487	2.2989	3.29779	8.42394	1.11262	1.12934	1.62004	-2.03562	9
	PDIA6	x	8.88347	8.32633	9.41946	8.26894	1.53106	1.04058	2.21995	8.72455	1.11645	-1.31788	1.61878	-1.37136	9
	C12orf4	x	8.47192	7.93922	8.85717	7.38924	2.11796	1.46407	2.76626	8.16439	1.23759	-1.16891	1.6164	-1.71137	37
	SNX11	x	8.94761	9.0408	9.60743	8.06632	1.84203	1.96493	2.91019	8.91554	1.02248	1.0907	1.6154	-1.80153	6
	FLJ10986	x	8.61836	7.97694	8.86051	7.22226	2.63189	1.68726	3.11288	8.16952	1.36494	-1.1428	1.61439	-1.9282	47
	C3AR1	x	8.98137	8.40841	9.13655	7.26787	3.27954	2.20463	3.65198	8.44855	1.44675	-1.02821	1.61105	-2.26684	2
	AMDHD2	x	7.71083	8.1175	8.60356	7.2344	1.3913	1.84433	2.5832	7.91657	-1.15328	1.14944	1.60992	-1.60455	3
	PNKD	x	9.50256	8.85969	10.5608	10.5843	-2.11664	-3.30498	-1.01647	9.87684	-1.29619	-2.02391	1.60655	1.63293	1
	MGC42367	x	8.75391	7.92378	8.80203	7.00471	3.36172	1.89089	3.47574	8.12111	1.55057	-1.14657	1.60316	-2.16805	30
	MSRB2	x	10.0635	8.76608	10.2623	9.25876	1.7469	-1.40705	2.00494	9.58766	1.39073	-1.76734	1.5962	-1.25606	6
	SLC39A8	x	8.67084	8.37942	8.91472	7.00441	3.17429	2.59371	3.75891	8.24235	1.34583	1.09967	1.59369	-2.35861	1
	C20orf3	x	9.35605	9.15586	9.65931	7.78973	2.96149	2.57779	3.65427	8.99024	1.28861	1.12165	1.59005	-2.29821	20
	ABHD12	x	9.02206	9.40827	9.68844	7.96147	2.08578	2.72602	3.31032	9.02006	1.00139	1.30877	1.58929	-2.08289	3
	LOC644774	x	9.79225	8.26792	10.1289	9.6567	1.09851	-2.61856	1.38726	9.46144	1.25772	-2.2871	1.58827	1.14493	2
	SLC2A9	x	9.38514	8.4119	9.6972	8.63449	1.68255	-1.16683	2.08885	9.03218	1.27718	-1.53718	1.58559	-1.3174	27
	GIMAP8	x	8.45366	6.99011	8.70591	8.02122	1.34951	-2.0436	1.60736	8.04273	1.32955	-2.07429	1.58357	-1.01502	1
	RENBP	x	9.91672	10.0265	10.4914	8.88715	2.04141	2.20284	3.04035	9.83044	1.06163	1.14556	1.58113	-1.92291	7
	CREG1	x	11.5137	11.4017	12.0932	10.7211	1.73223	1.60278	2.5885	11.4324	1.05795	-1.02153	1.58093	-1.63731	7
	BRSK1	x	9.78924	8.61565	10.0104	8.99279	1.73682	-1.29877	2.02452	9.35202	1.35399	-1.66598	1.57831	-1.28274	8
	IFNAR1	x	9.18676	8.79516	9.41922	7.64412	2.91327	2.22073	3.42261	8.76131	1.34299	1.02374	1.57779	-2.16925	35
	GBA	x	10.3876	9.75168	10.5705	8.95418	2.70094	1.73808	3.06595	9.91599	1.38666	-1.12063	1.57408	-1.94775	19
	C1orf128	x	9.93647	10.1792	10.8508	9.82448	1.08072	1.27873	2.03684	10.1977	-1.19853	-1.01293	1.5725	-1.29527	6
	FNTB	x	7.90388	7.90329	8.68008	7.62334	1.21465	1.21416	2.08023	8.02765	-1.08958	-1.09002	1.57182	-1.32345	22
	ACSL3	x	10.7446	10.5486	10.8988	8.79778	3.85526	3.36555	4.28999	10.2474	1.41143	1.23213	1.57064	-2.73145	31
	DPRXP4	x	7.57275	7.6035	8.34074	7.24779	1.25263	1.27961	2.13309	7.69119	-1.08556	-1.06267	1.56867	-1.35981	22
	SLC25A19	x	9.23086	8.78158	9.21374	7.06313	4.49316	3.29084	4.44018	8.57233	1.57848	1.15609	1.55986	-2.84652	14
	QDPR	x	9.13363	8.61251	9.57225	8.40701	1.65476	1.15308	2.24272	8.93135	1.15052	-1.24733	1.5593	-1.43828	5
	SDHC	x	9.51839	8.63767	9.84206	8.82672	1.61516	-1.14001	2.02139	9.20621	1.24158	-1.48302	1.55385	-1.30088	16
	MED20	x	8.96302	8.54795	9.26474	7.7415	2.33192	1.74891	2.87436	8.6293	1.26026	-1.05801	1.55341	-1.85036	38
	COPB2	x	10.7461	10.137	10.6896	8.64947	4.2772	2.80399	4.11281	10.0555	1.61391	1.05809	1.55192	-2.65015	27
	CLTA	x	10.6704	10.5575	11.0766	9.50578	2.24177	2.07297	2.97069	10.4526	1.16298	1.07544	1.54117	-1.92758	21
	AKR1A1	x	11.775	11.0903	11.8582	10.2229	2.93235	1.82437	3.10638	11.2366	1.45236	-1.10673	1.53858	-2.01908	15
	CRYL1	x	8.6104	8.67804	9.20961	7.87148	1.66892	1.74904	2.52823	8.59238	1.01257	1.06117	1.53392	-1.64821	5
	TXNDC5	x	9.17365	8.70085	9.54969	8.34399	1.77726	1.28064	2.30649	8.94205	1.17414	-1.18197	1.52377	-1.51367	9
	TNS1	x	7.63198	7.19523	8.04213	6.88189	1.6819	1.24258	2.23494	7.43781	1.14407	-1.1831	1.52026	-1.4701	5
	ALDH7A1	x	7.59605	7.78325	8.212	6.86037	1.66518	1.89589	2.55199	7.61292	-1.01176	1.12532	1.51475	-1.68477	2
	PROSC	x	10.5738	9.86397	10.8744	9.7975	1.71268	1.04715	2.10956	10.2774	1.22806	-1.33186	1.51255	-1.39466	25
	HPCAL1	x	11.7239	11.4423	12.0496	10.5995	2.18008	1.79353	2.73233	11.4538	1.20587	-1.00802	1.51128	-1.80791	19
	GLO1	x	10.693	10.2853	10.9501	9.49446	2.29512	1.73013	2.7428	10.3557	1.26338	-1.05002	1.50983	-1.81662	12
	MACF1	x	8.99805	8.61531	9.38438	8.16468	1.78184	1.36664	2.32898	8.7906	1.15464	-1.1292	1.50919	-1.5432	15
	C10orf58	x	10.2365	9.12105	10.7892	10.6368	-1.31978	-2.85943	1.11146	10.1959	1.02855	-2.10648	1.50871	1.35746	1
	CECR5	x	10.1718	9.6516	10.5743	9.53264	1.55746	1.08595	2.05856	9.98259	1.14014	-1.25787	1.50704	-1.36599	29
	ZFYVE26	x	10.4088	10.2669	10.375	8.09412	4.9749	4.50895	4.85978	9.78621	1.53964	1.39542	1.50399	-3.23123	23
	KCNMA1		8.22412	6.94126	8.13962	6.9231	2.46402	1.01266	2.32385	7.55703	1.58787	-1.53237	1.49754	-1.55178	1
	SFT2D1		11.7862	11.6814	12.118	10.5572	2.34419	2.17981	2.95028	11.5357	1.18962	1.10627	1.49723	-1.97042	16
	NSDHL		8.69084	8.81877	9.20689	7.79227	1.86421	2.03708	2.6659	8.62719	1.0451	1.14201	1.49454	-1.78376	20
	NENF		8.75917	9.16083	9.41475	8.00697	1.68436	2.22508	2.6533	8.83543	-1.05428	1.25301	1.49414	-1.77579	1
	CALU		8.79212	8.35091	9.00761	7.56627	2.33893	1.72267	2.71573	8.42923	1.286	-1.05579	1.49317	-1.81876	20
	ACO1		9.93036	9.6394	10.1252	8.49301	2.70824	2.2136	3.09989	9.54699	1.30438	1.06615	1.49299	-2.07625	31
	C6orf125		8.74596	8.12771	9.04557	7.95904	1.72539	1.12402	2.12363	8.46957	1.21116	-1.26739	1.49071	-1.42457	12
	EMP1		10.4287	10.3443	10.4387	8.24253	4.55081	4.29241	4.58258	9.86356	1.47953	1.39546	1.48982	-3.07594	6
	TLR5		9.13617	7.55953	9.20476	8.62632	1.4239	-2.09476	1.49324	8.6317	1.41861	-2.10259	1.48768	-1.00373	2
	ACTL6A		9.31419	9.02859	9.50187	7.87758	2.70686	2.22069	3.0829	8.93056	1.30462	1.07031	1.48587	-2.07481	29
	PAICS		9.07811	9.11083	9.52244	8.14456	1.90998	1.95379	2.59886	8.96398	1.08232	1.10715	1.47269	-1.7647	2
	HSD17B12		10.3717	10.2451	10.879	9.78824	1.49847	1.37255	2.1298	10.321	1.03576	-1.05403	1.47222	-1.4467	19
	SRPRB		9.00542	9.11262	9.44937	7.9984	2.00976	2.16478	2.73393	8.89145	1.0822	1.16568	1.47214	-1.8571	16
	ARHGAP22		7.3257	7.52491	8.02799	7.02181	1.23447	1.41726	2.00858	7.4751	-1.10911	1.03513	1.46702	-1.36916	5
	NPC2		14.31	14.1629	14.6334	13.2163	2.13415	1.92736	2.67045	14.0807	1.17231	1.05867	1.46688	-1.82052	38
	RGS12		8.85231	8.73663	9.19321	7.78239	2.09932	1.93756	2.65888	8.64114	1.15763	1.06843	1.46619	-1.81346	16
	PLEKHB2		8.56037	8.09298	8.91864	7.90167	1.57866	1.1418	2.02366	8.36842	1.14231	-1.21036	1.46431	-1.38199	10
	EFR3A		10.4119	10.044	10.747	9.58454	1.77443	1.37502	2.23833	10.1969	1.16074	-1.11177	1.46423	-1.52872	23
	MTP18		8.27914	8.67998	8.9142	7.58544	1.61742	2.13544	2.51185	8.36469	-1.06109	1.24426	1.46359	-1.71624	8
	SGPL1		8.28091	8.4916	8.83472	7.5353	1.67668	1.94032	2.4613	8.28563	-1.00328	1.15346	1.46316	-1.68218	11
	SFRS7		9.02002	8.83112	9.3427	7.98644	2.04711	1.79587	2.56021	8.79507	1.16874	1.0253	1.46168	-1.75155	22
	DYNC1I2		10.2126	9.84322	10.4756	9.18105	2.04422	1.58247	2.45304	9.92812	1.21797	-1.06061	1.46153	-1.67838	32
	C11orf54		8.9352	8.44722	9.12103	7.7925	2.20794	1.57432	2.51148	8.57399	1.2845	-1.09184	1.46109	-1.7189	23
	APH1A		10.1733	8.23238	10.2036	10.0292	1.1051	-3.47441	1.12854	9.65962	1.42769	-2.68932	1.45799	1.29198	2
	CRELD2		9.27555	9.32129	9.7844	8.58143	1.6179	1.67001	2.30212	9.24067	1.02447	1.05747	1.45774	-1.57925	3
	GLIPR1		9.38921	8.29194	9.95568	10.014	-1.54199	-3.29911	-1.04126	9.41271	-1.01642	-2.17463	1.45697	1.51708	1
	TUBA1C		13.2588	12.7444	13.0693	11.0519	4.61687	3.23207	4.04848	12.5311	1.656	1.15934	1.45216	-2.78794	5
	MRPL35		9.14404	9.0696	9.45109	7.99246	2.22157	2.10984	2.74847	8.9143	1.17263	1.11366	1.45074	-1.89453	29
	RAB32		11.5576	10.8848	11.7239	10.5897	1.95597	1.22697	2.19501	11.189	1.2911	-1.23473	1.44884	-1.51498	26
	IL10RB		10.3896	8.92749	10.5586	10.2285	1.11813	-2.46397	1.25716	10.026	1.28659	-2.1414	1.44649	1.15065	1
	TMCO3		9.93252	9.01492	9.77408	8.24694	3.2167	1.70288	2.88215	9.24212	1.61374	-1.17056	1.4459	-1.99332	15
	KIAA1279		8.4755	8.12389	8.65564	7.24432	2.34759	1.83983	2.65979	8.12484	1.27515	-1.00066	1.44473	-1.84104	25
	FEZ2		10.4262	10.6003	10.9538	9.71804	1.63377	1.84332	2.355	10.4246	1.00112	1.12952	1.44314	-1.63189	9
	NEU1		9.88286	9.36929	10.1174	8.9862	1.86175	1.30413	2.19038	9.58894	1.22597	-1.16445	1.44239	-1.5186	11
	TM7SF2		7.59374	7.87947	8.19345	6.99828	1.51095	1.84189	2.28971	7.66624	-1.05153	1.15928	1.44114	-1.58882	3
	TIMP2		12.1611	11.3364	12.2682	11.2052	1.93971	1.09518	2.08916	11.7427	1.33642	-1.32531	1.43941	-1.45148	23
	GLT25D1		11.6031	10.9385	11.7132	10.4993	2.14928	1.35585	2.31959	11.1885	1.33291	-1.18923	1.43861	-1.61242	3
	C5orf51		9.2537	8.79532	9.49539	8.35391	1.8658	1.35793	2.20608	8.97458	1.21345	-1.1323	1.43476	-1.53759	28
	TGFBR2		11.4377	10.9088	11.4889	10.0517	2.61349	1.81139	2.70798	10.9718	1.3812	-1.04462	1.4311	-1.89221	24
	ACOT11		8.37219	7.48541	8.29474	6.95848	2.66421	1.44086	2.52495	7.77771	1.50993	-1.22459	1.43101	-1.76446	2
	DYNLL1		11.351	11.2058	11.358	9.45613	3.71888	3.36287	3.73699	10.8427	1.42234	1.28616	1.42926	-2.61462	38
	LOC647000		12.4956	12.2108	12.5294	10.8233	3.18706	2.61623	3.26259	12.0148	1.39554	1.14554	1.42862	-2.28386	38
	PCOLCE2		7.98006	6.96958	7.94031	6.82486	2.22716	1.10552	2.16663	7.4287	1.46546	-1.37471	1.42564	-1.51976	1
	ME1		7.9268	7.19147	8.05662	7.01125	1.88628	1.13306	2.0639	7.54654	1.30158	-1.27904	1.42413	-1.44923	7
	KLHL12		9.59631	9.13199	9.7432	8.47021	2.18267	1.58203	2.41662	9.23543	1.28421	-1.07433	1.42185	-1.69963	17
	LAMP2		11.219	11.1672	11.6012	10.3903	1.77605	1.71344	2.31478	11.0944	1.09019	1.05174	1.42087	-1.62916	1
	CETN2		10.2304	9.6549	10.3872	9.26442	1.95336	1.31083	2.17763	9.88423	1.27118	-1.17229	1.41713	-1.53667	30
	MCTP1		8.21971	6.94708	8.51539	8.37478	-1.11347	-2.69017	1.10237	8.01424	1.15306	-2.0953	1.41534	1.28391	2
	PLOD3		9.76848	9.90983	10.2398	9.03759	1.65966	1.8305	2.30098	9.73893	1.0207	1.12576	1.41507	-1.62601	22
	NDUFB2		10.9888	11.038	11.4388	10.2946	1.61803	1.67422	2.21032	10.94	1.03437	1.07025	1.41299	-1.56423	12
	SLC25A1		8.58707	8.46843	8.98862	7.91615	1.59208	1.4664	2.10302	8.49007	1.06955	-1.01511	1.4128	-1.48856	1
	P2RY6		7.63749	7.74913	8.11046	6.95278	1.60738	1.73669	2.23098	7.61247	1.0175	1.09936	1.41225	-1.57974	13
	ALDH3A2		9.65231	9.22999	9.78372	8.48065	2.25271	1.68103	2.46753	9.28667	1.28846	-1.04007	1.41133	-1.74838	33
	P4HB		11.4169	11.2722	11.682	10.3882	2.04017	1.84548	2.4517	11.1898	1.17046	1.05876	1.40656	-1.74306	33
	TIMM10		8.37969	7.8186	8.42899	7.12082	2.39308	1.62201	2.47628	7.93703	1.35911	-1.08555	1.40636	-1.76077	2
	NDUFA8		10.4434	10.1723	10.4874	8.8917	2.93157	2.42935	3.02244	9.9987	1.36103	1.12787	1.40318	-2.15397	39
	PPP2CB		9.93789	9.46692	10.0979	8.93789	1.99999	1.44296	2.23457	9.61015	1.25505	-1.10437	1.40226	-1.59357	25
	PIGN		8.84685	8.84489	9.04812	7.50696	2.53132	2.52788	2.91028	8.5617	1.21853	1.21688	1.40096	-2.07735	1
	BPHL		8.05277	8.33644	8.60718	7.49303	1.47401	1.79429	2.16468	8.12236	-1.04941	1.15997	1.39942	-1.54684	1
	MRPL17		8.73202	8.47012	8.93941	7.68237	2.07003	1.72637	2.39004	8.45598	1.21087	1.00985	1.39806	-1.70954	12
	LOC388654		9.82592	8.44869	10.0598	9.9779	-1.11109	-2.88627	1.05842	9.57808	1.18743	-2.18766	1.39641	1.31935	1
	NUDT9		8.5714	8.47035	8.85274	7.60603	1.95256	1.82047	2.37299	8.37513	1.14573	1.06823	1.39244	-1.70421	29
	MYL6B		8.23447	8.01238	8.48593	7.30676	1.90226	1.63084	2.26447	8.00989	1.16844	1.00173	1.39093	-1.62803	26
	NDUFB3		10.2815	9.72629	10.4085	9.31595	1.95285	1.329	2.13247	9.93306	1.27318	-1.1541	1.39034	-1.5338	24
	METTL13		9.54104	9.42045	9.51191	7.68011	3.63243	3.34114	3.55982	9.03838	1.41683	1.30321	1.38851	-2.56377	37
	MAGED1		9.4337	9.34731	9.59306	8.10712	2.50807	2.36229	2.80099	9.1203	1.24263	1.17041	1.38776	-2.01835	3
	MRPL18		9.21414	9.15662	9.5009	8.24597	1.95636	1.8799	2.38657	9.02941	1.13661	1.09218	1.38654	-1.72123	13
	PRDX4		9.03338	8.83012	9.24757	8.00256	2.04319	1.77469	2.3702	8.77841	1.19331	1.03649	1.38431	-1.7122	8
	ABI3		7.2135	6.94371	8.02485	8.04205	-1.7759	-2.14109	-1.01199	7.55603	-1.26798	-1.52871	1.38398	1.40058	5
	PEX11B		9.50263	9.37479	9.68128	8.2957	2.30846	2.1127	2.61278	9.2136	1.22182	1.11821	1.38288	-1.88936	31
	MAPRE2		10.372	9.34138	10.6996	10.5377	-1.12168	-2.29151	1.11877	10.2377	1.09758	-1.86127	1.37738	1.23117	4
	TM2D2		8.06413	7.86556	8.23611	6.9419	2.17682	1.89692	2.45242	7.77693	1.22027	1.06336	1.37476	-1.78389	31
	MYC		8.90758	8.42667	8.93211	7.62572	2.43151	1.74225	2.47322	8.47302	1.3515	-1.03265	1.37467	-1.79913	2
	SEC22C		9.66513	9.22967	9.82803	8.75465	1.87968	1.38994	2.10436	9.36937	1.22753	-1.10168	1.37426	-1.53126	11
	NUP85		9.41024	9.38652	9.77672	8.70844	1.62653	1.60001	2.09693	9.32048	1.06419	1.04684	1.37196	-1.52842	13
	CCDC56		9.6259	9.49265	9.79753	8.47594	2.21908	2.02331	2.49941	9.34801	1.21242	1.10546	1.36559	-1.83028	27
	C17orf61		10.7961	10.5201	10.9879	9.85791	1.91611	1.58248	2.18853	10.5405	1.19383	-1.01424	1.36358	-1.60502	17
	FNTA		10.1405	10.1963	10.555	9.55421	1.50138	1.56061	2.00109	10.1115	1.0203	1.06054	1.3599	-1.47151	3
	DNCL1		12.1036	11.958	12.0849	10.4316	3.1866	2.8808	3.14571	11.6445	1.37466	1.2427	1.35696	-2.31807	35
	RNASEL		9.48176	9.06566	9.29567	7.57883	3.73971	2.80272	3.28715	8.85548	1.54358	1.15683	1.35678	-2.42276	23
	ETFA		10.7981	10.4763	10.9195	9.73213	2.0936	1.67498	2.27737	10.4815	1.24539	-1.00362	1.35472	-1.68107	8
	PSMD10		10.1465	9.75584	10.2608	9.13221	2.01983	1.54075	2.18651	9.82384	1.25064	-1.04826	1.35375	-1.6151	38
	CYB5B		10.7644	10.4375	10.8525	9.63492	2.18785	1.74418	2.32551	10.4223	1.26757	1.01057	1.34739	-1.72597	12
	ATXN2		9.84186	9.53438	10.0179	8.96226	1.83986	1.4867	2.07869	9.5891	1.19148	-1.03866	1.34611	-1.54418	27
	CBR4		8.24773	7.67277	8.2581	7.14474	2.14801	1.44196	2.1635	7.83084	1.33505	-1.11579	1.34468	-1.60892	12
	CSTB		13.0978	12.9913	12.9907	11.1767	3.78693	3.51749	3.51616	12.5641	1.44761	1.3446	1.34404	-2.61611	35
	LOC653381		9.97725	10.1315	10.3804	9.33319	1.56272	1.73909	2.06652	9.95558	1.01513	1.12968	1.3424	-1.53943	6
	ZDHHC16		9.73478	9.64149	9.85911	8.50641	2.34303	2.19631	2.5539	9.43545	1.23057	1.15352	1.34133	-1.90401	8
	CPNE8		8.62873	7.74938	9.0051	8.94676	-1.24662	-2.29323	1.04127	8.58249	1.03257	-1.78152	1.34035	1.28723	4
	C6orf129		8.0369	7.75924	8.22525	7.19005	1.79857	1.48369	2.04939	7.80286	1.17612	-1.0307	1.34015	-1.52923	34
	TMEM60		10.1015	9.80384	9.87345	8.07962	4.06122	3.30403	3.46736	9.4646	1.55498	1.26509	1.32762	-2.61169	10
	TSPAN31		9.59759	9.47592	9.72664	8.50246	2.13633	1.96355	2.33623	9.32565	1.20743	1.10978	1.32041	-1.76932	14
	HSPE1		8.67742	8.63928	8.94219	7.91293	1.69877	1.65445	2.04098	8.54295	1.09769	1.06905	1.31881	-1.54759	2
	ATP5J		11.3813	11.1397	11.5013	10.3924	1.98473	1.67872	2.15679	11.1037	1.2122	1.02529	1.31734	-1.63725	8
	MRPL20		8.9645	8.85414	9.12306	7.96142	2.00428	1.85667	2.23712	8.72578	1.17995	1.09305	1.31702	-1.69862	14
	CFL1		12.1055	11.8021	12.2295	11.1955	1.87908	1.52272	2.04774	11.8332	1.20777	-1.02176	1.31617	-1.55579	5
	RXRA		11.9498	11.6804	12.0227	10.8617	2.12593	1.76383	2.23614	11.6287	1.24933	1.03652	1.31408	-1.70167	21
	SIGLEC9		8.70738	7.93668	8.53531	7.40251	2.47062	1.44812	2.19285	8.14547	1.47622	-1.15572	1.31025	-1.67361	14
	FBXO38		9.07681	8.41368	9.01362	8.00176	2.1068	1.33046	2.01651	8.62647	1.36636	-1.15893	1.30781	-1.5419	12
	C5orf32		8.99258	8.49793	8.95447	7.82462	2.24694	1.59472	2.18836	8.5674	1.34274	-1.04933	1.30773	-1.6734	6
	C11orf17		9.65119	9.57142	9.66212	8.21914	2.6983	2.55315	2.7188	9.27597	1.29704	1.22727	1.3069	-2.08035	12
	LOC341457		13.0941	12.8035	13.087	11.8196	2.41906	1.97779	2.40726	12.7011	1.31317	1.0736	1.30672	-1.84223	27
	MTAP		8.29711	8.14551	8.46504	7.41274	1.84595	1.66183	2.07383	8.0801	1.16232	1.04638	1.30581	-1.58816	14
	STIP1		9.41441	8.89889	9.39603	8.33762	2.10934	1.47557	2.08264	9.01174	1.32195	-1.08136	1.30522	-1.59562	1
	UQCRQ		11.6937	11.5103	11.8448	10.7941	1.8656	1.64279	2.07154	11.4607	1.17526	1.03496	1.30502	-1.58736	13
	DDX1		10.2429	10.1695	10.4696	9.46231	1.71788	1.63266	2.01012	10.0861	1.11483	1.05953	1.30452	-1.54089	15
	COQ5		9.32628	9.14561	9.48338	8.45133	1.83394	1.61808	2.04493	9.10165	1.16848	1.03094	1.3029	-1.56952	18
	COPS7A		10.1925	10.0148	10.3128	9.21124	1.97421	1.74538	2.14593	9.93284	1.1972	1.05846	1.30131	-1.649	41
	COMMD4		8.94114	8.72558	9.0191	7.87585	2.09259	1.80216	2.20877	8.64042	1.23176	1.06081	1.30015	-1.69886	31
	NIPBL		8.94967	8.61661	9.00897	7.94778	2.00263	1.58979	2.08665	8.63076	1.24739	-1.00985	1.29973	-1.60545	30
	ACSS2		11.4478	11.4918	11.6569	10.5217	1.90014	1.95897	2.19644	11.2796	1.12369	1.15849	1.29895	-1.69097	16
	MUT		8.67448	8.35153	8.74196	7.69091	1.97735	1.58076	2.07203	8.36472	1.2395	-1.00918	1.29885	-1.59528	27
	CDC23		8.82159	8.84543	9.05232	7.98168	1.78994	1.81977	2.10037	8.67525	1.10675	1.12519	1.2987	-1.61729	23
	C14orf129		9.1062	8.42057	9.00888	8.01806	2.126	1.3218	1.98732	8.63843	1.38297	-1.16301	1.29276	-1.53727	16
	ITGAV		8.75159	8.08105	8.6505	7.63822	2.1635	1.35927	2.0171	8.28034	1.38631	-1.14813	1.2925	-1.56062	7
	LDHA		12.7566	12.8279	12.9648	11.8412	1.88608	1.98157	2.17887	12.5976	1.11649	1.17306	1.28982	-1.6893	10
	TP53INP1		8.2873	7.46494	8.57246	8.4992	-1.15821	-2.04806	1.05209	8.20598	1.05799	-1.67137	1.28921	1.22538	2
	GLB1		11.6863	11.4758	11.6644	10.3652	2.49857	2.15945	2.46101	11.2979	1.30892	1.13122	1.2892	-1.90888	8
	AP3M1		9.37679	8.77755	9.30872	8.31309	2.09028	1.3798	1.99396	8.94404	1.34981	-1.12232	1.2876	-1.54858	37
	ANXA2		14.0783	13.8726	13.9174	12.3432	3.3291	2.88668	2.97777	13.5529	1.43936	1.24809	1.28746	-2.31286	21
	NUP133		8.98581	8.47727	8.90352	7.79543	2.28214	1.60419	2.1556	8.54051	1.3616	-1.04481	1.28611	-1.67606	27
	BCAP31		10.8829	10.7973	11.025	9.94764	1.91217	1.80209	2.11013	10.6632	1.16448	1.0974	1.28502	-1.64213	15
	NSF		11.0762	11.104	11.2261	10.0616	2.02036	2.05963	2.24151	10.867	1.15607	1.17856	1.28265	-1.7476	23
	PSMD7		10.0252	9.88878	10.0724	8.87981	2.21203	2.01248	2.28559	9.71655	1.23855	1.1268	1.27974	-1.78601	14
	ATP6V1D		10.6669	10.3733	10.5833	9.29112	2.59513	2.1172	2.4489	10.2287	1.35496	1.10546	1.27867	-1.91525	4
	GCLM		8.4071	7.90972	8.25205	7.02892	2.5994	1.8414	2.33454	7.89945	1.42173	1.00715	1.27686	-1.82833	17
	NAT5		11.7714	11.645	11.8138	10.6185	2.2236	2.03708	2.28996	11.4622	1.23904	1.1351	1.276	-1.79462	7
	CD84		9.67629	9.21346	9.40412	7.92853	3.35836	2.4367	2.78097	9.0556	1.53761	1.11563	1.27325	-2.18415	10
	SLC38A6		8.33929	8.23593	8.36313	7.13461	2.30486	2.1455	2.34326	8.01824	1.24924	1.16287	1.27005	-1.84501	1
	YIPF6		8.71331	8.56839	8.79909	7.73886	1.96489	1.7771	2.08525	8.45491	1.19615	1.08183	1.26943	-1.64268	26
	FAR1		9.03167	8.9852	9.14226	8.04052	1.98777	1.92476	2.14613	8.79991	1.17426	1.13704	1.26782	-1.69278	10
	KIAA0196		10.1591	9.87583	10.1838	9.15406	2.00705	1.64921	2.04166	9.8432	1.24479	1.02288	1.26629	-1.61232	11
	LIMA1		8.3858	8.2763	8.32556	6.96319	2.68069	2.48476	2.57107	7.98771	1.31776	1.22144	1.26387	-2.03429	30
	HIBCH		8.5045	8.24283	8.48173	7.34714	2.23048	1.8605	2.19556	8.14405	1.28383	1.07087	1.26372	-1.73738	3
	ARL6IP1		11.9498	11.4654	11.8971	10.9313	2.02579	1.44801	1.95323	11.5609	1.30939	-1.06844	1.26243	-1.54714	8
	ACP5		9.53001	9.1734	9.11683	7.34264	4.55473	3.55723	3.42046	8.79072	1.66935	1.30376	1.25363	-2.72845	2
	GART		9.1153	9.03546	9.06063	7.73493	2.60334	2.46319	2.50654	8.73658	1.30019	1.23019	1.25184	-2.00229	25
	NDUFS5		10.7642	10.3264	10.6915	9.69848	2.09315	1.54529	1.99041	10.3701	1.31408	-1.03079	1.2495	-1.59291	3
	COMT		12.0222	11.8471	12.0218	10.9151	2.15418	1.90791	2.15364	11.7015	1.24889	1.10615	1.24855	-1.72483	12
	TBC1D14		10.8224	10.595	10.7263	9.49514	2.50929	2.1434	2.34763	10.4097	1.33117	1.13705	1.24538	-1.88501	2
	SLC16A3		11.0002	10.6692	10.8434	9.59716	2.6445	2.10241	2.37225	10.5275	1.38771	1.10321	1.2448	-1.90571	8
	IFNGR2		12.77	12.3369	12.6837	11.6867	2.11889	1.56935	1.99588	12.3693	1.32013	-1.02273	1.24347	-1.60506	13
	UTP14C		8.18689	7.92231	8.18006	7.18041	2.009	1.67238	1.99951	7.86742	1.24787	1.03878	1.24198	-1.60994	12
	GNPTAB		9.46248	9.06037	9.37881	8.37039	2.13182	1.61325	2.0117	9.06801	1.31446	-1.00531	1.24039	-1.62183	11
	MPV17		10.1026	9.61205	9.97574	8.97423	2.18605	1.55597	2.00209	9.66615	1.35327	-1.03821	1.23935	-1.61544	16
	CYP4V2		8.68507	8.35613	8.60233	7.53874	2.21351	1.76222	2.09012	8.29557	1.30994	1.04287	1.23693	-1.68977	1
	TNFRSF1A		11.0817	10.6991	10.8542	9.55949	2.87222	2.20318	2.45323	10.5486	1.44701	1.10994	1.23591	-1.98499	3
	CMC1		8.52846	8.19785	8.37883	7.19432	2.52125	2.00489	2.27286	8.07487	1.36945	1.08899	1.23453	-1.84107	15
	HERC4		9.24366	8.96884	9.08793	7.84942	2.6285	2.17259	2.35954	8.78746	1.37192	1.13397	1.23154	-1.91593	13
	DPYSL2		13.1235	12.6245	12.9635	11.9601	2.23995	1.58487	2.0048	12.6679	1.37135	-1.03054	1.2274	-1.63331	13
	EXD2		7.99024	7.8969	8.01781	6.99838	1.98874	1.86415	2.02712	7.72583	1.20114	1.12589	1.22432	-1.65571	18
	NUP37		9.41122	9.22312	9.36961	8.30733	2.14934	1.8866	2.08822	9.07782	1.25998	1.10596	1.22416	-1.70585	37
	SRP54		10.3326	9.90348	10.2186	9.25331	2.11304	1.56936	1.95247	9.927	1.32464	-1.01643	1.224	-1.59514	8
	RNF34		9.51913	9.34548	9.45505	8.36795	2.22096	1.9691	2.12447	9.1719	1.27211	1.12785	1.21685	-1.74588	21
	DCXR		8.89988	9.11968	9.0655	8.06317	1.78598	2.07989	2.00323	8.78706	1.08134	1.2593	1.21288	-1.65163	1
	CSTF3		8.99166	8.59914	8.74071	7.53187	2.75067	2.09547	2.3115	8.46584	1.43975	1.0968	1.20988	-1.91053	11
	HSPA8		11.9776	12.033	11.9616	10.8248	2.22344	2.31046	2.19892	11.6992	1.21281	1.26028	1.19943	-1.83331	3
	ATP6V1B2		13.199	13.005	12.9589	11.7002	2.82597	2.47052	2.39275	12.7158	1.39786	1.22198	1.18355	-2.02171	15
	MRPL51		9.55127	9.47568	9.50918	8.53891	2.01722	1.91424	1.95921	9.26876	1.21631	1.15422	1.18134	-1.65847	14
	DOCK10		11.0939	10.9229	10.8795	9.69663	2.63397	2.33955	2.2703	10.6482	1.36194	1.20972	1.17387	-1.93402	15
	DHRS4		11.3991	10.8938	11.1181	10.2701	2.18701	1.54086	1.80002	10.9203	1.39361	-1.01852	1.14697	-1.56936	1
	VNN1		7.25536	7.18596	7.81048	8.50261	-2.37389	-2.49087	-1.61566	7.6886	-1.35026	-1.41681	1.08815	1.75809	4
	WDR37		9.60902	9.48496	9.32823	8.56814	2.05749	1.88796	1.6936	9.24759	1.2847	1.17884	1.05749	-1.60153	1
	CDC42SE1		7.46714	7.00386	7.51853	8.24052	-1.70927	-2.35652	-1.64945	7.55751	-1.06465	-1.4678	-1.02739	1.60548	3
	CD79B		7.15116	7.55945	7.26907	8.30465	-2.22451	-1.6762	-2.04994	7.57108	-1.33786	-1.0081	-1.23286	1.66275	2
Mo-GMCSF	OLR1	x	12.6343	7.17698	8.0383	7.99209	24.9717	-1.75944	1.03255	8.96042	12.7629	-3.44245	-1.89489	-1.95657	20
	C19orf59	x	12.1031	6.95133	8.34091	10.5283	2.97907	-11.9334	-4.55466	9.48091	6.15684	-5.77404	-2.20381	2.06679	5
	PIM1	x	11.8362	8.16375	7.74395	9.83453	4.00461	-3.18386	-4.2592	9.39461	5.43241	-2.34706	-3.13977	1.35653	12
	FBP1	x	13.1109	10.8432	9.54141	9.89987	9.26037	1.92297	-1.28206	10.8488	4.79674	-1.00392	-2.47501	-1.9305	15
	ENPP2	x	10.7141	9.03811	7.31892	6.81703	14.8978	4.66244	1.41607	8.47204	4.73072	1.48049	-2.22394	-3.14925	4
	MT1G	x	10.4368	7.58085	8.21384	6.83397	12.1493	1.67816	2.60244	8.26637	4.50159	-1.60828	-1.03708	-2.69894	6
	CCR2	x	11.32	8.16621	8.32499	8.94174	5.19916	-1.71182	-1.53341	9.18824	4.38253	-2.03077	-1.81913	-1.18632	15
	FCGR2B	x	10.0485	7.55295	7.8415	6.94342	8.60458	1.52577	1.86359	8.09659	3.86886	-1.45765	-1.19341	-2.22402	25
	MARCO	x	10.5281	7.76555	8.33511	7.69152	7.14334	1.05265	1.56221	8.58007	3.85847	-1.75871	-1.18506	-1.85131	22
	ID3	x	10.8396	9.0173	8.77337	7.64511	9.15461	2.58862	2.18595	9.06884	3.41232	-1.03637	-1.22729	-2.68279	3
	TM7SF4	x	9.44015	7.57048	7.16506	6.90863	5.78181	1.58211	1.19452	7.77108	3.1801	-1.14918	-1.52205	-1.81812	7
	HSD11B1	x	9.39675	7.77057	6.89459	6.88911	5.68686	1.84224	1.0038	7.73775	3.15796	1.02301	-1.79398	-1.80081	5
	CD69	x	10.7422	9.63076	7.37228	8.69757	4.12568	1.9095	-2.50583	9.1107	3.09834	1.43401	-3.3367	-1.33157	1
	C11orf82	x	9.35439	7.14737	7.27646	7.26862	4.24499	-1.08768	1.00544	7.76171	3.01609	-1.53086	-1.39983	-1.40746	19
	AFMID	x	9.51165	6.8538	7.56229	7.92432	3.00493	-2.10019	-1.28523	7.96302	2.9254	-2.15728	-1.32017	-1.02718	1
	PROS1	x	9.4637	8.15545	7.23278	6.89273	5.94207	2.39946	1.2658	7.93616	2.88293	1.16416	-1.62832	-2.06113	14
	MT1F	x	10.5796	7.57323	9.65707	8.46237	4.33873	-1.85207	2.28898	9.06807	2.85113	-2.81832	1.50421	-1.52171	4
	FER1L3	x	11.2882	8.9318	10.2106	8.77476	5.70994	1.115	2.70542	9.80134	2.80278	-1.82708	1.328	-2.03719	9
	ABCC3	x	11.5701	10.0436	10.2128	8.57133	7.99337	2.77457	3.11991	10.0995	2.77145	-1.03948	1.08173	-2.88411	11
	NPC1	x	10.7857	8.9747	9.81996	7.7393	8.26175	2.35448	4.23003	9.32991	2.74306	-1.27918	1.40449	-3.01178	15
	MT1A	x	10.8496	8.43735	9.10911	9.32666	2.87382	-1.85229	-1.16276	9.43068	2.67385	-1.99077	-1.24969	-1.07476	9
	MOBKL2B	x	9.36817	8.39249	7.21009	6.87069	5.64699	2.8715	1.26524	7.96036	2.65334	1.34922	-1.68211	-2.12825	4
	PDSS1	x	9.5267	7.70204	7.62475	7.70976	3.52334	-1.00536	-1.06069	8.14081	2.61333	-1.35545	-1.43005	-1.34822	5
	C15orf48	x	10.196	9.20826	7.68864	8.21714	3.94168	1.98773	-1.44244	8.82751	2.582	1.30202	-2.20208	-1.52665	2
	ANKRD22	x	8.73154	6.9365	6.99429	6.93102	3.48345	1.0038	1.04483	7.39834	2.51961	-1.37729	-1.32322	-1.38254	8
	GPR68	x	8.97303	7.70746	7.04991	6.83028	4.41603	1.83679	1.16444	7.64017	2.51902	1.04775	-1.50552	-1.75308	10
	ENPP4	x	9.37699	7.38885	7.97533	7.48247	3.71797	-1.06705	1.40724	8.05591	2.49853	-1.58783	-1.05744	-1.48807	23
	RALGDS	x	11.3501	9.23213	9.97318	9.61797	3.32219	-1.30662	1.27917	10.0433	2.47384	-1.75469	-1.04984	-1.34292	17
	CCL24	x	8.48285	6.80982	6.81878	6.74137	3.3438	1.04859	1.05512	7.21321	2.41102	-1.32261	-1.31442	-1.38687	8
	RBPJ	x	10.2621	8.60884	8.97544	8.29993	3.89658	1.23877	1.59716	9.03658	2.3384	-1.34512	-1.04329	-1.6663	12
	IL21R	x	8.85531	7.65338	7.17722	6.90579	3.86245	1.67898	1.207	7.64792	2.30919	1.00379	-1.38579	-1.67265	16
	CA2	x	10.4918	8.85325	9.50738	8.29225	4.59336	1.47529	2.32161	9.28617	2.30638	-1.34996	1.16571	-1.99159	6
	RAP2A	x	10.9132	9.46743	9.88113	8.59448	4.98883	1.8314	2.43962	9.71406	2.29603	-1.18643	1.12278	-2.17284	17
	STEAP3	x	9.38766	7.93074	8.06068	7.42507	3.89762	1.41979	1.5536	8.20104	2.27619	-1.20606	-1.10218	-1.71234	5
	PPARG	x	9.64531	8.65102	8.59461	6.95335	6.46188	3.24375	3.11936	8.46107	2.27243	1.14072	1.09698	-2.84361	5
	RTN1	x	11.5224	8.89399	10.2838	10.6604	1.81757	-3.40209	-1.29832	10.3401	2.26931	-2.72481	-1.03983	1.24855	2
	MT1H	x	8.62807	7.0588	7.34475	6.82434	3.4912	1.17646	1.43436	7.46399	2.2409	-1.32426	-1.08616	-1.55795	5
	TNS3	x	11.7951	10.1246	11.129	9.61364	4.53602	1.42504	2.8586	10.6656	2.18785	-1.45497	1.3788	-2.07332	8
	ABCG1	x	9.57642	8.38897	8.60938	7.29467	4.86266	2.1351	2.48752	8.46736	2.15705	-1.05584	1.10345	-2.25432	3
	EML4	x	9.2965	7.8323	7.6649	8.01613	2.42901	-1.1359	-1.27565	8.20246	2.13471	-1.29249	-1.45151	-1.13786	11
	ATP2C1	x	9.80106	7.95414	8.66179	8.41697	2.61007	-1.37824	1.18494	8.70849	2.13254	-1.68687	-1.0329	-1.22393	12
	GK	x	9.47612	8.00211	7.75058	8.31028	2.24363	-1.23813	-1.47396	8.38477	2.13073	-1.30375	-1.55207	-1.05299	11
	ITPR1	x	9.90679	7.83087	9.18847	8.46747	2.71194	-1.55465	1.64833	8.8484	2.08261	-2.02445	1.26582	-1.30218	6
	ARRDC4	x	10.209	9.14128	8.71066	8.68157	2.88262	1.37526	1.02036	9.18563	2.03267	-1.03122	-1.38989	-1.4182	6
	MRC1L1	x	8.6962	7.26178	7.85609	6.89656	3.48134	1.28809	1.94469	7.67766	2.02587	-1.33411	1.13165	-1.71844	11
	BANK1	x	8.47319	7.14622	7.00822	7.31913	2.22539	-1.12733	-1.24049	7.48669	1.98137	-1.26617	-1.39327	-1.12316	7
	HAMP	x	8.59298	7.54342	7.43101	6.92017	3.18834	1.54034	1.42488	7.6219	1.96031	-1.0559	-1.14146	-1.62645	16
	CLDN23	x	9.2445	8.3651	8.03761	7.44681	3.47662	1.88987	1.50608	8.27351	1.96019	1.06555	-1.17764	-1.77362	4
	UHRF1	x	8.57156	6.93289	7.84158	7.09165	2.78932	-1.11632	1.68172	7.60942	1.9482	-1.59829	1.17459	-1.43174	5
	SEL1L3	x	8.43882	7.47869	6.89138	7.12261	2.49012	1.27995	-1.17383	7.48287	1.93985	-1.00291	-1.50681	-1.28366	2
	ALPK1	x	9.30163	8.02012	8.4379	7.7463	2.93901	1.20901	1.61508	8.37649	1.89887	-1.2802	1.04349	-1.54777	16
	ANKRD57	x	9.5465	8.5861	8.36648	8.11236	2.70219	1.3887	1.1926	8.65286	1.85786	-1.04736	-1.21958	-1.45448	13
	CMAS	x	10.2655	9.11243	9.18244	8.94467	2.49816	1.12331	1.17917	9.37626	1.8522	-1.20066	-1.14379	-1.34872	14
	CYTL1	x	8.20093	6.86956	7.34836	6.91693	2.43513	-1.03338	1.34857	7.33394	1.82385	-1.37973	1.01004	-1.33516	6
	LPL	x	8.2504	7.20333	7.2014	6.91476	2.52388	1.22143	1.2198	7.39247	1.81243	-1.14009	-1.14161	-1.39253	3
	NLRP2	x	8.23895	7.46427	7.0346	6.85352	2.6125	1.52705	1.13373	7.39783	1.79143	1.04713	-1.28631	-1.45833	2
	STAC	x	8.02526	7.07231	6.84591	6.8184	2.30836	1.19244	1.01925	7.19047	1.7836	-1.08535	-1.26976	-1.29421	20
	MT1E	x	8.23492	7.078	7.29047	7.00631	2.34342	1.05095	1.21771	7.40243	1.78076	-1.25217	-1.08069	-1.31596	9
	APOC1	x	8.41688	7.3395	7.82923	6.86005	2.94206	1.39421	1.95772	7.61142	1.74771	-1.20741	1.16297	-1.68338	1
	UGP2	x	11.0915	9.79581	10.477	9.80487	2.4395	-1.0063	1.59343	10.2923	1.74014	-1.41077	1.13658	-1.40194	16
	LPAR1	x	9.27571	8.38429	8.31977	7.97464	2.46412	1.32836	1.27026	8.4886	1.72561	-1.07498	-1.12415	-1.42797	1
	ERRFI1	x	8.32106	7.57559	7.20141	7.08128	2.36162	1.40864	1.08683	7.54484	1.71264	1.02155	-1.26877	-1.37894	4
	SEMA4B	x	10.0149	8.9521	9.49498	8.51104	2.83608	1.35761	1.97787	9.24325	1.70722	-1.22362	1.19063	-1.66119	1
	VWA5A	x	8.23264	7.2697	7.37078	7.04668	2.27515	1.16718	1.25188	7.47995	1.68493	-1.15689	-1.07861	-1.35029	22
	STX6	x	9.96464	8.77575	9.36202	8.80737	2.23035	-1.02216	1.46881	9.22744	1.66693	-1.36765	1.09777	-1.338	18
	GCHFR	x	8.80848	7.86694	7.94019	7.72081	2.12532	1.1066	1.16424	8.0841	1.65218	-1.16245	-1.1049	-1.28636	7
	PARP9	x	10.1348	9.43461	9.34343	8.89197	2.36657	1.45663	1.36742	9.4512	1.60614	-1.01157	-1.07756	-1.47349	2
	LOC644615	x	8.21512	7.18084	7.60028	7.14104	2.10538	1.02798	1.37482	7.53432	1.60303	-1.27764	1.04678	-1.31338	12
	NUPR1	x	7.90003	6.9313	7.32074	6.8103	2.12835	1.08749	1.42448	7.24059	1.57947	-1.2391	1.05713	-1.34751	1
	LRRC8C	x	8.76865	8.02269	8.13334	7.59509	2.25567	1.34499	1.45221	8.12994	1.55693	-1.07717	1.00236	-1.44879	1
	NRIP3		7.95285	7.06204	7.34303	8.66383	-1.63691	-3.03519	-2.49804	7.75544	1.14664	-1.61709	-1.3309	1.87695	6
	HLA-C		7.61725	7.25435	7.49196	8.46614	-1.80112	-2.31625	-1.96453	7.70742	-1.0645	-1.36895	-1.16108	1.69198	3
Mo-GMCSFIL4 (0-72h)	CCL23	x	8.87052	13.3823	7.22919	7.0523	3.52646	80.4473	1.13045	9.13358	-1.20002	19.0105	-3.7435	-4.23182	87
	ALOX15	x	6.9203	12.409	6.86576	6.77487	1.10606	49.6634	1.06502	8.24248	-2.50044	17.9575	-2.59678	-2.76564	73
	CD1A	x	8.94703	13.6576	8.05251	7.39621	2.92984	76.7099	1.57604	9.51334	-1.48073	17.6826	-2.75266	-4.33829	41
	MMP12	x	7.05453	12.3236	6.84121	6.78738	1.20343	46.4039	1.03802	8.25168	-2.29286	16.8178	-2.65824	-2.7593	89
	CCL13	x	9.8869	13.1252	6.92374	6.89918	7.93218	74.8554	1.01717	9.20876	1.60008	15.0997	-4.87369	-4.95737	64
	CCL26	x	6.85114	12.0193	6.82221	6.82152	1.02074	36.7019	1.00048	8.12854	-2.42402	14.8332	-2.47312	-2.4743	17
	MAOA	x	7.77379	12.1035	7.27504	6.84059	1.90951	38.3962	1.3514	8.49823	-1.65226	12.1701	-2.33462	-3.155	95
	ADAM19	x	8.47087	12.7132	7.10137	9.00881	-1.4519	13.0354	-3.75143	9.32356	-1.80587	10.4805	-4.66602	-1.2438	82
	HOMER2	x	7.19745	11.489	6.92972	6.93369	1.20061	23.5117	-1.00275	8.13747	-1.91855	10.2073	-2.30976	-2.30342	97
	CCL17	x	6.93817	11.2607	6.8113	6.84342	1.06788	21.366	-1.02251	7.9634	-2.03528	9.83076	-2.22237	-2.17344	45
	DNASE1L3	x	6.88051	11.2518	6.83577	6.92884	-1.03407	20.0145	-1.06664	7.97423	-2.13424	9.69721	-2.20146	-2.06392	85
	CD209	x	8.86993	12.8287	9.61844	7.03957	3.55626	55.2967	5.97469	9.58916	-1.6463	9.44493	1.0205	-5.85468	91
	CD1B	x	12.0994	13.0495	7.1241	7.03134	33.5462	64.8129	1.06641	9.82609	4.83433	9.33995	-6.50697	-6.93908	19
	CLEC4G	x	7.37033	11.5482	7.05917	7.61027	-1.18094	15.3259	-1.46521	8.39699	-2.03731	8.88399	-2.5277	-1.72515	97
	CCL22	x	7.56027	11.2231	7.05639	6.85728	1.62787	20.6182	1.14799	8.17426	-1.53049	8.27546	-2.17026	-2.49144	26
	CD1C	x	9.0922	11.9815	7.20229	7.63456	2.74659	20.35	-1.34936	8.97764	1.08265	8.02145	-3.4232	-2.53692	81
	FCER1A	x	8.11641	12.3763	8.50051	9.01043	-1.85834	10.3096	-1.42398	9.50091	-2.61082	7.338	-2.00056	-1.40491	35
	FOXQ1	x	7.02216	10.7329	6.83002	6.89849	1.0895	14.2646	-1.04861	7.87089	-1.80092	7.27026	-2.05747	-1.96211	96
	PPP1R14A	x	7.07939	10.7842	7.00264	6.97416	1.07567	14.0259	1.01993	7.9601	-1.84128	7.08173	-1.94188	-1.9806	89
	ABCA6	x	8.90903	11.3868	7.10788	6.85571	4.1506	23.1198	1.19099	8.56485	1.26942	7.07115	-2.74532	-3.26967	95
	LAMP3	x	6.99842	10.6143	6.79794	6.76774	1.17339	14.3852	1.02116	7.7946	-1.7365	7.06016	-1.99538	-2.03758	40
	CST7	x	7.14882	10.7478	6.92842	7.00016	1.10854	13.4326	-1.05098	7.9563	-1.75015	6.92349	-2.03903	-1.94011	18
	RAP1GAP	x	6.8815	10.3554	6.74483	6.78825	1.06677	11.8524	-1.03055	7.6925	-1.75442	6.33307	-1.92875	-1.87156	53
	CTNNAL1	x	8.30402	10.9601	7.17727	6.94721	2.56118	16.1441	1.17289	8.34715	-1.03035	6.11753	-2.24993	-2.63891	79
	DUOX1	x	6.76553	10.1611	6.72972	6.81944	-1.03808	10.1376	-1.06416	7.61895	-1.80678	5.82457	-1.85218	-1.74051	36
	PALLD	x	7.38539	10.7138	6.83718	7.76343	-1.29957	7.72955	-1.90033	8.17495	-1.72855	5.81126	-2.5276	-1.33009	54
	QPRT	x	8.07798	12.0608	10.718	7.34868	1.65783	26.2108	10.3338	9.55137	-2.77673	5.69397	2.24487	-4.60335	23
	GFRA2	x	7.83315	11.1302	8.01408	7.51828	1.2439	12.226	1.4101	8.62393	-1.73001	5.6815	-1.5261	-2.15195	91
	FCER2	x	7.00226	10.2523	6.9686	6.91916	1.05929	10.0783	1.03486	7.78558	-1.72109	5.52786	-1.76171	-1.82313	18
	IL1R2	x	7.20211	10.5425	7.16726	7.39971	-1.14678	8.83229	-1.17483	8.07789	-1.83501	5.51976	-1.87987	-1.60013	85
	MOCOS	x	7.20941	10.2674	6.86072	6.90043	1.23883	10.3173	-1.0279	7.80949	-1.5158	5.4942	-1.93023	-1.87782	92
	C1QC	x	10.5607	12.9106	11.4085	6.95276	12.1928	62.1547	21.9445	10.4581	1.07368	5.47349	1.93235	-11.356	76
	CLDN1	x	7.48688	10.3472	6.96655	6.93367	1.46735	10.6555	1.02305	7.93358	-1.36291	5.32811	-1.95481	-1.99987	36
	RN7SK	x	9.1015	11.6737	7.94768	8.43682	1.58522	9.42731	-1.40361	9.28993	-1.13952	5.21901	-2.53546	-1.80638	17
	GOLGA8B	x	7.22437	10.4489	7.1255	7.50179	-1.21202	7.71191	-1.298	8.07514	-1.80346	5.1829	-1.93139	-1.48797	51
	RAMP1	x	6.93771	9.96641	6.88406	6.79619	1.10307	9.00184	1.0628	7.64609	-1.63397	4.99442	-1.69588	-1.80238	53
	ESPNL	x	6.93351	9.89592	6.81092	6.74963	1.13593	8.85372	1.0434	7.5975	-1.58445	4.9192	-1.72497	-1.79984	67
	C1QB	x	9.84737	11.7725	9.0615	7.26247	5.99976	22.7846	3.47988	9.48596	1.28468	4.87885	-1.34207	-4.67022	56
	TUBB2B	x	6.78754	9.80442	6.82599	6.8033	-1.01099	8.00621	1.01585	7.55531	-1.70264	4.75389	-1.65786	-1.68414	28
	BATF3	x	7.08995	10.166	7.04334	7.52586	-1.35276	6.23393	-1.39718	7.95629	-1.82303	4.62583	-1.88289	-1.34763	70
	GALNTL4	x	6.70667	9.59981	6.79115	6.83422	-1.09244	6.80024	-1.03031	7.48296	-1.71272	4.33745	-1.61531	-1.5678	101
	KIAA1671	x	6.79886	9.7619	7.19996	6.85541	-1.03998	7.49789	1.26976	7.65403	-1.80898	4.31054	-1.3699	-1.73944	52
	CCL15	x	6.97202	9.67958	6.86207	6.86807	1.07471	7.02017	-1.00417	7.59544	-1.54052	4.24024	-1.66251	-1.65561	48
	CD24	x	6.95674	9.69799	7.02293	6.8675	1.06381	7.11316	1.11375	7.63629	-1.60164	4.17478	-1.52982	-1.70384	93
	KRT17	x	6.83438	9.5675	6.85608	6.83626	-1.0013	6.64027	1.01383	7.52356	-1.61236	4.12372	-1.58829	-1.61026	105
	PFKP	x	8.88338	11.1158	8.7391	7.57044	2.48449	11.6748	2.24804	9.07718	-1.14377	4.10852	-1.26407	-2.84167	73
	CDR2L	x	7.114	9.78184	7.3881	6.87833	1.17746	7.48246	1.42383	7.79057	-1.59833	3.97588	-1.32177	-1.88196	76
	C17orf58	x	9.37681	11.6194	9.40598	8.1183	2.39248	11.3223	2.44136	9.63012	-1.19194	3.97038	-1.16808	-2.8517	22
	CCL4L2	x	8.04645	11.5866	10.068	8.83416	-1.72633	6.73836	2.35186	9.6338	-3.00497	3.87124	1.35116	-1.74067	14
	ACOT7	x	8.21008	10.2205	7.61972	7.0626	2.21526	8.92532	1.47133	8.27823	-1.04837	3.84311	-1.57845	-2.32241	116
	SUCNR1	x	7.66976	9.82195	7.23266	6.86539	1.74639	7.7627	1.28991	7.89744	-1.17095	3.79608	-1.58533	-2.04493	78
	SCARB1	x	9.11686	11.2334	9.4545	7.66885	2.72832	11.8314	3.44774	9.3684	-1.19048	3.64267	1.06149	-3.248	63
	MAP3K4	x	8.72216	11.1157	8.6808	8.50258	1.16439	6.11836	1.13149	9.25531	-1.44709	3.63106	-1.48917	-1.68498	88
	DUOXA1	x	6.87859	9.27519	6.79973	6.80758	1.05045	5.53127	-1.00546	7.44027	-1.47599	3.56751	-1.55892	-1.55046	20
	TACSTD2	x	7.77498	9.61378	6.86323	6.88748	1.84997	6.61754	-1.01695	7.78487	-1.00688	3.55269	-1.89426	-1.86269	45
	MATK	x	8.71191	10.1567	7.52944	6.92237	3.45704	9.41101	1.52316	8.3301	1.30297	3.54699	-1.7419	-2.6532	33
	SLAMF1	x	7.65627	9.5354	6.86129	6.82125	1.78388	6.56204	1.02814	7.71855	-1.04412	3.52311	-1.8116	-1.86258	69
	MAF	x	10.4592	12.1473	11.6387	7.22435	9.41398	30.3355	21.3231	10.3674	1.06571	3.43405	2.41381	-8.83382	8
	PDXK	x	10.8108	12.3937	10.9059	8.38918	5.35778	16.0497	5.72262	10.6249	1.13753	3.40772	1.21504	-4.70996	101
	CCL8	x	8.09968	10.4617	9.30133	6.93171	2.24695	11.551	5.16806	8.69861	-1.51459	3.39426	1.51858	-3.40321	20
	CCDC90A	x	7.8244	10.0969	7.78287	7.70534	1.08603	5.24726	1.05521	8.35238	-1.44191	3.35084	-1.48402	-1.56595	107
	CBR3	x	7.2483	9.26299	6.87042	6.82654	1.33956	5.41309	1.03088	7.55206	-1.23436	3.27371	-1.60396	-1.6535	92
	ANKRD20A1	x	6.8962	9.21095	6.91565	6.98914	-1.06654	4.66479	-1.05226	7.50298	-1.52286	3.267	-1.50247	-1.42785	94
	CLEC10A	x	10.1272	10.9409	8.21256	7.72255	5.29501	9.30754	1.40446	9.2508	1.83579	3.22679	-2.05372	-2.88436	21
	FSCN1	x	8.41279	11.328	11.1987	7.63405	1.71563	12.9416	11.8321	9.64339	-2.34664	3.21455	2.93898	-4.02597	1
	RAB33A	x	6.97956	9.28089	7.06985	7.08529	-1.07604	4.58079	-1.01076	7.6039	-1.5415	3.19761	-1.44799	-1.43257	68
	IL1RN	x	10.9249	11.7702	8.8806	8.79964	4.36271	7.83853	1.05773	10.0938	1.779	3.19622	-2.31857	-2.4524	7
	PARM1	x	8.87212	9.75782	6.86794	6.91295	3.88837	7.18441	-1.03169	8.10271	1.70458	3.14948	-2.35343	-2.28114	23
	NET1	x	7.19966	9.45168	7.14416	7.39351	-1.14381	4.16458	-1.18867	7.79725	-1.51319	3.14798	-1.57254	-1.32294	61
	HPS5	x	8.72619	10.4133	8.55672	7.34442	2.60588	8.39116	2.31705	8.76016	-1.02382	3.14518	-1.15144	-2.66796	69
	DKFZp761P0423	x	8.9229	10.3463	8.62172	6.96133	3.89487	10.447	3.16103	8.71306	1.15656	3.10208	-1.06536	-3.36763	99
	CD1E	x	8.67785	9.70283	6.85981	7.04396	3.10349	6.3154	-1.13615	8.07111	1.52281	3.09882	-2.31547	-2.038	27
	SNX8	x	8.80199	10.3638	8.45014	7.38884	2.66319	7.86238	2.08681	8.75119	1.03584	3.05804	-1.23204	-2.57104	87
	SLC7A8	x	7.68245	10.0659	9.24209	6.92096	1.69524	8.84522	4.99723	8.47785	-1.73556	3.00643	1.69848	-2.94219	20
	C1orf218	x	9.53337	11.1016	9.06718	8.36862	2.24194	6.64846	1.62288	9.51769	1.01093	2.99781	-1.36653	-2.21771	77
	HLX	x	8.47357	10.3076	7.6392	8.4965	-1.01603	3.50903	-1.81165	8.72922	-1.19387	2.98635	-2.12877	-1.17505	69
	SPINT2	x	10.8592	11.9646	9.73501	9.01565	3.58885	7.72196	1.64645	10.3936	1.38088	2.97107	-1.57856	-2.59902	63
	HLA-DOA	x	9.77963	10.3918	7.32715	7.92244	3.623	5.53784	-1.51078	8.85525	1.89786	2.90099	-2.88407	-1.909	3
	AUH	x	7.76834	9.61098	7.50015	7.43683	1.25833	4.51318	1.04487	8.07907	-1.24034	2.89167	-1.49374	-1.56076	83
	PRDM1	x	7.95719	10.426	9.14544	8.05152	-1.06757	5.18539	2.13453	8.89504	-1.91567	2.88979	1.18954	-1.79442	40
	HLA-DRB6	x	11.0779	11.0914	8.97687	7.13229	15.408	15.553	3.59147	9.56962	2.84472	2.87146	-1.50811	-5.41637	1
	CCL18	x	6.77327	8.80249	6.80567	6.75092	1.01561	4.14557	1.03868	7.28309	-1.42387	2.86672	-1.39225	-1.4461	9
	ASAP1	x	11.0037	12.7202	10.5569	10.5975	1.32512	4.35509	-1.02855	11.2196	-1.16141	2.82965	-1.58302	-1.53909	77
	RCAN1	x	8.56773	10.553	8.72922	8.39625	1.12622	4.45914	1.25961	9.06155	-1.40817	2.81171	-1.25905	-1.5859	43
	MAT2A	x	11.4583	12.7018	11.326	9.36272	4.27393	10.1194	3.8994	11.2122	1.18599	2.8081	1.08207	-3.60372	48
	SOCS1	x	7.17526	8.91033	6.87326	6.78211	1.31326	4.37177	1.06522	7.43524	-1.19746	2.78001	-1.47629	-1.57258	73
	MAN1C1	x	7.96714	9.79483	7.82133	7.72033	1.18658	4.21199	1.07251	8.32591	-1.28233	2.76815	-1.41871	-1.52159	102
	SCN9A	x	6.93987	8.81906	6.80424	6.85728	1.05891	3.89542	-1.03745	7.35511	-1.33352	2.75862	-1.46497	-1.41209	105
	PLAU	x	10.0659	10.8714	9.36767	7.42101	6.25459	10.9316	3.85482	9.4315	1.5523	2.71303	-1.04523	-4.02918	27
	SHPK	x	8.85171	10.3357	8.56782	7.83959	2.01688	5.64153	1.65661	8.8987	-1.03311	2.70756	-1.25778	-2.08365	60
	ST6GAL1	x	8.45907	10.3535	8.42006	8.45628	1.00193	3.72507	-1.02543	8.92223	-1.37856	2.69684	-1.41634	-1.38122	74
	NMNAT3	x	7.30137	9.12779	7.24276	7.13531	1.12199	3.97919	1.07732	7.70181	-1.31991	2.68697	-1.37463	-1.48092	69
	GAS6	x	9.99057	10.7954	9.48351	7.21785	6.83396	11.9384	4.80876	9.37183	1.53553	2.68248	1.08048	-4.45055	25
	C14orf173	x	10.6802	11.7082	10.7186	8.04289	6.22191	12.687	6.38947	10.2875	1.31287	2.6772	1.34829	-4.739	30
	TRPV2	x	9.80079	11.0637	9.66785	8.08784	3.27829	7.86723	2.9897	9.65504	1.1063	2.6549	1.00892	-2.9633	65
	NAGPA	x	9.78105	11.4827	9.78438	9.26613	1.42891	4.64771	1.43221	10.0786	-1.22903	2.64659	-1.22619	-1.75617	89
	C5orf20	x	8.05688	9.37291	7.501	6.95415	2.14761	5.34712	1.4609	7.97124	1.06116	2.64208	-1.38534	-2.02383	29
	CCNA1	x	7.02304	8.88434	7.09671	6.9327	1.06462	3.86813	1.12039	7.4842	-1.37665	2.63928	-1.30811	-1.46561	90
	FAM125B	x	7.97462	9.9085	8.22872	7.98814	-1.00942	3.78517	1.18146	8.525	-1.46447	2.60901	-1.22797	-1.45081	61
	MATN2	x	6.94618	8.7359	6.84396	6.89372	1.03703	3.58553	-1.03509	7.35494	-1.32754	2.60442	-1.42502	-1.37671	15
	AP2M1	x	9.87058	11.4878	9.81958	9.26604	1.52049	4.66471	1.46768	10.111	-1.18134	2.59692	-1.22384	-1.79621	102
	FLNB	x	7.63964	9.36851	7.43185	7.54169	1.07025	3.54756	-1.07911	7.99542	-1.27968	2.59024	-1.47792	-1.36958	81
	CISH	x	8.82672	9.39139	7.05616	6.88553	3.84025	5.67988	1.12555	8.03995	1.72521	2.55167	-1.97765	-2.22595	12
	CTDSPL	x	8.55404	9.43428	7.5529	6.89488	3.15832	5.81346	1.57792	8.10903	1.36133	2.50577	-1.47031	-2.32003	20
	CLEC4A	x	11.4796	12.0986	9.33982	10.2042	2.42064	3.71762	-1.82055	10.7806	1.62343	2.49328	-2.71459	-1.49108	8
	C1orf54	x	10.5748	11.4169	10.4342	8.00118	5.95283	10.6717	5.40014	10.1068	1.38322	2.47964	1.25478	-4.30374	12
	AVPI1	x	10.2314	11.191	9.0462	9.05829	2.25499	4.38526	-1.00842	9.88172	1.27428	2.47817	-1.7845	-1.76961	21
	PELP1	x	7.50449	9.18033	7.38801	7.42097	1.0596	3.38549	-1.02311	7.87345	-1.29142	2.47406	-1.40001	-1.36839	98
	SLC47A1	x	7.35399	9.07197	7.83358	6.83349	1.43445	4.71901	2.00012	7.77326	-1.33725	2.46009	1.0427	-1.91822	53
	C20orf100	x	6.89799	9.13387	7.91908	7.41115	-1.42717	3.30059	1.42201	7.84052	-1.9219	2.45096	1.05596	-1.34665	23
	PNPLA7	x	8.16109	9.43893	7.81461	7.1802	1.97367	4.78569	1.5523	8.14871	1.00862	2.44566	-1.26059	-1.95682	38
	CFB	x	7.33348	8.8465	7.28072	6.79941	1.44801	4.13271	1.39601	7.56503	-1.17409	2.43087	-1.21783	-1.7001	43
	TUBB6	x	9.02778	10.0296	8.23159	7.71347	2.48684	4.98011	1.43209	8.75061	1.21182	2.42669	-1.43298	-2.05216	43
	CCR7	x	6.91491	8.67331	6.92347	7.08748	-1.12706	3.0018	-1.12039	7.39979	-1.39947	2.4175	-1.39119	-1.2417	36
	PPP1R16B	x	7.00109	8.7083	6.93338	7.1116	-1.07961	3.02451	-1.13149	7.43859	-1.35426	2.41113	-1.41933	-1.2544	54
	INSIG2	x	8.9845	10.0584	8.57128	7.5429	2.71622	5.71791	2.03974	8.78927	1.14491	2.41016	-1.16311	-2.37244	54
	GPD1L	x	8.27644	10.0922	8.616	8.3237	-1.0333	3.40695	1.2246	8.82709	-1.46474	2.40346	-1.15756	-1.41754	60
	SLC27A3	x	9.21202	10.1989	7.72249	8.60578	1.52229	3.01695	-1.84458	8.9348	1.21186	2.40178	-2.31708	-1.25616	25
	SPTAN1	x	9.47895	10.4636	8.63892	8.24758	2.34789	4.64613	1.3116	9.20726	1.20722	2.38889	-1.48282	-1.94488	57
	ZBTB46	x	8.03591	9.19235	7.54105	7.01654	2.02703	4.51838	1.43845	7.94646	1.06396	2.37164	-1.32447	-1.90517	89
	GPX3	x	9.41841	9.73532	7.60108	7.21089	4.6188	5.75345	1.31056	8.49142	1.9013	2.36837	-1.85362	-2.42929	7
	EVL	x	11.2247	12.142	10.2106	10.0189	2.30664	4.35646	1.1421	10.8991	1.25323	2.36682	-1.61155	-1.84057	44
	MAP1S	x	9.53256	10.802	9.12986	8.77808	1.68703	4.067	1.27614	9.56062	-1.01964	2.36424	-1.34795	-1.72016	78
	LEPREL1	x	7.10036	8.61426	6.94984	6.83468	1.2022	3.43325	1.0831	7.37479	-1.20951	2.36113	-1.34252	-1.45408	67
	PON2	x	8.98424	10.5734	9.29191	8.4909	1.4077	4.23529	1.74232	9.33511	-1.27533	2.35918	-1.0304	-1.79528	78
	LMNA	x	9.49066	10.598	9.9479	7.42476	4.18695	9.02075	5.74832	9.36533	1.09076	2.35002	1.49751	-3.83857	59
	FABP5	x	9.6805	10.5329	9.58934	7.42907	4.76155	8.59707	4.46997	9.30795	1.29464	2.33747	1.21536	-3.6779	10
	MAP4K1	x	7.46598	9.5763	7.84389	8.53722	-2.10125	2.05491	-1.61702	8.35585	-1.85301	2.3302	-1.42598	1.13396	4
	MCOLN2	x	7.19978	8.74849	7.15764	7.01728	1.13485	3.32008	1.10218	7.5308	-1.2579	2.32574	-1.29518	-1.42753	33
	ITM2C	x	7.34937	9.00003	7.5509	7.27689	1.05152	3.30154	1.20916	7.7943	-1.36125	2.30654	-1.18378	-1.43138	5
	CD226	x	7.47387	8.72163	7.00184	6.89239	1.49639	3.55349	1.07882	7.52243	-1.03423	2.29612	-1.43454	-1.54761	50
	C2	x	7.94417	9.44963	8.46882	7.14522	1.73983	4.93965	2.50289	8.25196	-1.23781	2.29369	1.1622	-2.15358	9
	DUSP5	x	9.30873	10.4138	7.94476	9.19899	1.07904	2.32105	-2.38539	9.21657	1.06596	2.29299	-2.41464	-1.01226	5
	SLC25A25	x	8.67126	10.3379	8.37877	9.19176	-1.43445	2.21324	-1.75685	9.14492	-1.38863	2.28624	-1.70073	1.033	24
	CRH	x	6.89334	8.47064	6.90113	6.85302	1.02834	3.06868	1.03391	7.27953	-1.30694	2.28328	-1.2999	-1.34398	23
	SCRN1	x	7.62535	9.4725	7.75787	8.27063	-1.56404	2.30038	-1.42678	8.28159	-1.57597	2.28297	-1.43765	-1.00762	36
	NUB1	x	9.60579	11.0128	9.37324	9.32212	1.21729	3.22816	1.03607	9.82849	-1.16691	2.27255	-1.37102	-1.42047	54
	C9orf61	x	7.28139	8.54774	6.84641	6.81278	1.38378	3.3287	1.02358	7.37208	-1.06488	2.25896	-1.4396	-1.47355	21
	AP2A2	x	7.497	9.14354	7.99406	7.25987	1.17864	3.69011	1.66346	7.97362	-1.39148	2.25	1.01427	-1.64006	23
	RFTN1	x	8.74364	10.5268	8.59201	9.60323	-1.81452	1.89684	-2.01561	9.36642	-1.53984	2.23516	-1.71049	1.17838	5
	SLC44A1	x	11.1347	11.2901	8.7256	9.39246	3.34555	3.72593	-1.5876	10.1357	1.99859	2.22589	-2.65758	-1.67395	4
	RASGRP3	x	7.66724	9.20042	8.48778	6.8499	1.76216	5.10009	3.11209	8.05133	-1.30504	2.21773	1.35327	-2.29968	16
	ZC3H3	x	9.13829	10.5385	8.99825	8.88376	1.19295	3.14867	1.08259	9.3897	-1.19037	2.21729	-1.31171	-1.42005	97
	N4BP1	x	8.72278	9.56633	7.97228	7.42732	2.45455	4.4046	1.45898	8.42218	1.23166	2.21016	-1.36594	-1.99288	52
	GADD45A	x	7.41588	9.12215	7.34776	8.02751	-1.52799	2.1356	-1.60187	7.97832	-1.47677	2.20966	-1.54817	1.03468	33
	PTMS	x	7.8539	9.04433	7.66672	7.0533	1.74184	3.97523	1.52989	7.90456	-1.03574	2.20346	-1.17923	-1.80408	62
	MSC	x	7.32537	8.56135	6.92773	6.90142	1.3416	3.16002	1.01841	7.42897	-1.07445	2.1922	-1.41543	-1.44148	23
	VASH1	x	9.00893	9.71317	8.05306	7.54957	2.74987	4.48033	1.41764	8.58118	1.34513	2.1916	-1.44205	-2.04431	21
	MICAL1	x	8.2258	9.8194	8.086	8.62699	-1.32059	2.28534	-1.45496	8.68955	-1.37912	2.18836	-1.51945	-1.04432	48
	LPP	x	9.72839	11.1107	9.81732	9.27414	1.37007	3.57166	1.45718	9.98264	-1.19271	2.18565	-1.12141	-1.6341	103
	ADAM8	x	9.63846	10.6828	8.62157	9.28502	1.2776	2.63496	-1.58386	9.55696	1.05812	2.18228	-1.91241	-1.20743	16
	ADAMTSL4	x	8.17425	9.08563	7.2753	7.3544	1.76522	3.32012	-1.05636	7.97239	1.15018	2.1633	-1.62124	-1.53474	40
	WNT5B	x	6.97992	8.42618	6.87937	6.96782	1.00842	2.74797	-1.06323	7.31332	-1.25998	2.16274	-1.35093	-1.27059	93
	MAP1A	x	7.17693	8.59593	7.04986	7.11758	1.04199	2.7863	-1.04806	7.48508	-1.23811	2.15974	-1.35211	-1.29011	87
	BCAR3	x	7.60715	8.8537	7.59177	6.91959	1.61056	3.82142	1.59348	7.74305	-1.09878	2.15943	-1.11056	-1.76965	32
	CARD9	x	10.0313	11.4671	9.94592	9.98412	1.03328	2.79534	-1.02684	10.3571	-1.25337	2.15844	-1.32978	-1.29503	91
	RASSF7	x	8.86346	10.1088	8.63515	8.3879	1.39045	3.29645	1.18694	8.99883	-1.09837	2.15842	-1.2867	-1.52724	43
	TSKU	x	7.11034	8.44052	6.90726	6.86747	1.18334	2.97532	1.02796	7.3314	-1.16559	2.15714	-1.34177	-1.37929	79
	TOP1MT	x	8.43826	9.8935	8.49082	8.31854	1.08652	2.97927	1.12683	8.78528	-1.27193	2.1558	-1.22643	-1.38198	108
	TPM2	x	7.23004	8.64358	7.14041	7.12883	1.07267	2.8575	1.00806	7.53571	-1.236	2.15526	-1.31522	-1.32582	58
	HMG20B	x	10.0471	11.3996	9.89971	9.84298	1.15197	2.94156	1.04011	10.2973	-1.18941	2.1469	-1.31735	-1.37018	91
	JUP	x	9.66002	10.2751	8.46567	8.29892	2.56881	3.93444	1.12253	9.17493	1.39968	2.1438	-1.63496	-1.83529	2
	TIAF1	x	9.56204	10.9372	9.53311	9.31792	1.18436	3.07226	1.16085	9.83757	-1.21044	2.143	-1.23495	-1.4336	92
	ARHGAP10	x	7.71892	8.99415	7.66664	7.23245	1.40101	3.39098	1.35115	7.90304	-1.13612	2.13038	-1.17805	-1.59172	120
	ACTA2	x	9.48767	9.95434	7.62228	8.39901	2.12676	2.93901	-1.71325	8.86582	1.53884	2.12655	-2.3678	-1.38205	1
	DNAJB2	x	8.45106	9.92187	8.56906	8.39174	1.04197	2.88812	1.13078	8.83343	-1.30348	2.12644	-1.20111	-1.3582	86
	LOR	x	6.81645	8.25902	6.84076	6.77203	1.03126	2.80303	1.04879	7.17206	-1.27953	2.12425	-1.25815	-1.31954	43
	RHBDF1	x	7.16796	8.47204	7.01348	6.89106	1.21158	2.99173	1.08856	7.38614	-1.16326	2.12271	-1.29473	-1.40939	86
	C10orf33	x	7.23862	8.70203	7.55687	6.98797	1.18974	3.28082	1.48339	7.62137	-1.30383	2.115	-1.04572	-1.55122	98
	TSPAN32	x	10.3206	11.7085	9.6256	10.86	-1.45336	1.80063	-2.3529	10.6287	-1.23805	2.11378	-2.00427	1.17391	2
	DPP9	x	8.34162	9.6997	8.47629	7.98042	1.28449	3.29272	1.41017	8.62451	-1.21663	2.107	-1.1082	-1.56275	114
	RAB7B	x	8.0647	9.14496	8.34802	6.73212	2.51853	5.32521	3.06504	8.07245	-1.00539	2.10309	1.21047	-2.53209	20
	LTB	x	8.73938	9.63869	7.69679	8.19414	1.45927	2.72179	-1.41161	8.56725	1.12672	2.10153	-1.82825	-1.29514	12
	MFSD6	x	8.17134	9.48913	7.67573	8.34336	-1.12664	2.21263	-1.58846	8.41989	-1.18801	2.09833	-1.675	-1.05448	43
	JAG1	x	7.43148	8.67784	7.30656	7.02098	1.32914	3.15328	1.2189	7.60921	-1.13111	2.09743	-1.23341	-1.50341	100
	CDH2	x	7.10683	8.45893	7.0031	6.99853	1.07795	2.75184	1.00317	7.39185	-1.21843	2.09519	-1.30926	-1.31341	35
	DHRS11	x	7.21035	8.5633	7.2119	7.00488	1.15306	2.94531	1.1543	7.49761	-1.22032	2.09317	-1.21901	-1.4071	32
	FHOD1	x	9.97105	10.9401	9.33902	9.2879	1.60564	3.14318	1.03607	9.88452	1.06182	2.07856	-1.45952	-1.51217	66
	SAMD9L	x	8.70466	9.68026	8.17844	7.93938	1.6997	3.34239	1.18022	8.62569	1.05627	2.07711	-1.36343	-1.60916	73
	CCDC6	x	10.5752	11.8094	10.1657	10.4702	1.0755	2.53018	-1.235	10.7551	-1.13282	2.07667	-1.50465	-1.21835	84
	AIFM1	x	8.84204	10.1697	9.34902	8.11465	1.65564	4.15571	2.35278	9.11885	-1.21152	2.07175	1.17297	-2.00583	48
	CBLB	x	8.22009	9.4301	8.22111	7.64758	1.48711	3.44027	1.48816	8.37972	-1.117	2.07108	-1.11621	-1.6611	18
	RABGAP1	x	8.75572	10.0472	8.95756	8.23111	1.43854	3.52132	1.65457	8.9979	-1.18278	2.06953	-1.02835	-1.70148	76
	ASCL2	x	8.27633	9.88376	8.60963	8.56813	-1.22417	2.48911	1.02918	8.83446	-1.47236	2.06952	-1.16864	-1.20275	53
	TNFRSF4	x	7.00773	8.38617	7.0259	6.94635	1.04347	2.71288	1.05669	7.34154	-1.26034	2.06284	-1.24456	-1.31511	23
	SLC2A1	x	8.36195	9.16992	7.88653	7.10758	2.38564	4.17665	1.71589	8.13149	1.1732	2.05398	-1.18506	-2.03343	13
	RHBDD2	x	10.431	10.9619	8.83916	9.46406	1.95474	2.82416	-1.5421	9.92403	1.42106	2.05319	-2.12118	-1.37551	5
	P4HA2	x	8.20669	9.22294	8.51107	6.80434	2.64332	5.34652	3.2642	8.18626	1.01426	2.0515	1.2525	-2.60615	22
	DOCK1	x	7.83504	8.86313	7.72806	6.89189	1.92273	3.92105	1.78531	7.82953	1.00383	2.04713	-1.07287	-1.91539	38
	AK2	x	9.15167	10.4188	9.25176	8.7239	1.34515	3.23748	1.44179	9.38653	-1.17679	2.04524	-1.09792	-1.58297	75
	CALCRL	x	6.96293	8.30975	6.87054	6.96859	-1.00393	2.53356	-1.07032	7.27795	-1.24403	2.04457	-1.3263	-1.23916	52
	DSE	x	11.483	11.8148	10.0525	9.78986	3.23369	4.06986	1.19963	10.785	1.62221	2.04168	-1.66156	-1.99333	8
	RUNX1	x	8.32005	9.21832	7.72861	7.52098	1.73998	3.24303	1.15478	8.19699	1.08904	2.02979	-1.38356	-1.59771	73
	CLIP2	x	7.90684	9.04379	7.61323	7.55612	1.2752	2.80434	1.04038	8.02999	-1.08911	2.01922	-1.33493	-1.38883	96
	CARM1	x	10.2184	11.209	10.1781	9.19578	2.03165	4.03669	1.97567	10.2003	1.01261	2.01207	-1.01552	-2.0063	60
	KLHL3	x	7.20763	8.40507	7.00039	6.98027	1.17069	2.68476	1.01404	7.39834	-1.14133	2.00935	-1.31763	-1.33614	61
	GFOD1	x	7.49739	8.95147	7.42208	7.91124	-1.33224	2.05655	-1.40363	7.94555	-1.36429	2.00823	-1.4374	-1.02406	29
	HSPB1	x	9.6676	10.1894	9.2806	7.60201	4.18605	6.01001	3.20114	9.1849	1.39735	2.00624	1.06858	-2.9957	15
	CMTM8	x	7.67221	8.75076	7.31926	7.24645	1.34328	2.83689	1.05176	7.74717	-1.05333	2.00498	-1.34528	-1.41492	57
	BTBD12	x	7.69871	8.74322	7.37186	7.14564	1.4672	3.02635	1.16976	7.73986	-1.02893	2.00467	-1.29056	-1.50965	99
	AARS	x	10.446	11.2507	10.6093	8.69347	3.36955	5.88561	3.77335	10.2499	1.14562	2.00115	1.28292	-2.94118	33
	ANPEP	x	10.4809	11.1293	9.4765	9.42866	2.07377	3.25046	1.03371	10.1288	1.27638	2.00064	-1.57172	-1.62471	1
	TSPAN33	x	7.609	8.90736	7.92876	7.19161	1.33551	3.28467	1.66688	7.90918	-1.2313	1.99748	1.01366	-1.64441	89
	CD276	x	8.81222	9.40673	8.63053	6.78592	4.07358	6.15095	3.59156	8.40885	1.32259	1.99706	1.16609	-3.08	18
	CLECL1	x	8.80495	9.21457	7.89466	6.95593	3.60257	4.7854	1.91684	8.21753	1.50256	1.9959	-1.25081	-2.39761	3
	PKIB	x	7.25115	8.58403	7.68293	6.86059	1.3109	3.30223	1.76828	7.59467	-1.26885	1.9853	1.06308	-1.66334	12
	FZD2	x	7.99907	9.08081	7.91603	7.3815	1.53428	3.24745	1.44846	8.09435	-1.06827	1.98131	-1.13157	-1.63904	83
	DDX24	x	8.84837	10.4465	9.18489	9.36584	-1.43144	2.11508	-1.13363	9.4614	-1.52947	1.97945	-1.21126	-1.06848	42
	CDKN1A	x	11.8207	13.0339	11.1455	12.2232	-1.32177	1.75406	-2.11068	12.0558	-1.17701	1.96984	-1.87947	1.12301	5
	ARID5B	x	8.40227	9.34968	8.06875	7.67566	1.65475	3.19102	1.3132	8.37409	1.01972	1.96645	-1.23571	-1.62274	72
	SLC25A23	x	8.01886	9.09387	7.95495	7.41375	1.5211	3.20455	1.45519	8.12036	-1.07289	1.96362	-1.12148	-1.63196	39
	CSNK2B	x	11.4392	12.406	11.2364	10.7022	1.66668	3.25754	1.44812	11.446	-1.00469	1.94538	-1.15633	-1.67452	105
	C20orf117	x	8.44298	9.4985	8.48806	7.72428	1.6457	3.42053	1.69793	8.53846	-1.06842	1.94537	-1.03555	-1.75829	69
	PTGES2	x	8.84703	9.819	8.85518	7.93949	1.87585	3.6795	1.88647	8.86518	-1.01266	1.937	-1.00695	-1.89959	71
	RRP1B	x	7.28128	8.54112	7.31902	7.20812	1.05202	2.51926	1.0799	7.58739	-1.23637	1.93688	-1.20444	-1.30068	65
	BCL2L1	x	9.79193	10.5859	9.75531	8.40372	2.61753	4.53832	2.55193	9.63421	1.11552	1.93413	1.08756	-2.34647	65
	DBNDD2	x	12.2762	12.7594	11.7621	10.4387	3.57402	4.99585	2.50254	11.8091	1.38233	1.93227	-1.03311	-2.58542	21
	MGC4677	x	8.68274	10.6122	9.31012	10.0572	-2.59274	1.46919	-1.67841	9.66557	-1.97633	1.92737	-1.27938	1.31188	2
	ABL2	x	7.1299	8.24247	6.90988	6.90392	1.16957	2.52898	1.00414	7.29654	-1.12244	1.92643	-1.30737	-1.31278	91
	P2RY11	x	8.6019	9.09413	7.91284	7.01212	3.01004	4.23398	1.86701	8.15525	1.36287	1.91704	-1.18297	-2.20859	15
	HCP5	x	10.422	11.0304	9.47445	9.44637	1.96648	2.99801	1.01965	10.0933	1.25588	1.91467	-1.53566	-1.56584	2
	CCND1	x	7.19849	8.78982	8.68881	6.76254	1.3528	4.07636	3.80072	7.85992	-1.58164	1.90515	1.77632	-2.13965	2
	ANKRD37	x	8.80856	9.60046	9.00568	7.27085	2.90333	5.02668	3.3284	8.67139	1.09975	1.90405	1.26076	-2.64	3
	VDR	x	7.50191	8.4522	7.08115	7.08579	1.33434	2.57829	-1.00322	7.53026	-1.01985	1.89466	-1.3652	-1.36082	89
	MFSD3	x	8.52188	9.51241	8.56299	7.77291	1.68059	3.33918	1.72916	8.59255	-1.0502	1.89193	-1.0207	-1.76496	93
	RASL10A	x	7.05285	8.26484	7.00204	7.0632	-1.0072	2.30001	-1.0433	7.34573	-1.22509	1.89095	-1.269	-1.21633	87
	SUSD2	x	6.94515	8.13042	6.91386	6.85784	1.06238	2.41592	1.03959	7.21182	-1.20303	1.89028	-1.2294	-1.27808	41
	RNF19B	x	9.35992	10.4981	8.63335	9.82972	-1.38492	1.58934	-2.29162	9.58027	-1.16502	1.88927	-1.92776	1.18875	3
	CDCP1	x	7.4826	8.40236	7.19373	6.89041	1.50753	2.85195	1.23398	7.49228	-1.00673	1.87916	-1.2299	-1.51768	49
	ISYNA1	x	7.04663	8.23743	6.98477	7.04335	1.00228	2.28799	-1.04144	7.32805	-1.21539	1.87824	-1.26863	-1.21815	87
	APPL2	x	9.2686	10.4435	10.1693	8.28482	1.97764	4.46508	3.69213	9.54156	-1.20828	1.86858	1.54515	-2.38954	14
	SPATA20	x	8.9019	9.87053	8.85015	8.25343	1.5675	3.06758	1.51227	8.969	-1.04761	1.86804	-1.08587	-1.64213	62
	HARS2	x	9.28665	10.2817	9.22653	8.72858	1.4723	2.93449	1.41221	9.38087	-1.06748	1.86715	-1.11291	-1.57166	92
	HLA-DPA1	x	13.8149	14.1264	12.3263	12.6378	2.26113	2.80601	-1.24101	13.2264	1.50373	1.86613	-1.86613	-1.50373	6
	WFS1	x	7.44186	8.40141	7.288	6.87447	1.48183	2.88174	1.33194	7.50143	-1.04216	1.86603	-1.15945	-1.54431	31
	SLC45A4	x	7.80454	8.92483	7.8207	7.5543	1.1894	2.58566	1.2028	8.02609	-1.16599	1.86443	-1.153	-1.38683	116
	PARP12	x	8.8023	9.54022	8.06447	8.18361	1.53547	2.56082	-1.08609	8.64765	1.11315	1.85648	-1.49815	-1.3794	9
	CTNS	x	8.64165	9.45882	8.48464	7.68078	1.94649	3.4296	1.74576	8.56647	1.05349	1.85619	-1.05836	-1.84765	47
	GADD45G	x	7.39223	8.38137	7.06383	7.12436	1.20403	2.39	-1.04285	7.49045	-1.07045	1.85436	-1.34408	-1.28885	50
	PEMT	x	8.40214	9.51977	8.27487	8.32462	1.05521	2.28969	-1.03509	8.63035	-1.17138	1.85243	-1.27941	-1.23604	84
	ARL2	x	9.24281	10.171	9.57178	8.14794	2.13593	4.06455	2.68297	9.28338	-1.02852	1.85012	1.22128	-2.19686	42
	SUOX	x	9.22605	9.88969	9.03365	7.86183	2.57437	4.07799	2.25296	9.00281	1.16736	1.84918	1.02161	-2.2053	55
	MTHFD1L	x	7.81638	8.63793	7.49535	7.06193	1.68699	2.98142	1.35043	7.7529	1.04499	1.84681	-1.19544	-1.61437	48
	TPM1	x	8.17953	9.05159	8.04705	7.39318	1.7247	3.15667	1.57338	8.16784	1.00814	1.84517	-1.08733	-1.71078	14
	UBE2F	x	10.9474	11.7096	10.6156	10.048	1.8653	3.16371	1.48205	10.8302	1.08467	1.83967	-1.16034	-1.71969	69
	SOX8	x	6.92734	8.04407	6.85678	6.83203	1.06829	2.31664	1.0173	7.16505	-1.17912	1.83912	-1.23823	-1.25965	25
	PIP5K1C	x	9.35967	10.3022	9.1821	8.88471	1.38989	2.67116	1.22892	9.43217	-1.05154	1.8277	-1.18926	-1.46151	84
	ZNF296	x	7.75995	9.39594	8.09538	8.8533	-2.13368	1.45664	-1.69105	8.52614	-1.70078	1.82741	-1.34795	1.25454	1
	CCDC46	x	6.945	7.96496	6.78968	6.68861	1.19449	2.42225	1.07257	7.09706	-1.11116	1.825	-1.23746	-1.32726	68
	PPAP2A	x	6.85755	8.04245	6.92066	6.89784	-1.02832	2.21086	1.01595	7.17962	-1.25013	1.8186	-1.19662	-1.2157	32
	TCEA2	x	7.68195	8.83569	7.69558	7.69782	-1.01106	2.20055	-1.00156	7.97776	-1.22757	1.81244	-1.21603	-1.21414	61
	LUZP1	x	8.82235	9.88296	8.83779	8.55756	1.20146	2.50602	1.21439	9.02516	-1.15094	1.81227	-1.13869	-1.38281	51
	FAM129B	x	11.3195	11.5209	10.4216	9.3915	3.8053	4.37527	2.04222	10.6634	1.57584	1.81193	-1.18245	-2.41475	14
	CD86	x	11.1575	12.1456	11.1925	10.6591	1.41271	2.80225	1.44738	11.2887	-1.09519	1.81117	-1.06894	-1.54711	29
	SLC11A2	x	10.2156	10.8652	10.1853	8.77184	2.72023	4.26752	2.66371	10.0095	1.15358	1.80966	1.1296	-2.35813	21
	CTPS	x	7.43728	8.4587	7.3496	7.17528	1.19914	2.43415	1.12843	7.60522	-1.12345	1.80686	-1.19384	-1.34717	47
	C1QA	x	8.15386	8.99471	8.52461	6.9001	2.38462	4.27111	3.08337	8.14332	1.00733	1.80424	1.30251	-2.36726	24
	MYOM1	x	7.36463	8.36829	7.2455	7.09247	1.20761	2.42136	1.11191	7.51772	-1.11195	1.80321	-1.20767	-1.34281	60
	GLS	x	7.30785	8.35251	7.43993	6.94258	1.28812	2.65723	1.41162	7.51072	-1.15098	1.79228	-1.05029	-1.48261	37
	ARV1	x	8.05941	8.9144	8.0363	7.28291	1.71297	3.09834	1.68576	8.07325	-1.00964	1.79147	-1.02595	-1.72949	69
	ITPRIPL1	x	6.92918	7.99505	6.83663	6.85778	1.05074	2.19965	-1.01477	7.15466	-1.16917	1.79053	-1.24663	-1.22848	38
	C1orf24	x	11.3625	10.784	7.96793	9.66637	3.24035	2.1699	-3.2455	9.9452	2.67085	1.78856	-3.93747	-1.21321	1
	HAGH	x	9.32288	10.2402	9.13892	8.91211	1.32939	2.51062	1.17025	9.40353	-1.05749	1.78593	-1.20131	-1.40583	115
	C20orf11	x	10.0883	11.0042	9.97801	9.61862	1.38483	2.61286	1.28289	10.1723	-1.05994	1.78005	-1.14415	-1.46781	75
	CH25H	x	9.54691	8.93734	6.98167	6.9579	6.01685	3.9434	1.01661	8.10595	2.71501	1.77939	-2.17993	-2.21615	2
	DHRS2	x	6.83468	8.00313	6.95714	6.89663	-1.04387	2.15323	1.04283	7.17289	-1.26419	1.77797	-1.16131	-1.21106	12
	SLC7A1	x	8.26728	8.99965	7.98178	7.43161	1.78468	2.965	1.46425	8.17008	1.0697	1.77716	-1.13942	-1.66841	5
	CCDC106	x	8.25946	9.15009	8.48044	7.39557	1.81994	3.37413	2.12119	8.32139	-1.04386	1.77608	1.11655	-1.89976	44
	MAD2L2	x	9.4503	10.2346	8.84355	9.10025	1.27461	2.19519	-1.19474	9.40718	1.03034	1.77452	-1.47798	-1.23707	37
	TOMM34	x	8.21737	9.28245	8.38873	7.93214	1.21861	2.54968	1.37229	8.45517	-1.1792	1.77433	-1.04713	-1.43697	43
	LOC728006	x	8.73886	9.4232	8.77468	7.44933	2.44449	3.92822	2.50594	8.59652	1.1037	1.7736	1.13144	-2.21482	35
	NUDT16	x	7.91273	8.96838	7.83137	7.85464	1.04109	2.16406	-1.01626	8.14178	-1.17206	1.7735	-1.24006	-1.22022	26
	PPFIBP2	x	9.20039	10.1931	9.37505	8.69988	1.41472	2.81523	1.59679	9.36711	-1.1225	1.77276	1.00552	-1.58802	29
	AP1B1	x	9.42622	10.5558	10.1324	8.80765	1.53535	3.35933	2.50491	9.73052	-1.23482	1.77188	1.32123	-1.89588	10
	KIAA0355	x	8.12554	9.12057	8.22656	7.71479	1.32938	2.64961	1.4258	8.29687	-1.12609	1.76995	-1.04994	-1.497	82
	TMEM149	x	9.98768	10.7114	9.84952	9.00228	1.97986	3.26966	1.79906	9.88772	1.07174	1.76991	-1.02683	-1.84733	7
	NOD1	x	8.72617	8.99622	7.70438	7.27139	2.74116	3.30543	1.35003	8.17454	1.46574	1.76746	-1.38526	-1.87014	4
	KIAA0182	x	8.58262	9.6189	8.37866	8.6176	-1.02454	2.0018	-1.18013	8.79945	-1.16217	1.76474	-1.33866	-1.13433	45
	SPATS2L	x	8.72059	9.29206	8.53717	7.36427	2.56031	3.80473	2.25464	8.47852	1.18269	1.75752	1.04149	-2.16483	13
	INTS3	x	8.98557	9.85172	8.78505	8.53745	1.36426	2.48677	1.18723	9.03995	-1.03841	1.75537	-1.19325	-1.41666	29
	HLA-DMA	x	13.1443	13.6872	12.6671	12.0044	2.20355	3.21045	1.58297	12.8758	1.2046	1.75497	-1.15561	-1.82937	17
	FOXK1	x	7.93096	9.0122	8.19501	7.6668	1.20093	2.54101	1.44213	8.20124	-1.20604	1.75438	-1.00433	-1.44838	65
	MGC16121	x	7.28317	8.2072	7.2448	6.85048	1.34975	2.56102	1.31432	7.39641	-1.08166	1.75417	-1.11081	-1.45996	47
	GPSM1	x	7.81967	8.62202	7.35559	7.4573	1.28553	2.24188	-1.07305	7.81365	1.00418	1.75124	-1.37369	-1.28018	56
	KCNK6	x	9.4756	9.88511	8.74345	8.21031	2.40376	3.19276	1.44708	9.07862	1.31675	1.74895	-1.26152	-1.82552	20
	FLJ25006	x	7.40504	8.38766	7.27018	7.26231	1.10399	2.18154	1.00547	7.5813	-1.12995	1.7488	-1.24067	-1.24745	68
	NRBP2	x	8.79552	9.51443	8.61414	7.91211	1.84472	3.0363	1.62679	8.70905	1.06177	1.74761	-1.068	-1.73741	29
	RTKN	x	7.07176	8.01711	6.91774	6.84068	1.17371	2.26017	1.05486	7.21182	-1.10195	1.74749	-1.2261	-1.29338	53
	GPR137	x	9.65073	10.3804	9.53626	8.73689	1.88405	3.12423	1.74035	9.57607	1.05311	1.74633	-1.02798	-1.78903	42
	SGSM2	x	10.4445	11.485	10.5915	10.2023	1.18285	2.43307	1.30968	10.6808	-1.17799	1.74615	-1.06387	-1.39332	104
	PEA15	x	12.5024	12.5655	11.3668	10.6169	3.69484	3.86	1.68166	11.7629	1.6696	1.74424	-1.31595	-2.21299	8
	L3MBTL2	x	8.79701	9.78639	8.99606	8.35761	1.35604	2.6922	1.55666	8.98427	-1.1386	1.74366	1.00821	-1.54398	81
	SNRPN	x	8.29004	9.45762	8.7714	8.11145	1.13178	2.54236	1.58004	8.65763	-1.29019	1.74109	1.08205	-1.46021	36
	C6orf106	x	7.74498	8.66323	7.60113	7.45082	1.22617	2.31725	1.10981	7.86504	-1.08678	1.73892	-1.20073	-1.33258	104
	RBMS2	x	7.37098	8.28293	7.09051	7.1946	1.13005	2.12628	-1.07482	7.48475	-1.08206	1.7389	-1.31425	-1.22277	87
	TXN	x	11.5879	12.2042	11.2334	10.602	1.9806	3.03605	1.5491	11.4069	1.13369	1.73788	-1.12777	-1.74699	24
	CTSC	x	11.631	11.8234	10.4287	10.2338	2.63379	3.00964	1.14459	11.0292	1.51758	1.73409	-1.51627	-1.73559	3
	TTC9C	x	7.525	8.30835	7.29807	6.93595	1.50426	2.58902	1.28531	7.51684	1.00567	1.73088	-1.16374	-1.49577	63
	WDR54	x	8.88373	9.73234	9.37258	7.78082	2.14788	3.86781	3.01417	8.94237	-1.04148	1.72904	1.34743	-2.23697	7
	C9orf46	x	9.97295	10.5306	10.0877	8.3727	3.03196	4.46249	3.28291	9.74099	1.17443	1.72861	1.27166	-2.58164	34
	SLC46A3	x	9.80461	10.292	9.50108	8.41423	2.62147	3.67515	2.12409	9.50298	1.23254	1.7279	-1.00132	-2.1269	5
	CD59	x	7.39529	8.19022	7.17904	6.84045	1.46901	2.54872	1.26452	7.40125	-1.00414	1.72784	-1.16652	-1.47509	29
	UBN1	x	9.56376	10.6181	9.60749	9.53367	1.02108	2.12049	1.05251	9.83075	-1.2033	1.7259	-1.16737	-1.22866	79
	IL8RBP	x	7.78591	8.72073	7.94651	7.28602	1.41411	2.70328	1.58062	7.93479	-1.10871	1.72421	1.00816	-1.56783	22
	RRS1	x	7.84023	8.81648	7.88276	7.58342	1.19483	2.35064	1.23058	8.03072	-1.14115	1.724	-1.108	-1.36349	41
	SH3GLB2	x	10.0697	11.1073	10.0818	10.0308	1.02732	2.10883	1.03594	10.3224	-1.19143	1.72297	-1.18148	-1.224	98
	ADCK2	x	9.20626	9.69104	8.77054	7.95881	2.37421	3.3224	1.75531	8.90666	1.2308	1.72235	-1.09895	-1.929	14
	MYO18A	x	7.36399	8.38798	7.38357	7.28044	1.05963	2.15478	1.0741	7.604	-1.181	1.72188	-1.16508	-1.25141	85
	IL4I1	x	8.65974	8.93295	8.09505	6.91061	3.36155	4.06243	2.27276	8.14959	1.4242	1.72114	-1.03853	-2.36031	6
	ALDH9A1	x	11.5522	12.2384	11.4712	10.5767	1.96629	3.16383	1.859	11.4596	1.06627	1.71567	1.00806	-1.84411	10
	DHRS9	x	9.4634	9.38784	8.48032	7.10941	5.11235	4.85147	2.58633	8.61024	1.80645	1.71427	-1.09423	-2.83006	1
	SOCS2	x	8.2218	8.43898	6.94465	7.04688	2.25781	2.62461	-1.07343	7.66308	1.47296	1.71226	-1.64539	-1.53283	2
	FAM109A	x	7.63874	8.50299	7.44337	7.32706	1.24115	2.25938	1.08396	7.72804	-1.06385	1.71113	-1.21813	-1.3204	77
	PRKCDBP	x	8.14756	8.94099	8.29402	7.29696	1.80326	3.12539	1.99594	8.16988	-1.01559	1.70658	1.08986	-1.83137	2
	BCKDK	x	11.3079	12.0918	11.2826	10.6024	1.63066	2.80763	1.60231	11.3212	-1.00924	1.70601	-1.0271	-1.64578	64
	VKORC1	x	11.1232	11.9997	11.6279	10.1659	1.94168	3.56474	2.75494	11.2292	-1.07622	1.70589	1.31834	-2.08967	29
	ZNF589	x	8.60614	9.22624	8.28099	7.7247	1.84221	2.83145	1.47048	8.45952	1.10697	1.7014	-1.13173	-1.66419	28
	FARP1	x	7.31494	8.47674	8.21671	6.83444	1.39522	3.12163	2.60679	7.71071	-1.31564	1.70059	1.42011	-1.83562	2
	CAMK1D	x	7.99685	8.97578	8.00258	7.86637	1.09466	2.15758	1.09902	8.2104	-1.15953	1.69982	-1.15494	-1.26929	108
	TNFRSF14	x	11.2829	12.3001	11.6408	10.9165	1.28915	2.6092	1.65209	11.5351	-1.191	1.6994	1.07603	-1.53536	35
	C16orf75	x	7.77233	8.33621	7.19618	6.98578	1.72494	2.54988	1.157	7.57263	1.14846	1.6977	-1.29814	-1.50196	23
	STRADA	x	9.36241	9.88469	9.06358	8.17701	2.27425	3.26633	1.84877	9.12192	1.18139	1.69674	-1.04127	-1.92507	28
	BOLA3	x	9.2207	9.85692	9.30246	8.00624	2.32054	3.6067	2.45584	9.09658	1.08984	1.69389	1.15339	-2.12924	8
	PTPLA	x	7.17327	8.08373	7.09127	6.9497	1.16762	2.19472	1.10311	7.32449	-1.11051	1.6926	-1.17546	-1.29665	79
	CYP2R1	x	7.77479	8.72279	7.97499	7.39617	1.3001	2.50815	1.49363	7.96718	-1.14266	1.68834	1.00542	-1.48557	49
	FAM23B	x	8.52513	8.52762	7.13938	6.89667	3.09185	3.09718	1.18322	7.7722	1.68521	1.68812	-1.55059	-1.83468	3
	AGPAT1	x	7.85824	8.83026	7.86907	7.7475	1.07978	2.1181	1.08792	8.07627	-1.16314	1.68645	-1.15444	-1.25594	62
	RAB38	x	7.67749	8.3088	7.26757	6.96835	1.63483	2.53232	1.23048	7.55555	1.0882	1.68558	-1.22093	-1.50233	17
	SNX29	x	8.2594	9.35126	8.65015	8.13694	1.08859	2.32031	1.42721	8.59944	-1.26579	1.68392	1.03578	-1.37793	4
	DGUOK	x	10.3299	11.1289	10.0987	9.95302	1.29849	2.25923	1.10622	10.3776	-1.03364	1.68327	-1.21329	-1.34221	82
	APEX2	x	8.97988	9.35542	8.44995	7.64414	2.52406	3.27453	1.74814	8.60735	1.29462	1.67955	-1.11527	-1.94964	15
	POLD1	x	7.73303	8.4118	7.47154	7.03953	1.6172	2.58876	1.34911	7.66397	1.04903	1.67926	-1.14269	-1.54162	33
	FLJ39827	x	7.2316	8.24781	7.28367	7.24387	-1.00854	2.00547	1.02797	7.50174	-1.20592	1.67722	-1.16317	-1.19571	58
	BEXL1	x	9.31343	10.1905	9.42309	8.85541	1.37366	2.52288	1.48214	9.44561	-1.09595	1.67585	-1.01573	-1.50545	7
	CLEC1A	x	8.10855	8.64858	7.30035	7.5586	1.46403	2.1287	-1.19603	7.90402	1.15231	1.67546	-1.51958	-1.27052	23
	HS3ST1	x	6.86643	7.98324	7.24515	6.86466	1.00123	2.17132	1.30178	7.23987	-1.29544	1.67408	1.00367	-1.29703	14
	CTPS2	x	8.39806	9.12421	8.43934	7.58213	1.76043	2.91214	1.81153	8.38593	1.00844	1.66818	1.03771	-1.7457	57
	KIF1B	x	9.05128	9.72007	9.04843	8.11038	1.91972	3.05185	1.91593	8.98254	1.0488	1.66732	1.04673	-1.8304	17
	CD99L2	x	10.5784	10.9968	10.2013	9.26277	2.48912	3.32662	1.9166	10.2598	1.2471	1.66669	-1.0414	-1.99591	14
	SNAPC4	x	8.53371	9.40951	8.46752	8.28557	1.18767	2.17941	1.13441	8.67408	-1.10219	1.6649	-1.15393	-1.30904	113
	TPMT	x	9.34351	10.0481	9.221	8.64446	1.62343	2.64573	1.49127	9.31427	1.02048	1.66305	-1.06678	-1.59086	17
	GOLGA3	x	9.19261	10.0577	9.2812	8.77095	1.33946	2.43978	1.4243	9.32562	-1.09658	1.66104	-1.03126	-1.46883	91
	HNRPUL2	x	9.8621	10.6973	9.77646	9.52703	1.26145	2.25057	1.18874	9.96572	-1.07447	1.66045	-1.14018	-1.35538	101
	NDUFV2	x	11.0568	11.2762	10.02	9.82973	2.34091	2.72548	1.14096	10.5457	1.42515	1.65923	-1.43961	-1.64257	6
	MAP1LC3A	x	8.18408	8.97474	7.99811	7.82014	1.28694	2.22623	1.13129	8.24427	-1.0426	1.65918	-1.18604	-1.34176	38
	ZNF544	x	8.05837	8.76324	8.15372	7.17214	1.84834	3.01278	1.97462	8.03687	1.01502	1.65447	1.08437	-1.821	55
	B3GALNT1	x	7.4239	8.23495	7.4857	6.89127	1.44657	2.53798	1.50988	7.50896	-1.06073	1.65404	-1.01625	-1.53441	70
	TGM2	x	7.41265	8.09204	6.99527	6.9734	1.3559	2.17143	1.01528	7.36834	1.03119	1.65141	-1.29511	-1.31489	3
	CD40	x	8.2946	8.4786	7.10396	7.14371	2.22052	2.52257	-1.02793	7.75522	1.45335	1.65105	-1.57054	-1.52785	5
	DCUN1D3	x	9.11069	8.89454	7.36521	7.31614	3.46907	2.98639	1.0346	8.17164	1.91726	1.65049	-1.74888	-1.80939	3
	ASNS	x	7.47916	8.3998	7.47179	7.36249	1.08423	2.05241	1.07871	7.67831	-1.14802	1.64888	-1.1539	-1.24472	40
	CCDC92	x	9.56703	10.1584	9.79066	8.23907	2.51048	3.78236	2.9314	9.43879	1.09296	1.64674	1.27621	-2.29695	23
	HSPH1	x	9.61373	9.97225	9.45329	7.97347	3.11723	3.99662	2.78914	9.25319	1.28391	1.64611	1.14878	-2.42791	2
	RUSC1	x	9.49364	10.3221	9.4963	9.10034	1.31339	2.33235	1.31581	9.60309	-1.07882	1.64605	-1.07683	-1.41692	88
	C2CD2	x	7.52594	8.4536	7.51712	7.44313	1.05909	2.01457	1.05263	7.73495	-1.15589	1.64564	-1.16298	-1.22418	79
	PNPLA6	x	11.4986	11.3258	10.0848	9.51945	3.94275	3.49745	1.47974	10.6072	1.85502	1.64563	-1.43631	-2.12537	5
	SLC39A3	x	9.26763	9.92962	9.26012	8.38973	1.8377	2.90773	1.82816	9.21177	1.03947	1.64472	1.03408	-1.76791	11
	TRABD	x	10.8725	11.6894	10.0172	11.309	-1.35329	1.3017	-2.44832	10.972	-1.07142	1.64419	-1.93834	1.26311	1
	TRIP6	x	8.28974	9.08058	8.61609	7.47062	1.76433	3.05243	2.21217	8.36426	-1.05301	1.64299	1.19072	-1.85785	25
	TECR	x	9.5681	10.2222	9.90737	8.34462	2.33508	3.67452	2.95416	9.51057	1.04068	1.63765	1.31658	-2.24381	11
	PLXNA3	x	7.33631	8.11378	7.28402	6.87476	1.37702	2.36039	1.32801	7.40222	-1.04674	1.63758	-1.08538	-1.44139	57
	ETFB	x	9.32833	10.0043	9.4215	8.41863	1.87866	3.00138	2.00399	9.29319	1.02466	1.63706	1.09301	-1.83345	46
	HPS1	x	7.58671	8.60976	7.85843	7.54924	1.02631	2.08569	1.23901	7.90104	-1.24343	1.63436	-1.02997	-1.27615	48
	CA11	x	7.39374	8.04342	7.02914	6.89062	1.41728	2.22346	1.10078	7.33923	1.03851	1.62923	-1.23979	-1.36472	28
	GPX4	x	11.6929	12.6351	12.0189	11.38	1.2422	2.38692	1.5572	11.9317	-1.18003	1.62831	1.06229	-1.46584	20
	PSCD4	x	11.0847	12.0165	11.4881	10.6763	1.3272	2.53177	1.7554	11.3164	-1.17422	1.62462	1.12638	-1.55844	6
	DENND4C	x	7.81634	8.62807	7.86135	7.40704	1.32805	2.33113	1.37013	7.9282	-1.08062	1.62436	-1.04743	-1.43511	89
	TAX1BP3	x	9.42262	9.81523	8.92289	8.3011	2.17576	2.85628	1.53879	9.11546	1.23727	1.62425	-1.1428	-1.75852	16
	PPM1M	x	11.4423	11.8068	10.8395	10.354	2.1262	2.73733	1.40013	11.1107	1.25845	1.62018	-1.20677	-1.68956	17
	DARS	x	12.1263	12.7485	12.3512	10.9861	2.20408	3.39263	2.57595	12.053	1.0521	1.61942	1.22959	-2.09496	25
	PURB	x	9.08681	9.86293	9.04579	8.67792	1.32767	2.27365	1.29044	9.16836	-1.05816	1.6184	-1.08867	-1.40488	18
	EML3	x	9.83268	10.6272	9.72512	9.56109	1.20714	2.09378	1.12041	9.93652	-1.07463	1.61404	-1.15781	-1.29723	88
	FLJ10916	x	7.19213	7.98986	7.08612	6.93073	1.19864	2.08367	1.11373	7.29971	-1.07742	1.61345	-1.15957	-1.29144	54
	MBP	x	10.9501	11.6822	11.019	10.3182	1.54966	2.57398	1.62548	10.9924	-1.02974	1.61309	1.01863	-1.59568	35
	ITFG3	x	8.93403	9.68226	8.82395	8.54245	1.31184	2.20352	1.21546	8.99567	-1.04365	1.60947	-1.1264	-1.36909	26
	CDC16	x	10.3585	11.0454	10.4565	9.58227	1.71266	2.75712	1.83299	10.3607	-1.0015	1.6074	1.06868	-1.71522	39
	ZSCAN18	x	7.87545	8.56168	7.9104	7.16119	1.64065	2.63991	1.68087	7.87718	-1.0012	1.60714	1.02329	-1.64261	18
	HLA-DRA	x	14.9138	14.9138	13.6949	13.4037	2.84819	2.84819	1.22361	14.2316	1.60464	1.60464	-1.4506	-1.77504	9
	LOC654191	x	8.1782	9.18786	8.58271	8.07494	1.07419	2.16282	1.42185	8.50593	-1.25503	1.60429	1.05466	-1.34816	6
	DTNA	x	7.6462	8.42823	7.86614	7.04613	1.5158	2.60648	1.76542	7.74667	-1.07213	1.60387	1.08633	-1.62512	10
	URG4	x	7.74851	8.58233	7.7154	7.55924	1.14019	2.03227	1.11432	7.90137	-1.11177	1.60321	-1.13758	-1.26763	103
	STARD7	x	11.4217	12.1465	11.5263	10.7679	1.57331	2.60016	1.69155	11.4656	-1.0309	1.60314	1.04297	-1.62192	30
	CLEC16A	x	9.04725	9.76174	8.95709	8.56026	1.40152	2.29975	1.31662	9.08159	-1.02408	1.60231	-1.09013	-1.43527	53
	ZC3HC1	x	9.06295	9.62379	9.17148	7.92099	2.20681	3.25531	2.37922	8.9448	1.08534	1.60102	1.17014	-2.03329	37
	PMEPA1	x	7.06853	7.8524	6.9911	6.78306	1.21881	2.09846	1.15512	7.17377	-1.07568	1.60062	-1.13498	-1.31104	23
	FAM38A	x	9.38238	10.1024	9.11141	9.10184	1.21465	2.00081	1.00665	9.42451	-1.02963	1.5998	-1.24237	-1.25064	78
	APBB1IP	x	11.7833	12.3618	11.4749	11.119	1.5849	2.36671	1.27986	11.6847	1.0707	1.59887	-1.15657	-1.48016	44
	CLTB	x	9.83587	10.5063	9.66482	9.31063	1.43917	2.29058	1.27827	9.8294	1.00449	1.5987	-1.12084	-1.43274	87
	TSPAN17	x	9.35159	9.82725	9.06124	8.36603	1.98009	2.75341	1.61913	9.15153	1.14875	1.5974	-1.06458	-1.72369	21
	CSNK1E	x	8.88961	9.72168	9.23729	8.33868	1.46503	2.6081	1.86427	9.04682	-1.11512	1.59645	1.14114	-1.63369	4
	PPAP2B	x	7.86445	8.50602	8.07111	6.88697	1.96902	3.07174	2.27228	7.83214	1.02265	1.59536	1.18015	-1.92541	3
	GPR172A	x	8.32668	9.24591	8.69846	8.01737	1.23911	2.34329	1.60335	8.57211	-1.18544	1.59527	1.09153	-1.4689	31
	HCFC1R1	x	10.0683	10.4316	9.58753	8.9489	2.17263	2.79473	1.55685	9.75908	1.23904	1.59385	-1.12627	-1.75343	9
	VAC14	x	8.16506	8.77276	7.99953	7.46367	1.62606	2.47785	1.4498	8.10026	1.04594	1.59384	-1.07231	-1.55464	75
	DCTPP1	x	9.12149	9.51779	8.84573	7.89675	2.33714	3.07597	1.93051	8.84544	1.21088	1.59367	1.0002	-1.93012	16
	MRPS6	x	11.2032	11.6947	10.744	10.4659	1.66706	2.34375	1.2126	11.0269	1.12994	1.58859	-1.21668	-1.47534	11
	GPT	x	7.67267	8.02469	6.87427	6.86214	1.75385	2.23852	1.00844	7.35844	1.24335	1.58694	-1.39878	-1.41059	8
	PITX1	x	7.63658	8.00685	6.87227	6.85394	1.72028	2.22362	1.01279	7.34241	1.22618	1.58495	-1.38524	-1.40296	4
	PUF60	x	10.3651	11.2466	10.5399	10.1784	1.13815	2.09678	1.28472	10.5825	-1.16264	1.58458	-1.02997	-1.32326	34
	ZC3HAV1	x	9.3729	10.0773	9.48233	8.72952	1.56199	2.54528	1.68508	9.41551	-1.02998	1.58204	1.0474	-1.60881	39
	GPT2	x	7.34134	8.08667	7.29153	6.99764	1.26901	2.12731	1.22594	7.42929	-1.06286	1.57721	-1.1002	-1.34878	36
	PPP2R4	x	9.35184	10.1161	9.63974	8.72806	1.54091	2.61714	1.88124	9.45894	-1.07706	1.57698	1.13352	-1.65965	36
	PPIC	x	7.18315	7.85337	6.90116	6.85278	1.25733	2.00082	1.0341	7.19761	-1.01008	1.57544	-1.22812	-1.27001	45
	AGRN	x	7.47845	8.0366	7.02539	6.99206	1.40093	2.0627	1.02337	7.38312	1.06831	1.57295	-1.28141	-1.31136	17
	CIB1	x	11.9546	12.6211	11.7431	11.5569	1.31744	2.0911	1.13776	11.9689	-1.00998	1.57154	-1.16945	-1.33055	92
	CDC42BPB	x	8.51383	9.24177	8.52155	8.08124	1.34965	2.2354	1.35689	8.5896	-1.05392	1.57153	-1.0483	-1.42243	47
	EIF3B	x	11.1259	12.0019	11.4513	10.8293	1.22822	2.25414	1.53896	11.3521	-1.16975	1.56895	1.07118	-1.43674	39
	HARS	x	8.90437	9.6889	9.01655	8.54969	1.2787	2.2026	1.3821	9.03988	-1.09848	1.56811	-1.0163	-1.40463	72
	HPS6	x	9.57241	10.0406	9.51125	8.44318	2.18743	3.02604	2.09663	9.39186	1.13332	1.5678	1.08628	-1.93011	35
	C11orf2	x	9.92223	10.625	9.78547	9.57355	1.2734	2.07259	1.15823	9.97656	-1.03838	1.56747	-1.14163	-1.32227	86
	AZI1	x	7.95056	8.63636	7.73246	7.63508	1.24442	2.00177	1.06982	7.98862	-1.02673	1.56672	-1.19429	-1.27769	87
	GTPBP3	x	8.72985	9.44792	8.74149	8.28614	1.3601	2.23733	1.37111	8.80135	-1.05081	1.56544	-1.04236	-1.4292	39
	UROS	x	8.77958	9.70014	9.32393	8.41404	1.28836	2.43868	1.87891	9.05442	-1.20986	1.56452	1.2054	-1.55874	8
	INF2	x	8.12782	8.6022	8.08321	7.01555	2.16186	3.00352	2.09603	7.95719	1.12555	1.56374	1.09128	-1.92072	7
	PPP1R7	x	8.40238	9.13154	8.38884	8.02363	1.30021	2.15534	1.28807	8.4866	-1.06011	1.56368	-1.07011	-1.37837	93
	CLSTN1	x	10.1426	10.6061	9.52388	9.57357	1.48358	2.04558	-1.03504	9.96154	1.13372	1.56327	-1.3544	-1.30855	7
	NUCB1	x	13.6663	13.9861	13.3443	12.3879	2.42574	3.02765	1.94049	13.3462	1.24846	1.55828	-1.00128	-1.94295	21
	KRTCAP2	x	10.4881	11.3434	10.8603	10.1437	1.26967	2.297	1.64333	10.7089	-1.16536	1.55243	1.11067	-1.47957	26
	SETMAR	x	8.16392	8.74079	8.12743	7.39308	1.70626	2.54507	1.66365	8.10631	1.04074	1.55238	1.01475	-1.63946	38
	RANGAP1	x	8.50446	9.29276	8.66249	8.18142	1.25096	2.16047	1.39578	8.66028	-1.11406	1.55022	1.00153	-1.39364	50
	ZBTB48	x	8.586	9.22633	8.48292	8.0849	1.41529	2.206	1.31769	8.59504	-1.00628	1.54895	-1.08081	-1.42419	42
	LPIN1	x	9.14932	9.68481	9.4546	7.92918	2.32969	3.37672	2.8787	9.05448	1.06795	1.54792	1.31962	-2.18147	7
	C15orf38	x	8.40855	8.82288	8.34643	7.19249	2.32311	3.09595	2.22521	8.19259	1.16148	1.54788	1.11253	-2.00014	1
	CALM1	x	12.0702	11.9537	10.8954	10.376	3.23605	2.98494	1.43334	11.3238	1.67757	1.54743	-1.34576	-1.92896	3
	NGRN	x	10.0884	10.7616	10.2876	9.395	1.61705	2.5786	1.85657	10.1332	-1.0315	1.5459	1.113	-1.66804	37
	ATG9A	x	8.59819	9.21803	8.5146	8.03313	1.47946	2.27349	1.39617	8.59099	1.005	1.5444	-1.05437	-1.47208	50
	C2orf29	x	9.91352	10.7093	10.1915	9.52051	1.31313	2.27968	1.59217	10.0837	-1.1252	1.54284	1.07758	-1.47754	12
	ABR	x	11.2095	11.2011	10.2543	9.64731	2.95293	2.93588	1.52308	10.5781	1.54912	1.54013	-1.25158	-1.90626	7
	ACTN1	x	11.8588	11.7321	10.5165	10.3293	2.88703	2.6442	1.13858	11.1092	1.68136	1.53999	-1.50804	-1.71698	5
	RNMT	x	8.55167	9.35617	8.97712	8.05611	1.40986	2.46239	1.89343	8.73527	-1.13571	1.53784	1.18251	-1.6012	26
	VAMP1	x	8.03842	8.6696	7.90291	7.58404	1.3702	2.1222	1.24735	8.04874	-1.00718	1.53779	-1.10637	-1.38003	36
	PQLC1	x	11.6022	12.1624	11.3091	11.103	1.41341	2.08406	1.15357	11.5442	1.04104	1.53499	-1.17697	-1.35771	5
	CDC25B	x	9.41983	9.74778	8.93428	8.43257	1.98243	2.4884	1.4159	9.13362	1.21944	1.53067	-1.14817	-1.62568	2
	PDGFB	x	7.04731	7.97614	7.61712	6.81634	1.17363	2.23427	1.74205	7.36423	-1.24567	1.52828	1.19159	-1.46194	1
	TRPT1	x	8.77683	9.42438	8.77397	8.29306	1.39839	2.19059	1.39563	8.81706	-1.02828	1.52343	-1.03032	-1.43794	35
	NUP62	x	11.5925	11.8981	11.3057	10.3673	2.33787	2.88953	1.91642	11.2909	1.23251	1.5233	1.01031	-1.89684	24
	RTN2	x	7.66382	8.18295	7.42933	7.03558	1.54568	2.21511	1.31381	7.57792	1.06135	1.52101	-1.10849	-1.45633	47
	DIABLO	x	9.8503	10.646	10.0266	9.64514	1.15281	2.00114	1.30268	10.042	-1.14212	1.51991	-1.01074	-1.31665	91
	TRIM28	x	8.69151	9.27943	8.52306	8.2081	1.39805	2.10137	1.24398	8.67553	1.01114	1.51982	-1.11147	-1.38264	43
	CDK5RAP2	x	8.58901	9.15317	8.45965	7.99993	1.50429	2.22413	1.37527	8.55044	1.0271	1.51859	-1.06495	-1.4646	23
	CDC37	x	12.5056	12.8638	11.8229	11.8585	1.56609	2.00737	-1.02494	12.2627	1.18337	1.51687	-1.35642	-1.32335	6
	RNH1	x	10.1472	10.7055	10.1449	9.42202	1.65316	2.43419	1.65051	10.1049	1.02975	1.51634	1.02811	-1.60535	17
	ADO	x	8.29139	8.80341	7.94652	7.77782	1.42758	2.0358	1.12404	8.20478	1.06187	1.51427	-1.19604	-1.3444	23
	CORO1B	x	10.0236	10.5257	10.158	9.00635	2.02404	2.86656	2.22165	9.92841	1.0682	1.51287	1.1725	-1.89482	40
	TIGD5	x	7.79467	8.44742	7.78044	7.37882	1.33408	2.09739	1.32099	7.85034	-1.03934	1.51265	-1.04964	-1.38657	48
	CPSF4	x	10.0756	10.6855	9.96741	9.62752	1.36418	2.08194	1.26565	10.089	-1.00934	1.51204	-1.08794	-1.37696	31
	IMP3	x	10.372	10.9084	10.4806	9.49794	1.83282	2.65823	1.97614	10.3147	1.04049	1.50908	1.12184	-1.76149	22
	CHFR	x	10.3567	11.0881	10.5812	9.95264	1.32326	2.19683	1.54601	10.4947	-1.10035	1.50884	1.06182	-1.45601	18
	CXXC1	x	10.1773	10.8251	10.1169	9.80791	1.2918	2.02403	1.23886	10.2318	-1.0385	1.50869	-1.0829	-1.34154	29
	PFKL	x	8.93386	9.57741	9.03514	8.39233	1.45551	2.27375	1.56136	8.98469	-1.03586	1.50809	1.03559	-1.50771	65
	P76	x	8.32644	8.98473	8.57124	7.68674	1.558	2.45887	1.84612	8.39229	-1.0467	1.5078	1.13206	-1.63076	9
	VARS2	x	8.30727	8.8963	8.4605	7.56184	1.67648	2.5218	1.86434	8.30648	1.00055	1.50506	1.11267	-1.67555	27
	RAB7A		12.1951	12.5826	12.0578	11.1648	2.04254	2.67175	1.85713	12.0001	1.14474	1.49747	1.04082	-1.7842	47
	HINT1		12.2295	12.7613	12.1547	11.5741	1.57498	2.27707	1.49545	12.1799	1.03498	1.4963	-1.01762	-1.52182	10
	CECR7		7.48356	8.24018	7.76369	7.15465	1.25606	2.12215	1.52525	7.66052	-1.1305	1.4945	1.07413	-1.41998	15
	MRPS9		8.62571	9.30969	8.77682	8.21063	1.33337	2.14214	1.4806	8.73071	-1.0755	1.49379	1.03248	-1.43404	40
	TTC15		9.19938	9.73651	9.08463	8.61737	1.49693	2.17217	1.38248	9.15947	1.02805	1.49178	-1.05325	-1.45609	62
	MKKS		8.61582	9.13391	8.75338	7.72493	1.85431	2.65549	2.03983	8.55701	1.04161	1.49164	1.14581	-1.78025	15
	CLYBL		7.84929	8.44625	7.95927	7.22643	1.53991	2.32917	1.66191	7.87031	-1.01468	1.49065	1.0636	-1.56253	40
	NAT8B		7.43906	7.91193	7.13208	6.86173	1.49208	2.07081	1.2061	7.3362	1.0739	1.49043	-1.15198	-1.38941	8
	TMEM87A		10.2891	10.9274	10.2871	9.91099	1.29963	2.02288	1.29781	10.3536	-1.04576	1.48839	-1.04721	-1.35911	37
	RIPK1		8.29672	8.94359	8.55394	7.68918	1.52367	2.38569	1.82103	8.37086	-1.05273	1.48734	1.13531	-1.604	32
	STAMBPL1		7.59382	8.13693	7.53364	6.99876	1.51053	2.20102	1.44882	7.56579	1.01962	1.4857	-1.02253	-1.48147	7
	KCTD5		9.72918	10.3837	9.90145	9.2401	1.40355	2.2093	1.58156	9.81361	-1.06027	1.48462	1.06278	-1.48814	6
	RPUSD2		8.22575	8.81851	8.36374	7.59842	1.5447	2.32961	1.69974	8.2516	-1.01808	1.48134	1.08083	-1.57264	34
	SERPINH1		7.34892	7.93302	7.2883	6.89643	1.3684	2.05137	1.3121	7.36667	-1.01238	1.48078	-1.05582	-1.38534	18
	C7orf50		10.3702	10.7985	10.2288	9.53923	1.77882	2.39369	1.61286	10.2342	1.09887	1.47869	-1.00374	-1.61883	7
	BOLA2		10.6916	11.2185	10.6869	10.0203	1.59256	2.29451	1.58735	10.6543	1.02617	1.47854	1.02284	-1.55189	12
	CYP2S1		8.90852	9.12905	8.42388	7.80887	2.14302	2.49696	1.53156	8.56758	1.26658	1.47577	-1.10473	-1.69198	4
	NAE1		8.39149	8.9461	8.27228	7.93609	1.37116	2.01392	1.26242	8.38649	1.00347	1.47387	-1.08238	-1.36642	58
	C12orf32		8.39686	8.8993	8.30089	7.76306	1.55164	2.19808	1.45179	8.34003	1.04018	1.47353	-1.0275	-1.49171	25
	ACTR1A		9.70055	10.3842	10.0072	9.20802	1.40691	2.25972	1.7401	9.82499	-1.09009	1.47346	1.13462	-1.53365	17
	MOBKL2C		8.26275	8.81633	8.53312	7.43613	1.77352	2.60304	2.13907	8.26208	1.00046	1.4684	1.20668	-1.77271	13
	FOXJ2		9.83659	10.3279	9.71922	9.22264	1.53045	2.15141	1.41086	9.77659	1.04247	1.46542	-1.04057	-1.4681	27
	UBAP2L		8.85156	9.33985	8.85858	8.10723	1.6752	2.34994	1.68337	8.78931	1.0441	1.46464	1.04919	-1.60445	12
	LOC23117		10.7249	11.5788	11.2668	10.5425	1.1348	2.05101	1.65213	11.0283	-1.23401	1.46464	1.17981	-1.40031	5
	LOC731049		9.1385	9.53976	8.81555	8.46628	1.59353	2.1045	1.27392	8.99002	1.1084	1.46382	-1.12855	-1.43768	28
	PAOX		7.8714	8.47325	7.88773	7.46447	1.32586	2.01221	1.34096	7.92421	-1.03729	1.46311	-1.02561	-1.3753	8
	FILIP1L		7.7769	8.02868	7.19992	6.9155	1.8168	2.16321	1.21792	7.48025	1.22829	1.46249	-1.21447	-1.47913	4
	SORBS3		7.69722	8.2385	7.76392	7.06576	1.54914	2.2544	1.62244	7.69135	1.00408	1.4612	1.05159	-1.54284	26
	TBC1D2B		8.99026	9.19526	8.40888	7.99929	1.98752	2.29099	1.32831	8.64842	1.26737	1.46088	-1.18062	-1.56822	10
	PVRL2		8.6649	8.77427	7.95022	7.52218	2.20797	2.38186	1.3454	8.22789	1.35379	1.46041	-1.21224	-1.63095	8
	LRSAM1		8.50066	9.11337	8.75051	7.92242	1.49303	2.28303	1.77534	8.57174	-1.0505	1.45562	1.13192	-1.56843	19
	C16orf7		8.73843	9.11656	8.36273	8.09006	1.5674	2.03708	1.20804	8.57695	1.11844	1.45358	-1.16007	-1.40142	19
	NUDT1		8.29114	8.6033	8.04901	7.32578	1.95255	2.42422	1.65088	8.06731	1.16783	1.44994	-1.01276	-1.67195	8
	SMCR7L		8.39308	8.86758	8.5095	7.55954	1.78206	2.47606	1.93183	8.33243	1.04294	1.4491	1.13059	-1.70868	41
	STX2		8.55997	9.27087	8.85598	8.25701	1.23367	2.01931	1.51464	8.73596	-1.12974	1.44885	1.08675	-1.39373	5
	C7orf30		9.76747	10.14	9.60875	8.90672	1.81598	2.35099	1.62679	9.60573	1.11863	1.4482	1.00209	-1.6234	39
	AK3		9.07975	9.54764	9.03976	8.38812	1.61511	2.23384	1.57095	9.01382	1.04676	1.44776	1.01814	-1.54296	1
	PARVB		9.51324	10.2073	9.9997	8.97852	1.44865	2.3437	2.02957	9.67469	-1.11841	1.44654	1.25267	-1.6202	1
	UBAC1		10.943	11.5582	11.1858	10.4217	1.43523	2.19857	1.69831	11.0272	-1.06008	1.44496	1.11622	-1.52148	32
	C9orf90		8.04876	8.63991	8.11683	7.63699	1.33031	2.00405	1.39459	8.11062	-1.04381	1.44322	1.00431	-1.3886	49
	NKIRAS1		7.83749	8.17476	7.51976	7.05211	1.72354	2.17747	1.38285	7.64603	1.14192	1.44266	-1.09147	-1.50934	25
	MYO9A		8.09092	8.68885	8.28213	7.58676	1.4183	2.14666	1.6193	8.16216	-1.05062	1.44062	1.08671	-1.4901	25
	EXOC2		7.63765	8.17401	7.61237	7.17383	1.37919	2.00024	1.35523	7.64947	-1.00822	1.43848	-1.02605	-1.39053	51
	DYNLRB1		9.53424	9.98459	9.39985	8.92528	1.52516	2.08394	1.3895	9.46099	1.05208	1.43754	-1.04329	-1.44966	22
	TMEM140		8.03761	8.47232	8.10045	7.18599	1.80453	2.43908	1.88487	7.94909	1.06328	1.43717	1.11061	-1.69714	4
	NT5DC2		7.91303	8.40849	8.11105	7.12123	1.73123	2.44063	1.98594	7.88845	1.01718	1.434	1.16683	-1.70199	10
	SLC35A4		8.64647	9.26312	8.8108	8.25887	1.30821	2.0059	1.46605	8.74481	-1.07054	1.43227	1.0468	-1.4005	34
	EIF2B4		9.65253	10.1672	9.68059	9.12141	1.44505	2.06453	1.47344	9.65543	-1.00201	1.4258	1.01759	-1.44796	39
	GOT2		9.65744	10.0648	9.71011	8.79095	1.82322	2.41799	1.89102	9.55583	1.07297	1.42304	1.11287	-1.69922	16
	MFGE8		7.97908	8.09096	7.30039	6.96104	2.02517	2.18846	1.26519	7.58287	1.31605	1.42217	-1.21628	-1.53882	10
	COX10		8.68955	9.27994	8.86204	8.26921	1.33824	2.01494	1.5082	8.77519	-1.06115	1.41888	1.06205	-1.42008	16
	C9orf114		8.24134	8.76623	8.31063	7.72919	1.42618	2.05202	1.49634	8.26185	-1.01432	1.41852	1.03439	-1.44659	23
	BMS1		8.64139	9.25393	8.9143	8.19044	1.36694	2.08999	1.6516	8.75001	-1.0782	1.41806	1.12061	-1.47383	19
	NPM3		7.774	8.34124	7.97384	7.26612	1.42196	2.1069	1.63322	7.8388	-1.04594	1.41661	1.09812	-1.48728	7
	CCM2		9.94649	10.3723	10.0034	9.17004	1.71292	2.30099	1.7818	9.87306	1.05222	1.41347	1.09455	-1.62791	6
	NDUFS7		10.4339	11.0857	10.7724	10.0587	1.29702	2.03779	1.64005	10.5877	-1.11248	1.41228	1.1366	-1.4429	31
	SBF1		8.60031	8.99968	8.57885	7.83223	1.703	2.24614	1.67786	8.50277	1.06995	1.41119	1.05415	-1.59167	17
	INTS5		7.95927	8.38369	8.05088	7.18594	1.7092	2.29381	1.82126	7.89494	1.0456	1.40322	1.11414	-1.63468	30
	USP5		9.90554	10.3011	9.89659	9.14886	1.68959	2.22253	1.67914	9.81302	1.06623	1.40257	1.05964	-1.58465	24
	KLHL22		8.71309	8.92873	8.36593	7.75519	1.94247	2.25564	1.52704	8.44074	1.20778	1.40249	-1.05322	-1.60831	3
	GGA2		9.39118	9.95045	9.63646	8.89561	1.40988	2.07749	1.67116	9.46842	-1.055	1.3967	1.12353	-1.48742	2
	SUPT16H		9.73183	10.1892	9.80781	9.11053	1.53827	2.11214	1.62145	9.70984	1.01536	1.39412	1.07026	-1.51499	16
	AP3D1		8.48776	8.94322	8.55615	7.90058	1.5023	2.05999	1.57523	8.47193	1.01103	1.38635	1.06012	-1.48591	10
	FAM127A		9.60995	10.0098	9.66308	8.875	1.66433	2.19588	1.72677	9.53946	1.05008	1.38544	1.08947	-1.58497	48
	RAB2B		9.74689	10.2345	9.85384	9.22643	1.43442	2.01129	1.54479	9.76542	-1.01292	1.38423	1.06321	-1.45295	25
	TXLNA		9.12502	9.34788	8.71649	8.32697	1.73874	2.0292	1.30995	8.87909	1.18586	1.38395	-1.1193	-1.46624	1
	CNOT1		11.0448	11.5529	11.2885	10.4702	1.48918	2.11793	1.76324	11.0891	-1.03118	1.37917	1.14822	-1.5357	23
	RAPGEF1		10.6015	10.7881	10.1396	9.7719	1.77715	2.02259	1.29025	10.3253	1.21102	1.37824	-1.13735	-1.46751	1
	UNC45A		8.8506	9.35669	9.10824	8.27413	1.49119	2.11779	1.78275	8.89742	-1.03298	1.37485	1.15735	-1.54038	22
	NDUFAF3		11.1596	11.5235	11.182	10.3983	1.695	2.18131	1.72147	11.0658	1.06714	1.3733	1.08384	-1.58837	24
	LOC88523		8.50952	8.54173	7.78312	7.53577	1.96394	2.00829	1.18703	8.09253	1.33513	1.36528	-1.23921	-1.47097	2
	AP3M2		7.74473	8.09148	7.66575	7.08171	1.58339	2.01359	1.49904	7.64592	1.07089	1.36184	1.01384	-1.47858	7
	UBB		13.0637	13.448	13.0725	12.446	1.53437	2.00273	1.54379	13.0076	1.03969	1.35703	1.04605	-1.47585	18
	CD2BP2		10.1866	10.441	10.1074	9.31451	1.83037	2.18326	1.73258	10.0124	1.12836	1.34595	1.06808	-1.62211	22
	ICMT		8.15139	8.4582	8.06982	7.44055	1.63676	2.02462	1.54678	8.02999	1.08779	1.34556	1.02799	-1.50466	11
	SMOX		8.19869	8.19165	7.48758	7.17741	2.02972	2.01985	1.23986	7.76383	1.35178	1.3452	-1.21105	-1.50152	2
	COX17		9.86553	10.205	9.84142	9.19922	1.58701	2.00797	1.56071	9.77779	1.0627	1.34463	1.04509	-1.49337	3
	CAP1		13.2586	13.5158	13.1331	12.4471	1.75503	2.0975	1.6088	13.0886	1.12502	1.34457	1.03129	-1.56	16
	ZNF816A		7.95308	8.18901	7.90132	7.149	1.74603	2.05624	1.6845	7.7981	1.1134	1.31122	1.07417	-1.56819	4
	FGD5		7.88262	7.69284	6.99074	6.75177	2.18988	1.91996	1.18015	7.32949	1.46726	1.28641	-1.26466	-1.49249	3
	ATP6AP1		12.4336	12.3478	11.9009	11.3718	2.08763	1.96701	1.44304	12.0135	1.338	1.26074	-1.08119	-1.56019	3
	CAMSAP1L1		8.00453	7.82006	7.51771	6.95211	2.07401	1.82506	1.48	7.5736	1.3481	1.18629	-1.0395	-1.53847	7
CD14+ Monocytes	SELL	x	7.44108	6.98201	7.4054	11.81	-20.6625	-28.4038	-21.1799	8.40962	-1.95686	-2.69001	-2.00586	10.5588	310
	PADI4	x	6.88893	6.82791	6.91872	11.3359	-21.8107	-22.753	-21.365	7.99287	-2.1494	-2.24226	-2.10547	10.1474	301
	THBS1	x	7.24636	6.85674	7.88625	11.7657	-22.9326	-30.0428	-14.7172	8.43876	-2.28533	-2.99389	-1.46664	10.0348	9
	S100A12	x	7.06987	6.81473	6.87339	11.0275	-15.5371	-18.5427	-17.8039	7.94637	-1.83592	-2.19108	-2.10378	8.46276	105
	VNN2	x	7.4298	6.8693	8.74808	11.5438	-17.3151	-25.5359	-6.94356	8.64775	-2.32615	-3.43056	1.07202	7.44388	251
	CRISPLD2	x	6.9349	7.42363	7.26059	10.9204	-15.8399	-11.2883	-12.6389	8.13488	-2.29736	-1.63722	-1.83311	6.89485	134
	HBB	x	6.89988	6.95538	6.9242	10.5116	-12.2248	-11.7634	-12.0204	7.82277	-1.8959	-1.82435	-1.86421	6.44793	82
	PROK2	x	7.76128	7.36491	7.30904	10.8891	-8.74124	-11.5052	-11.9595	8.33108	-1.48432	-1.95365	-2.03079	5.88898	172
	FAM65B	x	8.20266	7.15824	7.11869	10.7752	-5.94866	-12.2694	-12.6103	8.3137	-1.08	-2.22755	-2.28946	5.5079	306
	MTMR11	x	7.86919	7.21547	7.44007	10.7857	-7.54991	-11.8777	-10.1653	8.32761	-1.37403	-2.16166	-1.85002	5.4949	324
	S100A8	x	12.4177	6.85933	10.6486	13.2394	-1.76758	-83.2921	-6.02455	10.7913	3.08751	-15.2626	-1.10394	5.45713	46
	STK17B	x	8.52907	8.77675	8.69397	11.916	-10.4611	-8.81088	-9.33121	9.47895	-1.93171	-1.62698	-1.72307	5.41534	315
	CD1D	x	7.68595	6.76716	7.44173	10.5165	-7.11362	-13.4485	-8.42573	8.10284	-1.33504	-2.52394	-1.58129	5.32826	231
	HBA2	x	6.88678	7.12638	6.84812	10.1364	-9.51106	-8.05566	-9.76934	7.74942	-1.81836	-1.54012	-1.86775	5.23061	74
	TSC22D3	x	9.1112	8.01444	9.55202	11.9646	-7.2271	-15.4568	-5.32431	9.66057	-1.46344	-3.12992	-1.07814	4.93837	61
	PDE4B	x	7.85952	7.68339	7.47918	10.7348	-7.33732	-8.29006	-9.55062	8.43922	-1.49454	-1.68861	-1.94537	4.9095	250
	S100A9	x	12.4127	7.36233	11.5615	13.5044	-2.13125	-70.6237	-3.84479	11.2102	2.30133	-14.3991	1.27568	4.90471	71
	STX11	x	9.7567	9.93526	9.31568	12.6901	-7.63923	-6.74987	-10.3707	10.4244	-1.58858	-1.40364	-2.15659	4.80876	245
	PTGS2	x	8.8366	8.29669	10.7456	12.2388	-10.5725	-15.3711	-2.8153	10.0294	-2.286	-3.32357	1.64282	4.62476	18
	CDKN2D	x	8.08252	7.1546	7.26138	10.4137	-5.03201	-9.57354	-8.89053	8.22805	-1.10614	-2.10446	-1.95432	4.54932	264
	CXCR4	x	8.29573	7.95043	8.0029	10.982	-6.43666	-8.17724	-7.88519	8.80776	-1.42606	-1.81169	-1.74698	4.51346	42
	LOC338758	x	10.3076	9.44063	10.643	12.9936	-6.43545	-11.7369	-5.10052	10.8462	-1.45257	-2.64924	-1.15126	4.43026	250
	IL1B	x	11.1426	7.80191	12.0332	13.1856	-4.12109	-41.749	-2.22284	11.0408	1.07309	-9.44085	1.98945	4.42223	9
	G0S2	x	6.95949	6.90126	6.96797	9.74105	-6.87594	-7.15914	-6.83563	7.64244	-1.60542	-1.67155	-1.59601	4.28296	148
	FCN1	x	13.5625	6.95376	13.5305	14.0721	-1.42375	-138.947	-1.45565	12.0297	2.89344	-33.7299	2.82997	4.11926	24
	PDK4	x	6.79459	6.95918	6.82324	9.51787	-6.60369	-5.89171	-6.47388	7.52372	-1.65764	-1.47892	-1.62505	3.98381	224
	HIF1A	x	7.788	7.41709	7.82755	10.3035	-5.71812	-7.3945	-5.5635	8.33404	-1.46007	-1.88811	-1.42058	3.91623	269
	ATF3	x	7.8766	8.3831	8.73319	10.9381	-8.34849	-5.87672	-4.61051	8.98275	-2.1527	-1.51535	-1.18884	3.87811	159
	NBPF10	x	10.423	8.75497	10.398	12.4651	-4.11864	-13.0878	-4.19049	10.5103	-1.06236	-3.37596	-1.08093	3.87671	225
	ZFP36L2	x	9.03518	7.00527	9.61447	11.1059	-4.20099	-17.156	-2.81169	9.19021	-1.11344	-4.54706	1.34189	3.77296	41
	VCAN	x	10.1329	6.85387	8.95359	11.1685	-2.04998	-19.8994	-4.6426	9.27722	1.80962	-5.36413	-1.25147	3.70965	80
	CFP	x	7.49845	8.04898	7.56871	10.2207	-6.59877	-4.50545	-6.28514	8.33421	-1.7848	-1.2186	-1.69996	3.69735	230
	KLF2	x	10.2859	8.25035	10.9902	12.3509	-4.18438	-17.1547	-2.56814	10.4693	-1.13559	-4.65567	1.43481	3.68474	140
	IRS2	x	8.573	7.91171	8.60189	10.8706	-4.91626	-7.77503	-4.81879	8.9893	-1.3345	-2.11051	-1.30804	3.68407	25
	C10orf54	x	9.91849	8.98006	9.47118	11.9577	-4.1103	-7.87714	-5.60436	10.0819	-1.1199	-2.14622	-1.52698	3.67016	166
	HES4	x	6.90404	7.39227	6.86282	9.52731	-6.16145	-4.39248	-6.34003	7.67161	-1.7024	-1.21364	-1.75174	3.61927	222
	PFKFB3	x	9.91439	8.95661	10.4805	12.2253	-4.96201	-9.63783	-3.35151	10.3942	-1.39456	-2.70868	1.06164	3.55808	265
	CD55	x	8.18758	7.88438	7.41043	10.2568	-4.19671	-5.17823	-7.19207	8.4348	-1.18692	-1.46451	-2.03407	3.53572	197
	CD48	x	8.64918	7.11074	8.95391	10.6654	-4.04515	-11.7504	-3.27494	8.84481	-1.14522	-3.32664	1.07856	3.53226	283
	PLAC8	x	7.91903	7.05072	7.40106	9.88041	-3.89435	-7.10922	-5.57649	8.06281	-1.10479	-2.01682	-1.58199	3.52496	143
	SERPINA1	x	11.7958	8.3078	9.41293	12.2297	-1.35095	-15.1572	-7.04601	10.4366	2.5655	-4.37341	-2.03302	3.46569	5
	NAPSB	x	7.92122	8.76891	6.97765	10.2648	-5.07554	-2.82036	-9.76172	8.48315	-1.47624	1.21906	-2.83922	3.4382	100
	TAGAP	x	7.69678	7.62291	7.72304	10.0144	-4.98526	-5.24713	-4.89531	8.26428	-1.48196	-1.55981	-1.45523	3.36386	329
	FGR	x	10.5281	10.0331	10.0944	12.5244	-3.98992	-5.62315	-5.389	10.795	-1.20322	-1.69572	-1.62518	3.3159	231
	TMEM154	x	7.19939	6.99687	7.01379	9.36752	-4.49441	-5.17177	-5.11146	7.64439	-1.36132	-1.56648	-1.54821	3.30151	217
	LSP1	x	8.80475	8.58984	8.10642	10.797	-3.97849	-4.61756	-6.45557	9.0745	-1.2056	-1.39926	-1.95624	3.30007	165
	FPR1	x	10.5133	7.17035	8.8831	11.1452	-1.54964	-15.7241	-4.79705	9.42799	2.12184	-4.78208	-1.45891	3.28801	9
	RBP7	x	7.47885	6.97046	7.78883	9.6817	-4.60388	-6.54886	-3.71374	7.97996	-1.4153	-2.01321	-1.14166	3.25293	296
	HBEGF	x	10.1936	8.52083	10.3052	11.9294	-3.33059	-10.6187	-3.08259	10.2373	-1.03072	-3.28622	1.04822	3.23136	88
	CD52	x	9.99984	8.9441	8.72675	11.4673	-2.76533	-5.74852	-6.6832	9.7845	1.16098	-1.79054	-2.08168	3.21051	3
	LILRA5	x	10.6169	7.47679	10.8209	11.8642	-2.37397	-20.9291	-2.06098	10.1947	1.33997	-6.57918	1.5435	3.18105	66
	MCL1	x	8.75119	7.82653	8.60958	10.6089	-3.62437	-6.87989	-3.99816	8.94905	-1.147	-2.17727	-1.26529	3.15984	275
	PELI1	x	8.59185	8.61103	9.02945	10.9312	-5.06071	-4.99386	-3.73662	9.29088	-1.62342	-1.60198	-1.19867	3.11734	157
	ICAM3	x	10.1188	10.3242	8.21156	11.7225	-3.03906	-2.63584	-11.3995	10.0943	1.01715	1.17278	-3.68766	3.09135	5
	SIK1	x	7.59018	7.28782	7.99656	9.78288	-4.57161	-5.63751	-3.44934	8.16436	-1.48883	-1.83597	-1.12334	3.0706	148
	CD37	x	9.56372	8.19393	9.12642	11.1187	-2.93829	-7.59355	-3.97866	9.50069	1.04466	-2.47386	-1.29619	3.06951	209
	FYN	x	7.50187	8.17938	7.42779	9.86033	-5.12822	-3.20639	-5.39844	8.24234	-1.67072	-1.04461	-1.75875	3.06947	179
	DDIT3	x	7.64033	8.4438	7.8765	10.131	-5.62034	-3.22027	-4.77165	8.52291	-1.84367	-1.05636	-1.56527	3.04849	188
	TOB1	x	8.74212	7.85569	8.6559	10.5573	-3.51913	-6.50547	-3.73586	8.95275	-1.1572	-2.13919	-1.22846	3.041	191
	LILRA3	x	9.95661	8.83362	9.34786	11.5088	-2.93263	-6.38723	-4.47208	9.91172	1.0316	-2.11126	-1.47822	3.0253	20
	GABARAPL1	x	9.57688	8.11459	8.92178	10.9996	-2.68087	-7.38696	-4.22161	9.40321	1.12792	-2.44295	-1.39613	3.02385	159
	NAMPT	x	8.17316	7.1324	8.15027	9.9321	-3.38449	-6.96298	-3.43862	8.34698	-1.12804	-2.32074	-1.14608	3.00032	61
	PELI2	x	8.44685	7.47249	8.11267	10.124	-3.19803	-6.28341	-4.03165	8.539	-1.06596	-2.09436	-1.34381	3.00007	276
	DYSF	x	7.62899	8.79841	7.84961	10.2008	-5.94541	-2.64332	-5.10232	8.61945	-1.98682	1.13207	-1.70508	2.99249	7
	AQP9	x	10.8057	7.88617	7.48797	10.8313	-1.01793	-7.70145	-10.1494	9.25278	2.93409	-2.57865	-3.3983	2.98662	5
	JMJD1C	x	8.52061	8.14091	8.58991	10.5004	-3.94438	-5.13192	-3.75938	8.93796	-1.33547	-1.73754	-1.27284	2.95353	169
	CSF3R	x	10.5346	8.46882	10.4775	11.9048	-2.58513	-10.8227	-2.68938	10.3464	1.13932	-3.67466	1.09511	2.94521	169
	MPEG1	x	7.76653	7.43647	8.55418	9.98405	-4.65095	-5.84652	-2.69424	8.43531	-1.58973	-1.99839	1.08589	2.92562	254
	WARS	x	9.37921	10.009	8.75309	11.4327	-4.1511	-2.6827	-6.40685	9.8935	-1.42829	1.08335	-2.20444	2.90633	73
	TNFAIP3	x	8.46697	8.66075	8.95646	10.7434	-4.84483	-4.23591	-3.45088	9.20689	-1.67009	-1.46018	-1.18957	2.90091	113
	NBPF20	x	11.2757	10.0261	11.2718	12.9019	-3.08703	-7.3401	-3.09551	11.3689	-1.06672	-2.53639	-1.0696	2.89392	215
	RIPK2	x	9.68446	10.5529	9.41836	11.9264	-4.73037	-2.59107	-5.6885	10.3955	-1.63702	1.11525	-1.9686	2.8896	147
	DDIT4	x	8.04323	7.6017	8.96845	10.2449	-4.60027	-6.24735	-2.42251	8.71457	-1.59255	-2.16275	1.19241	2.88852	20
	S100P	x	6.96979	6.83685	6.82322	8.89651	-3.80188	-4.16887	-4.20843	7.38159	-1.33035	-1.45876	-1.47261	2.85782	121
	LOC441087	x	8.77306	10.3638	10.1127	11.7694	-7.97944	-2.64916	-3.15292	10.2547	-2.79274	1.07853	-1.10346	2.85731	132
	GNG2	x	7.36734	7.06947	8.21593	9.56772	-4.59601	-5.65002	-2.5523	8.05512	-1.6108	-1.9802	1.11792	2.85325	225
	SCARNA9	x	8.40829	7.54442	8.33548	10.1037	-3.2388	-5.89433	-3.40644	8.59797	-1.14051	-2.07563	-1.19955	2.83968	112
	EIF4E3	x	9.09054	8.40421	8.99453	10.8355	-3.35186	-5.39373	-3.5825	9.33119	-1.18153	-1.9013	-1.26283	2.83688	293
	LYZ	x	13.6127	8.52216	12.8557	13.6689	-1.03974	-35.4268	-1.75717	12.1649	2.72798	-12.49	1.61422	2.83635	10
	CTSS	x	9.23873	8.17526	9.2057	10.8713	-3.10065	-6.48021	-3.17247	9.37275	-1.09735	-2.2934	-1.12276	2.82559	302
	CEBPD	x	11.2932	9.98194	11.925	13.0493	-3.37777	-8.38229	-2.17993	11.5624	-1.20511	-2.99057	1.28578	2.80294	146
	NLRP3	x	9.32619	8.96334	9.59239	11.2765	-3.8646	-4.96971	-3.21344	9.7896	-1.3788	-1.77309	-1.14648	2.80285	263
	FOS	x	12.5845	9.19371	12.8292	13.5085	-1.89739	-19.9013	-1.60131	12.029	1.4697	-7.13675	1.74137	2.78856	31
	PRKCB1	x	9.1883	8.02012	9.05315	10.7171	-2.88549	-6.48449	-3.16886	9.24467	-1.03984	-2.33682	-1.14196	2.77489	203
	KLF4	x	10.0378	9.21359	10.3013	11.8075	-3.4098	-6.03724	-2.84056	10.34	-1.23306	-2.18322	-1.02722	2.76533	246
	RGS2	x	11.147	10.8702	11.6485	13.1538	-4.0188	-4.86878	-2.83886	11.7049	-1.4721	-1.78346	-1.03985	2.73005	231
	HNRPH1	x	8.46993	7.55019	8.13365	9.98266	-2.85349	-5.39817	-3.60252	8.53411	-1.04549	-1.97783	-1.31993	2.72934	137
	F5	x	6.90358	6.87466	6.78129	8.77252	-3.65264	-3.72659	-3.97574	7.33301	-1.3467	-1.37397	-1.46583	2.71228	243
	NR4A2	x	8.22787	8.76718	9.31774	10.6817	-5.47884	-3.76999	-2.57396	9.24862	-2.02898	-1.39614	1.04907	2.70022	78
	LOC606724	x	8.64507	8.67965	9.70635	10.9181	-4.83321	-4.71874	-2.3161	9.48729	-1.79281	-1.75035	1.16397	2.69598	139
	LOC728069	x	7.73441	7.50376	8.26354	9.73194	-3.99316	-4.68544	-2.76715	8.30841	-1.48865	-1.74673	-1.03159	2.68241	177
	ZNF549	x	8.51317	9.71436	9.37238	11.0894	-5.9637	-2.59371	-3.28751	9.67233	-2.23327	1.02956	-1.2311	2.67043	158
	ARRB2	x	8.66743	7.85357	8.82162	10.3353	-3.17756	-5.58584	-2.85546	8.91948	-1.1909	-2.09349	-1.07018	2.66811	222
	ZMAT3	x	7.48022	8.54429	8.42606	10.0309	-5.85921	-2.80235	-3.04167	8.62037	-2.20404	-1.05415	-1.14417	2.65835	79
	CHRNA5	x	7.45115	8.44642	8.31222	9.9437	-5.62773	-2.8231	-3.09831	8.53837	-2.12465	-1.06581	-1.16971	2.64878	100
	IRAK3	x	10.0261	8.33115	9.35283	11.1101	-2.11993	-6.86346	-3.38055	9.70505	1.24924	-2.59169	-1.27652	2.64828	129
	RILPL2	x	8.46757	8.025	9.11078	10.4017	-3.82138	-5.19334	-2.44678	9.00126	-1.44763	-1.96736	1.07887	2.63982	134
	XPNPEP3	x	8.62837	10.0637	9.95983	11.4169	-6.9093	-2.5548	-2.74551	10.0172	-2.61866	1.03276	-1.04057	2.63847	135
	PECAM1	x	9.65278	8.80889	9.70143	11.2432	-3.01136	-5.40506	-2.91151	9.85158	-1.14774	-2.06006	-1.10968	2.62374	192
	C15orf39	x	8.21731	7.95936	7.87131	9.86498	-3.13327	-3.7467	-3.98248	8.47824	-1.19825	-1.43284	-1.52301	2.61487	253
	NFIL3	x	7.32315	8.42676	7.28027	9.52408	-4.59778	-2.13957	-4.73646	8.13856	-1.7598	1.22111	-1.81289	2.61265	43
	S1PR3	x	7.03413	6.84454	6.92351	8.77771	-3.34864	-3.81894	-3.61551	7.39497	-1.28418	-1.46452	-1.38651	2.60763	67
	NACC2	x	7.16855	7.70996	7.42751	9.27472	-4.30548	-2.9583	-3.59804	7.89518	-1.65477	-1.13699	-1.38288	2.60184	198
	BTG1	x	11.0668	9.95739	10.7156	12.4187	-2.55247	-5.5073	-3.25613	11.0396	1.01902	-2.11731	-1.25182	2.60102	227
	C5AR1	x	10.4685	8.35317	10.5769	11.6376	-2.2487	-9.74326	-2.08592	10.259	1.15625	-3.74735	1.24648	2.60008	86
	LRAP	x	8.27012	9.47493	9.08245	10.7798	-5.69506	-2.47068	-3.24313	9.40183	-2.19118	1.05198	-1.24779	2.59903	77
	NCF1	x	7.72311	6.85052	8.22992	9.43515	-3.27623	-5.99864	-2.30573	8.05968	-1.26275	-2.31202	1.12525	2.59453	102
	ARL4A	x	7.36967	7.19537	7.27352	9.11265	-3.34726	-3.77708	-3.57793	7.7378	-1.29068	-1.45643	-1.37963	2.5934	118
	NUFIP2	x	8.09937	8.30482	8.22012	10.0375	-3.83214	-3.3235	-3.52447	8.66545	-1.4805	-1.28399	-1.36163	2.58838	232
	RAB37	x	7.23188	6.84439	6.95621	8.81241	-2.99081	-3.91231	-3.62053	7.46122	-1.1723	-1.5335	-1.41914	2.55122	171
	CKAP4	x	9.55684	7.85399	8.66308	10.4922	-1.91235	-6.22552	-3.55319	9.14153	1.33359	-2.44111	-1.39324	2.55031	58
	RNASE2	x	8.15327	6.82606	8.40709	9.59188	-2.71059	-6.80134	-2.2733	8.24457	-1.06533	-2.6731	1.11924	2.54436	108
	TXNIP	x	9.39564	8.8541	9.01011	10.8775	-2.79304	-4.06534	-3.64865	9.53434	-1.10091	-1.6024	-1.43816	2.53707	258
	TMEM17	x	8.40308	9.35738	9.06926	10.7244	-4.99801	-2.57943	-3.14962	9.38853	-1.97993	-1.02183	-1.2477	2.52428	168
	HEBP2	x	7.96679	7.9504	8.43001	9.88618	-3.78263	-3.82584	-2.74379	8.55834	-1.50687	-1.52409	-1.09303	2.51026	265
	TNFRSF1B	x	7.66225	7.33816	8.27958	9.51176	-3.60377	-4.51147	-2.34922	8.19794	-1.44963	-1.81476	1.05822	2.48599	144
	KLF10	x	8.13751	7.29203	8.22718	9.6349	-2.8233	-5.07308	-2.65317	8.32291	-1.13713	-2.04326	-1.0686	2.48285	154
	CD302	x	10.1119	8.34481	10.1951	11.2964	-2.27287	-7.73621	-2.14546	9.98705	1.09039	-3.12151	1.15512	2.47829	107
	FOSB	x	11.1499	9.55397	12.4581	12.7979	-3.13411	-9.47399	-1.2656	11.49	-1.26582	-3.82643	1.95631	2.47586	1
	CD97	x	10.3463	9.55466	9.6078	11.5727	-2.33988	-4.05034	-3.90386	10.2704	1.05404	-1.64229	-1.58289	2.46628	72
	RPS3A	x	9.94709	10.0798	10.1682	11.8014	-3.61578	-3.2981	-3.10211	10.4991	-1.46615	-1.3373	-1.25782	2.46618	196
	C14orf85	x	7.3821	8.25732	8.22961	9.68454	-4.93289	-2.68928	-2.74143	8.38839	-2.00874	-1.09511	-1.11634	2.45572	156
	HRASLS3	x	7.74308	8.40284	7.68221	9.66583	-3.79145	-2.39993	-3.95484	8.37349	-1.548	1.02055	-1.61472	2.44925	18
	VIPR1	x	7.45721	7.44388	8.00409	9.35537	-3.72739	-3.76197	-2.55138	8.06514	-1.52407	-1.53822	-1.04322	2.44567	117
	JUNB	x	10.6398	8.7349	9.91387	11.4814	-1.79196	-6.71069	-2.96389	10.1925	1.36349	-2.7465	-1.21304	2.44343	72
	RHOB	x	7.32555	7.07208	7.61114	9.05469	-3.31529	-3.95206	-2.71989	7.76586	-1.3569	-1.61752	-1.11321	2.44329	186
	ZDHHC1	x	6.92975	7.07301	7.09949	8.74899	-3.52894	-3.19536	-3.13725	7.46281	-1.447	-1.31021	-1.28638	2.43881	307
	FTH1	x	9.83414	9.33774	9.90862	11.4053	-2.97143	-4.19175	-2.82192	10.1214	-1.22036	-1.72155	-1.15896	2.43488	189
	dJ341D10.1	x	8.50728	7.76092	8.33844	9.91123	-2.64624	-4.43924	-2.9748	8.62947	-1.08838	-1.82582	-1.22351	2.43136	293
	TESC	x	7.76746	6.89216	8.41002	9.39332	-3.08627	-5.66143	-1.97698	8.11574	-1.27304	-2.33525	1.22627	2.42432	124
	DUSP1	x	13.3691	11.3142	13.5384	14.4396	-2.10021	-8.72669	-1.86769	13.1653	1.15171	-3.60781	1.29511	2.41877	89
	PTGER2	x	8.5012	8.27499	8.90824	10.2576	-3.37853	-3.95208	-2.54798	8.98551	-1.39891	-1.63639	-1.05502	2.41512	153
	TNFAIP2	x	8.09596	7.73033	8.97615	9.96349	-3.64908	-4.70164	-1.98253	8.69148	-1.51102	-1.94686	1.21813	2.41497	85
	FOLR3	x	7.86991	6.75488	7.07009	8.92625	-2.07964	-4.5045	-3.62041	7.65528	1.1604	-1.86659	-1.50024	2.41323	103
	LRRK2	x	7.37772	6.91396	7.23774	8.86687	-2.80724	-3.87154	-3.09327	7.59907	-1.16583	-1.60783	-1.28461	2.40794	114
	CTNNB1	x	8.19617	7.37142	8.23332	9.60994	-2.66433	-4.71913	-2.59659	8.35271	-1.11461	-1.97423	-1.08628	2.39036	91
	OAS3	x	8.21822	7.66492	7.50626	9.46994	-2.38125	-3.49434	-3.90056	8.21484	1.00235	-1.464	-1.63419	2.38685	9
	MLKL	x	8.57755	7.41664	8.35026	9.77361	-2.29113	-5.12293	-2.68207	8.52952	1.03386	-2.16276	-1.1323	2.3687	220
	ID1	x	6.96712	6.79047	7.47029	8.73115	-3.39645	-3.83886	-2.39638	7.48976	-1.43658	-1.6237	-1.01359	2.36427	124
	TAGLN2	x	10.6781	9.49225	10.0252	11.7189	-2.05737	-4.68059	-3.23497	10.4786	1.14829	-1.98118	-1.36928	2.36246	9
	ASGR1	x	8.87238	7.47895	8.72508	10.0106	-2.20107	-5.78225	-2.43766	8.77175	1.07224	-2.45004	-1.03288	2.3601	197
	OLIG1	x	6.85715	6.86578	6.95032	8.54244	-3.21605	-3.19686	-3.01492	7.30392	-1.36299	-1.35486	-1.27775	2.35956	60
	MOSC1	x	7.59949	7.57518	7.52138	9.21631	-3.06698	-3.11908	-3.23761	7.97809	-1.30008	-1.32217	-1.37241	2.35907	227
	CORO1A	x	9.19243	9.2326	10.1414	11.1695	-3.93707	-3.82894	-2.03939	9.93398	-1.67197	-1.62606	1.15462	2.35466	117
	CDKN1B	x	8.61457	8.37771	7.83497	9.92099	-2.47328	-2.91457	-4.24578	8.68706	-1.05153	-1.23915	-1.80511	2.35207	188
	GRPEL1	x	8.20746	8.39499	8.17808	9.89878	-3.22951	-2.83587	-3.29595	8.66983	-1.3778	-1.20986	-1.40615	2.34397	190
	ING1	x	7.67693	7.42797	7.57131	9.19636	-2.86676	-3.40673	-3.08451	7.96814	-1.22367	-1.45415	-1.31661	2.34277	252
	SMARCD3	x	7.52167	7.20914	7.29858	8.97339	-2.73534	-3.39699	-3.19278	7.7507	-1.17204	-1.45554	-1.36804	2.33382	301
	FFAR2	x	6.95649	6.78382	6.96844	8.52324	-2.96238	-3.33902	-2.93794	7.308	-1.27589	-1.43811	-1.26537	2.3218	155
	LOC644934	x	8.38942	8.02727	8.53445	9.93585	-2.92093	-3.75439	-2.64157	8.72175	-1.25904	-1.6183	-1.13863	2.31996	30
	ELF1	x	9.37868	8.58323	9.36309	10.7265	-2.54522	-4.41753	-2.57288	9.51287	-1.09748	-1.90481	-1.1094	2.3192	237
	SNORD13	x	7.16395	7.28835	7.3125	8.87164	-3.26636	-2.99652	-2.94677	7.65911	-1.40948	-1.29303	-1.27157	2.31744	130
	ACSL1	x	7.40996	7.10353	7.53848	8.96643	-2.94133	-3.63739	-2.69065	7.7546	-1.26983	-1.57033	-1.16161	2.31631	294
	DUSP6	x	7.64834	7.02482	8.568	9.35518	-3.26446	-5.02931	-1.72569	8.14908	-1.41494	-2.1799	1.33692	2.30712	55
	LGALS9	x	7.9774	7.60629	8.0043	9.46779	-2.80965	-3.63385	-2.75776	8.26394	-1.21972	-1.57752	-1.19718	2.30353	113
	FLJ46309	x	7.87543	8.58115	8.52669	9.93004	-4.15431	-2.54716	-2.64514	8.72833	-1.80612	-1.1074	-1.15	2.30013	140
	MKNK2	x	8.65693	8.53044	8.79302	10.2607	-3.03943	-3.31795	-2.76583	9.06027	-1.32257	-1.44376	-1.20351	2.29808	302
	IFITM2	x	9.52672	9.82018	9.5376	11.2281	-3.25202	-2.65347	-3.22759	10.0282	-1.41562	-1.15506	-1.40498	2.29732	69
	CDKN2AIPNL	x	8.93279	9.87112	9.84016	11.1448	-4.63309	-2.41772	-2.47015	9.94722	-2.0201	-1.05416	-1.07703	2.29355	115
	MYADM	x	11.1163	9.41019	10.9302	12.0735	-1.94158	-6.33504	-2.20894	10.8825	1.17589	-2.77475	1.03358	2.28303	92
	LOC255809	x	7.87428	7.25097	7.52327	9.13123	-2.38989	-3.68141	-3.0482	7.94494	-1.0502	-1.61773	-1.33947	2.27567	239
	SERPINB1	x	9.37309	8.57254	9.1736	10.6182	-2.37045	-4.12876	-2.72196	9.43436	-1.04338	-1.81733	-1.19811	2.27181	213
	GGA1	x	10.5147	11.861	11.6348	12.9123	-5.26917	-2.07235	-2.42424	11.7307	-2.32302	1.09452	-1.06873	2.26828	51
	C3orf34	x	8.02904	9.25423	8.84428	10.2791	-4.75691	-2.03472	-2.70342	9.10166	-2.10325	1.11155	-1.19531	2.26175	36
	NUP214	x	9.38605	8.85552	9.45403	10.7975	-2.65999	-3.84225	-2.53756	9.62327	-1.17872	-1.70262	-1.12447	2.25672	294
	JUN	x	10.8175	8.83682	11.0166	11.7889	-1.96078	-7.73885	-1.70799	10.615	1.15073	-3.42983	1.32101	2.25628	3
	CASP1	x	10.0416	9.64545	10.6184	11.6655	-3.08214	-4.05609	-2.06645	10.4927	-1.36712	-1.79912	1.09101	2.25443	160
	DEDD2	x	8.6209	8.38163	8.62191	10.104	-2.79544	-3.29971	-2.79348	8.93211	-1.24075	-1.46457	-1.23988	2.25307	279
	LOC440345	x	7.31375	7.36962	7.56313	8.96051	-3.1313	-3.01235	-2.63422	7.80175	-1.4025	-1.34923	-1.17987	2.23265	230
	IFITM3	x	8.86093	9.07934	8.7775	10.4486	-3.00559	-2.58334	-3.18453	9.29159	-1.34785	-1.1585	-1.4281	2.22994	13
	HLA-E	x	8.87603	8.95221	9.00698	10.4871	-3.05474	-2.89761	-2.78968	9.33058	-1.37036	-1.29987	-1.25145	2.22919	189
	PSMD12	x	9.33451	9.89219	10.1478	11.3264	-3.97764	-2.70238	-2.26366	10.1752	-1.79094	-1.21675	-1.01919	2.22095	197
	SMAD3	x	7.13814	7.49145	7.93096	9.05182	-3.76769	-2.94929	-2.17476	7.90309	-1.69931	-1.3302	1.0195	2.21718	118
	VAMP2	x	7.47501	7.6194	7.39742	9.02164	-2.92134	-2.64313	-3.08276	7.87837	-1.32258	-1.19662	-1.39566	2.20881	232
	NCF1C	x	7.63416	7.38238	8.45389	9.34536	-3.27432	-3.89866	-1.85507	8.20395	-1.4843	-1.76733	1.18916	2.20597	23
	SHROOM4	x	7.39899	7.98545	7.97947	9.30919	-3.7586	-2.50314	-2.51353	8.16827	-1.70442	-1.1351	-1.13982	2.20521	163
	C19orf43	x	7.80447	7.51985	7.58368	9.15129	-2.54351	-3.09822	-2.96414	8.01482	-1.15697	-1.40929	-1.3483	2.19842	278
	PITPNM1	x	9.23023	8.92427	8.90449	10.5296	-2.46121	-3.04266	-3.08466	9.39715	-1.12266	-1.38787	-1.40703	2.19231	112
	PNPLA2	x	8.3628	8.48253	7.95467	9.77299	-2.65773	-2.44607	-3.5267	8.64325	-1.21457	-1.11784	-1.61169	2.1882	194
	EVI2A	x	9.23181	8.86975	9.24205	10.6176	-2.61309	-3.35851	-2.59462	9.4903	-1.19623	-1.53746	-1.18777	2.18449	151
	FLJ22662	x	11.9562	10.8508	10.8731	12.7281	-1.70742	-3.67367	-3.61729	11.6021	1.27823	-1.68325	-1.65743	2.1826	25
	GIT2	x	8.37089	7.71478	8.22934	9.60421	-2.35107	-3.70487	-2.59345	8.47981	-1.07842	-1.6994	-1.18959	2.18012	236
	ZFP36	x	11.6155	10.0804	11.7705	12.6501	-2.04849	-5.93694	-1.83981	11.5291	1.0617	-2.72967	1.18212	2.17494	68
	ADD3	x	7.69049	8.26846	7.48912	9.30882	-3.07018	-2.05674	-3.53008	8.18922	-1.41297	1.05646	-1.62462	2.17286	68
	FEM1C	x	8.14583	8.51824	8.01739	9.71852	-2.97459	-2.29784	-3.25155	8.59999	-1.36999	-1.0583	-1.49755	2.17125	141
	FAM117B	x	8.49081	8.59661	8.33874	9.96622	-2.78062	-2.584	-3.08973	8.8481	-1.28101	-1.19043	-1.42341	2.17065	171
	C17orf91	x	8.44742	8.71564	8.51198	10.0484	-3.03356	-2.5189	-2.90081	8.93086	-1.39807	-1.16088	-1.33689	2.16977	48
	GBP4	x	6.89972	6.94059	6.93136	8.41278	-2.85415	-2.77443	-2.79223	7.29611	-1.31621	-1.27945	-1.28766	2.16845	80
	ERN1	x	7.71297	8.34156	7.8783	9.4643	-3.3667	-2.1776	-3.00216	8.34928	-1.55435	-1.00537	-1.38605	2.16598	67
	VSTM1	x	7.50266	6.91082	7.08111	8.64969	-2.21457	-3.33773	-2.96612	7.53607	-1.02343	-1.54248	-1.37074	2.16388	28
	CD300LB	x	6.99866	6.8685	7.15391	8.48963	-2.81078	-3.07616	-2.52402	7.37768	-1.30045	-1.42324	-1.16778	2.16138	213
	SOD2	x	11.0212	10.1232	10.7963	12.1293	-2.15564	-4.01692	-2.51922	11.0175	1.00257	-1.85871	-1.1657	2.16115	42
	HSD17B11	x	9.67496	8.56489	9.63386	10.7722	-2.13944	-4.61812	-2.20127	9.66148	1.00939	-2.13848	-1.01933	2.15954	180
	MARCKSL1	x	7.83359	8.33892	8.08437	9.56614	-3.32316	-2.34115	-2.79292	8.45575	-1.53918	-1.08435	-1.29359	2.15903	49
	LOC285074	x	7.84899	9.17935	7.79298	9.75169	-3.73913	-1.48694	-3.88714	8.64325	-1.73419	1.45004	-1.80284	2.15612	11
	SAT1	x	11.7898	11.3855	12.2599	13.2892	-2.82726	-3.74157	-2.041	12.1811	-1.31157	-1.7358	1.05614	2.15562	205
	RAB24	x	9.0782	8.98375	9.04861	10.5131	-2.70354	-2.88645	-2.75957	9.40592	-1.25502	-1.33994	-1.28103	2.15425	155
	C21orf24	x	9.33301	10.3723	10.3166	11.482	-4.43533	-2.15809	-2.24306	10.376	-2.06046	-1.00255	-1.04202	2.15251	91
	LOC648000	x	10.5313	10.3026	10.6096	11.9558	-2.68438	-3.14542	-2.54241	10.8498	-1.24705	-1.46127	-1.18118	2.15244	308
	FLJ43093	x	6.83829	6.93712	6.9232	8.37324	-2.89779	-2.70594	-2.73217	7.26796	-1.34693	-1.25775	-1.26994	2.1514	306
	LOC645385	x	10.1337	9.34207	10.3359	11.4064	-2.416	-4.18227	-2.1001	10.3045	-1.1257	-1.94861	1.02199	2.14635	226
	FBXW7	x	7.85298	7.77987	7.69897	9.24626	-2.62675	-2.76331	-2.92268	8.14452	-1.22395	-1.28757	-1.36183	2.14613	316
	JAK1	x	9.55811	8.22977	9.00934	10.4007	-1.79327	-4.50312	-2.62325	9.29948	1.19634	-2.09901	-1.22276	2.14536	45
	HMGB2	x	8.18554	7.81236	8.09907	9.50002	-2.48714	-3.22135	-2.64075	8.39925	-1.15966	-1.502	-1.2313	2.1447	95
	FKSG30	x	10.8927	8.96687	10.9235	11.7265	-1.78232	-6.7722	-1.74477	10.6274	1.20189	-3.16131	1.22783	2.14222	77
	HIST2H2AC	x	9.04656	8.75868	8.87403	10.355	-2.47674	-3.02371	-2.79137	9.25857	-1.1583	-1.4141	-1.30544	2.13825	183
	HIST2H2AA3	x	9.29694	9.28819	9.10635	10.6907	-2.62769	-2.64368	-2.9988	9.59554	-1.22995	-1.23744	-1.40366	2.13636	117
	LOC731985	x	8.58455	8.57428	8.63105	10.0564	-2.77376	-2.79358	-2.68578	8.96157	-1.29866	-1.30793	-1.25747	2.13588	267
	DDX21	x	9.21768	8.8967	9.30389	10.598	-2.60333	-3.25203	-2.45233	9.50407	-1.21958	-1.52348	-1.14884	2.13455	121
	VNN3	x	6.86699	6.80518	6.86714	8.30484	-2.70916	-2.82777	-2.70889	7.21104	-1.26931	-1.32488	-1.26918	2.13436	328
	RPL37A	x	9.63697	9.41856	9.72296	11.0499	-2.66287	-3.09811	-2.50879	9.9571	-1.24844	-1.4525	-1.1762	2.13288	160
	YOD1	x	7.79502	7.57157	7.80648	9.17917	-2.61018	-3.04745	-2.58954	8.08806	-1.22522	-1.43047	-1.21553	2.13038	333
	CAST	x	8.16792	8.11755	8.17454	9.60642	-2.71038	-2.80668	-2.69797	8.51661	-1.2734	-1.31865	-1.26757	2.12846	101
	LOC730740	x	9.93963	9.21589	9.95345	11.1542	-2.32071	-3.83256	-2.29858	10.0658	-1.09139	-1.80238	-1.08098	2.12639	218
	LOC643031	x	11.5011	12.395	11.4301	13.2228	-3.29829	-1.77496	-3.46461	12.1373	-1.55418	1.19561	-1.63258	2.12218	27
	GRIPAP1	x	7.44084	8.09036	8.17588	9.34889	-3.75301	-2.39253	-2.25482	8.26399	-1.76927	-1.12789	-1.06298	2.12122	88
	NRGN	x	8.04414	7.41482	7.18513	8.9923	-1.92941	-2.98448	-3.49954	7.9091	1.09813	-1.40862	-1.65172	2.11873	123
	RBM39	x	8.84582	8.35864	8.79447	10.1032	-2.39058	-3.35087	-2.47721	9.02553	-1.13266	-1.58765	-1.1737	2.11062	124
	PPP1CB	x	8.83276	8.36915	8.93396	10.1486	-2.48954	-3.43305	-2.32089	9.07112	-1.17965	-1.62672	-1.09974	2.11035	198
	ZNF281	x	7.65407	7.4919	7.76237	9.07197	-2.67196	-2.98984	-2.47873	7.99508	-1.26664	-1.41733	-1.17504	2.10949	241
	LOC653658	x	9.24804	9.30223	9.34918	10.7312	-2.79566	-2.6926	-2.60638	9.65766	-1.32834	-1.27937	-1.2384	2.10459	169
	LTA4H	x	11.8873	9.94002	10.8961	12.3362	-1.36495	-5.26402	-2.71345	11.2649	1.53943	-2.50513	-1.29128	2.10132	13
	OSM	x	10.0258	7.5426	8.56763	10.1382	-1.081	-6.04439	-2.97021	9.06856	1.9416	-2.87978	-1.41512	2.09891	6
	TNFRSF10B	x	8.6354	9.10409	8.62592	10.2146	-2.98811	-2.15927	-3.00782	9.145	-1.42366	-1.02876	-1.43304	2.09885	160
	LOC653610	x	7.59901	7.35556	7.48756	8.90616	-2.47453	-2.92938	-2.67327	7.83707	-1.17941	-1.39621	-1.27413	2.09811	42
	MAGT1	x	7.56571	8.11062	8.17295	9.37278	-3.49931	-2.39856	-2.29713	8.30551	-1.66995	-1.14464	-1.09624	2.09546	133
	PTPRC	x	7.60832	6.94987	7.34767	8.72379	-2.16665	-3.4198	-2.59568	7.65741	-1.03461	-1.63302	-1.23949	2.09417	237
	CYBB	x	11.0687	7.33211	10.6871	11.1125	-1.0308	-13.7406	-1.34292	10.0501	2.02595	-6.57957	1.55509	2.0884	6
	CHD1	x	7.52587	7.52035	7.36374	8.88148	-2.55904	-2.56886	-2.86341	7.82286	-1.22858	-1.23329	-1.3747	2.08294	203
	C21orf7	x	6.99846	6.86919	6.94368	8.3481	-2.5485	-2.78739	-2.64711	7.28986	-1.22383	-1.33855	-1.27119	2.08239	142
	NT5C3	x	8.77631	8.61902	8.602	10.0734	-2.45725	-2.74031	-2.77281	9.01768	-1.18212	-1.31829	-1.33393	2.07875	219
	SORL1	x	9.12362	7.6391	8.08841	9.68865	-1.47942	-4.13977	-3.03193	8.63495	1.40316	-1.99425	-1.46057	2.07585	28
	FTHL12	x	9.52905	9.15548	10.0941	10.9974	-2.76698	-3.58478	-1.87025	9.94401	-1.33326	-1.72731	1.10964	2.0754	68
	LYN	x	11.9764	11.5255	11.9492	13.2149	-2.35962	-3.22533	-2.4044	12.1665	-1.14084	-1.55941	-1.16256	2.06823	179
	LTB4R	x	7.44587	7.40631	7.62041	8.8858	-2.71308	-2.7885	-2.40392	7.8396	-1.31378	-1.35031	-1.16408	2.06509	269
	NAAA	x	9.67306	9.97447	9.22665	11.0146	-2.53414	-2.05635	-3.45315	9.97219	-1.23041	1.00158	-1.67661	2.05966	54
	SAT2	x	7.95659	7.73819	7.75962	9.20786	-2.3805	-2.76957	-2.72875	8.16557	-1.15587	-1.34478	-1.32496	2.0595	207
	SPN	x	7.81718	8.02622	7.01326	9.00806	-2.28292	-1.97498	-3.9856	7.96618	-1.1088	1.04249	-1.93579	2.05891	5
	ZBTB43	x	7.09623	7.35432	7.19915	8.60501	-2.84571	-2.37956	-2.64977	7.56368	-1.38266	-1.15617	-1.28746	2.05813	72
	OTUD1	x	8.37239	7.83068	7.91313	9.42553	-2.07504	-3.02063	-2.85285	8.38543	-1.00908	-1.46892	-1.38732	2.05637	91
	CNIH4	x	8.24967	7.7897	7.77415	9.32199	-2.10281	-2.89245	-2.9238	8.28388	-1.02399	-1.40852	-1.42378	2.05354	231
	CSDA	x	10.4296	10.2036	10.0494	11.6103	-2.26694	-2.65129	-2.95047	10.5732	-1.10468	-1.29202	-1.43776	2.05206	67
	CES1	x	7.85376	6.83345	7.1965	8.6763	-1.76851	-3.58717	-2.78909	7.64	1.1597	-1.74903	-1.3599	2.05096	4
	GARNL4	x	8.1172	8.11423	8.10039	9.49099	-2.59151	-2.59686	-2.62189	8.4557	-1.26444	-1.26705	-1.27926	2.04952	223
	CCDC49	x	7.84064	7.70872	8.04365	9.24365	-2.64454	-2.89775	-2.2974	8.20917	-1.29103	-1.41465	-1.12157	2.04838	90
	GCH1	x	7.22655	6.9717	7.23725	8.52384	-2.45768	-2.93252	-2.43952	7.48984	-1.20021	-1.4321	-1.19134	2.0477	159
	XKR8	x	7.63475	7.52216	7.69059	8.99326	-2.56421	-2.77234	-2.46686	7.96019	-1.25305	-1.35475	-1.20547	2.04637	170
	YPEL2	x	8.37351	7.92564	8.44669	9.62522	-2.38123	-3.24805	-2.26345	8.59277	-1.16413	-1.58791	-1.10655	2.0455	226
	GNA13	x	9.45978	9.61183	9.58381	10.9225	-2.75623	-2.48051	-2.52917	9.89448	-1.35163	-1.21643	-1.24028	2.03922	302
	C9orf72	x	8.53753	7.8675	7.78255	9.43321	-1.86049	-2.96024	-3.13977	8.4052	1.09606	-1.45165	-1.5397	2.03921	31
	RASSF5	x	10.2038	10.015	9.10325	11.1438	-1.91848	-2.18683	-4.11406	10.1165	1.06241	-1.07286	-2.0184	2.03826	24
	CLEC12A	x	10.5865	7.67146	8.76804	10.375	1.15791	-6.51408	-3.04614	9.35025	2.35585	-3.20159	-1.49714	2.03461	1
	SLC44A2	x	8.26228	7.32229	7.85212	9.17786	-1.88632	-3.61894	-2.50661	8.15364	1.07821	-1.77935	-1.23244	2.03386	20
	MID1IP1	x	9.75249	8.78345	9.7074	10.78	-2.03855	-3.99054	-2.10327	9.75583	-1.00232	-1.96208	-1.03414	2.03378	106
	C14orf153	x	7.56496	8.73372	8.34928	9.5815	-4.04612	-1.79973	-2.34929	8.55737	-1.9895	1.13003	-1.15515	2.03374	42
	PFDN5	x	10.3511	10.6464	10.6475	11.9127	-2.95201	-2.40549	-2.40366	10.8894	-1.45229	-1.18347	-1.18257	2.03253	161
	CASP4	x	9.14583	8.96524	8.93699	10.3803	-2.35294	-2.66669	-2.71944	9.35709	-1.1577	-1.31207	-1.33802	2.03244	209
	SNX10	x	7.93222	7.26452	7.49529	8.92786	-1.99397	-3.16751	-2.69929	7.90497	1.01907	-1.55882	-1.32839	2.03198	113
	TSC22D2	x	7.89168	7.32419	7.72922	9.01122	-2.17277	-3.21993	-2.43175	7.98908	-1.06984	-1.58544	-1.19736	2.03093	203
	LILRA2	x	8.39935	7.25159	9.02282	9.58656	-2.27712	-5.04543	-1.4781	8.56508	-1.12173	-2.48542	1.37339	2.03	24
	DKFZp761E198	x	6.92402	6.86886	6.82531	8.23133	-2.47479	-2.57125	-2.65005	7.21238	-1.22125	-1.26885	-1.30773	2.02644	279
	LOC200030	x	9.61866	9.3121	9.90527	10.9703	-2.55199	-3.15619	-2.09219	9.95158	-1.25956	-1.55777	-1.03262	2.02612	89
	PTP4A2	x	11.2845	11.207	11.4266	12.6638	-2.60143	-2.74492	-2.35736	11.6455	-1.28429	-1.35517	-1.16383	2.02557	214
	ZNF394	x	7.33617	8.09644	7.71973	9.07521	-3.33814	-1.9708	-2.55883	8.05689	-1.648	1.02779	-1.26327	2.02556	71
	CHMP1B	x	10.0528	9.80563	10.3567	11.4283	-2.59454	-3.07944	-2.10174	10.4109	-1.2817	-1.52122	-1.03825	2.02433	133
	FYB	x	10.2752	8.52741	9.95428	10.9403	-1.58563	-5.32524	-1.98065	9.9243	1.27536	-2.63333	1.021	2.02231	40
	LOC645138	x	8.86685	9.25927	8.7938	10.327	-2.75131	-2.09609	-2.89422	9.31173	-1.3612	-1.03703	-1.4319	2.02128	57
	ITGA4	x	7.7848	6.95981	8.34904	9.04953	-2.40282	-4.25664	-1.62506	8.0358	-1.19003	-2.10816	1.2425	2.01913	33
	IL17RA	x	8.60846	7.39461	8.39507	9.48375	-1.83437	-4.25494	-2.1268	8.47047	1.10037	-2.10798	-1.05365	2.01849	163
	NFKBIZ	x	12.4833	9.9276	12.0166	12.8241	-1.26644	-7.44627	-1.75025	11.8129	1.59151	-3.6943	1.15165	2.01559	15
	HLA-F	x	9.54899	9.42043	9.57493	10.8612	-2.48324	-2.71469	-2.43899	9.85139	-1.23319	-1.34813	-1.21122	2.01365	92
	HPSE	x	7.22406	6.82555	8.17209	8.75361	-2.88696	-3.80543	-1.49643	7.74383	-1.43372	-1.88986	1.34561	2.01361	17
	PLIN2	x	10.3203	10.1125	10.5235	11.6637	-2.53748	-2.93065	-2.20415	10.655	-1.26112	-1.45649	-1.09543	2.0121	20
	CDC42EP3	x	6.976	6.87655	6.9608	8.28193	-2.47243	-2.64887	-2.49862	7.27382	-1.22929	-1.31701	-1.24231	2.01127	147
	HNRNPL	x	8.95697	9.30541	8.94389	10.4115	-2.74064	-2.15259	-2.76559	9.40444	-1.36365	-1.07105	-1.37607	2.00981	9
	CCRN4L	x	6.9349	7.47673	7.01498	8.48413	-2.92661	-2.01029	-2.7686	7.47769	-1.45678	-1.00066	-1.37812	2.00895	99
	UBXN11	x	9.06443	8.03365	8.95511	10.0257	-1.94704	-3.97807	-2.10031	9.01972	1.03147	-1.98079	-1.0458	2.0083	134
	EMR2	x	9.13622	8.19855	8.74735	10.0321	-1.86079	-3.56422	-2.43646	9.02856	1.07748	-1.77769	-1.21521	2.00492	3
	SAP30	x	7.87155	7.87048	8.11676	9.28563	-2.66489	-2.66688	-2.24836	8.2861	-1.33289	-1.33388	-1.12455	1.99934	21
	OAF	x	8.48579	8.34273	9.47399	10.0923	-3.04511	-3.36253	-1.53506	9.0987	-1.52934	-1.68877	1.2971	1.99114	13
	FAM115A	x	8.95682	9.23776	9.36451	10.5091	-2.9328	-2.41387	-2.21084	9.51705	-1.4745	-1.2136	-1.11152	1.98901	177
	AKNA	x	8.10619	8.40784	8.52728	9.667	-2.9502	-2.39357	-2.20339	8.67708	-1.48544	-1.20517	-1.10941	1.98608	86
	C8orf45	x	7.57794	7.86276	7.82222	9.07358	-2.8199	-2.3147	-2.38067	8.08413	-1.42029	-1.16584	-1.19906	1.98543	251
	MAP3K1	x	9.93381	9.06401	9.93572	10.9629	-2.04079	-3.72934	-2.03809	9.97411	-1.02833	-1.87918	-1.02697	1.98452	96
	CCDC109B	x	9.93131	9.30496	10.186	11.1237	-2.28538	-3.52785	-1.91552	10.1365	-1.15283	-1.77957	1.03491	1.98234	165
	LOC389787	x	10.5384	10.3042	10.2217	11.6703	-2.1915	-2.57774	-2.72948	10.6837	-1.10592	-1.30085	-1.3774	1.98158	106
	ITGAE	x	7.22521	7.23709	7.36206	8.58918	-2.57392	-2.55282	-2.34099	7.60339	-1.2997	-1.28904	-1.18208	1.9804	272
	LOC440093	x	9.38107	8.98909	8.95489	10.4218	-2.0573	-2.69958	-2.76434	9.43671	-1.03932	-1.36379	-1.39651	1.97943	166
	FAM63A	x	7.19623	7.47805	7.51493	8.7094	-2.85435	-2.34786	-2.28861	7.72465	-1.44235	-1.18641	-1.15647	1.97897	162
	KCNH6	x	8.14917	9.32383	9.59092	10.3334	-4.54489	-2.01333	-1.67306	9.34933	-2.29765	-1.01783	1.18229	1.97804	13
	DIAPH2	x	7.76041	7.71882	8.10116	9.1722	-2.66068	-2.73849	-2.10095	8.18815	-1.34512	-1.38446	-1.06215	1.97801	264
	FAM119A	x	7.68469	9.12312	8.4275	9.72375	-4.10975	-1.51637	-2.45589	8.73977	-2.07783	1.30437	-1.24166	1.97792	9
	PLXNC1	x	7.51404	6.94425	7.58237	8.65578	-2.20647	-3.27507	-2.10439	7.67411	-1.11734	-1.65848	-1.06565	1.97475	223
	IRF2BP2	x	8.98012	8.52498	9.1626	10.1931	-2.31818	-3.17802	-2.04274	9.2152	-1.17697	-1.61353	-1.03713	1.9696	83
	CLK1	x	9.98164	10.6214	10.0632	11.5231	-2.9109	-1.86827	-2.75083	10.5473	-1.4801	1.05268	-1.39875	1.96668	37
	CEBPB	x	13.363	10.7575	12.9574	13.6587	-1.22742	-7.47036	-1.62591	12.6842	1.60086	-3.80171	1.20853	1.96503	31
	ITPRIP	x	8.99415	8.54018	8.61456	10.0153	-2.02958	-2.78013	-2.64043	9.04105	-1.03304	-1.41506	-1.34396	1.96462	180
	S100Z	x	7.19892	6.83256	7.22278	8.38277	-2.27183	-2.92861	-2.23456	7.40926	-1.15696	-1.49143	-1.13798	1.96362	256
	CRTAP	x	9.07891	7.80534	9.42029	10.0655	-1.98151	-4.79048	-1.56397	9.09251	-1.00947	-2.44049	1.25508	1.9629	44
	SLC46A2	x	7.13879	6.99411	7.15029	8.3914	-2.38273	-2.63407	-2.3638	7.41865	-1.21407	-1.34214	-1.20444	1.96258	64
	SLC7A7	x	11.7217	9.8951	11.5968	12.3677	-1.56478	-5.55025	-1.70627	11.3953	1.25386	-2.82887	1.14987	1.96207	25
	RARRES3	x	8.25941	8.1262	8.16818	9.47954	-2.32967	-2.55502	-2.48174	8.50833	-1.18832	-1.30327	-1.26589	1.96048	87
	ZNF14	x	7.69685	8.28876	8.44635	9.43838	-3.3439	-2.21856	-1.98898	8.46758	-1.70614	-1.13196	-1.01483	1.95992	136
	SESTD1	x	8.28665	7.75569	8.19404	9.37107	-2.12053	-3.06392	-2.26112	8.40186	-1.08313	-1.56501	-1.15494	1.95776	247
	LOC653773	x	8.33056	8.53842	8.40885	9.71772	-2.61564	-2.26467	-2.47748	8.74889	-1.33638	-1.15706	-1.26579	1.95726	104
	EVI2B	x	11.7511	10.6109	11.1047	12.446	-1.61877	-3.56802	-2.53381	11.4782	1.20826	-1.82421	-1.29547	1.95589	36
	CSGALNACT2	x	7.20767	6.8807	7.06812	8.34196	-2.1951	-2.75349	-2.41804	7.37461	-1.12268	-1.40826	-1.2367	1.95524	283
	RCSD1	x	8.52804	8.03209	8.97322	9.79887	-2.41299	-3.40292	-1.77233	8.83305	-1.23543	-1.74227	1.10203	1.95317	133
	LOC654103	x	8.50405	7.74171	8.17125	9.42639	-1.89519	-3.2147	-2.3869	8.46085	1.0304	-1.6462	-1.2223	1.95279	181
	RIOK3	x	9.5174	9.08883	9.62853	10.6969	-2.26503	-3.0485	-2.0971	9.73292	-1.16112	-1.56275	-1.07504	1.95069	237
	PPP1R15A	x	11.1395	11.6173	11.5666	12.7261	-3.00345	-2.15675	-2.23379	11.7624	-1.53994	-1.10579	-1.14534	1.95034	117
	GRASP	x	7.18334	7.4726	7.08459	8.53103	-2.54504	-2.08267	-2.72535	7.56789	-1.30545	-1.06828	-1.39794	1.94955	92
	MCART1	x	8.77763	8.93009	9.12712	10.2287	-2.73409	-2.45992	-2.14589	9.26589	-1.40275	-1.26207	-1.10096	1.94911	212
	CLEC2B	x	7.29603	7.20404	7.145	8.49786	-2.30031	-2.45178	-2.55418	7.53573	-1.18075	-1.25849	-1.31106	1.94818	10
	EAF1	x	7.06547	6.97417	7.03174	8.30639	-2.3635	-2.5179	-2.4194	7.34444	-1.21333	-1.2926	-1.24203	1.94794	54
	PPTC7	x	8.03598	8.23456	8.20408	9.43939	-2.64526	-2.3051	-2.35432	8.4785	-1.35898	-1.18422	-1.20951	1.94651	112
	PRAM1	x	8.98116	7.82257	8.22334	9.61944	-1.55647	-3.47466	-2.63189	8.66163	1.24793	-1.78888	-1.35499	1.94236	44
	CSTA	x	7.86185	7.27245	7.6688	8.87752	-2.02185	-3.04212	-2.31133	7.92016	-1.04124	-1.56667	-1.19032	1.94176	142
	NUAK2	x	7.47537	7.59472	7.12222	8.67179	-2.29169	-2.10974	-2.92729	7.71603	-1.18153	-1.08772	-1.50922	1.93961	43
	KBTBD11	x	8.47315	8.70777	8.51782	9.84	-2.57906	-2.19196	-2.50043	8.88468	-1.3301	-1.13046	-1.28955	1.939	76
	ERICH1	x	9.48734	9.10916	8.76014	10.3891	-1.86832	-2.42825	-3.09285	9.43643	1.03591	-1.25464	-1.59803	1.93544	53
	DNAJA2	x	9.08444	8.79049	9.03345	10.2375	-2.22385	-2.72642	-2.30385	9.28647	-1.15032	-1.41028	-1.1917	1.93325	197
	EEF1G	x	10.4304	9.29357	10.6459	11.3854	-1.93846	-4.26277	-1.66958	10.4388	-1.00585	-2.21184	1.15435	1.9273	21
	LOC730994	x	9.15432	8.66865	8.04934	9.88546	-1.65995	-2.32432	-3.57049	8.93944	1.16061	-1.20647	-1.85331	1.92655	14
	NXF1	x	9.60352	9.97819	9.61526	10.9924	-2.61873	-2.01978	-2.5975	10.0473	-1.3602	-1.0491	-1.34918	1.92527	185
	CITED4	x	7.11437	7.30037	7.03119	8.40808	-2.45158	-2.15504	-2.59709	7.4635	-1.27379	-1.11972	-1.34939	1.92463	109
	RASGRP2	x	7.33808	6.99748	7.1152	8.4079	-2.09917	-2.65815	-2.44985	7.46467	-1.09171	-1.38241	-1.27409	1.92284	125
	LOC440737	x	8.27599	8.25057	8.34748	9.54795	-2.41489	-2.45783	-2.29816	8.6055	-1.25658	-1.27892	-1.19583	1.92179	189
	MTHFS	x	8.29771	7.12551	7.39467	8.85866	-1.47525	-3.32454	-2.75871	7.91914	1.30005	-1.73343	-1.4384	1.91789	16
	RSRC2	x	7.85511	8.04387	7.70252	9.11872	-2.40095	-2.10649	-2.66881	8.18005	-1.25262	-1.099	-1.39236	1.91675	206
	EEF1D	x	9.31009	9.07623	9.5263	10.5548	-2.36973	-2.78674	-2.03992	9.61685	-1.23693	-1.4546	-1.06478	1.9158	232
	MTMR3	x	9.14085	9.20756	8.98985	10.363	-2.33287	-2.22747	-2.59028	9.42531	-1.21796	-1.16292	-1.35235	1.91545	130
	GABBR1	x	7.7194	7.74326	7.51195	8.90738	-2.27834	-2.24097	-2.63066	7.9705	-1.19011	-1.17059	-1.37416	1.91439	112
	PTS	x	7.90567	8.13518	7.72186	9.16395	-2.39211	-2.04029	-2.71715	8.23166	-1.25353	-1.06917	-1.42386	1.9083	23
	HTR2A	x	8.20244	8.24511	8.27306	9.48036	-2.42488	-2.35422	-2.30905	8.55024	-1.27262	-1.23553	-1.21183	1.90543	265
	EHD1	x	8.45958	8.62878	9.0005	9.93247	-2.77577	-2.46858	-1.90787	9.00533	-1.45978	-1.29824	-1.00336	1.9015	31
	PIGA	x	8.62968	8.64985	8.98666	9.98489	-2.55835	-2.52283	-1.99756	9.06277	-1.35012	-1.33138	-1.05417	1.8949	72
	CBX4	x	7.93605	7.68312	7.60175	8.96884	-2.04598	-2.43804	-2.5795	8.04744	-1.08027	-1.28727	-1.36197	1.89395	235
	RPS19	x	11.1672	11.4691	11.0793	12.467	-2.46191	-1.99707	-2.61667	11.5457	-1.29994	-1.05449	-1.38161	1.89389	123
	NXT1	x	9.57356	9.576	9.27041	10.7017	-2.18579	-2.1821	-2.69692	9.78042	-1.15417	-1.15222	-1.42406	1.8938	45
	LOC388621	x	9.09382	9.26304	9.1762	10.4048	-2.48114	-2.20652	-2.34342	9.48447	-1.31098	-1.16588	-1.23822	1.89255	17
	BTBD11	x	7.1751	7.11454	7.1473	8.36865	-2.28714	-2.3852	-2.33165	7.4514	-1.21108	-1.263	-1.23465	1.88852	151
	IMPA2	x	8.8249	8.78278	9.26298	10.1794	-2.55709	-2.63286	-1.88744	9.26252	-1.35436	-1.39449	1.00032	1.88803	40
	HMGN2	x	8.62141	7.73152	8.63601	9.5506	-1.90421	-3.52857	-1.88504	8.63489	-1.00938	-1.87042	1.00078	1.8865	84
	NDE1	x	7.60282	7.95552	7.70232	8.97348	-2.58589	-2.02506	-2.41357	8.05853	-1.37146	-1.07402	-1.28006	1.8855	142
	KLF9	x	9.42582	9.95146	9.63322	10.8901	-2.75929	-1.91674	-2.38982	9.97515	-1.46341	-1.01656	-1.26745	1.8855	3
	SLC25A36	x	7.71687	7.49092	7.70544	8.85757	-2.20489	-2.57872	-2.22243	7.9427	-1.16945	-1.36773	-1.17875	1.8854	210
	LOC440359	x	9.23519	9.26934	8.97244	10.3787	-2.20923	-2.15755	-2.65056	9.46392	-1.1718	-1.14439	-1.40588	1.88528	137
	ZC3H12A	x	8.66894	8.76272	8.04848	9.71057	-2.05856	-1.929	-3.16476	8.79768	-1.09334	-1.02453	-1.68086	1.88282	29
	AGTPBP1	x	10.4815	9.75019	9.58374	11.1555	-1.59549	-2.64866	-2.97257	10.2427	1.17998	-1.40692	-1.57898	1.88265	12
	MST4	x	7.73396	8.56513	7.76537	9.23521	-2.83088	-1.59116	-2.76992	8.32492	-1.50625	1.18117	-1.47381	1.87943	10
	USP3	x	11.0237	10.5689	10.394	11.8749	-1.80406	-2.47268	-2.79123	10.9654	1.04126	-1.31629	-1.48594	1.87843	94
	MAP2K3	x	7.96686	8.18246	8.06601	9.28441	-2.49242	-2.14645	-2.3269	8.37494	-1.32691	-1.14272	-1.23878	1.87836	114
	MYO1F	x	9.21747	8.80632	9.03251	10.2301	-2.01753	-2.6828	-2.29349	9.3216	-1.07485	-1.42927	-1.22187	1.87709	184
	ISG20	x	7.11883	7.51604	7.35993	8.54263	-2.68291	-2.03721	-2.27002	7.63436	-1.42952	-1.08547	-1.20951	1.8768	21
	PSME2	x	8.2051	8.48354	8.213	9.51132	-2.47293	-2.03888	-2.45943	8.60324	-1.31781	-1.08651	-1.31061	1.87655	24
	ATG16L2	x	7.9722	8.44401	8.03036	9.35712	-2.61158	-1.88311	-2.50839	8.45092	-1.39351	-1.0048	-1.33845	1.8741	82
	PLAUR	x	10.4009	9.72676	9.9352	11.2275	-1.77348	-2.82989	-2.44919	10.3226	1.05578	-1.51134	-1.30802	1.87243	3
	TCF7L2	x	7.73159	6.8559	6.94517	8.38209	-1.56971	-2.88023	-2.70741	7.47869	1.1916	-1.53985	-1.44745	1.87047	19
	USP15	x	7.20089	6.98113	7.14967	8.31453	-2.16391	-2.51996	-2.24211	7.41155	-1.15722	-1.34763	-1.19904	1.86992	207
	GBP5	x	7.37083	8.03086	7.30305	8.77148	-2.6402	-1.6709	-2.76721	7.86906	-1.41247	1.11869	-1.48042	1.86921	8
	HCG2P7	x	8.04977	9.18891	8.77051	9.86937	-3.52984	-1.60265	-2.14186	8.96964	-1.89194	1.16414	-1.14801	1.86572	36
	MATR3	x	9.26938	9.18519	9.29513	10.4491	-2.2653	-2.40143	-2.22522	9.5497	-1.21446	-1.28744	-1.19298	1.86529	252
	FBXL5	x	10.7491	9.042	10.5733	11.3204	-1.48592	-4.85148	-1.67839	10.4212	1.25518	-2.60124	1.11119	1.86503	36
	PPP1R2	x	8.20525	8.66022	8.34859	9.60136	-2.63192	-1.92004	-2.38298	8.70386	-1.41285	-1.03071	-1.27922	1.86284	113
	SLC9A3R1	x	8.55209	8.11166	8.99683	9.74817	-2.29117	-3.10913	-1.68336	8.85219	-1.23123	-1.67079	1.10546	1.86088	64
	ZNF69	x	7.26851	7.84841	7.67518	8.79181	-2.87448	-1.92306	-2.1684	7.89598	-1.54485	-1.03352	-1.16538	1.86068	126
	LOC402251	x	10.3075	9.71239	10.2312	11.2778	-1.95932	-2.95971	-2.06571	10.3822	-1.05316	-1.59089	-1.11036	1.86035	116
	LOC649821	x	10.0368	10.2963	10.1434	11.3507	-2.48612	-2.07689	-2.30905	10.4568	-1.33793	-1.11767	-1.24263	1.85819	145
	ARHGEF1	x	7.53814	7.52155	7.43904	8.68891	-2.22032	-2.24601	-2.3782	7.79691	-1.19646	-1.2103	-1.28153	1.85575	216
	CREB5	x	8.16779	8.72297	7.29146	9.24865	-2.1153	-1.43961	-3.88305	8.35772	-1.14071	1.28811	-2.09399	1.85437	8
	RASGRP4	x	7.82943	7.18214	7.46537	8.6774	-1.79996	-2.81914	-2.31663	7.78859	1.02872	-1.5225	-1.25112	1.85165	9
	SLC22A4	x	7.46262	7.25408	7.06658	8.44594	-1.97701	-2.28448	-2.60153	7.55731	-1.06783	-1.2339	-1.40515	1.85142	127
	FAM107B	x	8.6457	7.6453	8.32882	9.39124	-1.67659	-3.35413	-2.08843	8.50277	1.10415	-1.81185	-1.12814	1.85122	56
	GMFG	x	9.31035	8.9931	8.96817	10.2737	-1.94989	-2.42949	-2.47182	9.38633	-1.05408	-1.31333	-1.33622	1.8498	27
	ARL16	x	7.19402	7.70569	7.70049	8.71623	-2.87232	-2.01467	-2.02194	7.82911	-1.55303	-1.08931	-1.09325	1.84948	162
	FTHL2	x	7.81059	7.94468	8.10283	9.13363	-2.50193	-2.27988	-2.04317	8.24793	-1.35411	-1.23392	-1.10581	1.84766	139
	TMEM107	x	8.11937	7.63398	8.15936	9.1512	-2.04462	-2.86239	-1.98871	8.26598	-1.10696	-1.54971	-1.0767	1.84705	74
	CIDEB	x	7.46174	7.49588	7.77623	8.75764	-2.4553	-2.39788	-1.9744	7.87287	-1.32973	-1.29863	-1.06928	1.84647	244
	HNRPA1P4	x	8.82807	8.52816	8.97134	9.9542	-2.18273	-2.6871	-1.97639	9.07044	-1.18294	-1.45627	-1.07111	1.84517	240
	LOC645895	x	10.1164	10.5379	10.7211	11.6325	-2.86029	-2.1356	-1.88086	10.752	-1.55356	-1.15996	-1.02163	1.84105	129
	RBBP6	x	7.38102	7.31297	7.29212	8.50222	-2.17528	-2.28034	-2.31353	7.62208	-1.18186	-1.23895	-1.25698	1.84055	185
	ITPK1	x	7.96594	8.29617	7.78585	9.18879	-2.33407	-1.85654	-2.64439	8.30919	-1.26861	-1.00906	-1.43728	1.83987	103
	TBC1D8	x	7.27947	7.59894	8.01266	8.80281	-2.87457	-2.30356	-1.72926	7.92347	-1.56266	-1.25226	1.06377	1.83953	14
	RP5-1022P6.2	x	8.81831	8.0835	7.80147	9.40498	-1.50177	-2.49921	-3.03881	8.52707	1.2237	-1.35996	-1.65358	1.83772	11
	PSCDBP	x	7.91409	7.9502	7.13057	8.83392	-1.89189	-1.84513	-3.25655	7.95719	-1.03033	-1.00486	-1.77353	1.8362	35
	GBP2	x	10.3822	10.5341	9.78227	11.401	-2.02626	-1.82385	-3.07115	10.5249	-1.10396	1.0064	-1.67321	1.83542	8
	CASC4	x	8.76886	7.14427	8.46315	9.29063	-1.43572	-4.42712	-1.77459	8.41673	1.27645	-2.41573	1.0327	1.83261	47
	IFI44L	x	7.63216	7.00212	7.38547	8.50509	-1.83138	-2.83425	-2.1729	7.63121	1.00066	-1.54659	-1.1857	1.83258	11
	SLC25A28	x	9.02733	9.45789	8.79042	10.257	-2.34508	-1.73999	-2.76359	9.38316	-1.27972	1.05316	-1.50811	1.83253	56
	DDX51	x	8.06178	9.29112	9.12162	9.9868	-3.79742	-1.61964	-1.82156	9.11533	-2.07563	1.12958	1.00437	1.82953	17
	RPS24	x	9.85773	10.3838	10.2025	11.3097	-2.73588	-1.89988	-2.15436	10.4384	-1.49558	-1.03859	-1.17767	1.82927	47
	LOC283412	x	7.99369	7.97111	8.10133	9.18346	-2.28116	-2.31715	-2.11716	8.3124	-1.24721	-1.26689	-1.15754	1.82901	158
	LOC285053	x	9.17818	8.94107	9.43785	10.3471	-2.24842	-2.65006	-1.87807	9.47605	-1.22933	-1.44892	-1.02683	1.82899	146
	MBD2	x	7.63597	7.08314	7.58164	8.59415	-1.94286	-2.85011	-2.01742	7.72373	-1.06272	-1.55896	-1.1035	1.8282	247
	RHOA	x	10.7141	10.5811	11.092	11.9552	-2.36375	-2.59203	-1.81906	11.0856	-1.2937	-1.41863	1.00445	1.82716	178
	CX3CR1	x	10.2589	6.97739	8.57551	9.75931	1.41385	-6.87764	-2.27174	8.89278	2.57777	-3.77215	-1.24597	1.82328	1
	FTHL8	x	9.58041	9.01386	9.86823	10.6423	-2.08763	-3.09172	-1.71005	9.7762	-1.14535	-1.69624	1.06587	1.82273	74
	PAPD5	x	7.20973	7.1685	7.30132	8.37902	-2.24902	-2.31421	-2.11068	7.51464	-1.23534	-1.27116	-1.15936	1.82055	166
	UIMC1	x	9.49684	9.91622	9.53458	10.8001	-2.46788	-1.84535	-2.40416	9.93694	-1.35669	-1.01446	-1.32166	1.81902	144
	POFUT1	x	7.68191	8.28171	8.28788	9.23367	-2.93175	-1.9345	-1.92625	8.37129	-1.61259	-1.06406	-1.05952	1.81803	67
	CDV3	x	8.71044	8.38551	8.97194	9.83838	-2.18547	-2.73751	-1.82316	8.97657	-1.20258	-1.50635	-1.00321	1.81732	175
	IRF1	x	7.74742	8.00791	7.62209	8.94155	-2.28807	-1.91008	-2.49573	8.07974	-1.25904	-1.05105	-1.37331	1.81731	19
	IL15	x	7.58432	7.58107	7.20603	8.60588	-2.03011	-2.0347	-2.63876	7.74432	-1.11729	-1.11981	-1.45226	1.817	138
	TMX4	x	7.88139	7.63542	7.58123	8.84724	-1.95321	-2.31631	-2.40495	7.98632	-1.07544	-1.27536	-1.32417	1.8162	148
	PNN	x	8.70528	9.63945	8.96999	10.2509	-2.91931	-1.5278	-2.42993	9.39141	-1.60896	1.1876	-1.33924	1.8144	19
	RPL13A	x	9.0425	9.41676	9.16481	10.3534	-2.48097	-1.91406	-2.2793	9.49437	-1.36781	-1.05527	-1.25663	1.81382	87
	NLRP1	x	7.2902	7.03504	6.91044	8.22103	-1.90638	-2.27519	-2.48044	7.36418	-1.05261	-1.25626	-1.36958	1.81108	159
	GLRX	x	9.34433	8.41522	8.78006	9.98796	-1.56225	-2.97469	-2.31	9.13189	1.15864	-1.64339	-1.27618	1.8101	55
	LOC647673	x	7.73979	7.77272	7.64978	8.8618	-2.17651	-2.12739	-2.31663	8.00602	-1.20266	-1.17552	-1.28009	1.80973	216
	THOC4	x	8.23862	7.98036	8.09427	9.24474	-2.00851	-2.40223	-2.21985	8.3895	-1.11024	-1.32789	-1.22708	1.80906	139
	EIF2S3	x	10.679	9.93663	10.8805	11.6384	-1.94447	-3.25292	-1.69097	10.7836	-1.07522	-1.79876	1.06945	1.80847	32
	CYFIP2	x	7.89803	8.21568	7.29035	8.94023	-2.05936	-1.65238	-3.13806	8.08607	-1.13922	1.094	-1.73595	1.8077	11
	EMR3	x	6.73778	6.82085	6.75068	7.90863	-2.25144	-2.12547	-2.2314	7.05448	-1.24548	-1.17579	-1.2344	1.80769	224
	CUGBP2	x	7.82702	7.80626	8.15239	9.06652	-2.36116	-2.3954	-1.88444	8.21305	-1.30679	-1.32573	-1.04294	1.80684	180
	RAB8B	x	9.11305	8.81461	9.32879	10.2216	-2.15626	-2.6518	-1.85677	9.36951	-1.19455	-1.46907	-1.02863	1.80511	205
	APLP2	x	9.91522	9.08739	9.86037	10.7566	-1.79177	-3.18042	-1.86121	9.90489	1.00718	-1.76236	-1.03134	1.80463	56
	LOC642817	x	10.4484	8.61652	10.3442	10.9384	-1.40453	-5	-1.5097	10.0869	1.28478	-2.77091	1.19526	1.8044	29
	MGC16703	x	11.0555	11.1413	11.5326	12.3781	-2.50111	-2.35675	-1.79688	11.5269	-1.38643	-1.30638	1.00398	1.80403	168
	SOCS3	x	8.66484	7.07394	6.98774	8.70991	-1.03173	-3.10796	-3.29932	7.85911	1.74803	-1.72329	-1.8294	1.8035	3
	SIK3	x	7.94405	7.83398	7.57361	8.91647	-1.96212	-2.11768	-2.53653	8.06703	-1.08898	-1.17532	-1.40778	1.8018	142
	ATF4	x	10.4046	10.9823	10.2142	11.6645	-2.39475	-1.60452	-2.73261	10.8164	-1.33034	1.12187	-1.51803	1.80013	2
	NLRP12	x	8.89489	6.82094	8.05284	9.0528	-1.11567	-4.69738	-1.99995	8.20537	1.61275	-2.61068	-1.11152	1.7993	21
	FTHL3	x	8.2102	8.0174	8.61754	9.4116	-2.29963	-2.62843	-1.73395	8.56419	-1.27809	-1.46083	1.03768	1.79927	81
	SNRK	x	8.94242	8.87652	9.39151	10.1983	-2.38814	-2.49976	-1.74933	9.35219	-1.32847	-1.39056	1.02763	1.79765	158
	SPATA13	x	6.96985	6.89944	6.84024	8.03124	-2.08693	-2.19132	-2.28311	7.18519	-1.16098	-1.21905	-1.27011	1.79757	288
	GPSM3	x	8.48617	8.11607	8.32857	9.43335	-1.9281	-2.49195	-2.15066	8.59104	-1.0754	-1.38989	-1.19953	1.79292	136
	LOC731640	x	8.6305	8.97298	8.84995	9.9401	-2.47873	-1.95494	-2.12897	9.09838	-1.38308	-1.09081	-1.18792	1.79218	50
	LOC399900	x	10.0054	11.1385	10.8663	11.7917	-3.44918	-1.57262	-1.89919	10.9505	-1.92529	1.1392	-1.06008	1.79157	34
	ALDH2	x	11.7401	9.18256	10.6787	11.6531	1.06215	-5.54269	-1.9649	10.8136	1.90064	-3.09739	-1.09803	1.78941	5
	MGC33556	x	7.57183	6.9063	6.85902	8.23144	-1.57965	-2.50558	-2.58904	7.39215	1.13263	-1.40041	-1.44706	1.78917	40
	RSL24D1	x	9.91078	10.1417	9.91089	11.1068	-2.29113	-1.95224	-2.29096	10.2675	-1.28055	-1.09114	-1.28045	1.78913	172
	RPLP1	x	11.5067	11.3709	11.6955	12.6427	-2.19769	-2.41466	-1.92815	11.804	-1.2288	-1.35008	-1.07807	1.7885	135
	ZNF430	x	8.91712	9.36565	9.46053	10.3646	-2.72739	-1.9986	-1.87139	9.52698	-1.52611	-1.11831	-1.04713	1.78711	84
	EIF1B	x	8.23699	7.85278	8.1851	9.20725	-1.9592	-2.55703	-2.03095	8.37053	-1.09698	-1.43172	-1.13716	1.78599	273
	RRP12	x	8.26596	7.66781	7.81552	9.03173	-1.70028	-2.57384	-2.32336	8.19525	1.05023	-1.44137	-1.3011	1.78568	22
	LOC649431	x	7.31689	7.27054	7.4019	8.44405	-2.18428	-2.2556	-2.0593	7.60834	-1.22387	-1.26383	-1.15384	1.78473	178
	GTF2IP1	x	8.12065	7.57509	8.03916	9.02412	-1.87056	-2.73025	-1.97926	8.18975	-1.04907	-1.5312	-1.11003	1.78307	92
	LOC644063	x	8.39486	7.19894	8.22353	9.05124	-1.57612	-3.61074	-1.77487	8.21714	1.13109	-2.02539	1.00444	1.78274	52
	ATP1A1	x	9.83729	9.2911	9.86008	10.774	-1.9142	-2.79516	-1.8842	9.94062	-1.07425	-1.56864	-1.05741	1.78186	154
	SLC11A1	x	10.6331	9.12266	10.6517	11.2466	-1.5299	-4.35867	-1.51028	10.4135	1.1644	-2.44673	1.17951	1.78149	8
	GJC1	x	10.1499	10.3492	10.5727	11.4671	-2.49176	-2.17025	-1.85885	10.6347	-1.39942	-1.21885	-1.04393	1.78061	160
	LOC285900	x	9.73536	9.46889	10.1975	10.9063	-2.25151	-2.70826	-1.63444	10.077	-1.26721	-1.52427	1.0871	1.77681	52
	HAL	x	6.95386	6.83584	6.94935	8.01723	-2.08979	-2.26795	-2.09635	7.18907	-1.17708	-1.27742	-1.18076	1.77542	82
	OSBPL8	x	7.91436	7.56781	7.86104	8.88502	-1.95973	-2.49184	-2.03352	8.05706	-1.10397	-1.40371	-1.14553	1.77518	104
	BCLAF1	x	9.73945	9.7973	9.68348	10.8437	-2.1499	-2.06538	-2.23494	10.016	-1.21128	-1.16367	-1.2592	1.77488	145
	TREM1	x	6.93617	6.70373	6.99602	7.98205	-2.06463	-2.42556	-1.98073	7.15449	-1.16338	-1.36676	-1.1161	1.77468	247
	CMPK1	x	7.9259	7.95253	7.97723	9.05501	-2.18723	-2.14723	-2.11078	8.22767	-1.23265	-1.21011	-1.18957	1.77441	164
	LOC651202	x	7.40601	7.74319	7.39268	8.61607	-2.31347	-1.83132	-2.33495	7.78949	-1.30448	-1.03261	-1.31659	1.77348	74
	PGS1	x	8.58311	8.51348	8.2748	9.55909	-1.96698	-2.06424	-2.43562	8.73262	-1.10919	-1.16404	-1.37346	1.77334	49
	NECAP1	x	9.20779	8.92618	8.7862	10.0749	-1.82404	-2.21719	-2.44312	9.24877	-1.02881	-1.25057	-1.37799	1.77293	25
	METTL9	x	7.53655	6.97406	7.1653	8.32653	-1.72905	-2.55349	-2.23648	7.50061	1.02522	-1.44048	-1.26165	1.77267	190
	LOC402694	x	10.2684	9.87078	10.4659	11.3006	-2.04524	-2.6942	-1.78355	10.4764	-1.1551	-1.52165	-1.00732	1.77053	69
	LOC728481	x	9.44716	8.93644	9.4623	10.3785	-1.90705	-2.71709	-1.88715	9.5561	-1.07844	-1.53651	-1.06718	1.76835	168
	MAP3K3	x	8.71104	7.66635	8.35175	9.33816	-1.54448	-3.18614	-1.98126	8.51683	1.1441	-1.80309	-1.12122	1.76704	79
	YY1	x	8.76512	8.67709	8.73513	9.81944	-2.07674	-2.20741	-2.12037	8.9992	-1.17615	-1.25015	-1.20086	1.76571	97
	BTK	x	8.47709	7.8484	8.03315	9.21236	-1.66471	-2.57391	-2.26454	8.39275	1.0602	-1.45836	-1.28307	1.76493	111
	BTN3A2	x	7.39843	7.4833	7.49257	8.55042	-2.22221	-2.09525	-2.08184	7.73118	-1.25941	-1.18746	-1.17986	1.76448	46
	NUMB	x	10.2396	9.19701	9.98159	10.8959	-1.57598	-3.24641	-1.88461	10.0785	1.11812	-1.84231	-1.0695	1.7622	103
	KIAA0513	x	8.76746	7.94654	8.84496	9.60807	-1.7908	-3.16353	-1.69714	8.79176	-1.01698	-1.79654	1.03757	1.7609	33
	PITPNC1	x	8.11069	8.12569	8.18733	9.22915	-2.17115	-2.14869	-2.05882	8.41321	-1.2333	-1.22054	-1.16949	1.76044	60
	TBC1D10C	x	8.49154	8.67713	7.88162	9.43763	-1.92664	-1.69408	-2.9404	8.62198	-1.09463	1.03897	-1.67059	1.76009	6
	TRA2A	x	7.63301	7.61795	7.83774	8.78155	-2.21689	-2.24015	-1.9236	7.96756	-1.26099	-1.27422	-1.09416	1.75806	152
	DOCK11	x	9.2918	9.42375	9.27714	10.4152	-2.17859	-1.98817	-2.20083	9.60197	-1.23986	-1.13149	-1.25252	1.75714	187
	TM9SF4	x	8.63427	8.61072	8.8217	9.77009	-2.19745	-2.2336	-1.92973	8.95919	-1.2526	-1.27321	-1.09999	1.7543	202
	SH3BP1	x	8.86278	9.15028	8.59347	9.94862	-2.12261	-1.7391	-2.55823	9.13879	-1.21084	1.008	-1.45934	1.75301	24
	KLHL15	x	6.96204	6.94314	6.89741	8.01394	-2.07325	-2.1006	-2.16824	7.20413	-1.18271	-1.1983	-1.23689	1.75298	288
	RPS18	x	10.0211	10.1834	10.4053	11.2826	-2.39733	-2.14235	-1.83686	10.4731	-1.36794	-1.22239	-1.04812	1.7526	76
	RPS2	x	10.9175	9.64008	11.1298	11.6417	-1.65198	-4.00447	-1.42597	10.8323	1.06086	-2.28499	1.22904	1.75252	4
	CD300LF	x	10.4903	7.78785	9.30995	10.275	1.16094	-5.60671	-1.95214	9.46578	2.03429	-3.19967	-1.11406	1.75227	6
	KIAA1468	x	7.79131	7.42044	7.90362	8.78348	-1.98917	-2.57227	-1.84019	7.97471	-1.13556	-1.46843	-1.05051	1.75171	257
	LOC643930	x	6.94094	6.92911	7.37994	8.16121	-2.32989	-2.34908	-1.71864	7.3528	-1.3304	-1.34135	1.01899	1.75128	9
	SLC24A4	x	7.49677	7.14001	7.39046	8.42024	-1.89667	-2.42878	-2.04171	7.61187	-1.08305	-1.3869	-1.16587	1.75123	47
	USP49	x	7.84855	7.57052	8.04845	8.90027	-2.07301	-2.51359	-1.80478	8.09195	-1.18378	-1.43537	-1.03061	1.75117	180
	C6orf204	x	6.83016	6.72873	6.914	7.90168	-2.10164	-2.25472	-1.98299	7.09364	-1.20037	-1.2878	-1.1326	1.75083	181
	YBX1	x	9.54252	9.109	9.88065	10.5857	-2.0608	-2.78316	-1.63023	9.77947	-1.1785	-1.59159	1.07265	1.74864	47
	BBX	x	7.90678	7.84906	7.88439	8.95466	-2.06749	-2.15188	-2.09982	8.14872	-1.18258	-1.23086	-1.20108	1.74828	155
	LOC90586	x	8.11233	8.5979	8.5805	9.50381	-2.62349	-1.87374	-1.89647	8.69863	-1.5014	-1.07232	-1.08533	1.74736	33
	LGALS2	x	6.95461	7.02402	6.85444	8.01641	-2.08754	-1.98948	-2.23764	7.21237	-1.19562	-1.13946	-1.28159	1.74598	7
	FLJ20718	x	7.52629	7.2999	7.8934	8.6452	-2.17182	-2.54082	-1.68389	7.8412	-1.24393	-1.45528	1.03685	1.74594	85
	ARHGAP24	x	7.96002	6.86366	7.71156	8.58262	-1.53964	-3.292	-1.829	7.77947	1.13332	-1.88662	-1.04819	1.74491	27
	C9orf89	x	8.34571	8.77863	8.79979	9.71179	-2.57769	-1.90946	-1.88165	8.90898	-1.47761	-1.09456	-1.07862	1.7445	36
	CATSPER2	x	8.52227	9.7236	9.56215	10.3391	-3.52295	-1.53204	-1.71345	9.53678	-2.02022	1.13825	1.01774	1.7439	9
	ITGAL	x	8.96195	7.92759	8.45977	9.51744	-1.46967	-3.01019	-2.08157	8.71669	1.18531	-1.72799	-1.19492	1.74201	18
	SSH2	x	9.46891	8.37679	8.64792	9.89713	-1.34557	-2.86858	-2.37711	9.09769	1.29345	-1.64821	-1.36582	1.74043	5
	CARD16	x	7.16729	7.01463	7.34477	8.2408	-2.10455	-2.33945	-1.86095	7.44187	-1.20964	-1.34466	-1.06962	1.73981	250
	TRMT2B	x	7.06408	7.05716	6.97658	8.09573	-2.04436	-2.05419	-2.17219	7.29839	-1.17634	-1.182	-1.2499	1.7379	173
	L3MBTL3	x	7.1527	7.03485	7.16861	8.18076	-2.03928	-2.21285	-2.01691	7.38423	-1.17408	-1.27401	-1.1612	1.73692	185
	IQGAP1	x	8.85455	8.64801	8.91895	9.86881	-2.01987	-2.33077	-1.93169	9.07258	-1.16314	-1.34217	-1.11236	1.73656	67
	ARGLU1	x	10.2566	9.99895	10.0572	11.1654	-1.87748	-2.24457	-2.15581	10.3695	-1.08143	-1.29288	-1.24172	1.73611	181
	IDS	x	9.09167	8.93244	9.13879	10.1145	-2.03185	-2.26894	-1.96656	9.31935	-1.17095	-1.30759	-1.13332	1.73526	87
	RNF138	x	7.01819	7.14733	7.05089	8.13113	-2.16286	-1.97767	-2.11438	7.33688	-1.2472	-1.14041	-1.21925	1.73417	201
	TM2D3	x	8.34528	7.82269	8.17294	9.17186	-1.77348	-2.54766	-1.9985	8.37819	-1.02308	-1.46968	-1.15289	1.73348	34
	PDZD8	x	7.52492	7.64993	7.5246	8.62354	-2.1415	-1.96374	-2.14198	7.83075	-1.23613	-1.13353	-1.2364	1.73242	195
	CNPY3	x	8.01197	7.8458	8.01878	9.01572	-2.00522	-2.24999	-1.99577	8.22307	-1.15757	-1.29888	-1.15212	1.73226	136
	GABPB2	x	10.5622	10.8158	10.7468	11.7645	-2.30115	-1.93016	-2.02476	10.9723	-1.3288	-1.1146	-1.1692	1.73168	56
	GAB2	x	8.32747	8.55861	8.35751	9.4673	-2.20354	-1.87734	-2.15815	8.67772	-1.27478	-1.08607	-1.24851	1.72857	140
	STXBP2	x	10.2067	10.2232	9.75985	11.1113	-1.87208	-1.85078	-2.5517	10.3253	-1.08565	-1.07331	-1.47981	1.72433	46
	PTEN	x	9.45212	9.36331	9.3272	10.4275	-1.96618	-2.09103	-2.14401	9.64253	-1.14109	-1.21354	-1.2443	1.72305	252
	C14orf166	x	7.76663	7.91864	7.8154	8.88011	-2.16366	-1.94728	-2.09174	8.0952	-1.25576	-1.13018	-1.21402	1.72299	185
	TSEN34	x	9.45111	9.16749	9.19525	10.3177	-1.8234	-2.21953	-2.17724	9.53289	-1.05832	-1.28824	-1.26369	1.72287	149
	FCAR	x	7.0221	7.39637	7.3951	8.31677	-2.45321	-1.89264	-1.89431	7.53259	-1.42453	-1.09902	-1.09999	1.72212	76
	STAG2	x	8.35211	7.63677	8.23995	9.11856	-1.70107	-2.79295	-1.83861	8.33685	1.01064	-1.62459	-1.06947	1.71917	131
	FAM21A	x	7.1712	6.95318	7.08926	8.1123	-1.91999	-2.23321	-2.0322	7.33148	-1.11751	-1.29981	-1.18282	1.7181	276
	BAX	x	8.7449	7.33045	8.48021	9.22489	-1.39473	-3.71778	-1.6756	8.44511	1.23096	-2.16544	1.02463	1.71687	3
	LOC728653	x	7.27611	7.41263	7.42967	8.41245	-2.19822	-1.99975	-1.97627	7.63272	-1.28041	-1.1648	-1.15113	1.71682	210
	DOCK8	x	9.67624	8.80895	9.18491	10.2624	-1.50128	-2.7387	-2.11042	9.48312	1.14323	-1.59568	-1.22962	1.71627	33
	LOC648210	x	11.0822	9.13407	11.061	11.4643	-1.30323	-5.02872	-1.32252	10.6854	1.31659	-2.93086	1.29739	1.71583	25
	DUXAP3	x	7.59558	8.21414	7.93437	8.95278	-2.56187	-1.6686	-2.02568	8.17422	-1.49344	1.02806	-1.18087	1.71542	34
	CYB5R4	x	9.08075	8.11713	9.08256	9.79673	-1.64259	-3.20339	-1.64054	9.01929	1.04352	-1.86887	1.04483	1.71408	51
	NOTCH2	x	8.35375	8.2676	8.42058	9.38323	-2.04129	-2.1669	-1.94888	8.60629	-1.1913	-1.26461	-1.13738	1.71349	142
	FKBP14	x	7.24683	7.70023	7.61701	8.55537	-2.47692	-1.80894	-1.91636	7.77986	-1.44696	-1.05675	-1.1195	1.7118	131
	LOC653314	x	11.2727	11.267	11.1991	12.2796	-2.00964	-2.01759	-2.11472	11.5046	-1.17438	-1.17903	-1.23585	1.71119	224
	B2M	x	11.8752	11.5164	12.1002	12.8625	-1.98247	-2.54223	-1.6962	12.0886	-1.1594	-1.48676	1.00809	1.70992	173
	FAM49B	x	7.65844	7.3442	7.90746	8.66848	-2.01396	-2.50408	-1.69469	7.89464	-1.17789	-1.46454	1.00892	1.70981	94
	GPR109B	x	7.3255	7.62103	6.94086	8.32739	-2.00262	-1.63169	-2.6145	7.5537	-1.17137	1.04778	-1.52926	1.70964	10
	LOC648622	x	9.69093	10.0927	9.85344	10.9105	-2.32872	-1.76265	-2.08063	10.1369	-1.36222	-1.03111	-1.2171	1.70954	19
	KLF11	x	9.82214	10.8265	9.91504	11.2183	-2.63191	-1.31198	-2.46778	10.4455	-1.54045	1.30225	-1.44438	1.70859	8
	LAT2	x	9.54083	8.67303	9.53778	10.2787	-1.66772	-3.0434	-1.67125	9.50759	1.02331	-1.78331	1.02115	1.70659	60
	GADD45B	x	7.95491	8.22476	7.8541	9.03719	-2.11737	-1.75617	-2.27062	8.26774	-1.24214	-1.03024	-1.33204	1.70462	1
	SRGN	x	13.1256	12.989	13.2656	14.1524	-2.03748	-2.23979	-1.84912	13.3832	-1.19545	-1.31417	-1.08489	1.70438	97
	LOC158345	x	8.90725	8.62271	8.95566	9.85417	-1.92775	-2.34803	-1.86414	9.08495	-1.13108	-1.37768	-1.09375	1.70435	57
	IFITM1	x	7.11263	7.1182	7.14915	8.15196	-2.05527	-2.04735	-2.00389	7.38298	-1.2061	-1.20146	-1.17596	1.70406	71
	SLC25A37	x	8.48263	7.93678	8.09609	9.19575	-1.63935	-2.39325	-2.14304	8.42781	1.03873	-1.40545	-1.25852	1.70283	57
	NMD3	x	7.87699	7.72301	7.61372	8.76159	-1.84625	-2.05422	-2.21587	7.99383	-1.08436	-1.20649	-1.30144	1.70263	102
	RAB20	x	7.38597	7.00039	7.33306	8.26315	-1.83678	-2.39955	-1.9054	7.49564	-1.07898	-1.40957	-1.11929	1.70233	233
	LOC440927	x	8.27725	8.10083	8.28991	9.24334	-1.95354	-2.20765	-1.93647	8.47783	-1.14916	-1.29864	-1.13912	1.69997	93
	FLJ10213	x	7.33247	7.43105	7.34978	8.389	-2.07991	-1.94254	-2.05511	7.62558	-1.22527	-1.14435	-1.21066	1.69752	171
	CBLL1	x	8.33512	8.54903	8.41837	9.45086	-2.16705	-1.86843	-2.04555	8.68835	-1.27741	-1.10138	-1.20579	1.69645	154
	SPRY1	x	7.07668	7.15503	7.04887	8.11003	-2.04677	-1.93858	-2.0866	7.34765	-1.20662	-1.14284	-1.23011	1.69628	15
	MEX3C	x	7.34344	7.32851	7.39768	8.37173	-2.03961	-2.06083	-1.96435	7.61034	-1.20322	-1.21574	-1.15882	1.69512	209
	ANKRD13A	x	9.33227	9.10775	8.87928	10.1213	-1.72785	-2.01881	-2.36522	9.36015	-1.01951	-1.19119	-1.39559	1.69484	90
	LOC388532	x	8.93129	9.2763	9.0997	10.1168	-2.27446	-1.79068	-2.02386	9.35602	-1.34232	-1.05681	-1.19443	1.6944	15
	PPP3R1	x	8.06049	7.23395	8.12023	8.81676	-1.68913	-2.99554	-1.62061	8.05786	1.00183	-1.77019	1.04418	1.6922	1
	WWP2	x	8.07223	7.98016	7.93275	9.00633	-1.9107	-2.03662	-2.10465	8.24787	-1.12946	-1.20389	-1.24411	1.69169	107
	XRCC2	x	7.11936	7.54667	7.36914	8.35195	-2.34989	-1.74749	-1.97632	7.59678	-1.39225	-1.03534	-1.17092	1.68783	164
	STT3B	x	8.35456	7.41028	8.02739	8.93748	-1.49788	-2.88225	-1.87916	8.18243	1.12672	-1.70781	-1.11345	1.68769	25
	PRO0628	x	7.1442	7.36842	7.39401	8.3087	-2.24156	-1.91891	-1.88517	7.55383	-1.32835	-1.13714	-1.11715	1.68748	148
	CUTL1	x	8.7227	7.86953	8.8065	9.47243	-1.68148	-3.03753	-1.58659	8.71779	1.00341	-1.80033	1.06342	1.68721	80
	MAPK7	x	8.22056	8.47464	8.56791	9.42254	-2.30055	-1.92907	-1.8083	8.67141	-1.36685	-1.14613	-1.07438	1.68311	70
	PCBP2	x	11.6453	11.2567	11.6787	12.5267	-1.84217	-2.41161	-1.8	11.7769	-1.09547	-1.4341	-1.0704	1.68162	193
	LOC391656	x	10.659	10.8691	10.7419	11.7545	-2.13684	-1.84729	-2.01758	11.0061	-1.27202	-1.09964	-1.20099	1.6799	48
	USPL1	x	7.41205	7.2696	7.44197	8.37174	-1.94489	-2.14672	-1.90497	7.62384	-1.15812	-1.27831	-1.13435	1.67935	261
	LOC729021	x	7.59122	7.05304	7.18431	8.2733	-1.60445	-2.32989	-2.12724	7.52547	1.04663	-1.38744	-1.26677	1.67927	27
	LOC347376	x	7.61964	7.52623	7.38946	8.50877	-1.85206	-1.97594	-2.17242	7.76103	-1.10296	-1.17674	-1.29376	1.67917	97
	LOC646766	x	9.68289	9.548	9.92332	10.7144	-2.04421	-2.24457	-1.73041	9.96715	-1.21779	-1.33714	-1.03085	1.67859	41
	WDR43	x	7.38391	7.72298	7.47367	8.52073	-2.19896	-1.73839	-2.06631	7.77532	-1.31168	-1.03695	-1.23256	1.67645	157
	C14orf4	x	7.91977	6.92634	7.88509	8.57068	-1.57015	-3.12604	-1.60836	7.82547	1.06755	-1.86494	1.04219	1.67622	34
	EIF4EBP2	x	8.76054	8.4357	8.57584	9.58425	-1.76996	-2.21692	-2.01171	8.83908	-1.05595	-1.32261	-1.20017	1.67617	154
	OAS1	x	7.78269	7.12143	7.31886	8.39963	-1.53361	-2.42536	-2.11515	7.65565	1.09205	-1.44816	-1.26295	1.67479	16
	BRP44L	x	9.52228	9.51035	9.86775	10.6254	-2.14814	-2.16598	-1.6907	9.88144	-1.28268	-1.29333	-1.00954	1.67476	163
	CDC42	x	7.58742	7.31222	7.80088	8.55735	-1.95875	-2.3704	-1.68935	7.81447	-1.17044	-1.41642	-1.00946	1.67352	188
	MEFV	x	7.00079	6.82172	7.02156	7.93784	-1.9146	-2.16763	-1.88723	7.19548	-1.14448	-1.29572	-1.12812	1.67291	232
	FUT4	x	8.45726	8.13595	8.183	9.24844	-1.7305	-2.16219	-2.09281	8.50616	-1.03448	-1.29254	-1.25107	1.67281	59
	LOC653778	x	7.45024	7.23955	7.2663	8.30575	-1.8094	-2.09391	-2.05545	7.56546	-1.08314	-1.25345	-1.23043	1.67051	140
	IKZF5	x	7.45306	7.46719	7.58859	8.48888	-2.05029	-2.0303	-1.86644	7.74943	-1.22805	-1.21608	-1.11794	1.66954	246
	HERPUD1	x	9.561	9.32326	10.4788	10.7732	-2.31696	-2.73203	-1.22636	10.0341	-1.38806	-1.63672	1.36106	1.66917	2
	C20orf111	x	9.68072	10.0405	9.22533	10.6332	-1.93515	-1.50801	-2.65338	9.89494	-1.16007	1.10616	-1.59064	1.66817	20
	PTK2B	x	7.24813	7.16756	7.10938	8.15871	-1.87981	-1.98778	-2.06957	7.42094	-1.12726	-1.192	-1.24105	1.66759	165
	CCNY	x	10.813	10.9203	10.5537	11.7451	-1.90803	-1.77134	-2.28377	11.008	-1.14474	-1.06269	-1.37014	1.66679	87
	MOAP1	x	8.27896	8.58944	8.4599	9.42365	-2.21098	-1.78288	-1.95038	8.68799	-1.32779	-1.07069	-1.17128	1.66516	145
	GYG1	x	10.0916	9.10494	9.82957	10.6552	-1.47792	-2.92869	-1.7723	9.92033	1.12605	-1.75977	-1.06493	1.66425	48
	BLZF1	x	8.6636	9.18833	9.21	10.0003	-2.52572	-1.7556	-1.72943	9.26556	-1.51777	-1.05499	-1.03926	1.6641	45
	JAZF1	x	7.65256	7.40722	7.57634	8.52341	-1.82874	-2.16774	-1.92795	7.78988	-1.09986	-1.30375	-1.15953	1.6627	23
	DTWD2	x	7.64644	7.70902	7.80602	8.69756	-2.07215	-1.98418	-1.85516	7.96476	-1.24688	-1.19395	-1.11631	1.66186	143
	SDCBP	x	11.1687	9.67854	11.2325	11.6678	-1.41335	-3.97032	-1.35224	10.9369	1.17431	-2.39221	1.22741	1.65969	16
	RPL24	x	8.99543	9.46686	9.1757	10.1869	-2.28383	-1.6472	-2.01556	9.45622	-1.3763	1.0074	-1.21463	1.65942	64
	C6orf160	x	8.36942	8.41795	8.52135	9.41034	-2.05754	-1.98947	-1.85187	8.67976	-1.24	-1.19899	-1.11606	1.6593	4
	ZC3H15	x	7.73591	7.36612	7.89499	8.63946	-1.87066	-2.4172	-1.67536	7.90912	-1.12756	-1.457	-1.00984	1.65903	154
	PHIP	x	8.22533	8.39084	7.8733	9.13693	-1.88113	-1.67723	-2.40098	8.4066	-1.13388	-1.01098	-1.44724	1.65902	47
	RPL23	x	8.35557	8.41095	8.77276	9.48611	-2.18941	-2.10696	-1.63961	8.75635	-1.32022	-1.2705	1.01144	1.65837	5
	SLCO3A1	x	8.92537	9.10696	8.33504	9.76069	-1.78425	-1.57323	-2.68636	9.03201	-1.07672	1.05332	-1.6211	1.65712	20
	FAM116A	x	7.45352	7.31983	7.42812	8.37084	-1.8886	-2.07197	-1.92214	7.64308	-1.14041	-1.25114	-1.16067	1.65607	138
	SNORD68	x	7.31996	7.62585	7.25019	8.36744	-2.06692	-1.67202	-2.16933	7.64086	-1.24911	-1.01046	-1.311	1.65471	31
	DMC1	x	7.82302	8.42325	8.24482	9.12935	-2.47312	-1.63139	-1.84617	8.40511	-1.49702	1.01265	-1.11751	1.65203	50
	ABHD5	x	7.41155	7.08597	7.16617	8.18619	-1.71076	-2.14387	-2.02795	7.46247	-1.03593	-1.29819	-1.22799	1.65143	106
	PICALM	x	9.96161	9.69921	9.59797	10.716	-1.68691	-2.02341	-2.17049	9.9937	-1.02249	-1.22645	-1.31561	1.64981	5
	LOC650832	x	8.8012	9.13602	9.02192	9.94942	-2.21641	-1.75735	-1.90198	9.22714	-1.34345	-1.0652	-1.15286	1.64979	1
	PIK3IP1	x	7.94209	8.58391	8.42705	9.27963	-2.52721	-1.61969	-1.80573	8.55817	-1.5327	1.018	-1.09514	1.64885	2
	MBNL1	x	8.98921	8.84849	8.88226	9.86751	-1.83821	-2.02654	-1.97966	9.14687	-1.11547	-1.22976	-1.20131	1.64792	105
	RAP2C	x	7.38837	7.55275	7.3274	8.38368	-1.99351	-1.77883	-2.07956	7.66305	-1.20973	-1.07945	-1.26195	1.6479	116
	PLCL2	x	9.22305	9.35729	9.04426	10.168	-1.92519	-1.75413	-2.17918	9.44815	-1.16886	-1.065	-1.32307	1.64701	12
	FBN2	x	7.6042	7.26678	8.14106	8.63041	-2.03666	-2.57331	-1.40381	7.91061	-1.23663	-1.56247	1.1732	1.64695	9
	TMED7	x	9.09681	8.01385	9.39162	9.79359	-1.62088	-3.43364	-1.32131	9.07397	1.01596	-2.0851	1.2463	1.64675	21
	PKN1	x	7.40121	7.60667	7.5076	8.46448	-2.08966	-1.81229	-1.94112	7.74499	-1.26908	-1.10062	-1.17886	1.6466	126
	FLJ38717	x	7.27193	7.6689	7.4372	8.41774	-2.21271	-1.68045	-1.97321	7.69894	-1.34445	-1.02104	-1.19893	1.64581	149
	PMAIP1	x	6.8715	7.21807	7.12084	8.02762	-2.22857	-1.75267	-1.87486	7.30951	-1.35473	-1.06543	-1.13971	1.64503	32
	CTBS	x	8.49099	7.91525	8.55167	9.27473	-1.72158	-2.56593	-1.65067	8.55816	-1.04766	-1.56148	-1.00451	1.64327	30
	YPEL5	x	10.4145	11.0483	10.5334	11.6201	-2.30627	-1.4864	-2.1239	10.9041	-1.40403	1.10514	-1.29296	1.64265	10
	ARRDC2	x	7.54841	7.82882	7.48307	8.57127	-2.03194	-1.67302	-2.1261	7.85789	-1.23926	-1.02036	-1.29668	1.63964	51
	LOC650276	x	12.0309	11.7858	12.0862	12.9185	-1.85013	-2.19278	-1.7806	12.2053	-1.12853	-1.33751	-1.08609	1.63938	278
	LOC642947	x	10.3416	10.5844	10.5917	11.4556	-2.16435	-1.82917	-1.81987	10.7433	-1.32109	-1.11645	-1.11082	1.63839	129
	P2RY2	x	7.08601	6.91613	7.13778	7.99607	-1.87913	-2.11394	-1.81288	7.284	-1.1471	-1.29044	-1.10666	1.63816	173
	C8orf37	x	9.082	9.23369	9.32193	10.1616	-2.11349	-1.90257	-1.78968	9.4498	-1.29039	-1.1616	-1.09268	1.63784	57
	TMEM137	x	7.15226	6.95722	7.20627	8.05241	-1.86626	-2.13642	-1.79768	7.34204	-1.14059	-1.3057	-1.09868	1.63622	240
	PABPN1	x	9.91815	8.33975	9.68244	10.2599	-1.26725	-3.78451	-1.49218	9.55006	1.29064	-2.31387	1.0961	1.63562	8
	GATAD2B	x	7.70485	7.75094	7.49238	8.59537	-1.85385	-1.79555	-2.14799	7.88589	-1.1337	-1.09805	-1.31358	1.63522	36
	C5orf28	x	8.29947	8.52114	8.47235	9.37613	-2.10916	-1.80875	-1.87096	8.66727	-1.29039	-1.1066	-1.14466	1.63451	64
	UTRN	x	7.13439	6.98719	7.2898	8.082	-1.92867	-2.13585	-1.73171	7.37334	-1.18014	-1.30691	-1.05962	1.63428	256
	ARPC4	x	10.4676	8.3818	10.1515	10.6103	-1.10397	-4.68639	-1.3744	9.9028	1.47918	-2.8699	1.18814	1.63297	7
	RBM4	x	7.81785	7.57005	7.88687	8.70102	-1.84443	-2.19007	-1.75827	7.99395	-1.12982	-1.34155	-1.07704	1.63249	228
	HIST2H2BE	x	7.72678	7.48174	7.3573	8.46441	-1.66742	-1.97612	-2.15414	7.75756	-1.02156	-1.21068	-1.31974	1.63224	16
	HCG4	x	10.0893	9.2737	9.87311	10.6869	-1.51316	-2.66327	-1.75782	9.98075	1.07814	-1.63247	-1.07747	1.63144	1
	MYO1G	x	9.75205	10.0083	9.47335	10.6859	-1.91032	-1.59946	-2.31741	9.9799	-1.17109	1.01988	-1.42065	1.63127	3
	ADORA2A	x	7.01437	7.67914	7.04723	8.18816	-2.25603	-1.42308	-2.20522	7.48222	-1.38305	1.14624	-1.35191	1.6312	4
	MSH3	x	11.2117	11.5422	11.5936	12.3888	-2.26124	-1.79834	-1.73539	11.6841	-1.38739	-1.10334	-1.06472	1.62983	100
	VAMP5	x	8.27998	9.07407	7.96077	9.37756	-2.13995	-1.23412	-2.6699	8.6731	-1.31323	1.3204	-1.63844	1.62954	3
	SLC36A4	x	7.40747	7.22844	7.37812	8.27668	-1.82666	-2.06801	-1.8642	7.57268	-1.12133	-1.26948	-1.14437	1.62902	226
	ZNF800	x	8.09246	8.32958	8.21022	9.14872	-2.07953	-1.76436	-1.91653	8.44524	-1.27702	-1.08347	-1.17693	1.62842	37
	ANKRD30B	x	9.0153	9.07522	9.18573	10.0285	-2.0184	-1.93629	-1.7935	9.32619	-1.24047	-1.19	-1.10225	1.62711	38
	S1PR4	x	7.98157	7.43149	7.2102	8.47602	-1.40879	-2.06269	-2.40463	7.77482	1.15409	-1.26868	-1.479	1.62586	4
	FAM111A	x	8.49072	8.03333	8.37511	9.23436	-1.6744	-2.29904	-1.8141	8.53338	-1.03001	-1.41426	-1.11595	1.62561	84
	C14orf106	x	9.16419	8.91408	8.34059	9.74072	-1.49126	-1.77355	-2.63926	9.03989	1.08997	-1.09112	-1.62372	1.62543	6
	N4BP2	x	7.55481	7.8118	7.58835	8.58538	-2.04283	-1.70952	-1.99589	7.88509	-1.25725	-1.05211	-1.22836	1.62484	83
	C3orf58	x	7.49195	7.26974	7.91928	8.49359	-2.00227	-2.33568	-1.48896	7.79364	-1.23259	-1.43784	1.09099	1.62445	28
	LPPR2	x	7.46465	6.87768	7.42012	8.1866	-1.64941	-2.47756	-1.70111	7.48726	-1.0158	-1.52582	-1.04764	1.62376	178
	TRIM22	x	10.1528	8.31102	9.36834	10.2097	-1.04023	-3.72873	-1.79175	9.51046	1.56085	-2.29651	-1.10353	1.62364	11
	TOP3A	x	7.45991	7.42157	7.59955	8.42345	-1.95009	-2.00262	-1.77019	7.72612	-1.20264	-1.23503	-1.0917	1.6215	119
	DMXL2	x	9.44165	7.57197	9.43689	9.74598	-1.23484	-4.51276	-1.23892	9.04912	1.31269	-2.78399	1.30837	1.62097	14
	MAPK8IP3	x	9.05477	9.69686	8.77861	10.1045	-2.0702	-1.32655	-2.50695	9.40869	-1.27802	1.22109	-1.54765	1.6198	6
	LOC651894	x	11.2892	10.6896	11.4664	12.076	-1.72533	-2.61441	-1.52591	11.3803	-1.06518	-1.61407	1.0615	1.61967	48
	IGBP1	x	8.07786	8.42381	7.99018	9.08948	-2.01617	-1.5863	-2.14249	8.39533	-1.24615	1.01994	-1.32423	1.61793	46
	NCOA1	x	8.86705	9.33695	8.66717	9.88249	-2.02151	-1.45957	-2.32192	9.18842	-1.24951	1.10844	-1.43519	1.61785	14
	ZNF682	x	7.43202	8.22852	8.15499	8.86292	-2.69615	-1.55229	-1.63346	8.16961	-1.66739	1.04168	-1.01019	1.61699	17
	KIAA0240	x	8.36606	8.13703	8.2995	9.19124	-1.77176	-2.07658	-1.85541	8.49846	-1.09611	-1.2847	-1.14787	1.6164	234
	AKIRIN2	x	10.2701	10.7742	10.4854	11.4324	-2.23817	-1.57821	-1.92791	10.7405	-1.38552	1.02362	-1.19344	1.61538	12
	CD244	x	7.22508	6.84922	7.36282	8.06773	-1.79334	-2.32707	-1.63005	7.37621	-1.11044	-1.44092	-1.00933	1.61498	189
	CLIP1	x	8.70317	8.66116	8.4224	9.51746	-1.75843	-1.81039	-2.13621	8.82605	-1.0889	-1.12108	-1.32285	1.61486	10
	ZFAND2A	x	7.91514	8.49921	8.0918	9.09042	-2.25836	-1.5065	-1.99809	8.39914	-1.39862	1.07182	-1.23743	1.61471	32
	UBE2J1	x	9.43366	8.66225	8.29577	9.71802	-1.21787	-2.07883	-2.68004	9.02742	1.32522	-1.28804	-1.66054	1.61395	2
	DYNLL2	x	7.87361	8.44288	7.96577	9.01365	-2.20387	-1.48531	-2.06749	8.32398	-1.36639	1.08591	-1.28183	1.61292	57
	HIST1H1C	x	7.11618	7.04143	6.93335	7.94977	-1.78212	-1.87689	-2.0229	7.26018	-1.10497	-1.16373	-1.25426	1.61282	85
	LOC730534	x	11.0815	9.77928	10.9488	11.522	-1.35711	-3.34664	-1.48782	10.8329	1.18806	-2.07572	1.08365	1.61228	33
	PYGL	x	8.45332	8.14899	8.91904	9.4258	-1.96221	-2.42303	-1.42086	8.73679	-1.21712	-1.50295	1.13465	1.61218	29
	NAP1L1	x	9.56438	9.05753	9.28428	10.2188	-1.57394	-2.23649	-1.91121	9.53125	1.02323	-1.38868	-1.18671	1.61055	40
	EIF1	x	12.0395	12.3482	11.9088	13.0153	-1.96668	-1.58787	-2.15325	12.328	-1.22133	1.01414	-1.33714	1.61032	120
	PCMTD1	x	7.67808	7.71612	7.49885	8.5473	-1.82667	-1.77914	-2.0683	7.86009	-1.13446	-1.10494	-1.28453	1.61017	54
	HDDC2	x	8.60385	7.6418	8.64144	9.21151	-1.52379	-2.96846	-1.4846	8.52465	1.05643	-1.84401	1.08432	1.60978	22
	PRKAG2	x	8.79844	8.35937	8.52442	9.47574	-1.59914	-2.16801	-1.93364	8.78949	1.00622	-1.34735	-1.2017	1.60909	5
	LOC649548	x	11.1443	11.542	11.1221	12.1818	-2.05256	-1.55808	-2.0845	11.4976	-1.27744	1.03129	-1.29724	1.60687	10
	C7orf28A	x	7.8865	7.32031	7.79678	8.57948	-1.61662	-2.39357	-1.72034	7.89577	-1.00644	-1.49015	-1.07102	1.60627	124
	C1orf55	x	8.05887	7.88321	8.12959	8.93335	-1.83335	-2.07072	-1.74563	8.25126	-1.14265	-1.2906	-1.08799	1.60447	129
	TUBA4A	x	7.69826	8.0141	7.38934	8.60901	-1.88002	-1.51038	-2.32894	7.92768	-1.17236	1.06173	-1.4523	1.60362	8
	FLJ44124	x	8.16257	8.10524	8.40606	9.13243	-1.95864	-2.03805	-1.65447	8.45158	-1.2218	-1.27133	-1.03205	1.60309	20
	DHX9	x	7.74114	6.99825	7.54595	8.33606	-1.51038	-2.52766	-1.7292	7.65535	1.06127	-1.57691	-1.07878	1.60293	66
	NBEAL2	x	7.91519	7.60976	7.62889	8.62549	-1.63615	-2.02192	-1.99529	7.94483	-1.02076	-1.26144	-1.24482	1.60287	106
	C21orf55	x	10.7681	10.601	10.833	11.6415	-1.83193	-2.05694	-1.75133	10.9609	-1.14298	-1.28334	-1.0927	1.60281	11
	LAPTM5	x	11.1296	9.88065	11.0595	11.596	-1.38162	-3.28377	-1.45048	10.9164	1.15923	-2.05023	1.10425	1.60165	24
	UFM1	x	8.54867	7.91108	8.47576	9.21629	-1.58846	-2.47121	-1.67079	8.53795	1.00746	-1.54421	-1.04405	1.6003	23
	LEPROT	x	9.14996	8.50854	9.32387	9.89563	-1.67675	-2.6155	-1.48633	9.2195	-1.04938	-1.63689	1.07502	1.59785	3
	WTAP	x	8.49231	7.62553	8.40933	9.07712	-1.49984	-2.73509	-1.58863	8.40107	1.06528	-1.71183	1.00574	1.59776	7
	RIN3	x	7.66952	7.81471	7.49785	8.55798	-1.8512	-1.67396	-2.08512	7.88502	-1.1611	-1.04994	-1.30782	1.59435	76
	KIAA1751	x	6.96797	7.43746	7.31725	8.13814	-2.25038	-1.62528	-1.7665	7.46521	-1.41151	-1.01942	-1.108	1.59431	98
	ADSS	x	9.41282	8.91592	9.03218	10.0166	-1.51965	-2.14449	-1.97845	9.34438	1.04858	-1.3458	-1.2416	1.59352	7
	SH2D3C	x	8.02549	8.23196	7.92275	8.95554	-1.90534	-1.65127	-2.04598	8.28393	-1.19619	-1.03668	-1.28448	1.59284	15
	CENTB2	x	8.44054	7.67496	8.48805	9.0937	-1.57261	-2.67352	-1.52166	8.42431	1.01131	-1.68104	1.04517	1.5904	108
	HLA-H	x	12.1767	12.1085	11.9811	12.9812	-1.74655	-1.8312	-2.00015	12.3119	-1.09823	-1.15139	-1.25769	1.59033	15
	WDFY1	x	9.86272	9.88676	9.39359	10.6048	-1.67253	-1.64489	-2.31525	9.93697	-1.05281	-1.03541	-1.45738	1.58868	16
	NBPF3	x	8.11764	7.83227	8.14787	8.91632	-1.73952	-2.11998	-1.70344	8.25352	-1.09877	-1.33909	-1.07598	1.58315	50
	LOC643313	x	7.34478	6.87802	7.12905	8.00055	-1.57546	-2.17728	-1.82956	7.3381	1.00464	-1.37562	-1.15593	1.58277	40
	PDCD7	x	10.5362	10.7139	10.9354	11.611	-2.10646	-1.86233	-1.59732	10.9491	-1.33138	-1.17709	-1.00956	1.58214	38
	LOC646817	x	7.83208	6.92426	8.0659	8.48894	-1.57665	-2.95812	-1.34075	7.8278	1.00297	-1.87064	1.17944	1.58134	30
	ILF3	x	8.72056	7.88607	8.93658	9.39517	-1.59616	-2.84632	-1.3742	8.7346	-1.00978	-1.80066	1.15028	1.58071	36
	COMMD9	x	8.77183	8.58155	8.93855	9.64384	-1.83021	-2.08823	-1.63047	8.98394	-1.15838	-1.3217	-1.03196	1.57997	123
	BECN1	x	7.67492	7.53642	7.83313	8.55969	-1.84646	-2.03252	-1.65469	7.90104	-1.16968	-1.28754	-1.0482	1.5786	182
	RAB5A	x	8.24653	7.75108	8.4862	9.03907	-1.73212	-2.44186	-1.467	8.38072	-1.09748	-1.54718	1.07585	1.57828	98
	GPR162	x	8.95621	8.17588	9.13357	9.63289	-1.59845	-2.74539	-1.41355	8.97464	-1.01285	-1.7396	1.11646	1.57817	4
	SHISA5	x	9.65756	9.53687	9.32069	10.3814	-1.65155	-1.79566	-2.08593	9.72413	-1.04722	-1.1386	-1.32266	1.5771	8
	HEATR3	x	7.31404	6.96255	7.52513	8.14229	-1.77553	-2.26535	-1.53385	7.486	-1.12659	-1.43739	1.02749	1.57602	117
	OLFM1	x	7.1751	6.83656	7.0965	7.91031	-1.66464	-2.1049	-1.75785	7.25462	-1.05666	-1.33613	-1.11583	1.57537	1
	PNPT1	x	10.5555	10.7322	10.9237	11.6086	-2.07502	-1.83579	-1.60757	10.955	-1.31905	-1.167	-1.02193	1.57309	63
	HSPC268	x	7.00654	7.43233	7.30432	8.11773	-2.16024	-1.60815	-1.75736	7.46523	-1.37429	-1.02307	-1.11799	1.57189	70
	ACADVL	x	9.83032	10.9119	10.2681	11.2066	-2.59603	-1.22664	-1.91652	10.5542	-1.65165	1.28135	-1.21936	1.57175	5
	WDR26	x	7.97317	7.60508	8.09797	8.76097	-1.72645	-2.22823	-1.58338	8.1093	-1.09895	-1.41835	-1.00788	1.57099	134
	ETF1	x	9.34114	9.68451	9.49843	10.3768	-2.05001	-1.61581	-1.83825	9.72522	-1.30503	-1.02862	-1.17023	1.57089	63
	TMED2	x	8.53678	7.45489	8.80233	9.13245	-1.51118	-3.19886	-1.25712	8.48161	1.03898	-2.03739	1.24895	1.57008	17
	UGCGL1	x	7.49582	7.28896	7.52408	8.30305	-1.74986	-2.01964	-1.71591	7.65298	-1.11509	-1.287	-1.09346	1.56925	18
	CABC1	x	7.90412	8.37865	7.9223	8.93451	-2.04257	-1.47004	-2.01699	8.2849	-1.30204	1.06714	-1.28574	1.56875	41
	EIF2AK2	x	8.83807	8.39932	8.61373	9.48183	-1.5624	-2.11771	-1.82525	8.83324	1.00336	-1.3509	-1.16434	1.56764	10
	FTHL11	x	9.05037	8.78939	9.198	9.87723	-1.77381	-2.12555	-1.60128	9.22875	-1.13161	-1.356	-1.02154	1.56752	24
	UBE2D3	x	11.6858	11.1934	11.6145	12.3617	-1.59756	-2.24742	-1.67851	11.7139	-1.01963	-1.4344	-1.07129	1.56683	33
	LOC390354	x	9.44822	9.34927	9.82904	10.4059	-1.94214	-2.08002	-1.49156	9.75811	-1.23961	-1.32762	1.0504	1.56677	17
	SLC2A14	x	7.47252	7.12024	7.06279	8.08176	-1.52546	-1.94737	-2.02647	7.43433	1.02683	-1.24323	-1.29373	1.56638	15
	LOC651436	x	10.9357	10.6151	10.987	11.7078	-1.70776	-2.13278	-1.64807	11.0614	-1.09104	-1.36254	-1.05292	1.56526	50
	CDA	x	9.26711	8.05367	8.83347	9.57943	-1.24171	-2.87939	-1.67709	8.93342	1.26023	-1.84006	-1.07174	1.56483	1
	CHSY1	x	9.47816	8.95186	9.08447	10.0287	-1.46466	-2.10946	-1.9242	9.3858	1.06611	-1.35092	-1.23228	1.56147	34
	FPR2	x	7.97648	6.86376	7.52329	8.30976	-1.25987	-2.72452	-1.72484	7.66832	1.23813	-1.74662	-1.10576	1.55988	18
	FAM177A1	x	10.903	10.6689	11.1017	11.7461	-1.79383	-2.10996	-1.56303	11.1049	-1.15023	-1.35287	-1.00224	1.5596	4
	RNF114	x	8.57175	9.48483	8.90131	9.83944	-2.40776	-1.27863	-1.91604	9.19933	-1.54497	1.21883	-1.22946	1.55845	9
	SMNDC1	x	8.04337	8.21985	7.85105	8.89139	-1.80002	-1.59277	-2.0567	8.25141	-1.15512	-1.02212	-1.31984	1.5583	39
	MYD88	x	10.0488	8.3213	8.98752	9.97198	1.05468	-3.13982	-1.97858	9.3324	1.64308	-2.01545	-1.27005	1.55788	7
	SFRS5	x	11.4446	10.1102	11.2366	11.7832	-1.26454	-3.18871	-1.46067	11.1436	1.23196	-2.04691	1.06655	1.55784	2
	YRDC	x	8.57117	8.96273	8.83931	9.64072	-2.09879	-1.59991	-1.7428	9.00348	-1.34939	-1.02865	-1.12052	1.55535	2
	RAB21	x	8.28349	8.23241	8.01184	9.02536	-1.67233	-1.73262	-2.01883	8.38828	-1.07533	-1.11409	-1.29813	1.55518	167
	TAOK1	x	7.93554	7.28066	7.79843	8.51967	-1.49913	-2.36037	-1.6486	7.88358	1.03668	-1.51878	-1.06079	1.55412	110
	C15orf63	x	8.03455	8.92931	8.73652	9.41465	-2.60286	-1.39991	-1.60006	8.77876	-1.67505	1.10999	-1.02971	1.5539	11
	MLL3	x	7.75593	7.44664	7.72792	8.49019	-1.66354	-2.0613	-1.69617	7.85517	-1.07121	-1.32733	-1.09221	1.55296	157
	CNBP	x	10.8364	10.0546	10.4463	11.2914	-1.37084	-2.35678	-1.79641	10.6572	1.13228	-1.51842	-1.15739	1.5521	37
	SEMA3E	x	7.02911	7.68746	7.42556	8.22284	-2.28744	-1.44933	-1.73782	7.59124	-1.47645	1.06897	-1.1217	1.54928	25
	LOC644330	x	8.43224	7.47897	8.44113	8.95932	-1.441	-2.79017	-1.43216	8.32792	1.07499	-1.80118	1.08164	1.54907	3
	CNIH	x	9.32933	8.27762	9.51685	9.88181	-1.46661	-3.04026	-1.28785	9.2514	1.0555	-1.96398	1.20201	1.548	31
	TPM3	x	9.65486	8.19402	9.56374	9.9756	-1.24897	-3.43802	-1.3304	9.34705	1.23782	-2.22381	1.16206	1.54601	4
	LOC440354	x	7.39869	7.901	7.55762	8.45559	-2.08046	-1.46875	-1.86344	7.82822	-1.3468	1.05174	-1.20631	1.54474	27
	MBOAT1	x	7.92813	7.26869	7.75914	8.4876	-1.47373	-2.32771	-1.65687	7.86089	1.04771	-1.50754	-1.07307	1.54404	92
	TMEM188	x	8.73161	7.99891	8.74745	9.32795	-1.51188	-2.51236	-1.49537	8.70148	1.0211	-1.6274	1.03238	1.54378	87
	E2F2	x	8.51665	7.44088	7.46975	8.64178	-1.0906	-2.29883	-2.25329	8.01727	1.41361	-1.49111	-1.46157	1.54169	2
	RN7SL1	x	11.7027	11.8134	12.1045	12.7058	-2.00431	-1.8562	-1.51713	12.0816	-1.30035	-1.2043	1.016	1.54136	14
	LOC648695	x	9.03818	7.66851	8.6742	9.29183	-1.19222	-3.08085	-1.53436	8.66818	1.29235	-1.99954	1.00418	1.54077	22
	DYRK1A	x	8.67445	7.73611	8.59837	9.16478	-1.40476	-2.69198	-1.48083	8.54343	1.09507	-1.74995	1.03882	1.53832	6
	CPEB4	x	7.63039	7.20025	7.37951	8.23107	-1.51643	-2.04318	-1.80444	7.61031	1.01402	-1.32874	-1.17348	1.53769	5
	PSMB10	x	10.6174	11.0259	10.8468	11.6559	-2.05409	-1.54749	-1.75209	11.0365	-1.33709	-1.00737	-1.14053	1.53624	68
	PDIA3P	x	7.58376	7.01288	7.57515	8.21471	-1.54858	-2.3003	-1.55785	7.59663	-1.00896	-1.49873	-1.015	1.53484	2
	DPYD	x	8.55459	7.67428	8.21414	8.9709	-1.3345	-2.45652	-1.68968	8.35348	1.14958	-1.60125	-1.1014	1.53413	7
	GPR109A	x	7.22631	7.53096	6.94788	8.05587	-1.77715	-1.43885	-2.15546	7.44025	-1.15986	1.06489	-1.40676	1.53221	5
	MTPN	x	11.0601	11.0272	10.6142	11.7201	-1.58014	-1.61658	-2.15239	11.1054	-1.0319	-1.0557	-1.40561	1.53124	17
	C14orf43	x	7.79512	7.82155	8.33615	8.80293	-2.01086	-1.97436	-1.38202	8.18894	-1.31387	-1.29001	1.10743	1.53049	10
	PPM1A	x	7.5544	7.15323	7.59462	8.2525	-1.62237	-2.14246	-1.57777	7.63869	-1.06016	-1.40003	-1.03102	1.5303	22
	SSFA2	x	7.27863	6.97483	7.3771	8.0276	-1.68059	-2.07452	-1.56972	7.41454	-1.09879	-1.35633	-1.02629	1.5295	238
	LOC401357	x	8.35469	7.66753	7.92986	8.79819	-1.3599	-2.18959	-1.82555	8.18757	1.12282	-1.43399	-1.19558	1.52692	10
	NCF2	x	8.16021	7.79	7.51053	8.63368	-1.38844	-1.79462	-2.17823	8.0236	1.09932	-1.17577	-1.42709	1.52634	16
	C7orf28B	x	8.52697	7.91621	8.34575	9.07587	-1.46298	-2.23405	-1.65878	8.4662	1.04302	-1.46408	-1.08707	1.52591	30
	HNRPK	x	10.6685	10.306	10.8731	11.4287	-1.69376	-2.17747	-1.46976	10.8191	-1.11001	-1.42709	1.03816	1.52586	50
	SERTAD2	x	10.1624	10.1359	9.43678	10.7228	-1.47468	-1.50199	-2.43855	10.1145	1.03378	1.01497	-1.59958	1.52449	5
	IFI44	x	9.06346	8.43088	9.03231	9.65161	-1.50332	-2.33065	-1.53613	9.04457	1.01318	-1.53016	-1.00853	1.52314	1
	TMEM173	x	10.6388	8.59642	9.93066	10.5307	1.07777	-3.82192	-1.51578	9.92414	1.64109	-2.51007	1.00453	1.52262	4
	USP48	x	7.68877	7.29962	7.16522	8.19184	-1.41723	-1.85604	-2.03725	7.58636	1.07356	-1.21988	-1.33899	1.52148	18
	HERPUD2	x	7.63799	7.10583	7.49274	8.21943	-1.49633	-2.16384	-1.65483	7.614	1.01677	-1.42224	-1.08768	1.52143	64
	ARRDC3	x	8.42557	7.42561	8.30845	8.86019	-1.35156	-2.70303	-1.46585	8.25496	1.12554	-1.77688	1.03778	1.52123	24
	MSL3L1	x	8.11652	7.2914	7.86622	8.56449	-1.36412	-2.41679	-1.62256	7.95966	1.11486	-1.58915	-1.06691	1.5208	4
	TCEA1	x	8.48425	7.42134	8.48228	8.93388	-1.36569	-2.85312	-1.36755	8.33044	1.11251	-1.87787	1.11099	1.51934	42
	TRMT5	x	10.3576	8.7774	10.0642	10.537	-1.13243	-3.38607	-1.38784	9.93405	1.34122	-2.22939	1.09441	1.51882	13
	SLK	x	8.19226	7.64275	8.09211	8.77784	-1.50064	-2.19633	-1.60852	8.17624	1.01117	-1.44743	-1.06005	1.5174	125
	GCA	x	11.1339	9.42117	9.94364	10.9646	1.12455	-2.91482	-2.02923	10.3658	1.70299	-1.92473	-1.33996	1.51443	4
	HHEX	x	7.65498	7.25102	7.74256	8.34728	-1.61586	-2.13801	-1.52069	7.74896	-1.06731	-1.4122	-1.00445	1.51395	147
	DDX3X	x	11.122	10.0567	11.2483	11.6007	-1.39354	-2.91606	-1.27671	11.0069	1.08303	-1.93217	1.18212	1.50919	7
	C10orf32	x	8.30296	7.87951	8.57877	9.04223	-1.66933	-2.23879	-1.37884	8.45087	-1.10796	-1.48592	1.0927	1.50667	1
	IRF7	x	9.1014	9.20552	8.31556	9.66227	-1.47516	-1.37245	-2.54332	9.07119	1.02116	1.09758	-1.68837	1.50638	2
	EEF2	x	11.5275	11.2191	11.6018	12.2352	-1.63316	-2.02246	-1.55119	11.6459	-1.08553	-1.34425	-1.03104	1.50452	4
	SLC22A15	x	8.16343	7.259	7.76954	8.51619	-1.27701	-2.3903	-1.6779	7.92704	1.17804	-1.58891	-1.11535	1.50436	37
	AGTRAP	x	8.09424	7.19205	7.77588	8.47278	-1.30002	-2.42961	-1.62101	7.88374	1.15709	-1.61517	-1.07763	1.50425	46
	HNRNPH2	x	7.72102	7.21298	7.73015	8.33762	-1.53326	-2.18047	-1.52359	7.75044	-1.0206	-1.45142	-1.01417	1.5023	34
	PSAP	x	12.4489	11.9	12.5006	13.065	-1.53274	-2.24236	-1.47876	12.4786	-1.02082	-1.49343	1.01535	1.50147	77
	LOC729603	x	10.1345	10.6607	10.5743	11.238	-2.14873	-1.49203	-1.58417	10.6519	-1.43135	1.00614	-1.05524	1.50121	3
	DLD		7.78406	7.34713	7.84664	8.43903	-1.57458	-2.13154	-1.50774	7.85421	-1.04983	-1.42118	-1.00526	1.49985	33
	LOC645436		11.5875	10.6332	11.4733	12.0055	-1.33612	-2.58894	-1.44611	11.4249	1.11932	-1.73108	1.03414	1.4955	39
	NPEPL1		8.03211	8.48447	8.36933	9.0686	-2.05122	-1.49913	-1.62368	8.48863	-1.37223	-1.00289	-1.08621	1.49482	6
	2015-09-01		10.2912	9.76319	10.1557	10.8432	-1.46611	-2.11408	-1.61054	10.2633	1.01951	-1.41434	-1.07745	1.49472	30
	CCNT2		7.90634	7.48538	7.85581	8.52144	-1.53166	-2.05062	-1.58626	7.94224	-1.0252	-1.37255	-1.06174	1.49402	111
	ATP5C1		9.72876	9.06022	9.45157	10.185	-1.37193	-2.18064	-1.66255	9.60639	1.08852	-1.4602	-1.11328	1.49341	3
	SERPINB9		7.37887	6.86464	7.17634	7.91063	-1.44568	-2.06478	-1.66358	7.33262	1.03258	-1.38317	-1.11441	1.49279	14
	RPS13		11.5158	11.2695	11.7368	12.2753	-1.69288	-2.00812	-1.45249	11.6994	-1.13567	-1.34709	1.0263	1.49066	21
	LOC642489		11.1379	10.437	10.8181	11.5599	-1.3398	-2.17789	-1.67228	10.9882	1.10932	-1.46533	-1.12516	1.48625	19
	RB1CC1		8.16627	7.64049	8.07747	8.72305	-1.47098	-2.1178	-1.56436	8.15182	1.01007	-1.42536	-1.05289	1.48579	39
	ING3		8.11952	7.32069	7.75466	8.49285	-1.29534	-2.2535	-1.66808	7.92193	1.14678	-1.51702	-1.12293	1.48547	2
	RPS5		10.8664	10.6137	11.2985	11.6857	-1.76459	-2.10232	-1.30789	11.1161	-1.18894	-1.41654	1.13479	1.48414	6
	ELOVL5		8.9142	8.4804	9.23731	9.6364	-1.6497	-2.22839	-1.31868	9.06708	-1.11178	-1.50178	1.12524	1.48383	3
	RASAL3		8.82648	8.50896	8.97795	9.52238	-1.6199	-2.01869	-1.45844	8.95894	-1.09616	-1.36602	1.01326	1.47779	22
	HM13		7.8533	7.27607	7.89475	8.42589	-1.48719	-2.21885	-1.44506	7.8625	-1.0064	-1.50153	1.0226	1.47773	33
	PSMA4		8.98517	8.59291	9.05049	9.62256	-1.55551	-2.04153	-1.48666	9.06278	-1.05527	-1.38499	-1.00856	1.47404	53
	GLUD1		10.2907	9.98583	10.4669	10.9936	-1.62785	-2.01087	-1.44064	10.4343	-1.10463	-1.36455	1.02288	1.4736	82
	PCBP1		11.889	11.3812	11.8495	12.4523	-1.47761	-2.10098	-1.51858	11.893	-1.00278	-1.42583	-1.03061	1.47355	123
	LMBRD1		9.92689	8.78523	9.63148	10.1916	-1.20136	-2.65061	-1.47435	9.6338	1.22526	-1.80072	-1.00161	1.47202	3
	CNOT7		8.98098	7.95273	8.76542	9.30955	-1.25576	-2.56119	-1.45814	8.75217	1.17187	-1.74043	1.00923	1.47159	7
	ACBD3		8.59512	8.04597	8.53053	9.12966	-1.44849	-2.11945	-1.5148	8.57532	1.01382	-1.44328	-1.03153	1.4685	59
	LOC654053		8.05186	7.39995	7.08119	8.24872	-1.1462	-1.80096	-2.24627	7.69543	1.28025	-1.22729	-1.53075	1.46743	2
	LMO2		8.8388	8.35262	8.87331	9.42484	-1.50113	-2.10266	-1.46565	8.87239	-1.02356	-1.43373	1.00064	1.46657	4
	SRRM1L		8.06237	7.52775	7.86943	8.5547	-1.40671	-2.03771	-1.60801	8.00356	1.0416	-1.3907	-1.09743	1.46524	27
	DNAJC10		8.44633	7.80533	8.49146	8.97654	-1.44414	-2.25201	-1.39966	8.42991	1.01144	-1.54177	1.04358	1.46066	2
	MAN2A1		8.43396	7.44637	8.25979	8.77436	-1.26611	-2.51053	-1.42857	8.22862	1.15296	-1.71981	1.02184	1.45977	16
	SNAP23		8.26507	7.2094	8.01279	8.5566	-1.22394	-2.54418	-1.45782	8.01097	1.1926	-1.74299	1.00127	1.45966	25
	ZEB2		10.0381	8.75548	9.90024	10.2913	-1.19184	-2.89958	-1.31138	9.74628	1.22418	-1.98729	1.11262	1.45904	10
	RAC2		11.6751	11.1887	11.0182	12.0182	-1.26848	-1.7771	-2.00004	11.4751	1.14874	-1.21955	-1.37254	1.45715	4
	CRLF3		9.36035	8.31277	9.22776	9.69112	-1.25769	-2.59972	-1.37876	9.148	1.15857	-1.78414	1.05684	1.45712	32
	STRAP		8.06886	7.7147	8.22119	8.72352	-1.57424	-2.01227	-1.4165	8.18207	-1.08163	-1.38258	1.02749	1.45544	21
	KIAA0261		8.14133	7.27494	8.10674	8.56221	-1.33875	-2.44066	-1.37124	8.0213	1.08675	-1.67756	1.06101	1.45488	34
	RAB27A		8.54038	7.04555	8.01442	8.58788	-1.03347	-2.91263	-1.48809	8.04706	1.40768	-2.00209	-1.02288	1.4548	13
	ARF5		9.89403	8.97838	9.55924	10.1919	-1.22937	-2.31911	-1.55047	9.65589	1.17947	-1.59937	-1.06929	1.44996	2
	SLC35A1		9.93913	9.14061	9.73988	10.3208	-1.30287	-2.26609	-1.49582	9.7851	1.11267	-1.56319	-1.03184	1.44964	54
	FTHL7		13.5412	13.0613	13.6879	14.1424	-1.517	-2.11574	-1.37036	13.6082	-1.04754	-1.46094	1.0568	1.44814	58
	RPS9		11.5001	10.9855	11.6137	12.0785	-1.49327	-2.13317	-1.38013	11.5444	-1.03122	-1.4732	1.04917	1.44799	5
	OTUD4		8.12251	7.57258	8.0858	8.63734	-1.42882	-2.09182	-1.46565	8.10456	1.01252	-1.44591	-1.01309	1.44672	47
	TMPO		7.58422	6.8308	7.32621	7.95376	-1.29195	-2.17793	-1.54495	7.42375	1.11765	-1.50833	-1.06995	1.44394	18
	SP3		8.13788	7.45984	7.91675	8.54449	-1.32557	-2.12086	-1.54514	8.01474	1.0891	-1.46907	-1.07028	1.44368	24
	CCNL1		10.7547	10.1186	10.5868	11.1898	-1.35197	-2.1011	-1.51882	10.6625	1.06601	-1.45788	-1.05385	1.44125	4
	NBN		8.72978	8.23577	8.98826	9.3519	-1.53914	-2.16765	-1.28667	8.82643	-1.06929	-1.50593	1.11871	1.4394	7
	LILRB1		11.2733	10.5148	11.2195	11.7012	-1.34531	-2.27593	-1.39641	11.1772	1.06888	-1.58271	1.02975	1.43794	4
	GNAQ		8.84861	7.53684	8.44111	8.9732	-1.09019	-2.70636	-1.44602	8.44994	1.31829	-1.88309	-1.00614	1.4372	4
	ZBTB33		9.41333	9.63631	8.99323	10.0444	-1.54877	-1.32697	-2.07228	9.52182	-1.0781	1.08259	-1.44252	1.43652	9
	GOLPH3		9.1273	8.17319	8.85402	9.41431	-1.22011	-2.36382	-1.47456	8.89221	1.17698	-1.64606	-1.02682	1.43605	28
	STXBP3		8.46391	7.70329	8.23152	8.82794	-1.28702	-2.18048	-1.51195	8.30667	1.11516	-1.51927	-1.05347	1.43522	35
	FOXN2		9.4552	8.95341	9.73095	10.0734	-1.53497	-2.17348	-1.26792	9.55324	-1.07032	-1.51554	1.13109	1.43411	1
	RAD23B		8.52257	9.32063	8.43661	9.44754	-1.89865	-1.09195	-2.0152	8.93184	-1.32801	1.3093	-1.40954	1.42969	1
	DNAJC7		7.48709	6.97477	7.44679	7.98998	-1.41705	-2.02119	-1.45719	7.47466	1.00865	-1.4141	-1.0195	1.42931	69
	TBC1D9		8.43281	7.42584	7.94689	8.62222	-1.1403	-2.29164	-1.59696	8.10694	1.25342	-1.60336	-1.11733	1.42927	2
	RNF11		7.92369	7.13606	7.86688	8.32877	-1.32416	-2.2858	-1.37734	7.81385	1.07911	-1.59969	1.03744	1.42891	18
	DENND3		8.3341	7.75129	8.22456	8.78081	-1.36293	-2.04134	-1.47045	8.27269	1.04349	-1.43535	-1.03392	1.4222	3
	LOC148915		10.3326	8.92275	10.1373	10.4748	-1.10359	-2.93234	-1.2636	9.96686	1.28854	-2.0621	1.1254	1.42202	10
	TKT		12.3918	11.7279	12.0818	12.7402	-1.27312	-2.01703	-1.57827	12.2354	1.11448	-1.42161	-1.11236	1.4189	33
	EP300		8.84908	7.74536	8.77663	9.12481	-1.21061	-2.6017	-1.27295	8.62397	1.16887	-1.8386	1.11162	1.41504	6
	LOC648024		8.79941	7.51276	8.75755	9.00972	-1.15693	-2.82247	-1.191	8.51986	1.21382	-2.00987	1.1791	1.40431	11
	LYPLA1		8.33345	7.45701	8.36822	8.70123	-1.29037	-2.3689	-1.25964	8.21498	1.08558	-1.69111	1.11207	1.4008	13
	SFRS3		8.90841	8.28677	8.80515	9.30761	-1.31878	-2.0291	-1.41663	8.82699	1.05806	-1.45419	-1.01525	1.39535	20
	LBR		8.61513	7.36703	8.53239	8.8113	-1.14565	-2.72125	-1.21328	8.33146	1.21729	-1.9513	1.14944	1.39459	14
	COL4A3BP		8.86247	7.57597	8.92466	9.09142	-1.17198	-2.85888	-1.12253	8.61363	1.18825	-2.0529	1.24059	1.39261	5
	LOC441268		7.82397	6.89785	7.29663	7.9758	-1.11097	-2.11103	-1.60122	7.49856	1.25302	-1.51647	-1.15024	1.39208	3
	CD46		10.6089	9.313	10.6796	10.8355	-1.17004	-2.87286	-1.11408	10.3592	1.18892	-2.06515	1.24863	1.39112	8
	DUSP10		7.96968	7.23425	7.83497	8.3061	-1.26262	-2.10213	-1.3862	7.83625	1.0969	-1.51782	-1.00089	1.38497	41
	SCPEP1		11.5696	10.0076	11.5242	11.6507	-1.05783	-3.12353	-1.09168	11.188	1.30276	-2.26644	1.26241	1.37809	9
	RPLP0		8.48702	7.82189	8.55867	8.90128	-1.33262	-2.11314	-1.26805	8.44221	1.03154	-1.53722	1.08407	1.37465	10
	ATP6AP2		11.4307	10.2231	11.4849	11.6576	-1.17037	-2.70284	-1.12722	11.1991	1.17416	-1.96697	1.21911	1.37414	8
	SSR1		10.4907	9.95231	10.7702	11.011	-1.43425	-2.08309	-1.18171	10.5561	-1.04634	-1.51965	1.16002	1.37073	5
	BST1		8.01428	6.99506	8.06014	8.29563	-1.21533	-2.46326	-1.17731	7.84128	1.1274	-1.79778	1.16382	1.37017	11
	LOC649150		13.637	13.0768	13.8529	14.1267	-1.40417	-2.0704	-1.20897	13.6733	-1.02552	-1.5121	1.13253	1.36922	8
	DVL3		8.28546	7.4124	8.10991	8.52767	-1.1828	-2.16635	-1.33586	8.08386	1.14997	-1.59268	1.01822	1.36019	19
	ADAM10		8.7699	7.09775	8.25367	8.63067	1.10132	-2.89371	-1.29864	8.188	1.49682	-2.12911	1.04657	1.35912	6
	VAMP7		9.96649	8.92052	9.73507	10.1287	-1.11898	-2.31041	-1.31367	9.68769	1.21318	-1.70193	1.03338	1.35755	27
	MPZL2		8.14244	6.91399	7.40755	8.05873	1.05973	-2.21107	-1.57045	7.63068	1.42579	-1.6434	-1.16726	1.34542	6
	TOMM20		9.70588	9.11979	9.87556	10.1357	-1.34709	-2.0222	-1.19761	9.70923	-1.00233	-1.50467	1.1222	1.34394	15
	PPP1CC		10.7099	9.73657	10.7893	10.977	-1.20341	-2.36265	-1.13891	10.5532	1.11474	-1.76128	1.17781	1.34146	3
	NOD2		10.0736	8.4082	9.17996	9.78284	1.22331	-2.59304	-1.51874	9.36115	1.63858	-1.93583	-1.13382	1.3395	5
	LOC653888		10.8157	8.92097	10.2967	10.5641	1.19053	-3.12334	-1.20358	10.1494	1.58703	-2.34307	1.10752	1.33305	8
	SGK		13.0444	11.7583	13.1909	13.2049	-1.11763	-2.72561	-1.00972	12.7996	1.18491	-2.05812	1.31155	1.32434	2
	PCMTD2		8.82398	7.84828	8.72512	8.99991	-1.12969	-2.22164	-1.20982	8.59932	1.1685	-1.68301	1.09111	1.32005	2
	STX7		8.61972	7.85294	8.74012	8.93175	-1.24145	-2.11229	-1.14205	8.53613	1.05965	-1.60569	1.15188	1.31551	15
	HIAT1		8.40275	7.6585	8.51436	8.71733	-1.24364	-2.08323	-1.15107	8.32324	1.05666	-1.58528	1.14165	1.31412	5
	LOC652489		8.63028	7.69251	8.57191	8.80642	-1.12986	-2.16432	-1.17651	8.42528	1.15269	-1.66183	1.10698	1.30237	23
	SH3BGRL		11.6469	10.7678	11.602	11.8429	-1.14546	-2.10681	-1.18172	11.4649	1.13446	-1.62124	1.09969	1.29954	6
	CCNC		8.11197	7.16465	8.02275	8.25838	-1.10681	-2.13425	-1.17742	7.88944	1.16678	-1.65266	1.09681	1.29141	8
	SRP14P1		9.02481	8.21796	9.002	9.23954	-1.16048	-2.03014	-1.17898	8.87108	1.11244	-1.57256	1.09499	1.29098	5
	LOC402221		9.15263	7.61511	8.96404	9.04979	1.07388	-2.70323	-1.06124	8.69539	1.37291	-2.11445	1.20468	1.27845	4
	NRIP1		8.70498	7.94848	9.039	9.03271	-1.25504	-2.12024	1.00437	8.68129	1.01655	-1.66188	1.28139	1.27581	4
	SUMO2		10.3141	9.02692	10.0399	10.2598	1.0383	-2.3504	-1.16468	9.91018	1.3231	-1.84454	1.09408	1.27422	1
	TSNAX		8.18438	7.09634	8.15045	8.26833	-1.05991	-2.25321	-1.08514	7.92488	1.19707	-1.77588	1.16924	1.26879	3
	EAF2		8.23146	7.28561	8.26376	8.3601	-1.09326	-2.10598	-1.06906	8.03523	1.1457	-1.68135	1.17164	1.25255	3
	EIF3M		10.5457	9.49778	10.4807	10.5798	-1.02395	-2.11705	-1.07115	10.276	1.20556	-1.71501	1.15245	1.2344	2
	COMMD8		9.46685	8.28656	9.40336	9.4189	1.0338	-2.19215	-1.01083	9.14392	1.25087	-1.81172	1.19702	1.20998	4
	GBGT1		8.89171	7.527	8.50419	7.76561	2.18268	-1.17985	1.66854	8.17213	1.64671	-1.56388	1.25881	-1.32548	9
	PTPRM		7.84647	6.85487	7.68973	6.82976	2.02331	1.01756	1.815	7.30521	1.45525	-1.36636	1.30543	-1.39035	6
	LPXN		11.6978	9.81304	11.3075	10.2756	2.67987	-1.37803	2.04465	10.7735	1.89778	-1.94591	1.44795	-1.41214	7
	DENND2D		8.75417	7.39765	8.77748	7.62445	2.18817	-1.17024	2.2238	8.13844	1.53234	-1.67109	1.5573	-1.42799	4
	RGS18		9.97677	8.66864	9.82786	8.79987	2.2609	-1.09523	2.03918	9.31828	1.57842	-1.56878	1.42363	-1.43238	9
	MELK		7.8241	7.29547	7.31507	6.78335	2.0573	1.42615	1.44566	7.3045	1.43356	-1.00628	1.00736	-1.4351	6
	SPPL2A		10.8575	9.97083	10.7437	9.82474	2.04601	1.10657	1.89072	10.3492	1.42238	-1.29987	1.31449	-1.43839	13
	PAPSS2		8.66395	7.57771	8.43744	7.51227	2.22172	1.0464	1.89891	8.04784	1.53273	-1.38524	1.31003	-1.44952	1
	TWSG1		8.61564	8.24566	7.92147	7.54094	2.10628	1.62982	1.30182	8.08093	1.44865	1.12096	-1.11687	-1.45396	1
	C5orf13		9.80556	8.26702	9.45179	8.44508	2.56771	-1.13136	2.00932	8.99236	1.7571	-1.65329	1.375	-1.46133	2
	ZMYM6		9.68036	8.75262	9.65918	8.61702	2.08977	1.09855	2.05932	9.1773	1.41722	-1.34227	1.39657	-1.47455	14
	GLA		11.0543	10.6113	10.513	9.97395	2.11457	1.55546	1.45305	10.5381	1.43015	1.05202	-1.01758	-1.47855	4
	HEXB		13.0899	12.391	12.9917	12.0715	2.02568	1.24784	1.89239	12.636	1.36971	-1.18511	1.27958	-1.4789	12
	CEPT1		10.1035	9.32101	10.1057	9.08513	2.0257	1.17762	2.02874	9.65384	1.36572	-1.25948	1.36781	-1.48319	9
	TOP2A		7.85738	6.83869	7.78516	6.70723	2.21937	1.0954	2.111	7.29711	1.47454	-1.37404	1.40254	-1.50513	3
	FCGR1B		9.56171	6.95611	9.23974	7.79289	3.40776	-1.78606	2.72613	8.38761	2.25652	-2.69727	1.80516	-1.51018	2
	PIGF		8.82914	8.23391	8.66113	7.77413	2.07772	1.37533	1.84932	8.37458	1.37037	-1.10242	1.21972	-1.51619	10
	LYPLAL1		9.13234	8.19461	8.8623	7.92044	2.31642	1.2093	1.921	8.52742	1.52089	-1.25947	1.26127	-1.52307	16
	NUSAP1		8.58591	7.81816	8.16172	7.36751	2.32689	1.36666	1.73413	7.98332	1.51843	-1.12129	1.13162	-1.53242	4
	SLFN11		11.4591	9.32672	10.915	9.73639	3.30066	-1.32838	2.26355	10.3593	2.14325	-2.04568	1.46988	-1.53998	11
	RRAGD		9.47338	8.72243	9.48901	8.37961	2.13431	1.26823	2.15756	9.01611	1.37294	-1.22576	1.3879	-1.55455	4
	TRIM21		9.12304	8.60834	8.7874	7.97865	2.21052	1.54723	1.75168	8.62436	1.41292	-1.01116	1.11965	-1.56451	2
	FCRLB		8.09937	7.80842	7.49861	6.91366	2.27476	1.85931	1.49999	7.58002	1.43331	1.17154	-1.05805	-1.58706	3
	TM6SF1		10.3759	9.26327	9.85144	8.93862	2.70814	1.25237	1.88273	9.60731	1.70361	-1.2693	1.18438	-1.58963	2
	PRKCA		8.74723	7.69035	8.51598	7.3897	2.56246	1.2317	2.18294	8.08582	1.58163	-1.31537	1.34739	-1.62014	1
	ENG		9.46611	8.32708	9.12985	8.01505	2.73408	1.24146	2.16566	8.73452	1.66047	-1.32633	1.31524	-1.64658	11
	AADACL1		9.53763	7.60331	9.37296	7.87131	3.17403	-1.20414	2.83166	8.5963	1.92029	-1.99031	1.71316	-1.65289	9
	PAPSS1		11.1002	9.49705	10.5144	9.39198	3.26769	1.07555	2.17714	10.1259	1.96468	-1.54634	1.30902	-1.66316	7
	FEN1		8.61991	8.16407	8.2545	7.3156	2.46965	1.80058	1.91706	8.08852	1.44532	1.05376	1.12193	-1.70872	2
	TNFAIP8		9.45262	8.41756	8.92041	7.8292	3.08103	1.50353	2.13052	8.65495	1.73829	-1.17886	1.20202	-1.77245	5
	SLC1A3		8.5619	6.97463	8.4674	6.87912	3.21047	1.06845	3.00692	7.72076	1.79146	-1.67729	1.67788	-1.79209	3
	HIST1H4C		10.9737	10.109	10.82	9.49515	2.78673	1.53038	2.50509	10.3495	1.5414	-1.18137	1.38563	-1.8079	8
	ADORA2B		8.70706	7.91799	8.0112	7.02508	3.20869	1.85692	1.98086	7.91533	1.73115	1.00184	1.06871	-1.8535	3
	MCM3		10.2837	9.7747	9.88387	8.64889	3.10543	2.18223	2.35378	9.64779	1.55392	1.09195	1.17779	-1.99848	11
	RRM1		10.0173	9.54758	9.50187	8.25195	3.39958	2.45486	2.3783	9.32967	1.61063	1.16304	1.12677	-2.11071	9
	DCAF7		10.7808	10.3111	10.071	8.9245	3.62083	2.61468	2.2137	10.0219	1.69226	1.222	1.03466	-2.13961	10
	ALOX5AP		13.0333	10.9063	12.6989	10.6634	5.16915	1.18337	4.0998	11.8255	2.30989	-1.89103	1.83201	-2.23779	11
	DFNA5		9.55056	7.19647	9.48163	6.9187	6.19826	1.21233	5.90909	8.28684	2.40114	-2.12929	2.28912	-2.58138	1
	SLAMF8		9.92482	9.23767	8.31475	6.89656	8.1583	5.06695	2.6725	8.59345	2.51642	1.56289	-1.2131	-3.24201	4
	ATF5		10.3383	9.59008	9.61689	7.52431	7.03246	4.18659	4.2651	9.2674	2.10075	1.25066	1.27411	-3.3475	8
	KIAA1147		11.3351	10.1634	10.6938	8.30406	8.1739	3.62844	5.24051	10.1241	2.315	1.02762	1.48423	-3.53089	4
	EGR2		12.406	11.5687	11.1448	9.21883	9.10799	5.09782	3.79983	11.0846	2.49912	1.39873	1.04262	-3.64458	4
	EPAS1		10.1246	9.63966	9.02921	7.04692	8.4428	6.03243	3.95122	8.9601	2.24156	1.60165	1.04907	-3.76638	6
	TMEM51		11.644	10.3011	11.1183	7.49508	17.7393	6.99371	12.3226	10.1396	2.83703	1.11843	1.97066	-6.25296	11

## Sheet: C (Fig.2F)
Associated condition according to cluster	Gene Symbol	CD14+ Monocyte (log2-Mean)	Mo-MCSF (log2-Mean)	Mo-GMCSF (log2-Mean)	Mo-GMCSFIL4 (0-72h) (log2-Mean)	Overall log2-mean	Fold-Change (CD14+ Monocyte vs. Overall mean)	Fold-Change (Mo-MCSF vs. Overall mean)	Fold-Change (Mo-GMCSF vs. Overall mean)	Fold-Change (Mo-GMCSFIL4 (0-72h) vs.Overall mean)
Mo-MCSF	ZFP106	10.0784	10.4187	10.1478	9.61432	10.0648	1.00947	1.27801	1.05921	-1.3665
	E2F1	6.97829	6.89389	6.85755	6.72565	6.86385	1.08256	1.02104	-1.00437	-1.10053
	RB1	8.29512	9.87679	8.79857	7.31872	8.5723	-1.21182	2.46996	1.16981	-2.38432
	ARID3A	9.89304	10.1964	9.85931	9.16646	9.7788	1.0824	1.3357	1.05739	-1.52874
	PBRM1	7.31216	7.31233	7.35516	7.04734	7.25675	1.03916	1.03928	1.07059	-1.15621
	MEF2C	8.00438	8.63923	7.47171	6.91039	7.75643	1.18752	1.84395	-1.21817	-1.79756
	IRF8	11.2465	11.8968	10.71	9.67228	10.8814	1.28798	2.02147	-1.12615	-2.31196
	RXRA	10.8617	12.0227	11.9498	11.6804	11.6287	-1.70167	1.31408	1.24933	1.03652
	ATM	8.24374	9.24016	9.00984	8.79174	8.82137	-1.4924	1.33681	1.13955	-1.02075
	HOXD12	6.84558	7.41098	7.02273	7.01223	7.07288	-1.17064	1.26409	-1.03537	-1.04294
	ASCC1	8.77779	9.75666	9.14178	9.40103	9.26932	-1.40593	1.40186	-1.09243	1.0956
	CREG1	10.7211	12.0932	11.5137	11.4017	11.4324	-1.63731	1.58093	1.05795	-1.02153
	HLTF	7.08566	7.78279	7.7355	7.35665	7.49015	-1.32362	1.22488	1.18538	-1.09695
	TCF12	7.75842	8.45716	8.29277	7.97233	8.12017	-1.28498	1.26312	1.12709	-1.10791
	BATF	7.27415	7.99687	7.86356	7.64652	7.69527	-1.33897	1.23251	1.12372	-1.03437
	APEX1	10.7128	11.4601	11.3224	10.8539	11.0873	-1.29639	1.29486	1.17699	-1.1756
	ETV5	6.82712	10.646	8.98084	7.89491	8.58722	-3.38721	4.16635	1.31369	-1.61587
	SREBF1	7.4908	8.60403	8.48753	8.58549	8.29196	-1.7425	1.24149	1.14517	1.22563
	MYC	7.62572	8.93211	8.90758	8.42667	8.47302	-1.79913	1.37467	1.3515	-1.03265
Mo-GMCSF	SMAD7	8.57902	7.92919	9.01879	7.82317	8.33754	1.1822	-1.32717	1.60353	-1.42837
	STAT3	10.2394	9.91968	10.5342	9.87661	10.1425	1.06949	-1.16699	1.31196	-1.20235
	MTF1	8.90924	9.0729	9.48601	8.4691	8.98431	-1.05341	1.06333	1.41588	-1.4292
	TAF2	7.94942	8.3383	8.5498	7.65284	8.12259	-1.12753	1.16128	1.34463	-1.38487
	EGR1	11.536	12.9524	12.5824	11.2035	12.0686	-1.44651	1.84526	1.42783	-1.82143
	BHLHB2	12.5611	11.9603	13.4945	12.4782	12.6235	-1.04422	-1.58362	1.8289	-1.10598
	SUZ12	10.0469	10.0228	10.5761	10.0545	10.1751	-1.09291	-1.11132	1.32045	-1.08717
	MYB	7.2142	6.96416	7.97693	6.99143	7.28668	-1.05152	-1.25051	1.61356	-1.2271
	TDG	9.4912	10.2792	10.2471	10.304	10.0804	-1.50439	1.14776	1.12251	1.16766
	PPARG	6.95335	8.59461	9.64531	8.65102	8.46107	-2.84361	1.09698	2.27243	1.14072
	ATF5	7.52431	9.61689	10.3383	9.59008	9.2674	-3.3475	1.27411	2.10075	1.25066
	ID3	7.64511	8.77337	10.8396	9.0173	9.06884	-2.68279	-1.22729	3.41232	-1.03637
	NFE2L1	7.39044	8.60852	8.711	8.61198	8.33048	-1.91859	1.21254	1.30181	1.21545
	HNRNPAB	10.3042	10.8814	11.3254	11.1028	10.9034	-1.51493	-1.0154	1.33974	1.14818
	PPARD	7.32374	7.99304	8.61029	8.19226	8.02983	-1.63138	-1.02583	1.49532	1.11917
	EGR2	9.21883	11.1448	12.406	11.5687	11.0846	-3.64458	1.04262	2.49912	1.39873
	PREB	7.14841	7.43789	7.25331	7.33405	7.29342	-1.10573	1.10533	-1.02819	1.02857
	RNF14	7.51244	8.34176	8.37918	7.95683	8.04755	-1.44906	1.22621	1.25843	-1.0649
	ESR1	6.85379	7.16453	7.35637	7.07172	7.1116	-1.19566	1.03737	1.1849	-1.02803
	TRIP11	7.37773	8.22736	8.06785	8.06697	7.93498	-1.47146	1.22466	1.09647	1.09581
	VEZF1	9.02099	9.9176	9.87141	9.87313	9.67078	-1.56894	1.18659	1.1492	1.15057
	TRRAP	8.19462	9.42709	9.5393	9.58253	9.18589	-1.98793	1.18198	1.27758	1.31644
	EPAS1	7.04692	9.02921	10.1246	9.63966	8.9601	-3.76638	1.04907	2.24156	1.60165
Mo-GMCSFIL4 (0-72h)	PARP1	8.66477	9.61906	9.50565	9.64135	9.35771	-1.61657	1.1986	1.10799	1.21726
	SOX8	6.83203	6.85678	6.92734	8.04407	7.16505	-1.25965	-1.23823	-1.17912	1.83912
	FOXK1	7.6668	8.19501	7.93096	9.0122	8.20124	-1.44838	-1.00433	-1.20604	1.75438
	PRDM1	8.05152	9.14544	7.95719	10.426	8.89504	-1.79442	1.18954	-1.91567	2.88979
	FHL2	6.73559	6.7857	6.80495	7.48174	6.952	-1.16183	-1.12217	-1.1073	1.44367
	RFXAP	7.3207	7.42794	7.38545	7.79754	7.48291	-1.119	-1.03884	-1.06989	1.24369
	PHF17	7.80269	7.40351	7.40252	8.34798	7.73918	1.04501	-1.26196	-1.26283	1.525
	NFX1	7.38783	7.32385	7.18347	7.79897	7.42353	-1.02505	-1.07154	-1.18104	1.29724
	FOXJ2	9.22264	9.71922	9.83659	10.3279	9.77659	-1.4681	-1.04057	1.04247	1.46542
	ZNF274	7.87591	9.09137	9.26193	9.50274	8.93299	-2.08071	1.11604	1.25609	1.48427
	DTX1	6.87299	6.79144	6.79463	6.97512	6.85855	1.01006	-1.04761	-1.0453	1.08416
	PCGF2	6.83922	6.8424	7.00606	6.97878	6.91662	-1.05511	-1.05279	1.06396	1.04403
	NR1H2	8.13925	7.94922	8.07762	8.2281	8.09855	1.02861	-1.10905	-1.01461	1.09395
	SNAI3	7.42704	7.07957	7.36001	7.67965	7.38657	1.02845	-1.23713	-1.01858	1.22526
	ARNTL	8.75496	8.22966	8.66452	8.85968	8.62721	1.09259	-1.31726	1.0262	1.17485
	RFX5	9.95991	9.44403	10.0519	10.5516	10.0019	-1.0295	-1.47205	1.03529	1.46382
	HOXB6	7.02747	7.10595	6.97442	7.23211	7.08499	-1.04067	1.01464	-1.07965	1.10736
	POU3F1	6.86711	6.72444	6.76241	6.95884	6.8282	1.02734	-1.07457	-1.04666	1.09478
	PRRX2	6.80855	6.74346	6.77148	7.24055	6.89101	-1.05882	-1.10769	-1.08638	1.27415
	UBTF	7.06147	7.29108	7.23147	7.38959	7.2434	-1.1344	1.0336	-1.00831	1.10664
	PIN1	9.73855	9.84847	9.96534	10.0724	9.90619	-1.12322	-1.04082	1.04185	1.12211
	UTF1	6.93649	6.81113	6.84801	7.06427	6.91498	1.01502	-1.07463	-1.04751	1.10903
	ZNF668	8.21125	7.95512	7.74851	8.37842	8.07333	1.10032	-1.08538	-1.2525	1.2355
	ZNF263	7.65341	7.49994	7.45805	7.73623	7.58691	1.04717	-1.06214	-1.09343	1.10905
	CDKN1A	12.2232	11.1455	11.8207	13.0339	12.0558	1.12301	-1.87947	-1.17701	1.96984
	FOXC1	6.91902	6.99374	6.89228	7.53978	7.0862	-1.12287	-1.06619	-1.14387	1.36943
	POLR2A	10.0723	9.6871	9.95707	10.5547	10.0678	1.00313	-1.30197	-1.07977	1.40144
	GMEB2	8.63516	7.95019	8.11011	8.83876	8.38355	1.19053	-1.35038	-1.20869	1.37098
	HOXC6	6.82988	6.93709	6.89352	6.96004	6.90513	-1.05355	1.0224	-1.00808	1.03879
	CRSP2	6.95009	7.1379	7.19882	7.39944	7.17156	-1.16592	-1.02361	1.01907	1.17111
	PKNOX1	6.98796	6.99069	7.00801	7.24275	7.05735	-1.04927	-1.04729	-1.03479	1.13713
	PCBD1	7.74331	9.0742	8.72327	9.24782	8.69715	-1.93702	1.29868	1.01827	1.46477
	HOXC4	6.82544	6.84165	6.92239	6.97513	6.89115	-1.0466	-1.03491	1.02189	1.05994
	DCP1A	8.08272	7.87631	7.80422	8.23093	7.99855	1.06008	-1.08842	-1.14419	1.17478
	PPARGC1B	7.46983	7.36248	7.27472	7.84011	7.48679	-1.01182	-1.08998	-1.15834	1.2775
	PITX1	6.85394	6.87227	7.63658	8.00685	7.34241	-1.40296	-1.38524	1.22618	1.58495
	NR4A3	7.44235	7.2306	7.0939	7.59984	7.34167	1.07228	-1.08003	-1.18737	1.19596
	BRF1	7.15867	7.15627	7.20149	7.33668	7.21328	-1.03858	-1.04031	-1.0082	1.0893
	ZNF148	9.81004	9.96086	9.80912	10.2581	9.95953	-1.10918	1.00092	-1.10988	1.22992
	SKI	7.22433	7.19002	7.3854	7.4471	7.31171	-1.06244	-1.08801	1.0524	1.09839
	SMARCAL1	7.72853	8.18366	8.18019	8.30984	8.10055	-1.29417	1.0593	1.05675	1.15612
	GADD45A	8.02751	7.34776	7.41588	9.12215	7.97832	1.03468	-1.54817	-1.47677	2.20966
	RELB	8.20225	7.74834	7.93785	8.53954	8.10699	1.06825	-1.28223	-1.12439	1.34961
	TCF3	7.64398	7.36072	7.38421	8.00081	7.59743	1.03279	-1.1783	-1.15927	1.3226
	KDM5B	8.35842	8.13516	8.29798	8.70244	8.3735	-1.01051	-1.17963	-1.05374	1.25609
	TBL1X	8.43164	8.82622	9.11485	9.41427	8.94674	-1.4291	-1.08713	1.12358	1.38274
	RCOR2	6.78074	6.86139	6.86322	7.02274	6.88202	-1.07273	-1.0144	-1.01312	1.10245
	ZIK1	7.0134	7.27526	7.31746	7.46859	7.26868	-1.19357	1.00457	1.03439	1.14863
	FOXO1	7.90962	7.12644	7.54205	7.97545	7.63839	1.20684	-1.42598	-1.06906	1.26318
	SUPT16H	9.11053	9.80781	9.73183	10.1892	9.70984	-1.51499	1.07026	1.01536	1.39412
	E2F6	7.4307	8.24222	8.1926	8.34769	8.0533	-1.53965	1.13991	1.10137	1.22636
	MED6	9.70849	10.0886	10.097	10.4931	10.0968	-1.30886	-1.0057	1.00014	1.31613
	ZBTB17	7.72413	7.5077	7.51694	8.04908	7.69946	1.01725	-1.14216	-1.13487	1.27422
	E4F1	8.88227	8.82624	8.71861	9.3745	8.9504	-1.04836	-1.08988	-1.1743	1.34173
	HDAC6	7.90678	8.00606	7.8691	8.25007	8.008	-1.07268	-1.00135	-1.10107	1.18269
	HES6	7.19942	7.28901	7.23727	7.88681	7.40313	-1.15165	-1.08231	-1.12183	1.39831
	STAT4	7.01222	6.95695	6.91684	7.64864	7.13366	-1.08782	-1.13031	-1.16217	1.42897
	DDB1	10.1929	10.9262	10.9807	11.0817	10.7954	-1.51832	1.09492	1.13707	1.21953
	AES	10.0352	9.67948	9.81707	10.88	10.1029	-1.04807	-1.34114	-1.21914	1.71364
	IRF3	7.86664	8.14856	8.19332	8.63658	8.21128	-1.26983	-1.04443	-1.01252	1.34286
	DAXX	7.35725	7.62577	7.5215	8.158	7.66563	-1.23832	-1.02801	-1.10506	1.40675
	SUPT4H1	9.39629	9.1163	9.26999	9.40634	9.29723	1.07108	-1.13361	-1.01906	1.07856
	TRIM28	8.2081	8.52306	8.69151	9.27943	8.67553	-1.38264	-1.11147	1.01114	1.51982
	TBX19	7.12615	7.12091	7.15388	7.8826	7.32088	-1.14451	-1.14868	-1.12273	1.47602
	HDAC3	8.88883	9.28698	9.06358	9.56513	9.20113	-1.24169	1.06131	-1.10004	1.28699
	FOXD2	6.95102	7.11066	7.23797	7.65404	7.23842	-1.22044	-1.0926	-1.00031	1.33387
	MED24	7.98271	8.46001	8.36632	8.75857	8.3919	-1.32794	1.04834	-1.01789	1.28937
	SUPT5H	9.22377	9.15056	9.07026	9.87168	9.32907	-1.07572	-1.13171	-1.19649	1.45661
	JARID1A	8.9074	9.51718	9.4916	9.71013	9.40658	-1.41341	1.07968	1.0607	1.23418
	SNAPC4	8.28557	8.46752	8.53371	9.40951	8.67408	-1.30904	-1.15393	-1.10219	1.6649
	PURB	8.67792	9.04579	9.08681	9.86293	9.16836	-1.40488	-1.08867	-1.05816	1.6184
	TCEA2	7.69782	7.69558	7.68195	8.83569	7.97776	-1.21414	-1.21603	-1.22757	1.81244
	NCOR2	10.8151	10.7053	10.8726	11.5789	10.993	-1.13122	-1.22067	-1.08702	1.501
	STAT5A	9.8815	9.47385	9.6312	10.1058	9.77309	1.07804	-1.23049	-1.10335	1.25938
	NCOA5	7.48052	8.45915	8.51142	8.73254	8.29591	-1.75977	1.1198	1.16112	1.35344
	LPP	9.27414	9.81732	9.72839	11.1107	9.98264	-1.6341	-1.12141	-1.19271	2.18565
	EZH2	7.08353	7.23382	7.37584	7.60317	7.32409	-1.18145	-1.06457	1.03652	1.21342
	TAF6L	8.33707	8.53199	8.15804	8.93187	8.48974	-1.11163	1.02972	-1.2585	1.35861
	ZFP90	7.91758	8.13891	8.09122	8.50199	8.16243	-1.18497	-1.01643	-1.05059	1.26538
	MZF1	8.13123	8.39482	8.48862	8.95664	8.49283	-1.28485	-1.07029	-1.00292	1.37918
	MSC	6.90142	6.92773	7.32537	8.56135	7.42897	-1.44148	-1.41543	-1.07445	2.1922
	ZSCAN21	7.15852	7.33287	7.3165	7.74699	7.38872	-1.173	-1.03947	-1.05133	1.28189
	PBX3	8.73234	9.53237	9.82099	9.79147	9.46929	-1.66665	1.04469	1.27606	1.25022
	VDR	7.08579	7.08115	7.50191	8.4522	7.53026	-1.36082	-1.3652	-1.01985	1.89466
	DRAP1	10.8232	10.476	10.7593	11.6427	10.9253	-1.07333	-1.36538	-1.12194	1.64422
	SUV39H1	7.50726	7.92837	7.87574	8.30629	7.90442	-1.31691	1.01674	-1.02007	1.32122
	NFKB1	10.6059	11.1171	11.1814	11.3945	11.0747	-1.38398	1.02981	1.07674	1.24814
	TFCP2	8.36558	9.04608	9.11972	9.13557	8.91674	-1.46526	1.0938	1.15108	1.16379
	SRF	9.46124	10.0009	10.2005	10.2165	9.96978	-1.42261	1.0218	1.17342	1.1865
	ARID5B	7.67566	8.06875	8.40227	9.34968	8.37409	-1.62274	-1.23571	1.01972	1.96645
	NCOA3	8.63917	8.57047	8.46425	8.82892	8.6257	1.00938	-1.03903	-1.11841	1.15126
	RUNX1	7.52098	7.72861	8.32005	9.21832	8.19699	-1.59771	-1.38356	1.08904	2.02979
	FOXQ1	6.89849	6.83002	7.02216	10.7329	7.87089	-1.96211	-2.05747	-1.80092	7.27026
	NR2F6	7.03734	7.13245	7.16502	7.4449	7.19493	-1.11542	-1.04426	-1.02095	1.18918
CD14+ Monocytes	PLAGL2	9.12952	8.22568	8.22288	8.39873	8.4942	1.55328	-1.20457	-1.20691	-1.06842
	TAF1	7.20229	6.97109	6.91777	6.88523	6.99409	1.15524	-1.01607	-1.05433	-1.07838
	FOXP1	7.1013	6.90623	6.91346	6.83606	6.93926	1.11887	-1.02316	-1.01805	-1.07416
	TFAP2A	7.26569	6.97335	7.0156	7.063	7.07941	1.13783	-1.07628	-1.04522	-1.01144
	OLIG1	8.54244	6.95032	6.85715	6.86578	7.30392	2.35956	-1.27775	-1.36299	-1.35486
	CREBBP	10.0009	9.17864	9.36502	9.06379	9.40209	1.51447	-1.16752	-1.02603	-1.26426
	NFIX	7.67337	6.87297	6.9318	6.9238	7.10048	1.4875	-1.17082	-1.12403	-1.13028
	JUNB	11.4814	9.91387	10.6398	8.7349	10.1925	2.44343	-1.21304	1.36349	-2.7465
	KLF10	9.6349	8.22718	8.13751	7.29203	8.32291	2.48285	-1.0686	-1.13713	-2.04326
	TAF1C	10.2825	9.37101	9.32888	9.43066	9.60326	1.60129	-1.17467	-1.20948	-1.12709
	ATF3	10.9381	8.73319	7.8766	8.3831	8.98275	3.87811	-1.18884	-2.1527	-1.51535
	HNRNPH2	8.33762	7.73015	7.72102	7.21298	7.75044	1.5023	-1.01417	-1.0206	-1.45142
	PCBP1	12.4523	11.8495	11.889	11.3812	11.893	1.47355	-1.03061	-1.00278	-1.42583
	GATAD2B	8.59537	7.49238	7.70485	7.75094	7.88589	1.63522	-1.31358	-1.1337	-1.09805
	RPL7	8.3169	7.52222	7.51944	7.48624	7.7112	1.52172	-1.13996	-1.14216	-1.16874
	CTBP1	8.33106	7.8031	7.76563	7.66661	7.8916	1.3561	-1.06326	-1.09124	-1.16877
	NCOA2	7.51002	6.96701	7.05552	6.8783	7.10271	1.32621	-1.09863	-1.03325	-1.1683
	MDM4	7.49505	6.98257	6.94675	6.81805	7.0606	1.35139	-1.05558	-1.08212	-1.18309
	NSD1	7.22488	7.01852	6.95938	6.99705	7.04996	1.1289	-1.02203	-1.0648	-1.03735
	HMGB2	9.50002	8.09907	8.18554	7.81236	8.39925	2.1447	-1.2313	-1.15966	-1.502
	PGS1	9.55909	8.2748	8.58311	8.51348	8.73262	1.77334	-1.37346	-1.10919	-1.16404
	ELF1	10.7265	9.36309	9.37868	8.58323	9.51287	2.3192	-1.1094	-1.09748	-1.90481
	NFYA	7.647	7.44766	7.49163	7.25148	7.45944	1.13883	-1.0082	1.02256	-1.15506
	SMARCC1	9.78288	8.89053	8.99938	9.03136	9.17604	1.52292	-1.21884	-1.13026	-1.10548
	MAZ	7.52894	6.98517	7.09955	6.88402	7.12442	1.32365	-1.10133	-1.01739	-1.18132
	CREB3	6.98873	6.87736	6.82099	6.88236	6.89236	1.06908	-1.01045	-1.05071	-1.00696
	RRN3	7.05343	6.80588	6.79164	6.79121	6.86054	1.14305	-1.03861	-1.04892	-1.04923
	ZMYM2	8.27066	8.11331	8.07484	7.79656	8.06384	1.15414	1.03488	1.00765	-1.20354
	YBX1	10.5857	9.88065	9.54252	9.109	9.77947	1.74864	1.07265	-1.1785	-1.59159
	MLX	7.77081	7.35114	7.44524	7.37392	7.48528	1.21886	-1.09744	-1.02814	-1.08024
	SNAI1	7.09489	6.76577	6.87806	6.88033	6.90476	1.14086	-1.10114	-1.01868	-1.01708
	SOX4	7.5222	6.92476	6.95046	7.00623	7.10091	1.33912	-1.12987	-1.10992	-1.06783
	RBAK	7.27583	6.9753	6.96226	6.869	7.0206	1.19353	-1.0319	-1.04127	-1.1108
	POU2F2	7.48151	6.92588	6.89558	6.69748	7.00011	1.3961	-1.0528	-1.07515	-1.23339
	RBL2	10.0096	9.58653	9.77385	9.20864	9.64466	1.28783	-1.04111	1.09368	-1.35286
	EID2	7.54683	7.31103	7.33298	6.88753	7.26959	1.21187	1.02914	1.04492	-1.3032
	JUN	11.7889	11.0166	10.8175	8.83682	10.615	2.25628	1.32101	1.15073	-3.42983
	FOS	13.5085	12.8292	12.5845	9.19371	12.029	2.78856	1.74137	1.4697	-7.13675
	CIC	7.9848	7.64667	7.72712	7.70423	7.7657	1.164	-1.08601	-1.02711	-1.04353
	PPARA	7.04221	6.91083	6.8428	6.89349	6.92233	1.08664	-1.008	-1.05668	-1.02019
	TRPS1	6.97689	6.92926	6.87318	6.7998	6.89478	1.05856	1.02419	-1.01509	-1.06805
	MEF2B	7.01611	6.91264	6.96102	6.98448	6.96856	1.03351	-1.03952	-1.00524	1.01109
	PML	7.02774	6.9662	6.89406	7.01612	6.97603	1.03649	-1.00684	-1.05846	1.02818
	IRX5	6.9612	6.85813	6.73619	6.80514	6.84016	1.08751	1.01253	-1.07473	-1.02457
	HMGA1	9.85297	9.08648	9.21546	9.63999	9.44872	1.3234	-1.28542	-1.17549	1.14176
	BDP1	6.98532	6.85487	6.83899	6.87266	6.88796	1.06981	-1.0232	-1.03453	-1.01066
	ETV3	8.9945	7.95991	7.84432	8.44346	8.31055	1.60654	-1.27512	-1.38149	1.09651
	SKIL	7.00861	6.74296	6.87224	6.85128	6.86877	1.10178	-1.09112	1.00241	-1.0122
	TADA3	7.74157	7.56691	7.55589	7.51244	7.5942	1.10755	-1.0191	-1.02691	-1.05831
	PAX7	7.47016	7.2343	7.28218	7.41215	7.3497	1.08708	-1.08327	-1.04791	1.04424
	IKZF3	6.99957	6.87289	6.82029	6.85532	6.88702	1.08114	-1.00984	-1.04734	-1.02221
	SATB1	7.11668	6.98566	6.96246	6.87464	6.98486	1.09568	1.00055	-1.01565	-1.07939
	DDX5	13.1683	12.7881	12.908	12.8924	12.9392	1.1721	-1.11042	-1.02186	-1.03297
	PPARBP	7.12278	6.93081	7.04967	6.81963	6.98072	1.10348	-1.0352	1.04895	-1.11813
	BRD4	7.1431	6.92803	6.91645	7.02711	7.00367	1.10147	-1.05383	-1.06232	1.01638
	BCL3	9.58174	8.24136	9.26324	8.92141	9.00194	1.49464	-1.69417	1.19856	-1.0574
	AHR	11.4665	11.3654	10.7652	10.7232	11.0801	1.30715	1.21868	-1.2439	-1.28065
	SMARCA5	7.34727	7.28811	7.19696	7.14166	7.2435	1.07458	1.0314	-1.03279	-1.07314
	RFX2	7.39569	7.12599	7.28875	7.07979	7.22255	1.12751	-1.06922	1.04695	-1.10402
	MED15	7.57445	7.32705	7.28602	7.36941	7.38923	1.13699	-1.04404	-1.07416	-1.01383
	MAFB	12.7682	12.6385	10.9403	11.3599	11.9267	1.79188	1.63782	-1.98127	-1.48126
	ETS2	10.159	9.74024	8.80491	9.16238	9.46663	1.61593	1.20883	-1.58197	-1.23478
	USF1	7.55816	7.20711	7.09846	6.99027	7.2135	1.26985	-1.00444	-1.08301	-1.16734
	FOXO4	7.78454	7.30151	7.52707	7.48232	7.52386	1.19804	-1.16663	1.00223	-1.02921
	HOXD13	7.1456	7.1313	7.03944	7.04071	7.08926	1.03982	1.02957	-1.03514	-1.03423
	ERF	7.2499	7.04086	6.91257	6.92872	7.03301	1.16222	1.00545	-1.08707	-1.07497
	ELK1	7.7713	7.5235	7.46769	7.60001	7.59063	1.13341	-1.04763	-1.08895	1.00653
	RFX1	7.96906	7.50254	7.46705	7.71732	7.66399	1.23548	-1.11841	-1.14627	1.03766
	POLR2B	8.74886	8.30172	8.37157	8.11528	8.38436	1.28744	-1.05895	-1.0089	-1.20504
	KAT5	7.20268	7.0298	7.0724	6.98536	7.07256	1.09438	-1.03008	-1.00011	-1.06231
	NR2C1	7.65846	7.6178	7.39642	7.37663	7.51233	1.1066	1.07585	-1.08366	-1.09862
	ID2	11.1408	10.7186	9.66844	8.99806	10.1315	2.01297	1.50225	-1.37844	-2.19377
	NFATC1	7.23446	6.93509	7.0053	7.11217	7.07175	1.11938	-1.09936	-1.04714	1.02841
	SMARCE1	7.92177	7.47718	7.38008	7.64717	7.60655	1.2442	-1.09382	-1.16997	1.02856
	HNRNPL	10.4115	8.94389	8.95697	9.30541	9.40444	2.00981	-1.37607	-1.36365	-1.07105
	LMX1A	7.02983	6.77129	6.77636	6.80676	6.84606	1.13585	-1.05319	-1.0495	-1.02762
	ARNT	7.06384	7.02128	6.92689	6.8386	6.96265	1.07266	1.04147	-1.0251	-1.08979
	MNT	9.40651	8.41666	8.54074	8.93472	8.82466	1.49677	-1.32684	-1.2175	1.07927
	NR2C2	7.44722	7.25672	7.17245	7.22307	7.27487	1.1269	-1.01266	-1.07357	-1.03655
	ATOH8	7.16803	6.88525	6.74813	6.72169	6.88077	1.22032	1.00311	-1.0963	-1.11658
	CCNT1	7.16497	7.05149	7.01186	6.96616	7.04862	1.08399	1.00199	-1.02581	-1.05882
	ZBTB7B	7.47303	7.25722	7.39618	7.16366	7.32252	1.10996	-1.0463	1.05238	-1.11641
	HOXA2	6.97942	6.82939	6.83389	6.86956	6.87807	1.07278	-1.03431	-1.03109	-1.00591
	AATF	8.85951	8.52195	8.62925	8.69179	8.67563	1.13594	-1.1124	-1.03267	1.01127
	NR4A2	10.6817	9.31774	8.22787	8.76718	9.24862	2.70022	1.04907	-2.02898	-1.39614
	VAV1	7.69652	7.54649	7.45642	7.15307	7.46312	1.1756	1.05949	-1.00466	-1.23975
	TMF1	8.06946	7.87895	7.99637	7.59628	7.88527	1.13618	-1.00439	1.08006	-1.22178
	ZHX1	7.10672	7.06292	7.02579	6.91527	7.02768	1.05632	1.02473	-1.00131	-1.08103
	EP300	9.12481	8.77663	8.84908	7.74536	8.62397	1.41504	1.11162	1.16887	-1.8386
	PHF1	8.09568	7.61975	7.61599	7.89915	7.80764	1.22098	-1.1391	-1.14207	1.06548
	CNOT3	7.65928	7.21575	7.40209	7.48006	7.4393	1.16472	-1.1676	-1.02612	1.02866
	SMARCB1	8.20191	7.9095	8.00807	7.83159	7.98777	1.16001	-1.05575	1.01417	-1.11433
	GABPA	8.27788	8.15564	8.32543	7.3205	8.01986	1.19583	1.09868	1.2359	-1.62379
	GTF2B	8.68309	7.70008	8.03956	8.48061	8.22584	1.37293	-1.43969	-1.13782	1.19315
	SALL3	7.22922	7.14357	7.17047	6.86479	7.10201	1.09218	1.02922	1.04859	-1.17872
	THRAP3	7.10071	6.89848	6.83284	6.83053	6.91564	1.13687	-1.01197	-1.05907	-1.06077
	HMGB1	7.73659	7.13419	6.93881	7.06236	7.21799	1.43257	-1.0598	-1.2135	-1.11391
	MTF2	7.52915	7.10263	7.21892	7.05541	7.22653	1.23338	-1.08967	-1.00529	-1.12593
	KLF13	10.8654	10.835	10.4412	10.573	10.6786	1.1382	1.11446	-1.17891	-1.07598
	TAF6	7.31034	6.90842	6.95362	7.10554	7.06948	1.1817	-1.11811	-1.08362	1.02531
	BCL6	11.3881	10.2251	10.3397	10.7144	10.6668	1.64864	-1.35823	-1.25451	1.03353
	MYST3	9.27198	8.77239	9.11465	8.67737	8.9591	1.24219	-1.13816	1.11385	-1.21565
	SPI1	10.5822	9.50858	9.97324	10.4393	10.1258	1.37209	-1.53395	-1.11156	1.24269
	AIRE	10.9808	10.5807	10.2873	10.5263	10.5938	1.30769	-1.0091	-1.23668	-1.04788
	SIN3B	8.07152	7.42451	7.26742	7.64336	7.6017	1.38493	-1.13068	-1.26075	1.0293
	PIAS1	8.74488	8.08598	8.04907	8.18446	8.2661	1.39357	-1.13298	-1.16234	-1.05822
	YY1	9.81944	8.73513	8.76512	8.67709	8.9992	1.76571	-1.20086	-1.17615	-1.25015
	EWSR1	10.8429	10.2882	10.2331	10.7225	10.5217	1.24939	-1.17566	-1.22143	1.14936
	NFKB2	7.67354	7.07596	7.18117	7.64787	7.39464	1.21327	-1.24718	-1.15947	1.19188
	RPL7A	7.53539	7.08923	7.23872	7.38453	7.31197	1.1675	-1.16695	-1.05208	1.05158
	COPS2	7.27727	7.00583	7.00569	7.0204	7.0773	1.14868	-1.05078	-1.05089	-1.04023
	STAT5B	8.38609	7.71248	7.80692	8.22464	8.03253	1.27771	-1.24838	-1.16927	1.14243
	FOSB	12.7979	12.4581	11.1499	9.55397	11.49	2.47586	1.95631	-1.26582	-3.82643
	PIAS4	8.89231	8.76741	8.8692	8.32688	8.71395	1.1316	1.03775	1.11361	-1.30773
	MXD1	10.5652	8.45573	9.81728	9.71187	9.63752	1.90221	-2.26858	1.1327	1.05289
	ZEB2	10.2913	9.90024	10.0381	8.75548	9.74628	1.45904	1.11262	1.22418	-1.98729
	EAF2	8.3601	8.26376	8.23146	7.28561	8.03523	1.25255	1.17164	1.1457	-1.68135
	HNRPK	11.4287	10.8731	10.6685	10.306	10.8191	1.52586	1.03816	-1.11001	-1.42709
	FOSL1	7.26638	6.94606	7.06141	7.00774	7.0704	1.1455	-1.09001	-1.00625	-1.04439
	UBP1	10.0748	9.88722	9.89182	9.72262	9.89411	1.13342	-1.00479	-1.00159	-1.12622
	GTF2I	7.30926	7.03391	7.03456	6.95938	7.08428	1.16876	-1.03553	-1.03506	-1.09043
	JARID1C	7.27272	6.93625	7.00065	7.01824	7.05696	1.16131	-1.08727	-1.03981	-1.02721
	TRIM24	8.24797	8.09357	8.29397	7.79464	8.10754	1.10224	-1.00973	1.13795	-1.2422
	NFKBIZ	12.8241	12.0166	12.4833	9.9276	11.8129	2.01559	1.15165	1.59151	-3.6943
	RARA	11.1453	9.9214	10.8087	10.9278	10.7008	1.36084	-1.71642	1.07766	1.1704
	ESRRA	7.68953	7.37906	7.3577	7.37969	7.4515	1.17939	-1.05149	-1.06717	-1.05103
	ARID3B	8.3459	7.79385	7.69925	8.09276	7.98294	1.28606	-1.14004	-1.2173	1.07909
	SMARCD3	8.97339	7.29858	7.52167	7.20914	7.7507	2.33382	-1.36804	-1.17204	-1.45554
	CTBP2	7.01856	6.85394	6.92176	6.84258	6.90921	1.07874	-1.03905	1.00874	-1.04727
	RBBP7	7.59589	7.17977	7.06646	7.26627	7.2771	1.24729	-1.06979	-1.1572	-1.00753
	SMARCD2	8.29704	7.7587	7.94465	7.77418	7.94364	1.27757	-1.13677	1.0007	-1.12464
	TCF2	6.96082	6.80206	6.86052	6.78202	6.85135	1.07883	-1.03476	1.00637	-1.04923
	FLI1	7.18997	6.87062	6.96619	6.79372	6.95512	1.17678	-1.06032	1.0077	-1.11838
	HOXA5	7.39267	6.92612	6.82989	6.86161	7.00257	1.31048	-1.05442	-1.12715	-1.10264
	HIF1A	10.3035	7.82755	7.788	7.41709	8.33404	3.91623	-1.42058	-1.46007	-1.88811
	CREB1	11.2943	10.7391	10.386	10.7304	10.7874	1.42094	-1.03408	-1.32083	-1.04034
	OLIG2	7.3354	6.8189	6.82745	6.79134	6.94327	1.31233	-1.09003	-1.08359	-1.11106
	CEBPD	13.0493	11.925	11.2932	9.98194	11.5624	2.80294	1.28578	-1.20511	-2.99057
	ELF4	9.6874	8.71318	8.8672	9.16446	9.10806	1.49417	-1.31483	-1.1817	1.03987
	SUB1	8.20988	7.57843	7.5293	7.75902	7.76916	1.35728	-1.14134	-1.18088	-1.00705
	ZNF467	10.4014	10.1117	9.71399	9.5738	9.95022	1.36716	1.11843	-1.17791	-1.29812
	ARID4B	8.00422	7.65256	7.71575	7.38076	7.68832	1.24479	-1.0251	1.01919	-1.23761
	TBPL1	8.48127	8.20844	8.19681	7.96901	8.21388	1.20363	-1.00378	-1.0119	-1.18499
	PDCD7	11.611	10.9354	10.5362	10.7139	10.9491	1.58214	-1.00956	-1.33138	-1.17709
	HNRNPC	10.249	9.47474	9.71944	9.73383	9.79425	1.37054	-1.24791	-1.05322	-1.04277
	BLZF1	10.0003	9.21	8.6636	9.18833	9.26556	1.6641	-1.03926	-1.51777	-1.05499
	NRIP3	8.66383	7.34303	7.95285	7.06204	7.75544	1.87695	-1.3309	1.14664	-1.61709
	ZBTB16	7.67303	6.90361	6.86481	6.89692	7.08459	1.50362	-1.13366	-1.16456	-1.13892
	E2F2	8.64178	7.46975	8.51665	7.44088	8.01727	1.54169	-1.46157	1.41361	-1.49111
	IRF9	9.98469	9.23492	9.93987	9.26459	9.60602	1.30014	-1.29334	1.26037	-1.26701
	ID1	8.73115	7.47029	6.96712	6.79047	7.48976	2.36427	-1.01359	-1.43658	-1.6237
	TCF7L2	8.38209	6.94517	7.73159	6.8559	7.47869	1.87047	-1.44745	1.1916	-1.53985
	ARID4A	7.97479	7.32341	7.45356	7.29382	7.5114	1.37878	-1.13917	-1.0409	-1.16278
	SNW1	7.25184	7.0581	6.99197	6.95427	7.06405	1.13902	-1.00413	-1.05123	-1.07906
	CDK9	8.71154	8.27634	8.41454	8.35406	8.43912	1.20783	-1.11944	-1.01718	-1.06073
	LCOR	8.60883	7.87596	7.74127	7.63787	7.96598	1.56141	-1.06439	-1.16854	-1.25537
	REL	7.49435	6.98761	6.8293	6.86711	7.04459	1.36581	-1.04029	-1.16094	-1.13091
	BMI1	8.7531	8.30219	8.31583	8.47155	8.46067	1.2247	-1.11611	-1.10561	1.00757
	HDAC10	7.38831	6.97004	6.968	7.08129	7.10191	1.21959	-1.09571	-1.09726	-1.0144
	KLF4	11.8075	10.3013	10.0378	9.21359	10.34	2.76533	-1.02722	-1.23306	-2.18322
	PABPN1	10.2599	9.68244	9.91815	8.33975	9.55006	1.63562	1.0961	1.29064	-2.31387
	CEBPB	13.6587	12.9574	13.363	10.7575	12.6842	1.96503	1.20853	1.60086	-3.80171
	PCBP2	12.5267	11.6787	11.6453	11.2567	11.7768	1.68162	-1.0704	-1.09547	-1.4341
	PHB2	8.71052	8.02858	8.08515	7.91331	8.18439	1.44006	-1.11405	-1.07121	-1.20671
	CTNNB1	9.60994	8.23332	8.19617	7.37142	8.35271	2.39036	-1.08628	-1.11461	-1.97423
	SMAD3	9.05182	7.93096	7.13814	7.49145	7.90309	2.21718	1.0195	-1.69931	-1.3302
	IRF7	9.66227	8.31556	9.1014	9.20552	9.07119	1.50638	-1.68837	1.02116	1.09758
	SP100	8.40338	7.6797	7.93462	7.63469	7.9131	1.40472	-1.1756	1.01503	-1.21286
	TFAM	9.02742	8.77411	8.87154	8.32321	8.74907	1.21281	1.01751	1.0886	-1.34337
	SP3	8.54449	7.91675	8.13788	7.45984	8.01474	1.44368	-1.07028	1.0891	-1.46907
	PLAGL1	8.31413	7.67971	7.90227	7.49036	7.84662	1.38272	-1.12265	1.03933	-1.2801
	USF2	9.20944	8.54042	8.92413	8.00761	8.6704	1.45301	-1.09428	1.19229	-1.58314
	NRG1	7.67349	6.88583	6.91681	6.72859	7.05118	1.53934	-1.12144	-1.09761	-1.25057
	FOSL2	7.29775	6.83176	6.93779	6.88849	6.98895	1.23868	-1.11511	-1.0361	-1.07211
	DDX3X	11.6007	11.2483	11.122	10.0567	11.0069	1.50919	1.18212	1.08303	-1.93217
	KLF9	10.8901	9.63322	9.42582	9.95146	9.97515	1.8855	-1.26745	-1.46341	-1.01656
	MLLT10	8.60208	8.32422	7.9755	8.05726	8.23977	1.28549	1.06029	-1.20102	-1.13485
	RELA	7.5892	7.08739	7.17858	7.26674	7.28048	1.23861	-1.14321	-1.07318	-1.00957
	ZBTB33	10.0444	8.99323	9.41333	9.63631	9.52182	1.43652	-1.44252	-1.0781	1.08259
	POLR2J	7.59369	7.06139	7.16334	7.08279	7.2253	1.29091	-1.12032	-1.04388	-1.10383
	CCNT2	8.52144	7.85581	7.90634	7.48538	7.94224	1.49402	-1.06174	-1.0252	-1.37255
	ATF4	11.6645	10.2142	10.4046	10.9823	10.8164	1.80013	-1.51803	-1.33034	1.12187
	BTAF1	10.269	9.5932	9.48764	9.99171	9.83539	1.35061	-1.18278	-1.27257	1.11444
	TGIF1	9.5774	8.74696	8.74457	8.89846	8.99185	1.50061	-1.185	-1.18697	-1.06687
	FOXO3	11.047	10.5957	10.1544	10.0856	10.4707	1.49105	1.09053	-1.24511	-1.30593
	NR4A1	7.32471	6.8968	6.91381	6.85631	6.99791	1.25423	-1.0726	-1.06002	-1.10313
	MTA1	8.60937	7.94438	8.06916	7.94867	8.14289	1.38173	-1.14752	-1.05244	-1.14411
	ELK4	7.54098	6.96491	7.0293	7.06992	7.15128	1.31012	-1.1379	-1.08823	-1.05801
	ATF7IP	7.0162	6.94849	6.91238	6.86598	6.93576	1.05734	1.00886	-1.01634	-1.04956
	JDP2	7.25665	7.00839	6.88353	6.79527	6.98596	1.20638	1.01567	-1.07358	-1.14131
	TP53	7.56031	7.01683	7.22385	7.03764	7.20966	1.27514	-1.143	1.00989	-1.12663
	DDIT3	10.131	7.8765	7.64033	8.4438	8.52291	3.04849	-1.56527	-1.84367	-1.05636
	BACH1	7.26747	6.79828	6.86648	6.82609	6.93958	1.25518	-1.1029	-1.05197	-1.08184
	MEF2A	8.2671	8.09404	7.828	7.05162	7.81019	1.3726	1.21744	1.01242	-1.69181
	NFE2L2	9.97426	9.64974	9.58127	9.09619	9.57536	1.3185	1.0529	1.0041	-1.39395
	MBD2	8.59415	7.58164	7.63597	7.08314	7.72372	1.8282	-1.1035	-1.06272	-1.55896
	HNRPDL	8.60415	7.61422	7.79166	8.07669	8.02168	1.49741	-1.32635	-1.17285	1.03887
	GMEB1	7.74819	7.55949	7.4025	7.64654	7.58918	1.11652	-1.02079	-1.13814	1.04056
	KLF12	6.93816	6.86228	6.8222	6.95546	6.89452	1.03071	-1.0226	-1.05141	1.04314
	IRF1	8.94155	7.62209	7.74742	8.00791	8.07974	1.81731	-1.37331	-1.25904	-1.05105
	RUNX2	7.50012	6.97317	7.00597	7.05222	7.13287	1.28989	-1.11705	-1.09194	-1.05749
	ELF2	9.39322	8.73146	8.72811	8.70276	8.88889	1.41847	-1.1153	-1.11789	-1.13771
	TRIM33	9.51038	9.07977	9.22621	9.02531	9.21042	1.23111	-1.09478	1.01101	-1.1369
	FOXP4	7.27216	7.10925	7.10799	7.0975	7.14672	1.09084	-1.02632	-1.02721	-1.03471
	TAF10	9.74685	9.28742	9.48411	9.39867	9.47926	1.20379	-1.14222	1.00337	-1.05745
	TLE3	8.12056	7.42147	7.36224	7.48605	7.59758	1.43692	-1.12983	-1.17718	-1.08037
	NFIL3	9.52408	7.28027	7.32315	8.42676	8.13856	2.61265	-1.81289	-1.7598	1.22111
	NRIP1	9.03271	9.039	8.70498	7.94848	8.68129	1.27581	1.28139	1.01655	-1.66188
	HHEX	8.34728	7.74256	7.65498	7.25102	7.74896	1.51395	-1.00445	-1.06731	-1.4122
	DMTF1	8.77123	8.11074	8.32313	8.14751	8.33815	1.35011	-1.17073	-1.01047	-1.14127
	NR1D2	7.86501	7.09928	7.03383	7.0628	7.26523	1.51549	-1.1219	-1.17397	-1.15063
	JUND	14.0178	13.2618	13.527	13.5132	13.58	1.35458	-1.24673	-1.03738	-1.04735
	IKZF1	9.55178	8.0976	8.4524	8.133	8.5587	1.99044	-1.37659	-1.07646	-1.34322
	NOTCH2	9.38323	8.42058	8.35375	8.2676	8.60629	1.71349	-1.13738	-1.1913	-1.26461
	MAX	7.63523	7.2875	7.26626	7.25123	7.36006	1.21014	-1.05158	-1.06717	-1.07835
	SERTAD2	10.7228	9.43678	10.1624	10.1359	10.1145	1.52449	-1.59958	1.03378	1.01497
	NCOA1	9.88249	8.66717	8.86705	9.33695	9.18842	1.61785	-1.43519	-1.24951	1.10844
	CITED4	8.40808	7.03119	7.11437	7.30037	7.4635	1.92463	-1.34939	-1.27379	-1.11972

## Sheet: D (Fig.S2E)
Field in Venn Diagrams	Gene Symbol	Mo-GMCSF (log2-Mean)	Mo-GMCSFIL4 (0-72h) (log2-Mean)	Mo-MCSF (log2-Mean)	CD14+ Monocyte (log2-Mean)	p-value (Mo-GMCSF vs. CD14+Monocyte)	Fold-Change (Mo-GMCSF vs. CD14+ Monocyte)	p-value (Mo-MCSF vs. CD14+ Monocyte)	Fold-Change (Mo-MCSF vs. CD14+ Monocyte)	p-value (Mo-GMCSF vs. Mo-MCSF)	Fold-Change (Mo-GMCSF vs. Mo-MCSF)
Specific in Mo-MCSF vs. CD14+ Monocyte UP (219)	FCGBP	7.07228	6.81521	12.0062	7.0673	0.990089	1.00346	1.38437e-06	30.673	1.39512e-06	-30.5673
	LILRB5	8.12965	8.63225	11.0063	6.86324	0.0558423	2.40562	8.28844e-05	17.6678	0.000956375	-7.34441
	SEPP1	7.78094	7.344	10.8234	6.79127	0.00742547	1.98573	5.02403e-07	16.3605	4.33217e-06	-8.23902
	FSCN1	8.41279	11.328	11.1987	7.63405	0.0722385	1.71563	1.26784e-05	11.8321	7.58335e-05	-6.89663
	M160	8.61333	8.98017	10.4137	6.89132	0.0409867	3.29896	0.00108289	11.4908	0.0344885	-3.48316
	QPRT	8.07798	12.0608	10.718	7.34868	0.000244373	1.65783	2.22521e-09	10.3338	1.53301e-08	-6.23333
	ATP1B1	8.5253	9.28738	10.7096	7.47955	0.0661727	2.06445	0.000175219	9.38305	0.00216427	-4.54507
	FOLR2	8.93292	8.83422	10.2666	7.38461	0.0892163	2.92474	0.00698952	7.37175	0.134349	-2.52048
	BNIP3	8.29744	9.44655	10.241	7.43134	0.00126553	1.82272	2.64278e-07	7.01139	4.46754e-06	-3.84665
	PLTP	8.55822	9.30775	9.81267	7.05174	0.0971183	2.84117	0.00878659	6.77836	0.156378	-2.38577
	STAB1	8.82594	10.2153	11.4821	8.78322	0.93629	1.03006	0.000811933	6.4928	0.000898276	-6.30335
	TNFRSF21	8.35013	8.41274	10.6205	7.95275	0.51738	1.31711	0.00188368	6.35424	0.00474782	-4.82437
	SLC7A8	7.68245	10.0659	9.24209	6.92096	0.00470878	1.69524	2.41912e-06	4.99723	4.62537e-05	-2.9478
	IGFBP4	7.48578	8.31959	9.17827	6.94027	0.0611912	1.45954	1.96341e-05	4.71745	0.000144621	-3.23216
	ADORA3	7.62407	8.38797	9.35059	7.11314	0.14209	1.42497	9.89229e-05	4.71563	0.000571987	-3.30928
	SLC9A9	7.97259	7.68046	10.2102	8.04043	0.813158	-1.04814	5.16848e-05	4.49968	4.14274e-05	-4.71629
	NQO1	7.64848	8.0985	8.90753	6.88771	0.00507787	1.6944	7.61512e-06	4.05532	0.000226691	-2.39337
	WWP1	9.98033	9.83859	11.1134	9.10625	0.0176129	1.83284	0.000132056	4.01997	0.0047921	-2.1933
	ITSN1	8.00937	8.09531	9.64645	7.64596	0.100901	1.28647	7.29844e-06	4.00136	3.2034e-05	-3.11035
	LOC642755	7.99981	8.6188	10.2392	8.2516	0.471266	-1.19069	0.000334984	3.96584	0.000148894	-4.72209
	MYO7A	7.73454	7.35659	9.06594	7.11263	0.0230296	1.53891	2.1688e-05	3.87261	0.000321804	-2.51647
	CCND1	7.19849	8.78982	8.68881	6.76254	0.376384	1.3528	0.00326061	3.80072	0.0125781	-2.80953
	APPL2	9.2686	10.4435	10.1693	8.28482	0.000485365	1.97764	4.73432e-06	3.69213	0.000857057	-1.86694
	DHRS3	7.55318	7.27052	8.79856	6.93095	0.0182771	1.53925	2.06158e-05	3.64929	0.000355689	-2.37082
	MERTK	8.39852	6.96937	10.5154	8.66794	0.18208	-1.20533	8.36364e-06	3.59859	3.0005e-06	-4.33747
	MSR1	7.43551	6.88254	8.7265	6.89453	0.0186492	1.45496	8.72541e-06	3.56024	0.000110302	-2.44696
	TSPAN4	8.95525	9.55653	10.2025	8.37643	0.194778	1.49363	0.00209933	3.54571	0.0158416	-2.37389
	RPS6KA2	7.74633	7.71691	8.81281	7.07409	0.00323744	1.59355	5.04955e-06	3.3374	0.000174124	-2.09432
	STARD13	7.23198	7.08856	8.53367	6.8284	0.0200479	1.32279	1.85248e-06	3.26091	1.413e-05	-2.46518
	RNASE6	10.6135	11.4999	11.2694	9.61862	0.0267661	1.99296	0.00202325	3.13995	0.112149	-1.57552
	LPAR5	7.04053	8.22496	8.45167	6.80477	0.314172	1.17753	6.91514e-05	3.13159	0.000202998	-2.65946
	RASGRP3	7.66724	9.20042	8.48778	6.8499	0.124486	1.76216	0.00883899	3.11209	0.123227	-1.76606
	DEPDC6	7.24805	7.30465	8.57169	6.95471	0.0928932	1.22548	5.82988e-06	3.06732	2.57025e-05	-2.50296
	SIGLEC16	7.61957	6.83256	8.94912	7.34413	0.413557	1.21036	0.00101997	3.04194	0.00315227	-2.51325
	FRMD4A	7.39216	7.62066	8.44406	6.86007	0.0156141	1.44601	1.7008e-05	2.99797	0.000306985	-2.07326
	RB1	8.79857	7.31872	9.87679	8.29512	0.0173327	1.4176	1.35122e-05	2.99315	0.000208309	-2.11143
	ABCC5	8.46646	8.93459	9.47212	7.89249	0.120576	1.48861	0.00138942	2.98895	0.0159754	-2.00787
	EHD4	10.2835	10.9777	10.8782	9.31207	0.00702295	1.96078	0.000406429	2.961	0.058878	-1.51011
	SLC23A2	8.13139	7.6194	9.20317	7.6414	0.00508532	1.40443	1.91651e-06	2.95216	3.18467e-05	-2.10203
	GIMAP5	8.19901	7.22061	8.837	7.29194	1.15063e-05	1.87524	1.97092e-07	2.91816	0.000144788	-1.55615
	SNX11	8.94761	9.0408	9.60743	8.06632	0.00133504	1.84203	3.03002e-05	2.91019	0.00695547	-1.57988
	DUSP23	10.2907	10.479	11.0551	9.51995	6.50087e-05	1.70614	3.71112e-07	2.89823	6.89131e-05	-1.69871
	MMD	8.29598	8.32521	9.73748	8.20235	0.615849	1.06706	2.68118e-05	2.89815	4.23082e-05	-2.71603
	C2orf32	7.37394	7.1384	8.29587	6.76164	0.00144212	1.52869	2.27582e-06	2.89633	9.66549e-05	-1.89465
	GIMAP6	9.04234	7.66991	9.8705	8.3475	0.00322505	1.6187	1.72465e-05	2.87387	0.00113228	-1.77542
	LYVE1	6.90255	6.83423	8.3201	6.80653	0.768569	1.06882	0.0013579	2.85516	0.00201748	-2.67131
	PLA2G15	8.43079	7.7368	9.06933	7.56474	0.000109411	1.82267	1.87614e-06	2.83744	0.000840123	-1.55675
	DAD1	11.324	11.1729	11.926	10.425	0.000107256	1.86476	2.48475e-06	2.83038	0.00150124	-1.51783
	ATRN	7.96862	7.98807	8.72032	7.23133	1.30498e-05	1.66704	5.94408e-08	2.80693	1.13051e-05	-1.68377
	HS3ST2	7.09059	7.10935	8.29911	6.8105	0.500276	1.21428	0.00561066	2.80619	0.015923	-2.31099
	LGALS1	12.4679	13.0499	12.9539	11.475	0.00172356	1.9902	0.000128029	2.78742	0.0538462	-1.40058
	VKORC1	11.1232	11.9997	11.6279	10.1659	5.83541e-07	1.94168	2.13428e-08	2.75494	6.95765e-05	-1.41884
	TTYH3	10.8537	10.707	11.5345	10.091	0.00420136	1.69668	7.0167e-05	2.71972	0.00772436	-1.60296
	LOC730455	9.35132	8.85736	9.81853	8.37998	3.92602e-05	1.96067	2.11128e-06	2.71049	0.00451161	-1.38243
	NISCH	8.862	9.91005	10.4854	9.05243	0.557014	-1.14111	0.00172965	2.70004	0.000798542	-3.08103
	MGLL	7.15295	7.34659	8.62953	7.19697	0.801106	-1.03098	2.87267e-05	2.69925	2.3035e-05	-2.78287
	NSDHL	8.69084	8.81877	9.20689	7.79227	1.7987e-06	1.86421	5.32077e-08	2.6659	0.000106941	-1.43004
	NENF	8.75917	9.16083	9.41475	8.00697	0.00713114	1.68436	0.000151073	2.6533	0.0141227	-1.57525
	GALC	10.5087	9.42224	10.9999	9.60098	0.00100405	1.87609	5.41148e-05	2.63711	0.0259903	-1.40564
	SNX6	8.72538	9.22449	9.84883	8.45304	0.33777	1.20776	0.00079711	2.63132	0.00297186	-2.17868
	EEPD1	7.29043	7.46234	8.56404	7.17439	0.47796	1.08376	1.98868e-05	2.62016	3.75369e-05	-2.41766
	FARP1	7.31494	8.47674	8.21671	6.83444	0.208284	1.39522	0.00431111	2.60679	0.0331913	-1.86837
	FCGRT	11.6373	12.1212	13.1528	11.7735	0.762836	-1.09906	0.0133865	2.60137	0.00840975	-2.85907
	PAICS	9.07811	9.11083	9.52244	8.14456	0.0226067	1.90998	0.00317663	2.59886	0.216862	-1.36068
	TCEAL4	10.4699	10.9641	10.8988	9.5233	0.000106657	1.92726	7.04727e-06	2.59458	0.0126682	-1.34626
	CREG1	11.5137	11.4017	12.0932	10.7211	0.0055048	1.73223	0.000184656	2.5885	0.0249598	-1.49432
	NME4	9.43963	10.4302	9.99406	8.62206	0.0730789	1.76243	0.00855356	2.58829	0.199467	-1.46859
	AMDHD2	7.71083	8.1175	8.60356	7.2344	0.0123508	1.3913	1.53111e-05	2.5832	0.00031547	-1.85669
	PLOD1	10.251	10.0614	11.0226	9.67043	0.00150821	1.4954	4.18642e-06	2.55304	0.00024045	-1.70726
	ALDH7A1	7.59605	7.78325	8.212	6.86037	0.00599426	1.66518	0.00013669	2.55199	0.01461	-1.53256
	ADA	8.03187	7.90655	9.84201	8.49657	0.0873672	-1.38002	0.00048826	2.54108	6.3939e-05	-3.50675
	GBE1	8.50753	7.8676	9.31153	7.96955	0.017748	1.45194	7.47598e-05	2.53499	0.00215251	-1.74593
	CRYL1	8.6104	8.67804	9.20961	7.87148	0.0078542	1.66892	0.000215209	2.52823	0.0213512	-1.51489
	PCBD1	8.72327	9.24782	9.0742	7.74331	3.92435e-06	1.9724	3.75608e-07	2.51557	0.00412872	-1.27538
	P2RY5	9.48508	9.71333	10.345	9.0153	0.234302	1.3849	0.00658044	2.51346	0.0463501	-1.81491
	BIN1	8.04625	8.48588	9.42148	8.09252	0.796143	-1.03259	5.89232e-05	2.51221	4.61146e-05	-2.59408
	MTP18	8.27914	8.67998	8.9142	7.58544	0.000979574	1.61742	1.07466e-05	2.51185	0.00168723	-1.553
	AP1B1	9.42622	10.5558	10.1324	8.80765	0.0649269	1.53535	0.00180216	2.50491	0.0404743	-1.63149
	PPP1R14B	9.0891	9.55513	9.55835	8.2384	0.0101218	1.80338	0.000828898	2.49658	0.102051	-1.38439
	TIPARP	9.75488	10.0617	10.7796	9.4747	0.238728	1.21434	0.000350031	2.47061	0.00163158	-2.03453
	GOT1	8.37249	8.60367	8.71253	7.41074	0.00356054	1.94767	0.000563525	2.46534	0.187657	-1.26579
	SGPL1	8.28091	8.4916	8.83472	7.5353	0.00356625	1.67668	0.000102083	2.4613	0.0164179	-1.46796
	CREB3L2	9.91193	9.02836	10.2707	8.97682	0.00234013	1.91203	0.000301121	2.45186	0.131169	-1.28233
	PEPD	10.9496	10.8707	11.3589	10.0669	0.0159855	1.84376	0.00212645	2.44866	0.195832	-1.32808
	NGFRAP1	7.75819	7.15968	8.31181	7.02229	0.00133629	1.66544	2.9883e-05	2.44446	0.00678806	-1.46776
	HSD17B14	7.32853	7.03737	8.10626	6.81713	0.0432338	1.42544	0.000306696	2.44382	0.00650805	-1.71443
	AHCY	9.80014	9.83419	10.4144	9.12572	0.0649016	1.59595	0.00350157	2.44301	0.0872706	-1.53076
	PID1	8.1178	6.79469	10.4336	9.14852	0.00287656	-2.04304	0.000751755	2.43698	1.23951e-05	-4.97885
	CRYZ	8.42964	9.13304	8.99987	7.71618	0.0663572	1.63973	0.00507158	2.43461	0.12794	-1.48476
	KIFAP3	8.08289	8.3478	8.46997	7.1971	0.000421966	1.84777	3.39595e-05	2.41642	0.0358651	-1.30774
	TRAPPC2L	9.97167	10.2838	10.3277	9.06141	0.000264238	1.87938	2.58212e-05	2.40539	0.0419611	-1.27988
	DEXI	7.37691	7.60106	8.77732	7.51786	0.243122	-1.10263	3.47614e-06	2.39406	1.55021e-06	-2.63977
	MRPL18	9.21414	9.15662	9.5009	8.24597	0.00023472	1.95636	3.7989e-05	2.38657	0.0993612	-1.2199
	MARCKS	10.7942	10.9969	12.6519	11.4003	0.121711	-1.52215	0.00724602	2.38116	0.000723634	-3.62449
	CISD1	9.124	9.64912	9.54787	8.30033	0.000664758	1.76991	3.84449e-05	2.37437	0.0244273	-1.34152
	NUDT9	8.5714	8.47035	8.85274	7.60603	1.28443e-05	1.95256	1.87263e-06	2.37299	0.0248108	-1.21532
	FEZ2	10.4262	10.6003	10.9538	9.71804	0.00194805	1.63377	4.83222e-05	2.355	0.00982394	-1.44145
	AIFM1	8.84204	10.1697	9.34902	8.11465	0.00115638	1.65564	3.18223e-05	2.35278	0.00891841	-1.42107
	MACF1	8.99805	8.61531	9.38438	8.16468	0.00142879	1.78184	0.000116646	2.32898	0.0584331	-1.30706
	SDF2L1	10.3459	9.81746	10.7037	9.48725	0.0571415	1.81337	0.0136857	2.32382	0.381871	-1.28149
	LAMP2	11.219	11.1672	11.6012	10.3903	0.0066933	1.77605	0.000725743	2.31478	0.132691	-1.30333
	TXNDC5	9.17365	8.70085	9.54969	8.34399	0.00240952	1.77726	0.000223568	2.30649	0.0834849	-1.29778
	WDR40A	8.77423	7.05827	9.17431	7.96952	0.0011302	1.74679	7.61118e-05	2.30504	0.039458	-1.31958
	CRELD2	9.27555	9.32129	9.7844	8.58143	0.0196967	1.6179	0.00100531	2.30212	0.0657297	-1.42291
	PLOD3	9.76848	9.90983	10.2398	9.03759	0.00112709	1.65966	3.87013e-05	2.30098	0.012813	-1.38642
	HSP90B1	11.9809	11.8106	12.1994	11.0028	0.00509685	1.96982	0.00159767	2.292	0.418296	-1.16355
	ENC1	7.80381	7.28749	9.26588	8.0703	0.266653	-1.20288	0.00068004	2.29037	0.000178258	-2.75503
	EPB41L3	11.5189	9.62166	12.1403	10.9449	0.0531305	1.48868	0.00149987	2.29009	0.0396829	-1.53834
	TM7SF2	7.59374	7.87947	8.19345	6.99828	0.00543438	1.51095	6.45475e-05	2.28971	0.0052295	-1.51541
	NCF4	9.62909	8.73775	10.7168	9.52273	0.752913	1.07651	0.00642058	2.28792	0.0103523	-2.12532
	RAB10	11.2996	10.9197	11.9809	10.7899	0.0883461	1.42378	0.00191745	2.28302	0.031977	-1.6035
	MYL6B	8.23447	8.01238	8.48593	7.30676	5.6156e-06	1.90226	9.0464e-07	2.26447	0.0210168	-1.19041
	QDPR	9.13363	8.61251	9.57225	8.40701	0.00687543	1.65476	0.000409742	2.24272	0.0609078	-1.35531
	EFR3A	10.4119	10.044	10.747	9.58454	0.000489739	1.77443	4.70501e-05	2.23833	0.0518928	-1.26144
	TNS1	7.63198	7.19523	8.04213	6.88189	0.000389012	1.6819	1.81322e-05	2.23494	0.0127858	-1.32882
	PPP2CB	9.93789	9.46692	10.0979	8.93789	2.59894e-05	1.99999	8.68807e-06	2.23457	0.206388	-1.11729
	P2RY6	7.63749	7.74913	8.11046	6.95278	1.17888e-06	1.60738	1.96627e-08	2.23098	1.90956e-05	-1.38796
	SGMS1	7.4966	6.99654	8.37692	7.22568	0.0257433	1.20658	2.75383e-06	2.22104	2.04685e-05	-1.84077
	PDIA6	8.88347	8.32633	9.41946	8.26894	0.0126017	1.53106	0.000326259	2.21995	0.023503	-1.44994
	FAH	7.54504	7.46807	8.5003	7.35097	0.347608	1.14398	0.000358014	2.2181	0.00117666	-1.93893
	ATP6V0E2	8.61593	8.79387	8.83148	7.68404	0.0110874	1.90778	0.00370417	2.21521	0.469018	-1.16115
	HK2	9.11343	7.69586	9.47289	8.32576	0.0258253	1.72628	0.00408085	2.21473	0.247972	-1.28295
	TRIP6	8.28974	9.08058	8.61609	7.47062	0.000372452	1.76433	3.60786e-05	2.21217	0.0473935	-1.25383
	NDUFB2	10.9888	11.038	11.4388	10.2946	0.00205155	1.61803	7.71793e-05	2.21032	0.0197387	-1.36606
	AP2S1	13.4416	13.7948	13.7341	12.592	1.79266e-05	1.80198	1.94637e-06	2.20697	0.0143935	-1.22475
	C5orf51	9.2537	8.79532	9.49539	8.35391	4.11619e-06	1.8658	6.68317e-07	2.20608	0.0182076	-1.18238
	CALM3	10.8682	10.3144	11.6917	10.5516	0.0348538	1.24536	1.65673e-05	2.20389	0.00016927	-1.76969
	ACSS2	11.4478	11.4918	11.6569	10.5217	1.19903e-05	1.90014	2.59698e-06	2.19644	0.0632791	-1.15593
	RAB32	11.5576	10.8848	11.7239	10.5897	4.80202e-06	1.95597	1.43877e-06	2.19501	0.100814	-1.12221
	NEU1	9.88286	9.36929	10.1174	8.9862	0.00114745	1.86175	0.000253525	2.19038	0.233162	-1.17651
	C17orf61	10.7961	10.5201	10.9879	9.85791	8.3211e-05	1.91611	2.18113e-05	2.18853	0.173542	-1.14217
	C17orf60	8.39457	7.19804	8.67374	7.54571	1.81038e-05	1.80108	2.14676e-06	2.1856	0.0178908	-1.2135
	RAC1	12.0282	12.1182	12.2677	11.1434	3.06561e-05	1.8465	5.19895e-06	2.18005	0.0525075	-1.18064
	LDHA	12.7566	12.8279	12.9648	11.8412	0.000113856	1.88608	2.63223e-05	2.17887	0.150592	-1.15524
	CETN2	10.2304	9.6549	10.3872	9.26442	6.12351e-05	1.95336	2.06212e-05	2.17763	0.250547	-1.11481
	GAPT	9.59181	6.85397	10.3313	9.21489	0.216776	1.29856	0.00411003	2.168	0.0301482	-1.66954
	BPHL	8.05277	8.33644	8.60718	7.49303	0.00273394	1.47401	2.82984e-05	2.16468	0.00288949	-1.46856
	SREBF1	8.48753	8.58549	8.60403	7.4908	1.4195e-06	1.99548	6.06588e-07	2.1633	0.177054	-1.0841
	ATP5J	11.3813	11.1397	11.5013	10.3924	0.000640822	1.98473	0.000301699	2.15679	0.530381	-1.08669
	CUEDC1	9.32084	9.38159	9.89297	8.78466	0.0627587	1.45013	0.00209577	2.15594	0.0500657	-1.48672
	ATP5J2	10.7479	11.0245	10.9984	9.8913	6.91728e-05	1.81074	1.06865e-05	2.15413	0.0595478	-1.18964
	RASA1	9.62849	8.99655	10.2175	9.1114	0.0137672	1.43107	0.00014948	2.15266	0.00719974	-1.50423
	RCBTB2	10.8413	9.13248	11.0263	9.92103	0.0080531	1.8925	0.00297204	2.15134	0.501521	-1.13677
	ANKRD9	8.36311	8.95147	8.67731	7.57334	0.000326194	1.7288	3.13224e-05	2.14945	0.0442704	-1.24332
	FAR1	9.03167	8.9852	9.14226	8.04052	0.000250148	1.98777	0.000120941	2.14613	0.506426	-1.07967
	COPS7A	10.1925	10.0148	10.3128	9.21124	1.06435e-05	1.97421	4.47445e-06	2.14593	0.268316	-1.08698
	LOC728554	9.2712	9.45946	9.52333	8.42305	0.0140974	1.80019	0.00365648	2.14397	0.379916	-1.19096
	C1orf19	8.74734	9.13731	9.00794	7.90904	0.000160946	1.78794	2.34391e-05	2.14191	0.0725644	-1.19798
	OSTC	9.21791	8.09832	9.65765	8.55952	0.0169331	1.57832	0.00103638	2.14077	0.0796152	-1.35636
	MOBKL2C	8.26275	8.81633	8.53312	7.43613	0.00600104	1.77352	0.00116907	2.13907	0.260178	-1.20612
	PRDM1	7.95719	10.426	9.14544	8.05152	0.695086	-1.06757	0.00151514	2.13453	0.000907461	-2.27876
	DPRXP4	7.57275	7.6035	8.34074	7.24779	0.0278431	1.25263	1.82287e-05	2.13309	0.000223408	-1.70289
	NDUFB3	10.2815	9.72629	10.4085	9.31595	4.41639e-05	1.95285	1.79718e-05	2.13247	0.324344	-1.09198
	ST8SIA4	8.10762	8.48549	8.50182	7.40972	0.000518424	1.62214	2.29417e-05	2.13184	0.013488	-1.31421
	HSD17B12	10.3717	10.2451	10.879	9.78824	0.00118513	1.49847	1.61419e-05	2.1298	0.00274432	-1.42132
	HTRA1	7.02988	6.89934	8.20831	7.11897	0.803262	-1.06369	0.0136114	2.12777	0.0092653	-2.26329
	SHMT1	7.80627	7.56048	8.54296	7.45477	0.0820382	1.27589	0.000272721	2.12608	0.00313776	-1.66635
	C6orf125	8.74596	8.12771	9.04557	7.95904	0.000967203	1.72539	0.000112886	2.12363	0.0897709	-1.23081
	CCDC106	8.25946	9.15009	8.48044	7.39557	0.000194184	1.81994	3.90567e-05	2.12119	0.13653	-1.16552
	STYXL1	9.65848	9.88502	9.75982	8.67624	0.000343638	1.97553	0.000176779	2.11929	0.556627	-1.07277
	LOC646567	9.24659	8.06242	9.67716	8.5945	0.0329398	1.57144	0.00271305	2.11793	0.127676	-1.34776
	NDN	7.93894	7.57264	8.07307	6.9913	0.0118365	1.92871	0.00603195	2.11662	0.658511	-1.09743
	C13orf31	7.01675	6.78254	8.11424	7.03255	0.894081	-1.01101	1.33635e-05	2.11652	1.20018e-05	-2.13983
	ENO1	13.3035	13.6373	13.4651	12.3839	6.67888e-05	1.8915	2.07283e-05	2.11572	0.221766	-1.11854
	GIMAP7	9.01013	7.69728	9.28114	8.20269	0.0191718	1.7501	0.00450963	2.11176	0.355124	-1.20665
	COX5B	11.0091	11.0454	11.1924	10.1145	0.000325877	1.85903	9.0559e-05	2.11089	0.254333	-1.13548
	BCAP31	10.8829	10.7973	11.025	9.94764	3.96502e-05	1.91217	1.40984e-05	2.11013	0.252887	-1.10353
	PROSC	10.5738	9.86397	10.8744	9.7975	0.000402441	1.71268	4.15703e-05	2.10956	0.0546565	-1.23173
	ALG8	8.87628	8.99614	8.98173	7.90783	0.000106399	1.95675	5.11555e-05	2.10512	0.464325	-1.07583
	SEC22C	9.66513	9.22967	9.82803	8.75465	0.000278438	1.87968	8.952e-05	2.10436	0.304278	-1.11953
	SLC25A1	8.58707	8.46843	8.98862	7.91615	0.0039167	1.59208	0.00020832	2.10302	0.0433369	-1.32092
	CDC23	8.82159	8.84543	9.05232	7.98168	0.000247808	1.78994	4.53991e-05	2.10037	0.124737	-1.17343
	NUP85	9.41024	9.38652	9.77672	8.70844	0.000235052	1.62653	1.17168e-05	2.09693	0.0111014	-1.28921
	ILVBL	9.02495	9.24963	9.35273	8.28721	0.000566048	1.66757	4.52658e-05	2.09292	0.0400182	-1.25508
	GNPTG	9.38634	9.78828	9.84393	8.77869	0.00997701	1.52378	0.000367983	2.09252	0.0353705	-1.37324
	LMNB2	8.61076	8.74414	8.71192	7.64802	0.0003415	1.94902	0.000173589	2.09057	0.549208	-1.07263
	CHCHD10	11.3526	11.8255	11.6497	10.5861	0.00751369	1.70123	0.00115637	2.09023	0.206223	-1.22866
	TIMP2	12.1611	11.3364	12.2682	11.2052	6.7627e-05	1.93971	3.15298e-05	2.08916	0.423649	-1.07705
	SLC2A9	9.38514	8.4119	9.6972	8.63449	9.12154e-05	1.68255	7.25245e-06	2.08885	0.0171003	-1.24148
	YIPF6	8.71331	8.56839	8.79909	7.73886	0.000112859	1.96489	6.2226e-05	2.08525	0.555011	-1.06126
	FNTB	7.90388	7.90329	8.68008	7.62334	0.0338536	1.21465	1.12558e-05	2.08023	0.00010485	-1.71261
	ATXN2	9.84186	9.53438	10.0179	8.96226	2.34045e-06	1.83986	5.77157e-07	2.07869	0.044924	-1.1298
	MTAP	8.29711	8.14551	8.46504	7.41274	0.000351539	1.84595	0.000107106	2.07383	0.293141	-1.12345
	MUT	8.67448	8.35153	8.74196	7.69091	9.23979e-06	1.97735	5.62235e-06	2.07203	0.516735	-1.04788
	UQCRQ	11.6937	11.5103	11.8448	10.7941	0.000154896	1.8656	5.19474e-05	2.07154	0.294123	-1.11039
	LOC653381	9.97725	10.1315	10.3804	9.33319	0.0031335	1.56272	0.000141265	2.06652	0.0312028	-1.32239
	ME1	7.9268	7.19147	8.05662	7.01125	0.00125869	1.88628	0.000542823	2.0639	0.510368	-1.09416
	CECR5	10.1718	9.6516	10.5743	9.53264	0.000168503	1.55746	4.88811e-06	2.05856	0.00317192	-1.32174
	ZNF700	9.18395	9.71632	9.65239	8.61384	0.000735417	1.48463	1.11497e-05	2.05416	0.00245068	-1.38362
	FAM120B	9.73575	9.96596	9.9459	8.91015	0.000378297	1.77227	7.97769e-05	2.05017	0.174115	-1.15681
	C6orf129	8.0369	7.75924	8.22525	7.19005	4.42046e-05	1.79857	1.01524e-05	2.04939	0.113602	-1.13946
	CFL1	12.1055	11.8021	12.2295	11.1955	0.000104878	1.87908	4.22992e-05	2.04774	0.363434	-1.08976
	COQ5	9.32628	9.14561	9.48338	8.45133	0.000523112	1.83394	0.000172897	2.04493	0.345833	-1.11504
	HSPE1	8.67742	8.63928	8.94219	7.91293	0.0201553	1.69877	0.00459087	2.04098	0.345952	-1.20145
	MKKS	8.61582	9.13391	8.75338	7.72493	0.000109459	1.85431	3.94317e-05	2.03983	0.309395	-1.10005
	TMEM181	8.72143	8.84137	9.0142	7.98656	0.00350594	1.66425	0.000447348	2.03869	0.142229	-1.22499
	C1orf128	9.93647	10.1792	10.8508	9.82448	0.458801	1.08072	9.88026e-05	2.03684	0.000219678	-1.8847
	SWAP70	9.57508	9.44733	9.90145	8.87739	0.00553397	1.62191	0.000559873	2.03363	0.116542	-1.25385
	PARVB	9.51324	10.2073	9.9997	8.97852	0.103743	1.44865	0.00801361	2.02957	0.133477	-1.401
	KLHDC8B	7.65643	7.60129	8.69976	7.67998	0.910314	-1.01646	0.00100912	2.02761	0.000874038	-2.06098
	EXD2	7.99024	7.8969	8.01781	6.99838	5.96185e-05	1.98874	4.8999e-05	2.02712	0.836716	-1.01929
	LIMS1	10.3567	10.8192	10.542	9.52284	0.0248226	1.78247	0.00980814	2.02671	0.557329	-1.13702
	BRSK1	9.78924	8.61565	10.0104	8.99279	4.35853e-05	1.73682	7.19326e-06	2.02452	0.0570264	-1.16565
	PLEKHB2	8.56037	8.09298	8.91864	7.90167	0.00256767	1.57866	0.000159144	2.02366	0.0469521	-1.28189
	SDHC	9.51839	8.63767	9.84206	8.82672	0.00333389	1.61516	0.000305494	2.02139	0.089859	-1.25151
	PDXP	7.87723	8.31083	8.43888	7.42407	0.0287366	1.36903	0.000338043	2.02064	0.0108785	-1.47596
	LOC728772	7.7023	8.1472	8.20645	7.19462	0.00964586	1.42177	0.000147173	2.01648	0.00998858	-1.41829
	TCF4	7.95886	8.18053	8.28704	7.27759	0.0164788	1.60356	0.00205711	2.01315	0.183404	-1.25543
	DDX1	10.2429	10.1695	10.4696	9.46231	0.00200661	1.71788	0.000403169	2.01012	0.227841	-1.17011
	SLC22A18	8.6253	9.37856	9.52336	8.51707	0.656103	1.0779	0.00261752	2.00873	0.00496766	-1.86356
	ARHGAP22	7.3257	7.52491	8.02799	7.02181	0.020679	1.23447	1.22598e-05	2.00858	0.000161944	-1.62708
	MSRB2	10.0635	8.76608	10.2623	9.25876	0.0319955	1.7469	0.0120099	2.00494	0.539909	-1.14772
	ETFB	9.32833	10.0043	9.4215	8.41863	1.94117e-05	1.87866	9.43482e-06	2.00399	0.386483	-1.06671
	DCXR	8.89988	9.11968	9.0655	8.06317	0.00120647	1.78598	0.000378523	2.00323	0.361283	-1.12165
	MRPL37	9.97228	10.134	10.12	9.11779	4.75595e-05	1.80811	1.48722e-05	2.00312	0.208767	-1.10785
	ATP5G1	10.0901	10.2983	10.1973	9.19645	0.00208505	1.85787	0.00104548	2.00121	0.606361	-1.07716
	FNTA	10.1405	10.1963	10.555	9.55421	0.00310482	1.50138	9.95042e-05	2.00109	0.0183975	-1.33284
	VAMP8	12.6936	12.9432	12.6987	11.6984	6.10301e-05	1.99339	5.88688e-05	2.00037	0.970085	-1.0035
	SLC47A1	7.35399	9.07197	7.83358	6.83349	0.0560048	1.43445	0.00264725	2.00012	0.0736095	-1.39435
Overlap Mo-MCSF vs. CD14+ Monocyte UP and Mo-GMCSF vs. CD14+ Monocyte UP (348)	HLA-DRB5	13.5022	9.13944	12.1116	6.7451	0.0024744	108.164	0.00872338	41.254	0.397709	2.62191
	SPP1	13.2931	12.7014	13.6323	6.88195	8.38856e-08	85.1053	5.60016e-08	107.658	0.362853	-1.265
	MMP9	13.1953	11.3112	13.1575	7.16325	8.17068e-06	65.4379	8.56381e-06	63.7439	0.951272	1.02658
	GPNMB	12.395	9.61506	13.1618	6.89587	3.36922e-08	45.2284	1.20438e-08	76.9529	0.0212563	-1.70143
	SLCO2B1	12.124	12.0689	11.7142	6.82764	9.98108e-09	39.2988	1.88478e-08	29.5796	0.101446	1.32858
	SCD	12.1032	11.5237	12.9163	7.17619	2.15548e-08	30.4204	6.45271e-09	53.4484	0.00720147	-1.75699
	COLEC12	11.6608	8.56195	12.1902	7.05613	8.66292e-07	24.33	3.7366e-07	35.1159	0.159064	-1.44331
	PMP22	11.9213	9.83251	11.9616	7.45807	0.00029721	22.058	0.000279793	22.6824	0.957622	-1.02831
	DAB2	11.5459	10.5885	12.7041	7.1106	5.79546e-08	21.6347	9.32164e-09	48.2835	0.00106163	-2.23176
	TMEM51	11.644	10.3011	11.1183	7.49508	1.54308e-07	17.7393	4.42405e-07	12.3226	0.0650057	1.43958
	FASN	11.6124	10.937	12.0631	8.00339	1.3118e-06	12.2019	5.30188e-07	16.6756	0.148754	-1.36664
	C1QC	10.5607	12.9106	11.4085	6.95276	2.24495e-08	12.1928	4.23673e-09	21.9445	0.000965591	-1.79979
	NRP1	10.5503	9.80279	10.4933	7.00309	8.87368e-08	11.6897	1.00711e-07	11.2375	0.778766	1.04024
	RGL1	10.6641	11.3935	11.8657	7.15008	1.09785e-06	11.424	1.12194e-07	26.2746	0.00205989	-2.29995
	CCL2	10.8355	9.55999	12.9707	7.34193	0.00132479	11.2635	5.4206e-05	49.4804	0.0185771	-4.393
	APOE	10.1055	8.00744	9.41231	6.76684	0.000124659	10.1168	0.000596904	6.25698	0.18991	1.61689
	FPR3	10.3507	10.5722	10.561	7.09504	1.08751e-06	9.55132	6.71722e-07	11.05	0.421641	-1.15691
	MAF	10.4592	12.1473	11.6387	7.22435	1.69683e-05	9.41398	1.63896e-06	21.3231	0.0105198	-2.26505
	RNASE1	10.1665	12.3079	12.6763	6.9339	0.000461395	9.39958	7.86921e-06	53.5334	0.00224097	-5.6953
	GSN	11.1902	11.0587	9.77603	7.96809	0.000463706	9.3314	0.0128337	3.50141	0.0372909	2.66504
	EGR2	12.406	11.5687	11.1448	9.21883	7.90009e-05	9.10799	0.0021424	3.79983	0.0194882	2.39695
	PTPRO	10.3154	10.2487	9.80752	7.15604	1.83768e-07	8.93404	7.15274e-07	6.2831	0.0291615	1.42192
	MAPK13	10.2759	9.15198	10.1492	7.12882	1.33394e-06	8.85836	1.82668e-06	8.11354	0.621076	1.0918
	EPAS1	10.1246	9.63966	9.02921	7.04692	3.9134e-08	8.4428	1.19889e-06	3.95122	9.66251e-05	2.13676
	NPC1	10.7857	8.9747	9.81996	7.7393	1.43767e-07	8.26175	2.72305e-06	4.23003	0.000647796	1.95312
	KIAA1147	11.3351	10.1634	10.6938	8.30406	7.16351e-06	8.1739	4.11909e-05	5.24051	0.0623602	1.55975
	SLAMF8	9.92482	9.23767	8.31475	6.89656	2.76987e-06	8.1583	0.00062058	2.6725	0.000268377	3.05268
	OLFML2B	10.0148	8.28072	9.06146	6.98774	0.000204877	8.15127	0.00229388	4.20971	0.0778602	1.9363
	CLEC5A	10.3254	7.07867	9.90468	7.30976	1.88642e-05	8.08712	5.60873e-05	6.04154	0.245744	1.33859
	ABCC3	11.5701	10.0436	10.2128	8.57133	3.53561e-05	7.99337	0.00197825	3.11991	0.00580116	2.56205
	SPRED1	10.8167	11.0098	10.7416	7.90933	0.000177391	7.50246	0.000212159	7.12204	0.869776	1.05341
	MCM6	10.4269	10.3077	9.85213	7.52206	1.50081e-06	7.48918	7.96311e-06	5.0283	0.0376525	1.4894
	IDH1	11.6079	10.5609	11.8737	8.73401	6.81253e-08	7.33023	3.40052e-08	8.81365	0.121322	-1.20237
	CD81	13.4086	13.3528	13.1642	10.5763	2.04629e-08	7.12219	4.16346e-08	6.01214	0.0963242	1.18463
	ATF5	10.3383	9.59008	9.61689	7.52431	4.56707e-07	7.03246	4.40699e-06	4.2651	0.0055268	1.64884
	GAS6	9.99057	10.7954	9.48351	7.21785	7.01508e-07	6.83396	3.28836e-06	4.80876	0.0347857	1.42115
	VEGFB	10.5282	10.579	10.7921	7.76712	9.48303e-07	6.77896	4.68856e-07	8.13971	0.23777	-1.20073
	C1orf85	10.9766	10.2701	11.4332	8.27295	1.0594e-05	6.51471	3.28172e-06	8.94011	0.139789	-1.37229
	ITGB5	9.7668	10.1745	11.6013	7.07149	1.08952e-05	6.47694	2.06652e-07	23.0996	0.00017262	-3.56644
	PPARG	9.64531	8.65102	8.59461	6.95335	1.14515e-06	6.46188	4.60421e-05	3.11936	0.000948522	2.07154
	PLAU	10.0659	10.8714	9.36767	7.42101	3.7685e-06	6.25459	3.65518e-05	3.85482	0.0186766	1.62254
	C14orf173	10.6802	11.7082	10.7186	8.04289	3.29768e-06	6.22191	2.95583e-06	6.38947	0.873172	-1.02693
	ALDOC	10.4213	10.0813	11.4871	7.78505	0.000187394	6.21709	1.66363e-05	13.0143	0.0302119	-2.09331
	DFNA5	9.55056	7.19647	9.48163	6.9187	0.00417406	6.19826	0.00483085	5.90909	0.919943	1.04894
	FADS1	10.2519	9.42936	10.5903	7.64738	3.09573e-05	6.08206	1.26297e-05	7.68987	0.307433	-1.26435
	C1QB	9.84737	11.7725	9.0615	7.26247	1.86669e-05	5.99976	0.0002437	3.47988	0.0257069	1.72413
	VSIG4	9.84307	6.88322	10.6017	7.25974	1.17889e-05	5.99321	1.69198e-06	10.1396	0.0228523	-1.69184
	C1orf54	10.5748	11.4169	10.4342	8.00118	0.00014841	5.95283	0.000218207	5.40014	0.722783	1.10235
	FUCA1	11.3642	10.2103	13.2462	8.79565	5.9865e-05	5.93197	9.95463e-07	21.8654	0.000504618	-3.68603
	PRDX1	12.6119	11.8805	12.4959	10.0519	4.79068e-08	5.89693	6.89204e-08	5.44151	0.400744	1.08369
	CTSL1	11.1731	10.5382	11.8258	8.71878	0.003762	5.4805	0.000920687	8.61594	0.314543	-1.57211
	GNPDA1	11.3664	11.2604	12.5474	8.9322	0.000123566	5.40481	7.01129e-06	12.2541	0.0100623	-2.26726
	ACAT2	10.553	9.56029	11.0541	8.13069	0.000110253	5.3604	2.87943e-05	7.58616	0.184484	-1.41522
	PDXK	10.8108	12.3937	10.9059	8.38918	8.46976e-07	5.35778	6.29468e-07	5.72262	0.609411	-1.0681
	YWHAH	13.4374	12.7346	12.8727	11.0553	0.000169595	5.21295	0.00100853	3.52443	0.156366	1.47909
	ALOX5AP	13.0333	10.9063	12.6989	10.6634	0.00266185	5.16915	0.00619927	4.0998	0.562029	1.26083
	LHFPL2	9.95849	9.07255	10.1613	7.59598	5.76276e-07	5.14265	3.04475e-07	5.91881	0.25637	-1.15093
	RAP2A	10.9132	9.46743	9.88113	8.59448	2.81627e-07	4.98883	2.44358e-05	2.43962	0.000118221	2.04492
	ZFYVE26	10.4088	10.2669	10.375	8.09412	7.84649e-08	4.9749	8.80389e-08	4.85978	0.795126	1.02369
	ABCG1	9.57642	8.38897	8.60938	7.29467	0.000265933	4.86266	0.00740854	2.48752	0.0307446	1.95482
	CTSB	13.7838	13.426	14.2181	11.5113	2.4372e-05	4.83172	6.67422e-06	6.5288	0.13615	-1.35124
	LGMN	9.17688	10.3977	12.2109	6.92452	0.00286494	4.76462	8.91216e-06	39.0273	0.000453345	-8.19107
	FABP5	9.6805	10.5329	9.58934	7.42907	0.00210665	4.76155	0.00268418	4.46997	0.861125	1.06523
	GALM	9.38889	9.48068	9.61497	7.13831	0.000218848	4.75875	0.000113077	5.56607	0.540916	-1.16965
	TUBA1C	13.2588	12.7444	13.0693	11.0519	7.32473e-05	4.61687	0.000137507	4.04848	0.540634	1.1404
	ACP5	9.53001	9.1734	9.11683	7.34264	5.98586e-05	4.55473	0.000256758	3.42046	0.186168	1.33161
	EMP1	10.4287	10.3443	10.4387	8.24253	3.99953e-05	4.55081	3.86943e-05	4.58258	0.971251	-1.00698
	TNS3	11.7951	10.1246	11.129	9.61364	0.000315326	4.53602	0.0030644	2.8586	0.103191	1.5868
	SLC25A19	9.23086	8.78158	9.21374	7.06313	1.14602e-06	4.49316	1.21787e-06	4.44018	0.920642	1.01193
	FAM113B	9.15794	9.4424	8.87803	6.99375	2.91941e-05	4.48216	7.88842e-05	3.69169	0.305838	1.21412
	ETV5	8.98084	7.89491	10.646	6.82712	0.000461569	4.44973	7.98131e-06	14.1119	0.00229788	-3.1714
	INSIG1	11.2083	10.386	11.8166	9.06575	0.000276383	4.41553	4.84248e-05	6.7311	0.119377	-1.52442
	LDLR	11.0189	9.24419	11.4206	8.88033	4.89027e-06	4.40326	1.32148e-06	5.81682	0.0778846	-1.32103
	CD163	13.0829	8.66155	13.6021	10.9537	0.0137119	4.3746	0.00447281	6.26955	0.465219	-1.43317
	COPB2	10.7461	10.137	10.6896	8.64947	3.43511e-08	4.2772	4.25866e-08	4.11281	0.59656	1.03997
	MAT2A	11.4583	12.7018	11.326	9.36272	1.90045e-05	4.27393	3.06083e-05	3.8994	0.586723	1.09605
	ABCA1	11.5223	11.1932	11.6998	9.45454	1.848e-05	4.19224	1.00467e-05	4.7412	0.461734	-1.13095
	LMNA	9.49066	10.598	9.9479	7.42476	4.09407e-06	4.18695	8.90651e-07	5.74832	0.0406347	-1.37291
	HSPB1	9.6676	10.1894	9.2806	7.60201	3.29627e-05	4.18605	0.000143696	3.20114	0.157767	1.30767
	DHCR7	9.15612	8.76787	9.85889	7.1003	0.000134751	4.15779	1.63521e-05	6.76735	0.0480028	-1.62763
	CD276	8.81222	9.40673	8.63053	6.78592	4.70565e-05	4.07358	9.17848e-05	3.59156	0.497935	1.13421
	TMEM60	10.1015	9.80384	9.87345	8.07962	3.05162e-07	4.06122	7.70401e-07	3.46736	0.119378	1.17127
	ADSSL1	9.26151	7.76876	9.34397	7.26422	0.000598507	3.99251	0.000459736	4.22735	0.827178	-1.05882
	DKFZp761P0423	8.9229	10.3463	8.62172	6.96133	3.73623e-06	3.89487	1.30195e-05	3.16103	0.125159	1.23215
	MGST3	11.4608	10.9789	11.1117	9.50931	9.69554e-07	3.86779	4.3556e-06	3.03647	0.0444632	1.27378
	TUBB	11.6943	11.9904	11.8909	9.7433	1.19878e-06	3.8664	5.72231e-07	4.43106	0.228124	-1.14604
	ACSL3	10.7446	10.5486	10.8988	8.79778	6.35119e-06	3.85526	3.57631e-06	4.28999	0.434315	-1.11276
	DNMT1	11.9985	11.7396	11.1299	10.069	3.04347e-06	3.80908	0.000232596	2.08617	0.000864922	1.82587
	FAM129B	11.3195	11.5209	10.4216	9.3915	1.94564e-06	3.8053	0.000189355	2.04222	0.00047591	1.86332
	CYFIP1	11.6044	10.8887	12.1828	9.67807	3.01933e-06	3.80073	4.0239e-07	5.67542	0.00876084	-1.49324
	CSTB	13.0978	12.9913	12.9907	11.1767	3.52897e-07	3.78693	5.50105e-07	3.51616	0.422542	1.07701
	SQLE	9.56834	8.85568	10.34	7.64786	0.000262063	3.78551	2.42021e-05	6.46259	0.0376776	-1.70719
	RNASEL	9.48176	9.06566	9.29567	7.57883	7.6831e-07	3.73971	1.69264e-06	3.28715	0.216565	1.13767
	DYNLL1	11.351	11.2058	11.358	9.45613	2.18785e-06	3.71888	2.12717e-06	3.73699	0.965784	-1.00487
	DNAJB6	10.708	10.5266	11.0497	8.8183	5.50043e-05	3.70558	1.64425e-05	4.69577	0.198898	-1.26721
	ATP8B4	10.6546	10.0972	11.0872	8.77578	2.6003e-05	3.6777	5.5952e-06	4.96381	0.0832025	-1.3497
	HAVCR2	12.0746	12.4807	12.4389	10.2015	1.01792e-05	3.66299	2.67193e-06	4.71547	0.0941765	-1.28733
	METTL13	9.54104	9.42045	9.51191	7.68011	1.10026e-08	3.63243	1.24622e-08	3.55982	0.721265	1.02039
	DCAF7	10.7808	10.3111	10.071	8.9245	5.07294e-07	3.62083	1.94518e-05	2.2137	0.000549973	1.63565
	IL18BP	10.871	11.6746	11.7916	9.01756	1.53021e-06	3.61349	6.70034e-08	6.84013	0.00025114	-1.89294
	EEF2K	9.27475	9.82588	9.41696	7.42781	1.05664e-06	3.59736	5.96708e-07	3.97002	0.340504	-1.10359
	RALA	10.6589	10.514	10.1169	8.81702	1.56768e-05	3.58486	0.000188632	2.46206	0.0266826	1.45604
	DBNDD2	12.2762	12.7594	11.7621	10.4387	1.42578e-05	3.57402	0.000150151	2.50254	0.0311594	1.42816
	PTGFRN	8.81507	8.88701	8.39597	6.97941	1.45653e-05	3.56934	9.46591e-05	2.66948	0.0665105	1.33709
	GPR137B	9.58774	9.04382	9.78846	7.75641	0.000642535	3.55865	0.00032452	4.08985	0.569975	-1.14927
	CD209	8.86993	12.8287	9.61844	7.03957	0.00012456	3.55626	1.04782e-05	5.97469	0.0224399	-1.68005
	GCNT1	8.91354	9.05262	9.57993	7.11469	3.01338e-05	3.47943	2.88515e-06	5.52219	0.0142379	-1.5871
	FCGR1B	9.56171	6.95611	9.23974	7.79289	0.000101653	3.40776	0.000400401	2.72613	0.232097	1.25004
	RRM1	10.0173	9.54758	9.50187	8.25195	6.5984e-06	3.39958	8.20697e-05	2.3783	0.0165688	1.42942
	CKAP5	10.5637	10.4317	10.3556	8.80122	2.25245e-06	3.39281	5.82823e-06	2.93709	0.196876	1.15516
	PTGR1	8.68376	8.3451	8.06904	6.92339	0.000132916	3.38787	0.00214327	2.21246	0.0440612	1.53127
	AARS	10.446	11.2507	10.6093	8.69347	1.73264e-05	3.36955	8.95272e-06	3.77335	0.422006	-1.11984
	MGC42367	8.75391	7.92378	8.80203	7.00471	6.01987e-07	3.36172	4.88059e-07	3.47574	0.707043	-1.03392
	IL4I1	8.65974	8.93295	8.09505	6.91061	2.29837e-05	3.36155	0.000354435	2.27276	0.0224431	1.47906
	CD84	9.67629	9.21346	9.40412	7.92853	3.21099e-06	3.35836	1.14417e-05	2.78097	0.11434	1.20762
	ANXA2	14.0783	13.8726	13.9174	12.3432	7.3181e-08	3.3291	1.5664e-07	2.97777	0.123514	1.11798
	MLEC	9.50537	9.79076	10.2015	7.77365	5.42579e-07	3.32124	3.88633e-08	5.38083	0.000419813	-1.62013
	HSD17B4	11.5417	10.2461	11.6486	9.8161	3.87869e-06	3.30725	2.45954e-06	3.56141	0.5115	-1.07685
	SC5DL	9.51569	8.99877	10.158	7.79007	7.86234e-06	3.30724	7.086e-07	5.1621	0.00553901	-1.56085
	SLFN11	11.4591	9.32672	10.915	9.73639	2.75344e-07	3.30066	5.05363e-06	2.26355	0.00112407	1.45818
	MDH1	11.7545	12.0639	11.7643	10.0339	3.98398e-07	3.29561	3.81268e-07	3.31803	0.934416	-1.0068
	C3AR1	8.98137	8.40841	9.13655	7.26787	0.000138835	3.27954	7.56115e-05	3.65198	0.55551	-1.11357
	TRPV2	9.80079	11.0637	9.66785	8.08784	0.000153503	3.27829	0.0002665	2.9897	0.617409	1.09653
	PAPSS1	11.1002	9.49705	10.5144	9.39198	4.987e-05	3.26769	0.000863444	2.17714	0.0273567	1.50091
	RAB3IL1	8.54678	9.23251	10.8868	6.85906	0.0142118	3.22147	7.2799e-05	16.3109	0.00252218	-5.06316
	TMCO3	9.93252	9.01492	9.77408	8.24694	1.14389e-05	3.2167	2.36763e-05	2.88215	0.392886	1.11608
	SLC1A3	8.5619	6.97463	8.4674	6.87912	3.38274e-05	3.21047	5.13058e-05	3.00692	0.654048	1.06769
	GTF2E1	8.95081	8.41939	8.33868	7.26985	1.64366e-06	3.20641	4.77827e-05	2.09774	0.00193806	1.52851
	GATM	8.4957	8.83791	11.2677	6.82004	4.10538e-05	3.19466	2.37733e-08	21.822	9.48682e-07	-6.83077
	LOC647000	12.4956	12.2108	12.5294	10.8233	5.48643e-09	3.18706	4.68282e-09	3.26259	0.616396	-1.0237
	DNCL1	12.1036	11.958	12.0849	10.4316	2.24659e-07	3.1866	2.45127e-07	3.14571	0.862268	1.013
	SLC39A8	8.67084	8.37942	8.91472	7.00441	0.00300692	3.17429	0.00133534	3.75891	0.556086	-1.18417
	AADACL1	9.53763	7.60331	9.37296	7.87131	4.4161e-06	3.17403	9.63609e-06	2.83166	0.312435	1.12091
	HSPH1	9.61373	9.97225	9.45329	7.97347	0.000577698	3.11723	0.00111139	2.78914	0.605607	1.11763
	MCM3	10.2837	9.7747	9.88387	8.64889	9.45471e-06	3.10543	7.2929e-05	2.35378	0.0424712	1.31934
	TNFAIP8	9.45262	8.41756	8.92041	7.8292	0.000151137	3.08103	0.00197516	2.13052	0.0590152	1.44614
	SLC39A1	10.1063	9.05273	10.5384	8.48511	5.75765e-05	3.07622	1.02572e-05	4.15053	0.074297	-1.34923
	BSCL2	9.96168	9.73904	9.82781	8.3525	0.0031887	3.05078	0.00517006	2.78043	0.738537	1.09723
	C9orf46	9.97295	10.5306	10.0877	8.3727	4.73146e-06	3.03196	2.80194e-06	3.28291	0.460637	-1.08277
	GIPC1	8.96094	9.29266	8.85689	7.36847	5.50318e-07	3.01565	9.26669e-07	2.8058	0.376639	1.07479
	ADAMDEC1	8.72647	6.88312	10.7804	7.14093	0.00627577	3.00122	2.98304e-05	12.4622	0.00142869	-4.15238
	ARMET	10.3341	10.2135	10.8323	8.75487	7.79461e-05	2.98812	1.06262e-05	4.2204	0.0484099	-1.41239
	C10orf6	9.74666	9.79125	9.629	8.17299	1.2556e-06	2.97662	2.27391e-06	2.74349	0.364095	1.08498
	C20orf3	9.35605	9.15586	9.65931	7.78973	1.68172e-06	2.96149	4.30649e-07	3.65427	0.0432795	-1.23393
	SNCA	10.2472	8.04456	10.6945	8.68111	0.000739148	2.96096	0.000138085	4.0372	0.169415	-1.36347
	AKR1A1	11.775	11.0903	11.8582	10.2229	9.3394e-05	2.93235	6.45521e-05	3.10638	0.710067	-1.05935
	NDUFA8	10.4434	10.1723	10.4874	8.8917	4.98989e-06	2.93157	4.0401e-06	3.02244	0.768395	-1.031
	DRAM1	10.0605	8.40738	11.0782	8.51363	0.000552074	2.92189	1.61145e-05	5.91569	0.00659149	-2.02461
	IFNAR1	9.18676	8.79516	9.41922	7.64412	3.54866e-05	2.91327	1.26881e-05	3.42261	0.249884	-1.17483
	ANKRD37	8.80856	9.60046	9.00568	7.27085	0.00311427	2.90333	0.00152833	3.3284	0.607336	-1.14641
	LOC401397	10.1418	9.07751	10.3385	8.60549	3.76833e-06	2.90047	1.50654e-06	3.32416	0.19157	-1.14608
	SC4MOL	8.74423	8.13655	9.51503	7.20866	2.24254e-05	2.89903	1.05154e-06	4.94636	0.00228157	-1.70621
	THEM2	9.04573	9.07459	9.02547	7.51847	1.92008e-07	2.88239	2.13058e-07	2.84219	0.833148	1.01414
	TNFRSF1A	11.0817	10.6991	10.8542	9.55949	2.85829e-05	2.87222	9.11329e-05	2.45323	0.240573	1.17079
	ATP6V1B2	13.199	13.005	12.9589	11.7002	2.49641e-06	2.82597	9.30038e-06	2.39275	0.0962853	1.18106
	SH3PXD2A	8.60102	9.2255	9.41084	7.11051	0.000935717	2.80987	4.94354e-05	4.92571	0.0243651	-1.753
	SLC2A5	8.59728	8.26079	10.5913	7.10706	3.33e-05	2.8093	5.13426e-08	11.1905	3.83862e-06	-3.98336
	DOCK7	8.84268	9.08255	8.91917	7.35351	7.4426e-06	2.80727	5.1101e-06	2.96012	0.615299	-1.05445
	DBI	12.0389	10.7309	12.1085	10.5579	0.000110511	2.79134	8.00121e-05	2.92932	0.749932	-1.04943
	HIST1H4C	10.9737	10.109	10.82	9.49515	0.000156358	2.78673	0.000329596	2.50509	0.507249	1.11243
	GPI	10.9844	11.0603	11.088	9.50645	0.000908737	2.78548	0.000589293	2.99283	0.729069	-1.07444
	CSTF3	8.99166	8.59914	8.74071	7.53187	6.00289e-06	2.75067	2.4306e-05	2.3115	0.109468	1.18999
	ACACA	8.84551	8.80375	9.29864	7.39211	7.67467e-06	2.73853	9.77909e-07	3.74905	0.0133954	-1.369
	ENG	9.46611	8.32708	9.12985	8.01505	6.52306e-05	2.73408	0.000400106	2.16566	0.117738	1.26247
	SCARB1	9.11686	11.2334	9.4545	7.66885	0.000406445	2.72832	9.7188e-05	3.44774	0.213426	-1.26369
	LSS	8.71103	8.58808	10.0245	7.26613	3.49229e-06	2.72244	2.32021e-08	6.76637	7.16145e-06	-2.48541
	EPDR1	8.28733	8.4324	8.54916	6.84321	0.00380578	2.72098	0.00143289	3.26243	0.48619	-1.19899
	SLC11A2	10.2156	10.8652	10.1853	8.77184	5.20684e-05	2.72023	6.05893e-05	2.66371	0.873947	1.02122
	C6orf108	9.31963	10.0041	9.86815	7.87798	0.000198909	2.71631	2.01128e-05	3.97285	0.0397477	-1.46259
	INSIG2	8.9845	10.0584	8.57128	7.5429	3.61161e-05	2.71622	0.000378868	2.03974	0.0463751	1.33165
	ACO1	9.93036	9.6394	10.1252	8.49301	1.85351e-05	2.70824	7.2146e-06	3.09989	0.257178	-1.14461
	ACTL6A	9.31419	9.02859	9.50187	7.87758	1.50104e-05	2.70686	6.01413e-06	3.0829	0.260884	-1.13892
	GBA	10.3876	9.75168	10.5705	8.95418	6.73865e-05	2.70094	2.84004e-05	3.06595	0.364909	-1.13514
	ATP6V0A1	10.2972	9.71213	10.5872	8.86402	0.00135857	2.7004	0.000419683	3.30162	0.360026	-1.22264
	C11orf17	9.65119	9.57142	9.66212	8.21914	1.68944e-05	2.6983	1.59743e-05	2.7188	0.946291	-1.0076
	C18orf55	9.54068	9.7925	10.1183	8.11104	0.000198857	2.6938	1.77568e-05	4.0202	0.0313743	-1.49239
	MKNK1	10.4247	10.4034	10.6373	8.99749	0.00226497	2.68926	0.000972426	3.11636	0.529832	-1.15882
	ADAP2	10.6609	10.5359	11.9799	9.2379	0.00018475	2.68138	1.51522e-06	6.68981	0.000309039	-2.49491
	LIMA1	8.3858	8.2763	8.32556	6.96319	1.81359e-05	2.68069	2.4903e-05	2.57107	0.712267	1.04264
	LPXN	11.6978	9.81304	11.3075	10.2756	0.00214584	2.67987	0.0121106	2.04465	0.256968	1.31067
	ACOT11	8.37219	7.48541	8.29474	6.95848	0.000286737	2.66421	0.0004174	2.52495	0.746473	1.05515
	SNX8	8.80199	10.3638	8.45014	7.38884	3.00399e-05	2.66319	0.000226125	2.08681	0.0691972	1.2762
	SLC16A3	11.0002	10.6692	10.8434	9.59716	4.24037e-05	2.6445	9.85021e-05	2.37225	0.395718	1.11476
	P4HA2	8.20669	9.22294	8.51107	6.80434	0.000320879	2.64332	8.30152e-05	3.2642	0.228561	-1.23489
	DOCK10	11.0939	10.9229	10.8795	9.69663	2.08902e-05	2.63397	6.95441e-05	2.2703	0.211411	1.16018
	FLJ10986	8.61836	7.97694	8.86051	7.22226	1.58961e-08	2.63189	4.48979e-09	3.11288	0.00448484	-1.18276
	TLR7	9.12874	7.01194	9.78352	7.73271	0.000699392	2.63177	5.07018e-05	4.14339	0.0368456	-1.57438
	HERC4	9.24366	8.96884	9.08793	7.84942	3.9028e-06	2.6285	9.49595e-06	2.35954	0.250584	1.11399
	SLC46A3	9.80461	10.292	9.50108	8.41423	0.00123877	2.62147	0.00518144	2.12409	0.318677	1.23416
	BCL2L1	9.79193	10.5859	9.75531	8.40372	2.4538e-07	2.61753	3.02052e-07	2.55193	0.685998	1.02571
	ZNF274	9.26193	9.50274	9.09137	7.87591	0.000128866	2.61357	0.000315862	2.32214	0.422684	1.1255
	TGFBR2	11.4377	10.9088	11.4889	10.0517	1.2454e-06	2.61349	9.4238e-07	2.70798	0.646595	-1.03615
	NECAP2	11.5945	11.7139	11.433	10.212	5.3014e-07	2.60725	1.37929e-06	2.33113	0.131175	1.11845
	HPS5	8.72619	10.4133	8.55672	7.34442	0.00156698	2.60588	0.00337944	2.31705	0.581155	1.12465
	GART	9.1153	9.03546	9.06063	7.73493	8.07267e-06	2.60334	1.09092e-05	2.50654	0.70056	1.03862
	GCLM	8.4071	7.90972	8.25205	7.02892	1.32062e-06	2.5994	3.2799e-06	2.33454	0.188288	1.11345
	ATP6V1D	10.6669	10.3733	10.5833	9.29112	5.28096e-05	2.59513	8.25103e-05	2.4489	0.648276	1.05971
	PSMB5	8.89265	8.93566	8.75011	7.51882	3.62268e-06	2.59158	8.25641e-06	2.34777	0.278745	1.10385
	STS-1	8.86461	8.95029	9.56218	7.49464	0.00029726	2.58465	1.615e-05	4.1917	0.0148048	-1.62177
	SUOX	9.22605	9.88969	9.03365	7.86183	1.60424e-08	2.57437	5.30688e-08	2.25296	0.0130949	1.14266
	CPT2	8.84337	9.24025	9.00561	7.48241	6.88457e-08	2.56857	2.84219e-08	2.87429	0.0562959	-1.11902
	C5orf13	9.80556	8.26702	9.45179	8.44508	0.00113337	2.56771	0.00643546	2.00932	0.234786	1.2779
	DTX2	9.89783	9.75018	9.55551	8.53858	1.41879e-05	2.56552	0.000114708	2.02361	0.046666	1.26779
	PRKCA	8.74723	7.69035	8.51598	7.3897	0.000662726	2.56246	0.00210443	2.18294	0.38632	1.17386
	SPATS2L	8.72059	9.29206	8.53717	7.36427	0.000212377	2.56031	0.000559051	2.25464	0.412977	1.13557
	TRRAP	9.5393	9.58253	9.42709	8.19462	0.000207844	2.53975	0.000373678	2.3497	0.607493	1.08088
	PLD3	10.599	9.59536	11.2414	9.25725	0.00827141	2.53462	0.000872134	3.95643	0.133854	-1.56095
	PIGN	8.84685	8.84489	9.04812	7.50696	0.00153578	2.53132	0.000638902	2.91028	0.499975	-1.14971
	CMC1	8.52846	8.19785	8.37883	7.19432	6.19085e-06	2.52125	1.50141e-05	2.27286	0.275746	1.10928
	RAB7B	8.0647	9.14496	8.34802	6.73212	0.0123154	2.51853	0.00454722	3.06504	0.513456	-1.217
	ZFYVE21	9.57474	10.0997	9.95557	8.24437	1.83408e-07	2.51467	2.5501e-08	3.27432	0.00149425	-1.30209
	CCDC92	9.56703	10.1584	9.79066	8.23907	1.26684e-05	2.51048	3.95027e-06	2.9314	0.149215	-1.16767
	TBC1D14	10.8224	10.595	10.7263	9.49514	0.000340632	2.50929	0.000558683	2.34763	0.677887	1.06886
	MAGED1	9.4337	9.34731	9.59306	8.10712	0.000148917	2.50807	6.72002e-05	2.80099	0.442558	-1.11679
	CNDP2	12.2309	12.4513	12.4952	10.9092	2.42062e-05	2.49973	6.27133e-06	3.00216	0.121002	-1.201
	GLB1	11.6863	11.4758	11.6644	10.3652	1.31666e-05	2.49857	1.48951e-05	2.46101	0.879954	1.01526
	NFE2L1	8.711	8.61198	8.60852	7.39044	3.7111e-06	2.49763	6.81878e-06	2.32636	0.411518	1.07362
	RAPH1	8.33943	7.71223	9.30549	7.02169	0.00119237	2.49275	2.83011e-05	4.8696	0.00705394	-1.9535
	SPIRE1	8.96232	9.3929	9.18842	7.6478	7.96907e-05	2.48719	2.54619e-05	2.90919	0.241558	-1.16967
	PFKP	8.88338	11.1158	8.7391	7.57044	0.0036779	2.48449	0.00692133	2.24804	0.66798	1.10518
	SIGLEC9	8.70738	7.93668	8.53531	7.40251	5.07644e-06	2.47062	1.4583e-05	2.19285	0.19558	1.12667
	KCNMA1	8.22412	6.94126	8.13962	6.9231	0.00532433	2.46402	0.00759425	2.32385	0.811841	1.06032
	ATOX1	10.4509	10.9392	11.035	9.15001	4.88859e-05	2.46376	3.14147e-06	3.69356	0.00765961	-1.49916
	CKS1B	8.90968	8.49831	8.67893	7.61396	0.000144461	2.455	0.000540202	2.09213	0.263448	1.17344
	HMGCS1	9.21955	9.16421	10.3923	7.92915	0.00102712	2.44596	1.16635e-05	5.51432	0.00184437	-2.25447
	LOC728006	8.73886	9.4232	8.77468	7.44933	1.03871e-05	2.44449	8.46875e-06	2.50594	0.793739	-1.02514
	MYC	8.90758	8.42667	8.93211	7.62572	0.00266423	2.43151	0.00238537	2.47322	0.936625	-1.01715
	SLC37A4	8.5085	9.04079	8.81978	7.22886	1.33317e-05	2.42777	2.59935e-06	3.0124	0.0513245	-1.24081
	WBP5	8.17134	7.28697	8.47631	6.89208	0.000125018	2.42714	2.72033e-05	2.99848	0.138787	-1.2354
	NPL	10.996	9.28908	11.9928	9.71802	0.0154696	2.42496	0.000604837	4.83925	0.043816	-1.9956
	MRFAP1L1	9.51606	9.55025	9.45098	8.23819	1.86253e-06	2.42481	2.77313e-06	2.31786	0.550933	1.04614
	F13A1	10.6055	11.167	10.8465	9.32768	0.0144534	2.4247	0.00607636	2.86554	0.573718	-1.18181
	ZNF828	9.58671	9.68262	9.47827	8.31198	0.000308089	2.41954	0.00055417	2.24434	0.621054	1.07806
	LOC341457	13.0941	12.8035	13.087	11.8196	2.78077e-05	2.41906	2.89542e-05	2.40726	0.963569	1.0049
	TIMM10	8.37969	7.8186	8.42899	7.12082	0.000578323	2.39308	0.000449991	2.47628	0.835028	-1.03477
	TPST2	10.7403	9.94092	11.287	9.48213	0.000885607	2.39189	7.82021e-05	3.49395	0.0560076	-1.46075
	VGLL4	9.44284	9.26417	9.95285	8.18802	3.29583e-05	2.38638	2.60242e-06	3.39833	0.00963319	-1.42405
	C1QA	8.15386	8.99471	8.52461	6.9001	5.42293e-05	2.38462	8.13234e-06	3.08337	0.0508384	-1.29302
	MRPS18C	9.74851	9.66146	9.65752	8.49839	1.29126e-05	2.37861	2.25264e-05	2.23323	0.510975	1.0651
	GPR34	8.41049	7.14771	9.98976	7.17108	0.00512849	2.36102	2.42577e-05	7.05517	0.0012547	-2.98819
	KIAA1279	8.4755	8.12389	8.65564	7.24432	3.19951e-05	2.34759	1.17397e-05	2.65979	0.25651	-1.13299
	SFT2D1	11.7862	11.6814	12.118	10.5572	0.000142776	2.34419	2.60374e-05	2.95028	0.10525	-1.25855
	ZDHHC16	9.73478	9.64149	9.85911	8.50641	0.000922127	2.34303	0.000496389	2.5539	0.619219	-1.09
	CALU	8.79212	8.35091	9.00761	7.56627	3.70968e-05	2.33893	1.13147e-05	2.71573	0.188255	-1.1611
	LOC731486	9.53363	9.18884	10.5874	8.30848	0.000459617	2.33779	5.54642e-06	4.85322	0.00120249	-2.07599
	TECR	9.5681	10.2222	9.90737	8.34462	0.000242899	2.33508	4.37979e-05	2.95416	0.120761	-1.26512
	MED20	8.96302	8.54795	9.26474	7.7415	9.98685e-07	2.33192	1.80707e-07	2.87436	0.0112692	-1.23262
	IPO11	8.49657	8.5354	8.57948	7.27594	1.90041e-05	2.33048	1.16967e-05	2.46834	0.559271	-1.05915
	LPIN1	9.14932	9.68481	9.4546	7.92918	0.000299567	2.32969	6.37993e-05	2.8787	0.167381	-1.23566
	C15orf38	8.40855	8.82288	8.34643	7.19249	0.00230384	2.32311	0.00312224	2.22521	0.828021	1.044
	BOLA3	9.2207	9.85692	9.30246	8.00624	0.00481671	2.32054	0.00335054	2.45584	0.801602	-1.0583
	C16orf33	9.36883	9.27559	9.40654	8.15662	0.00808164	2.31693	0.006895	2.3783	0.915977	-1.02649
	PEX11B	9.50263	9.37479	9.68128	8.2957	9.99354e-08	2.30846	3.38372e-08	2.61278	0.0296964	-1.13183
	SLC38A6	8.33929	8.23593	8.36313	7.13461	0.00190778	2.30486	0.00169612	2.34326	0.930679	-1.01666
	GLO1	10.693	10.2853	10.9501	9.49446	0.000339681	2.29512	8.94751e-05	2.7428	0.237241	-1.19506
	MIF	10.1163	10.5777	10.611	8.92041	0.00217506	2.29078	0.000239563	3.22786	0.1037	-1.40906
	SHFM1	10.9895	11.2749	11.1677	9.79739	2.56722e-06	2.28485	8.84028e-07	2.58528	0.117859	-1.13149
	NUP133	8.98581	8.47727	8.90352	7.79543	7.3931e-07	2.28214	1.2824e-06	2.1556	0.368404	1.0587
	SLC4A7	8.5779	8.59942	9.11997	7.39847	0.00100849	2.26487	8.00638e-05	3.29779	0.0493898	-1.45606
	RGS18	9.97677	8.66864	9.82786	8.79987	3.8449e-06	2.2609	1.06065e-05	2.03918	0.197387	1.10873
	PTPLAD1	9.08548	9.34039	9.2254	7.90894	4.56137e-05	2.26035	2.01611e-05	2.49054	0.372024	-1.10184
	HADH	9.3361	9.06966	9.79618	8.16287	5.5343e-05	2.25516	4.84736e-06	3.10225	0.016178	-1.37562
	ALDH3A2	9.65231	9.22999	9.78372	8.48065	2.56175e-06	2.25271	1.13706e-06	2.46753	0.225024	-1.09536
	C5orf32	8.99258	8.49793	8.95447	7.82462	5.52859e-05	2.24694	7.00265e-05	2.18836	0.806955	1.02677
	CLTA	10.6704	10.5575	11.0766	9.50578	9.1042e-05	2.24177	1.03916e-05	2.97069	0.0360083	-1.32515
	DPYSL2	13.1235	12.6245	12.9635	11.9601	1.21272e-05	2.23995	3.58713e-05	2.0048	0.226277	1.11729
	HIBCH	8.5045	8.24283	8.48173	7.34714	7.89323e-05	2.23048	9.08107e-05	2.19556	0.888411	1.01591
	PCOLCE2	7.98006	6.96958	7.94031	6.82486	0.00366188	2.22716	0.00445048	2.16663	0.892488	1.02794
	NAT5	11.7714	11.645	11.8138	10.6185	0.000218347	2.2236	0.000170513	2.28996	0.820852	-1.02984
	HSPA8	11.9776	12.033	11.9616	10.8248	0.000322879	2.22344	0.000354437	2.19892	0.935659	1.01115
	SLC2A8	8.71788	8.66638	9.45656	7.56583	0.00453064	2.2223	0.000208201	3.70823	0.036827	-1.66864
	MRPL35	9.14404	9.0696	9.45109	7.99246	1.63057e-05	2.22157	2.77554e-06	2.74847	0.0404532	-1.23717
	RNF34	9.51913	9.34548	9.45505	8.36795	2.7896e-06	2.22096	4.30413e-06	2.12447	0.536844	1.04542
	TOP2A	7.85738	6.83869	7.78516	6.70723	0.000154694	2.21937	0.000241089	2.111	0.68559	1.05133
	CCDC56	9.6259	9.49265	9.79753	8.47594	1.09304e-06	2.21908	3.73537e-07	2.49941	0.0862139	-1.12633
	CYP4V2	8.68507	8.35613	8.60233	7.53874	0.00299144	2.21351	0.00455764	2.09012	0.769427	1.05903
	PSMD7	10.0252	9.88878	10.0724	8.87981	8.32757e-05	2.21203	6.25397e-05	2.28559	0.771022	-1.03325
	HMGCR	10.0536	9.06467	10.2961	8.90911	0.000313868	2.21063	8.35376e-05	2.61541	0.237264	-1.18311
	C11orf54	8.9352	8.44722	9.12103	7.7925	8.04718e-05	2.20794	2.72703e-05	2.51148	0.266607	-1.13748
	ZC3HC1	9.06295	9.62379	9.17148	7.92099	3.28741e-05	2.20681	1.69277e-05	2.37922	0.451891	-1.07813
	DARS	12.1263	12.7485	12.3512	10.9861	1.3313e-05	2.20408	3.45493e-06	2.57595	0.100418	-1.16872
	BCAT2	8.65684	8.80873	8.75944	7.51782	5.26416e-05	2.20231	2.82372e-05	2.36463	0.502532	-1.07371
	NDUFA1	12.4398	12.5267	12.3324	11.3021	0.000165676	2.2003	0.000324846	2.04239	0.549196	1.07732
	DENND2D	8.75417	7.39765	8.77748	7.62445	0.00223741	2.18817	0.00198255	2.2238	0.92966	-1.01628
	CYB5B	10.7644	10.4375	10.8525	9.63492	0.000734223	2.18785	0.000451268	2.32551	0.690756	-1.06292
	HPS6	9.57241	10.0406	9.51125	8.44318	2.01407e-05	2.18743	3.02484e-05	2.09663	0.642743	1.04331
	LOC391811	10.1766	10.868	10.5186	9.04813	0.000450675	2.1862	7.35333e-05	2.77121	0.121857	-1.26759
	MPV17	10.1026	9.61205	9.97574	8.97423	2.09339e-06	2.18605	5.16639e-06	2.00209	0.213066	1.09188
	KLHL12	9.59631	9.13199	9.7432	8.47021	4.97211e-06	2.18267	1.96235e-06	2.41662	0.198826	-1.10718
	HPCAL1	11.7239	11.4423	12.0496	10.5995	0.000276862	2.18008	4.69626e-05	2.73233	0.113125	-1.25332
	TM2D2	8.06413	7.86556	8.23611	6.9419	2.79907e-06	2.17682	9.41028e-07	2.45242	0.113694	-1.12661
	STT3A	9.45907	9.39952	10.1048	8.33911	0.000431286	2.17341	1.76738e-05	3.40046	0.0106538	-1.56458
	GRAMD4	9.54747	9.36974	10.0473	8.4291	8.91888e-05	2.171	6.01252e-06	3.06993	0.0119771	-1.41406
	NUPL2	9.08646	9.08744	9.18938	7.972	0.000202673	2.16514	0.000110056	2.32525	0.569069	-1.07395
	ITGAV	8.75159	8.08105	8.6505	7.63822	9.78965e-05	2.1635	0.000189463	2.0171	0.53487	1.07258
	INF2	8.12782	8.6022	8.08321	7.01555	0.00670351	2.16186	0.00828818	2.09603	0.887904	1.0314
	PCCB	10.2952	10.4576	10.5258	9.18383	0.000177638	2.1605	4.7177e-05	2.53497	0.210916	-1.17332
	COMT	12.0222	11.8471	12.0218	10.9151	8.58492e-05	2.15418	8.60494e-05	2.15364	0.998141	1.00025
	NUP37	9.41122	9.22312	9.36961	8.30733	3.01343e-07	2.14934	4.06013e-07	2.08822	0.575519	1.02927
	GLT25D1	11.6031	10.9385	11.7132	10.4993	0.000282381	2.14928	0.000147644	2.31959	0.558646	-1.07924
	CBR4	8.24773	7.67277	8.2581	7.14474	7.70199e-06	2.14801	7.18121e-06	2.1635	0.926477	-1.00721
	WDR54	8.88373	9.73234	9.37258	7.78082	0.000518645	2.14788	4.13089e-05	3.01417	0.0383554	-1.40332
	PAQR4	9.10122	9.55891	9.1802	8.00233	8.75331e-05	2.14189	5.34608e-05	2.26242	0.616113	-1.05627
	TSPAN31	9.59759	9.47592	9.72664	8.50246	4.29894e-06	2.13633	1.84507e-06	2.33623	0.233048	-1.09357
	ARL2	9.24281	10.171	9.57178	8.14794	1.85389e-05	2.13593	2.59351e-06	2.68297	0.0269044	-1.25612
	RRAGD	9.47338	8.72243	9.48901	8.37961	0.000453547	2.13431	0.000413069	2.15756	0.937068	-1.01089
	NICN1	8.78155	9.03243	8.73779	7.68784	3.09027e-07	2.13422	4.2418e-07	2.07045	0.554074	1.0308
	NPC2	14.31	14.1629	14.6334	13.2163	5.52309e-06	2.13415	7.66999e-07	2.67045	0.0139776	-1.25129
	GNPTAB	9.46248	9.06037	9.37881	8.37039	1.55212e-05	2.13182	2.78453e-05	2.0117	0.500029	1.05971
	PSMD1	9.37387	9.43948	9.55687	8.28228	0.00088936	2.1311	0.000324424	2.41931	0.414287	-1.13524
	RXRA	11.9498	11.6804	12.0227	10.8617	8.52447e-06	2.12593	5.24204e-06	2.23614	0.521886	-1.05184
	ATG4C	9.45562	8.58752	10.1501	8.36931	3.60498e-06	2.1233	7.93582e-08	3.43615	9.57415e-05	-1.6183
	C12orf4	8.47192	7.93922	8.85717	7.38924	8.16286e-07	2.11796	7.65582e-08	2.76626	0.00128242	-1.30609
	STIP1	9.41441	8.89889	9.39603	8.33762	0.00971545	2.10934	0.0105832	2.08264	0.955482	1.01282
	FBXO38	9.07681	8.41368	9.01362	8.00176	7.52366e-05	2.1068	0.000115201	2.01651	0.674537	1.04477
	BCAT1	8.50492	6.89749	8.68464	7.43304	6.56468e-05	2.10218	2.14215e-05	2.38105	0.240793	-1.13266
	RGS12	8.85231	8.73663	9.19321	7.78239	2.84073e-05	2.09932	3.63406e-06	2.65888	0.0268688	-1.26654
	NUDT14	9.10763	9.17796	9.29939	8.04082	0.000535863	2.09481	0.000177144	2.39259	0.347029	-1.14215
	ETFA	10.7981	10.4763	10.9195	9.73213	0.000252092	2.0936	0.000120175	2.27737	0.498477	-1.08778
	COMMD4	8.94114	8.72558	9.0191	7.87585	1.69005e-07	2.09259	9.73433e-08	2.20877	0.257082	-1.05552
	ZMYM6	9.68036	8.75262	9.65918	8.61702	6.57218e-05	2.08977	7.58086e-05	2.05932	0.884105	1.01479
	ABHD12	9.02206	9.40827	9.68844	7.96147	0.000167052	2.08578	4.87079e-06	3.31032	0.00318602	-1.58709
	NIF3L1	9.29599	9.28698	9.30523	8.23741	4.07102e-08	2.08287	3.80216e-08	2.09626	0.865709	-1.00643
	TUBG1	8.34962	8.57936	8.50733	7.29462	0.000583988	2.07771	0.000231538	2.31772	0.435973	-1.11552
	PIK3R2	9.52895	9.76868	9.75865	8.47497	3.037e-05	2.07625	7.08182e-06	2.4346	0.104112	-1.17259
	RAB31	12.9928	13.3538	12.9544	11.9391	1.1485e-06	2.07584	1.52691e-06	2.02126	0.647503	1.027
	VAT1	8.2393	8.31531	8.52438	7.18957	0.00372504	2.07015	0.000885394	2.52242	0.304275	-1.21847
	MRPL17	8.73202	8.47012	8.93941	7.68237	0.000404933	2.07003	0.000118829	2.39004	0.284895	-1.1546
	CSF1R	12.6591	12.9649	12.7459	11.6095	4.72347e-05	2.06998	2.65771e-05	2.19834	0.531235	-1.06201
	AK3L1	8.10908	8.45585	8.16843	7.0595	7.71889e-05	2.06993	5.21754e-05	2.15685	0.687176	-1.04199
	EMG1	8.82443	8.9343	8.89561	7.77646	2.24243e-07	2.06761	1.34331e-07	2.17219	0.306437	-1.05058
	GSPT2	8.36849	8.43437	8.37436	7.32131	1.37086e-05	2.06649	1.3153e-05	2.07492	0.959373	-1.00408
	FKBP9L	8.04296	8.08277	8.23671	6.99733	0.00324107	2.06427	0.00117819	2.36098	0.464749	-1.14374
	LIPA	12.2413	13.4107	13.5517	11.1969	0.00587777	2.06254	3.10671e-05	5.11535	0.00160995	-2.48012
	SFRS7	9.02002	8.83112	9.3427	7.98644	0.000124181	2.04711	1.768e-05	2.56021	0.0632859	-1.25064
	DYNC1I2	10.2126	9.84322	10.4756	9.18105	1.7964e-05	2.04422	3.28962e-06	2.45304	0.0501171	-1.19999
	PRDX4	9.03338	8.83012	9.24757	8.00256	0.000156332	2.04319	4.12069e-05	2.3702	0.202739	-1.16005
	RENBP	9.91672	10.0265	10.4914	8.88715	0.00746036	2.04141	0.000548335	3.04035	0.0825375	-1.48933
	P4HB	11.4169	11.2722	11.682	10.3882	7.27922e-06	2.04017	1.27958e-06	2.4517	0.030155	-1.20171
	C7orf70	8.91698	9.04203	9.07435	7.89594	0.00302075	2.02937	0.0012872	2.26327	0.536082	-1.11526
	CEPT1	10.1035	9.32101	10.1057	9.08513	1.62462e-05	2.0257	1.59938e-05	2.02874	0.984938	-1.0015
	CORO1B	10.0236	10.5257	10.158	9.00635	5.04155e-06	2.02404	1.96785e-06	2.22165	0.194458	-1.09763
	NSF	11.0762	11.104	11.2261	10.0616	1.20667e-07	2.02036	4.0991e-08	2.24151	0.0330369	-1.10946
	PSMD10	10.1465	9.75584	10.2608	9.13221	2.82575e-05	2.01983	1.28886e-05	2.18651	0.366026	-1.08252
	SRPRB	9.00542	9.11262	9.44937	7.9984	0.00092586	2.00976	7.96799e-05	2.73393	0.0545765	-1.36032
	KIAA0196	10.1591	9.87583	10.1838	9.15406	0.000228048	2.00705	0.000193301	2.04166	0.88061	-1.01724
	MRPL20	8.9645	8.85414	9.12306	7.96142	0.000254748	2.00428	9.25045e-05	2.23712	0.354545	-1.11617
	NIPBL	8.94967	8.61661	9.00897	7.94778	4.35621e-06	2.00263	2.81878e-06	2.08665	0.535888	-1.04195
Specific in Mo-GMCSF vs. CD14+ Monocyte UP (210)	CD1B	12.0994	13.0495	7.1241	7.03134	5.60401e-06	33.5462	0.851422	1.06641	6.43794e-06	31.4572
	OLR1	12.6343	7.17698	8.0383	7.99209	1.36134e-07	24.9717	0.868728	1.03255	1.47192e-07	24.1846
	HLA-DRB6	11.0779	11.0914	8.97687	7.13229	0.000763371	15.408	0.0393417	3.59147	0.0231408	4.29017
	ENPP2	10.7141	9.03811	7.31892	6.81703	1.91949e-07	14.8978	0.0675513	1.41607	5.5967e-07	10.5205
	IL7R	11.0835	10.9339	6.9657	7.21708	6.49822e-05	14.5851	0.635907	-1.19035	4.13845e-05	17.3614
	MT1G	10.4368	7.58085	8.21384	6.83397	0.00188169	12.1493	0.119769	2.60244	0.0230011	4.66841
	FBP1	13.1109	10.8432	9.54141	9.89987	2.93591e-05	9.26037	0.37307	-1.28206	1.3503e-05	11.8724
	ID3	10.8396	9.0173	8.77337	7.64511	0.000183136	9.15461	0.050101	2.18595	0.00291295	4.18793
	FCGR2B	10.0485	7.55295	7.8415	6.94342	4.69086e-07	8.60458	0.00287759	1.86359	6.35479e-06	4.6172
	CCL13	9.8869	13.1252	6.92374	6.89918	0.000588418	7.93218	0.965187	1.01717	0.000620686	7.79831
	MARCO	10.5281	7.76555	8.33511	7.69152	5.21888e-06	7.14334	0.0417877	1.56221	3.49888e-05	4.57259
	HSPA1B	10.0138	9.45148	9.60381	7.39629	0.00744972	6.13701	0.0171099	4.6188	0.592802	1.3287
	CH25H	9.54691	8.93734	6.98167	6.9579	0.00305977	6.01685	0.970298	1.01661	0.0032253	5.91854
	PROS1	9.4637	8.15545	7.23278	6.89273	1.11669e-08	5.94207	0.0142826	1.2658	3.41636e-08	4.69433
	TM7SF4	9.44015	7.57048	7.16506	6.90863	0.00028941	5.78181	0.553809	1.19452	0.00058588	4.84029
	FER1L3	11.2882	8.9318	10.2106	8.77476	0.00123141	5.70994	0.0237346	2.70542	0.0699854	2.11056
	HSD11B1	9.39675	7.77057	6.89459	6.88911	0.000127657	5.68686	0.98839	1.0038	0.000129612	5.66532
	MOBKL2B	9.36817	8.39249	7.21009	6.87069	1.91757e-07	5.64699	0.0562964	1.26524	5.95665e-07	4.46318
	CLEC10A	10.1272	10.9409	8.21256	7.72255	6.50033e-05	5.29501	0.161622	1.40446	0.000314382	3.77014
	CCR2	11.32	8.16621	8.32499	8.94174	0.000313044	5.19916	0.156558	-1.53341	6.34792e-05	7.97245
	DHRS9	9.4634	9.38784	8.48032	7.10941	0.000861455	5.11235	0.0169091	2.58633	0.0632014	1.97668
	ADCY3	10.3607	10.0534	9.25058	8.06368	0.000577585	4.91435	0.0218446	2.27663	0.0290155	2.1586
	GPX3	9.41841	9.73532	7.60108	7.21089	0.000215692	4.6188	0.292766	1.31056	0.000778587	3.52429
	CA2	10.4918	8.85325	9.50738	8.29225	0.00111709	4.59336	0.0256036	2.32161	0.0574849	1.97852
	GPR68	8.97303	7.70746	7.04991	6.83028	2.16305e-06	4.41603	0.254144	1.16444	4.90895e-06	3.79241
	IL1RN	10.9249	11.7702	8.8806	8.79964	0.000374721	4.36271	0.828681	1.05773	0.000484112	4.12461
	MT1F	10.5796	7.57323	9.65707	8.46237	0.00500922	4.33873	0.0626115	2.28898	0.133589	1.89549
	C11orf82	9.35439	7.14737	7.27646	7.26862	4.51691e-06	4.24499	0.968416	1.00544	4.64693e-06	4.222
	ABCA6	8.90903	11.3868	7.10788	6.85571	1.60374e-06	4.1506	0.164346	1.19099	4.34099e-06	3.48499
	CD69	10.7422	9.63076	7.37228	8.69757	7.14838e-05	4.12568	0.00128824	-2.50583	1.76818e-06	10.3383
	PIM1	11.8362	8.16375	7.74395	9.83453	0.000795123	4.00461	0.000601597	-4.2592	5.15568e-06	17.0564
	PNPLA6	11.4986	11.3258	10.0848	9.51945	6.93249e-07	3.94275	0.00411134	1.47974	8.93276e-06	2.66449
	C15orf48	10.196	9.20826	7.68864	8.21714	0.00165127	3.94168	0.24972	-1.44244	0.000366658	5.68563
	STEAP3	9.38766	7.93074	8.06068	7.42507	2.42764e-06	3.89762	0.00506494	1.5536	4.43716e-05	2.50877
	RBPJ	10.2621	8.60884	8.97544	8.29993	0.000353611	3.89658	0.075899	1.59716	0.00466083	2.43969
	PARM1	8.87212	9.75782	6.86794	6.91295	0.00257442	3.88837	0.923526	-1.03169	0.00225383	4.01159
	IL21R	8.85531	7.65338	7.17722	6.90579	1.46185e-07	3.86245	0.0455634	1.207	4.68948e-07	3.20003
	CISH	8.82672	9.39139	7.05616	6.88553	0.000125263	3.84025	0.561307	1.12555	0.000235776	3.41188
	ENPP4	9.37699	7.38885	7.97533	7.48247	1.98871e-06	3.71797	0.0135422	1.40724	1.90527e-05	2.64204
	PEA15	12.5024	12.5655	11.3668	10.6169	2.42772e-06	3.69484	0.00155098	1.68166	0.000100951	2.19713
	CLECL1	8.80495	9.21457	7.89466	6.95593	0.00858008	3.60257	0.11714	1.91684	0.12699	1.87943
	SPINT2	10.8592	11.9646	9.73501	9.01565	5.00951e-06	3.58885	0.00305292	1.64645	0.000179955	2.17975
	CCL23	8.87052	13.3823	7.22919	7.0523	2.26387e-05	3.52646	0.418975	1.13045	4.75562e-05	3.11953
	PDSS1	9.5267	7.70204	7.62475	7.70976	2.50791e-05	3.52334	0.696768	-1.06069	1.79376e-05	3.73718
	HLA-DQA1	13.2541	13.338	10.3698	11.442	0.00230538	3.51173	0.0316321	-2.10263	0.000113356	7.38386
	MT1H	8.62807	7.0588	7.34475	6.82434	0.00651125	3.4912	0.323289	1.43436	0.0318331	2.43398
	ANKRD22	8.73154	6.9365	6.99429	6.93102	4.50398e-05	3.48345	0.786647	1.04483	5.82003e-05	3.33398
	MRC1L1	8.6962	7.26178	7.85609	6.89656	5.30346e-06	3.48134	0.000466566	1.94469	0.00109248	1.79018
	CLDN23	9.2445	8.3651	8.03761	7.44681	1.80471e-05	3.47662	0.0179138	1.50608	0.000301205	2.3084
	DCUN1D3	9.11069	8.89454	7.36521	7.31614	6.15322e-06	3.46907	0.782555	1.0346	7.57417e-06	3.35306
	MATK	8.71191	10.1567	7.52944	6.92237	0.00147197	3.45704	0.146826	1.52316	0.0140315	2.26965
	SLC44A1	11.1347	11.2901	8.7256	9.39246	5.48718e-06	3.34555	0.0036487	-1.5876	4.61116e-07	5.3114
	CCL24	8.48285	6.80982	6.81878	6.74137	0.00022755	3.3438	0.785858	1.05512	0.000309269	3.16911
	RALGDS	11.3501	9.23213	9.97318	9.61797	2.68628e-05	3.32219	0.117455	1.27917	0.000137739	2.59715
	ALDH1A2	8.54896	8.29716	6.9168	6.84343	0.00460062	3.26149	0.871197	1.05218	0.00583856	3.09976
	C1orf24	11.3625	10.784	7.96793	9.66637	0.00181604	3.24035	0.0018014	-3.2455	1.63508e-05	10.5166
	CALM1	12.0702	11.9537	10.8954	10.376	4.65379e-05	3.23605	0.0411464	1.43334	0.00057466	2.25769
	DSE	11.483	11.8148	10.0525	9.78986	2.3145e-05	3.23369	0.212704	1.19963	7.78829e-05	2.69556
	ADORA2B	8.70706	7.91799	8.0112	7.02508	0.000127969	3.20869	0.00379028	1.98086	0.0216967	1.61984
	HLA-DRB4	13.6564	13.0778	11.8413	11.9804	0.00482081	3.19537	0.757049	-1.1012	0.00308631	3.51874
	HAMP	8.59298	7.54342	7.43101	6.92017	2.83094e-06	3.18834	0.00769726	1.42488	4.22671e-05	2.23761
	CCND2	10.3423	9.29116	7.99939	8.66966	0.0113456	3.18801	0.226362	-1.59137	0.0017991	5.07331
	CTDSPL	8.55404	9.43428	7.5529	6.89488	0.000143979	3.15832	0.0279294	1.57792	0.00354721	2.00158
	CD1E	8.67785	9.70283	6.85981	7.04396	0.00935545	3.10349	0.711527	-1.13615	0.00536053	3.52602
	FAM23B	8.52513	8.52762	7.13938	6.89667	4.06349e-05	3.09185	0.262881	1.18322	0.000127584	2.61309
	P2RY11	8.6019	9.09413	7.91284	7.01212	1.15116e-05	3.01004	0.000617023	1.86701	0.00316319	1.61222
	AFMID	9.51165	6.8538	7.56229	7.92432	0.00402165	3.00493	0.389738	-1.28523	0.00119915	3.86204
	C19orf59	12.1031	6.95133	8.34091	10.5283	2.12075e-05	2.97907	1.80624e-06	-4.55466	2.66499e-08	13.5686
	ABR	11.2095	11.2011	10.2543	9.64731	1.83756e-06	2.95293	0.00143059	1.52308	7.01311e-05	1.93879
	APOC1	8.41688	7.3395	7.82923	6.86005	0.00972371	2.94206	0.0688734	1.95772	0.238534	1.5028
	ALPK1	9.30163	8.02012	8.4379	7.7463	1.27933e-06	2.93901	0.000449758	1.61508	9.906e-05	1.81973
	NEK6	8.75519	8.70101	8.16927	7.21888	0.000194124	2.90052	0.00393555	1.9324	0.0388571	1.50099
	ACTN1	11.8588	11.7321	10.5165	10.3293	0.000317859	2.88703	0.482534	1.13858	0.000746996	2.53563
	ARRDC4	10.209	9.14128	8.71066	8.68157	0.000813942	2.88262	0.923439	1.02036	0.000919239	2.82509
	MT1A	10.8496	8.43735	9.10911	9.32666	0.0140773	2.87382	0.666939	-1.16276	0.00725369	3.34156
	NFE2	11.0824	10.0817	7.45887	9.56705	0.00277125	2.85877	0.000352602	-4.31146	7.42788e-06	12.3255
	HLA-DRA	14.9138	14.9138	13.6949	13.4037	3.02095e-07	2.84819	0.0174859	1.22361	1.57589e-06	2.32768
	SEMA4B	10.0149	8.9521	9.49498	8.51104	0.0008005	2.83608	0.00913291	1.97787	0.108639	1.43391
	UHRF1	8.57156	6.93289	7.84158	7.09165	0.00296919	2.78932	0.0656172	1.68172	0.0716712	1.65861
	PCK2	9.84658	9.73422	9.2097	8.38463	1.83247e-05	2.7548	0.00094488	1.77162	0.00437693	1.55496
	VASH1	9.00893	9.71317	8.05306	7.54957	0.00028741	2.74987	0.068214	1.41764	0.0039514	1.93975
	CD1C	9.0922	11.9815	7.20229	7.63456	0.00118256	2.74659	0.183666	-1.34936	0.000217606	3.70613
	NOD1	8.72617	8.99622	7.70438	7.27139	0.00014135	2.74116	0.0784797	1.35003	0.00142914	2.03045
	LACTB	11.3472	11.0683	10.8613	9.90478	8.67949e-06	2.71782	0.000167422	1.94057	0.00994674	1.40052
	ITPR1	9.90679	7.83087	9.18847	8.46747	8.29843e-05	2.71194	0.0063788	1.64833	0.00650587	1.64526
	TM6SF1	10.3759	9.26327	9.85144	8.93862	0.000911807	2.70814	0.0117173	1.88273	0.0988915	1.43841
	ANKRD57	9.5465	8.5861	8.36648	8.11236	5.96288e-05	2.70219	0.211763	1.1926	0.00023216	2.2658
	CTSC	11.631	11.8234	10.4287	10.2338	0.0019301	2.63379	0.545396	1.14459	0.00456812	2.30108
	NLRP2	8.23895	7.46427	7.0346	6.85352	0.000582977	2.6125	0.493718	1.13373	0.00140973	2.30434
	ATP2C1	9.80106	7.95414	8.66179	8.41697	0.000127514	2.61007	0.258529	1.18494	0.000475754	2.20269
	AKR1C3	8.44401	6.93521	7.58236	7.06177	0.000436848	2.60673	0.0628235	1.43454	0.00724558	1.81712
	IL6	8.29422	7.58185	7.14652	6.93401	0.00847443	2.56724	0.602755	1.15871	0.0191233	2.21561
	CTNNAL1	8.30402	10.9601	7.17727	6.94721	0.0127695	2.56118	0.60311	1.17289	0.0292304	2.18366
	APEX2	8.97988	9.35542	8.44995	7.64414	1.74673e-06	2.52406	7.3601e-05	1.74814	0.00120853	1.44386
	LPL	8.2504	7.20333	7.2014	6.91476	0.00751084	2.52388	0.468019	1.2198	0.0236298	2.06909
	VPS37C	11.5593	11.3578	11.0024	10.2265	0.000237463	2.51882	0.00642816	1.71228	0.0304384	1.47103
	MTHFD2	10.4834	10.1761	9.7282	9.15945	0.000704446	2.50351	0.0513676	1.48324	0.0160873	1.68787
	CMAS	10.2655	9.11243	9.18244	8.94467	7.31217e-05	2.49816	0.217104	1.17917	0.000288426	2.11857
	SEL1L3	8.43882	7.47869	6.89138	7.12261	0.000443292	2.49012	0.344276	-1.17383	0.000148587	2.92298
	CD99L2	10.5784	10.9968	10.2013	9.26277	0.000558014	2.48912	0.00429342	1.9166	0.152037	1.29872
	TUBB6	9.02778	10.0296	8.23159	7.71347	0.00387411	2.48684	0.152234	1.43209	0.0411026	1.73652
	SORT1	10.2716	9.92101	8.91993	8.96085	0.000128834	2.48078	0.835646	-1.02877	0.000103957	2.55215
	FEN1	8.61991	8.16407	8.2545	7.3156	0.000575685	2.46965	0.00419428	1.91706	0.162107	1.28825
	LPAR1	9.27571	8.38429	8.31977	7.97464	0.000536328	2.46412	0.178669	1.27026	0.00351851	1.93985
	N4BP1	8.72278	9.56633	7.97228	7.42732	7.72007e-06	2.45455	0.00275962	1.45898	0.000375363	1.68237
	UGP2	11.0915	9.79581	10.477	9.80487	3.90512e-07	2.4395	5.12909e-05	1.59343	9.69528e-05	1.53098
	PPARD	8.61029	8.19226	7.99304	7.32374	7.44193e-06	2.43943	0.000733081	1.5903	0.00121993	1.53394
	CYTL1	8.20093	6.86956	7.34836	6.91693	0.00123273	2.43513	0.140079	1.34857	0.0119359	1.80571
	EML4	9.2965	7.8323	7.6649	8.01613	7.19279e-05	2.42901	0.0749057	-1.27565	1.23644e-05	3.09857
	NUCB1	13.6663	13.9861	13.3443	12.3879	5.70154e-07	2.42574	5.22733e-06	1.94049	0.00706742	1.25007
	CLEC4A	11.4796	12.0986	9.33982	10.2042	7.7258e-06	2.42064	0.00012924	-1.82055	1.46191e-07	4.40691
	KCNK6	9.4756	9.88511	8.74345	8.21031	5.98685e-05	2.40376	0.0121353	1.44708	0.00219782	1.66111
	ADCK2	9.20626	9.69104	8.77054	7.95881	0.000126227	2.37421	0.0020526	1.75531	0.0428138	1.35259
	PARP9	10.1348	9.43461	9.34343	8.89197	9.3434e-05	2.36657	0.0310565	1.36742	0.00180757	1.73068
	ERRFI1	8.32106	7.57559	7.20141	7.08128	0.000498959	2.36162	0.600947	1.08683	0.000959393	2.17294
	SPTAN1	9.47895	10.4636	8.63892	8.24758	0.000124484	2.34789	0.059646	1.3116	0.00152679	1.79009
	MT1E	8.23492	7.078	7.29047	7.00631	0.000931645	2.34342	0.272192	1.21771	0.00442322	1.92445
	NDUFV2	11.0568	11.2762	10.02	9.82973	6.03915e-06	2.34091	0.143337	1.14096	2.1095e-05	2.0517
	NUP62	11.5925	11.8981	11.3057	10.3673	2.03567e-07	2.33787	1.59681e-06	1.91642	0.00515102	1.21992
	DCTPP1	9.12149	9.51779	8.84573	7.89675	6.98435e-05	2.33714	0.000403019	1.93051	0.130134	1.21063
	NUSAP1	8.58591	7.81816	8.16172	7.36751	1.8148e-05	2.32689	0.000368628	1.73413	0.013757	1.34182
	LYPLAL1	9.13234	8.19461	8.8623	7.92044	3.1437e-06	2.31642	2.06523e-05	1.921	0.0345723	1.20584
	STAC	8.02526	7.07231	6.84591	6.8184	8.36095e-08	2.30836	0.688364	1.01925	1.00147e-07	2.26476
	EVL	11.2247	12.142	10.2106	10.0189	0.0045026	2.30664	0.551837	1.1421	0.0110958	2.01964
	FAM119B	8.80546	8.63486	8.23951	7.61765	0.00109099	2.27806	0.031482	1.53885	0.0453332	1.48036
	VWA5A	8.23264	7.2697	7.37078	7.04668	1.48719e-06	2.27515	0.00882084	1.25188	1.64296e-05	1.81738
	PELO	9.35008	9.00696	8.75312	8.16424	0.000337084	2.27495	0.0181152	1.50408	0.0170261	1.51253
	FCRLB	8.09937	7.80842	7.49861	6.91366	3.15325e-05	2.27476	0.00330548	1.49999	0.0028372	1.51652
	STRADA	9.36241	9.88469	9.06358	8.17701	1.64353e-05	2.27425	0.000132079	1.84877	0.0499917	1.23014
	HLA-DPA1	13.8149	14.1264	12.3263	12.6378	5.64716e-05	2.26113	0.0753556	-1.24101	1.01653e-05	2.80608
	SOCS2	8.2218	8.43898	6.94465	7.04688	0.000307291	2.25781	0.61313	-1.07343	0.000174413	2.4236
	CSRP1	9.91802	9.74852	9.67254	8.7431	1.66707e-05	2.2578	9.04259e-05	1.90454	0.0928709	1.18549
	LRRC8C	8.76865	8.02269	8.13334	7.59509	8.25183e-05	2.25567	0.00999186	1.45221	0.00417059	1.55327
	AVPI1	10.2314	11.191	9.0462	9.05829	0.00722944	2.25499	0.971488	-1.00842	0.00685227	2.27397
	ATIC	9.97308	10.0485	9.60127	8.8021	0.0098147	2.25164	0.0505803	1.74011	0.316098	1.29397
	GK	9.47612	8.00211	7.75058	8.31028	0.00019105	2.24363	0.0143698	-1.47396	1.15142e-05	3.30703
	C1orf218	9.53337	11.1016	9.06718	8.36862	0.00228633	2.24194	0.02976	1.62288	0.116243	1.38146
	CFH	8.14397	7.92332	7.20512	6.98123	0.00200733	2.23882	0.411645	1.16788	0.00666664	1.91699
	STX6	9.96464	8.77575	9.36202	8.80737	1.90931e-07	2.23035	4.91784e-05	1.46881	2.699e-05	1.51847
	BANK1	8.47319	7.14622	7.00822	7.31913	0.000263942	2.22539	0.134269	-1.24049	5.00198e-05	2.76057
	PAPSS2	8.66395	7.57771	8.43744	7.51227	0.000423907	2.22172	0.00169362	1.89891	0.290048	1.17
	CD40	8.2946	8.4786	7.10396	7.14371	0.000113168	2.22052	0.815179	-1.02793	8.9184e-05	2.28254
	ACOT7	8.21008	10.2205	7.61972	7.0626	4.63957e-05	2.21526	0.0048667	1.47133	0.00352767	1.50562
	TRIM21	9.12304	8.60834	8.7874	7.97865	2.69539e-05	2.21052	0.000308298	1.75168	0.0364863	1.26194
	PVRL2	8.6649	8.77427	7.95022	7.52218	7.99456e-05	2.20797	0.0249394	1.3454	0.00176277	1.64112
	HLA-DMA	13.1443	13.6872	12.6671	12.0044	0.000806442	2.20355	0.0162512	1.58297	0.0605111	1.39203
	CBLN3	8.13887	7.66079	7.16141	6.99993	0.00779277	2.20219	0.630718	1.11843	0.0164361	1.969
	FGD5	7.88262	7.69284	6.99074	6.75177	0.0032828	2.18988	0.407848	1.18015	0.0115279	1.85559
	DHRS4	11.3991	10.8938	11.1181	10.2701	0.0011259	2.18701	0.00590929	1.80002	0.253308	1.21499
	SLC25A43	9.75094	9.40202	9.47791	8.6231	8.73332e-05	2.18531	0.000572857	1.80852	0.116954	1.20834
	TK1	8.00041	7.53552	7.27007	6.87404	0.000456882	2.18309	0.0802089	1.31589	0.0061058	1.65902
	GBGT1	8.89171	7.527	8.50419	7.76561	2.64283e-06	2.18268	5.97729e-05	1.66854	0.00385476	1.30814
	TST	10.573	10.7486	10.1713	9.45116	0.000627528	2.17617	0.0082915	1.64737	0.0880653	1.321
	TAX1BP3	9.42262	9.81523	8.92289	8.3011	0.000410062	2.17576	0.0124276	1.53879	0.0326346	1.41394
	ITGA5	9.95977	9.91023	8.89118	8.83878	0.00279932	2.17496	0.847491	1.03699	0.00367754	2.09739
	HCFC1R1	10.0683	10.4316	9.58753	8.9489	0.0060349	2.17263	0.067734	1.55685	0.150596	1.39553
	AURKA	8.18083	7.99176	7.90483	7.065	6.47434e-05	2.16719	0.000454951	1.78984	0.0979782	1.21083
	LOC731314	8.67804	8.5116	8.17623	7.56532	3.80652e-05	2.16253	0.00206494	1.52723	0.00624486	1.41599
	ABCC4	8.16737	8.27328	7.85376	7.05858	3.31644e-06	2.15664	3.90211e-05	1.7353	0.0125247	1.24281
	TMEM158	8.67634	8.17114	7.87759	7.5676	0.00780785	2.15657	0.35344	1.2397	0.0348053	1.7396
	C5orf20	8.05688	9.37291	7.501	6.95415	0.0075978	2.14761	0.117067	1.4609	0.112011	1.47006
	CYP2S1	8.90852	9.12905	8.42388	7.80887	0.000958622	2.14302	0.0218616	1.53156	0.0556996	1.39924
	NUPR1	7.90003	6.9313	7.32074	6.8103	0.00236708	2.12835	0.0746342	1.42448	0.0485163	1.49412
	PBX3	9.82099	9.79147	9.53237	8.73234	0.00146947	2.12676	0.00830499	1.74114	0.244596	1.22147
	ACTA2	9.48767	9.95434	7.62228	8.39901	0.00588434	2.12676	0.0291181	-1.71325	0.00021559	3.64368
[truncated: 740 more rows]

## Sheet: E (Fig.S2G genes)
	Gene Symbol	Mo-GMCSF (log2-Mean)	Mo-GMCSFIL4 (0-72h) (log2-Mean)	Mo-MCSF (log2-Mean)	CD14+ Monocyte (log2-Mean)	p-value (Mo-GMCSF vs. CD14+Monocyte)	Fold-Change (Mo-GMCSF vs. CD14+ Monocyte)	p-value (Mo-MCSF vs. CD14+ Monocyte)	Fold-Change (Mo-MCSF vs. CD14+ Monocyte)	p-value (Mo-GMCSF vs. Mo-MCSF)	Fold-Change (Mo-GMCSF vs. Mo-MCSF)
[truncated: 197 more rows]

[truncated: 1 more sheets: F (Fig.S2G GO terms)]
