# Supplementary material for: Cellular Differentiation of Human Monocytes Is Regulated by Time-Dependent Interleukin-4 Signaling and the Transcriptional Regulator NCOR2
Source: Immunity. 2017 Dec 19;47(6):1051–1066.e12. doi: 10.1016/j.immuni.2017.11.024 (PMC5772172; doi:10.1016/j.immuni.2017.11.024)
Supplement: Table S3. related to Figure 3 and S3. Mean Cytokine Concentration and Mean Expression Values of Genes Expressed by Differentiated Monocyte Derivatives [file mmc4.xlsx]

## Sheet: A (Fig.3F)
control		Mo-MCSF						Mo-GMCSF						Mo-GMCSFIL4 (0-72h)
		Donor 1	Donor 2	Donor 3	Donor 4	Average	Standard deviation	Donor 1	Donor 2	Donor 3	Donor 4	Average	Standard deviation	Donor 1	Donor 2	Donor 3	Donor 4	Average	Standard deviation
	IL10	17.3	12.87	16.86	20.39	16.855	3.08623	0	0	0	0	0	0	0	0	0	0	0	0
	IL12p70	4.5	0	0	0	1.125	2.25	4.39	0	0	0	1.0975	2.195	4.2	0	0	0	1.05	2.1
	IL1b	0	5.24	6.76	6.13	4.5325	3.08533	0	0	6.76	0	1.69	3.38	0	0	4.37	5.17	2.385	2.77326
	IL23	7.42	0	0	0	1.855	3.71	4.7	0	0	0	1.175	2.35	5.3	0	0	0	1.325	2.65
	IL6	33.64	5.26	11.54	16.99	16.8575	12.1717	56.93	34.86	47.71	21	40.125	15.6357	6.33	4.35	33.48	19.53	15.9225	13.5058
	IL8	39494.5	21512.8	34839.7	26530.5	30594.4	8087.53	12588.7	14428.7	21176.4	18580.7	16693.6	3900.28	1644.71	704.33	1380.81	3043.92	1693.44	983.573
	MCP1	56292.8	28844.5	38393.1	36922.3	40113.2	11574.4	1070.64	2289.13	3299.55	115.22	1693.64	1392.01	32.88	312.84	655.86	21.68	255.815	298.779
	TNF-a	8.11	6.23	10.92	8.6	8.465	1.92929	89.81	136.49	193.9	243.05	165.812	66.81	382.08	38.59	71.68	546.79	259.785	246.061
LPS		Mo-MCSF						Mo-GMCSF						Mo-GMCSFIL4 (0-72h)
		Donor 1	Donor 2	Donor 3	Donor 4	Average	Standard deviation	Donor 1	Donor 2	Donor 3	Donor 4	Average	Standard deviation	Donor 1	Donor 2	Donor 3	Donor 4	Average	Standard deviation
	IL10	4733.47	3858.22	3957.69	12578.1	6281.87	4215.68	191	167.75	49.24	299.15	176.785	102.51	0	95.38	109.46	223.61	107.112	91.6295
	IL12p70	4.78	0	0	0	1.195	2.39	8.47	0	0	0	2.1175	4.235	43.3	196.71	501.79	631.84	343.41	270.717
	IL1b	15.58	255.99	102.35	111.79	121.427	99.6119	6.11	74.71	23.23	11.87	28.98	31.3054	0	0	8.62	5.32	3.485	4.24366
	IL23	8.74	0	0	0	2.185	4.37	48	53.96	17.53	38.04	39.3825	15.9802	6.39	26.8	70.35	15.17	29.6775	28.3743
	IL6	9541.48	6969.36	6085.38	11236.1	8458.09	2362.02	15647.3	10033.2	9293.55	5896.27	10217.6	4043.23	2557.17	6045.28	11978.6	11585.8	8041.7	4550.65
	IL8	61959.9	44827.1	54851.8	47775.1	52353.5	7662.33	45824.1	39413.9	46974.6	41897.1	43527.4	3499.38	14283.2	28400.3	39355.6	20845.5	25721.1	10765.3
	MCP1	38867.9	27073.9	19101.2	22605.8	26912.2	8612.45	15556.4	13161.3	16592.6	1902.21	11803.1	6755.22	319.36	2473.64	3225.16	79.7	1524.46	1563.43
	TNFα	7075.49	5621.02	6347.5	4338	5845.5	1167.31	14771.1	15906.8	11646.7	7072.24	12349.2	3952.28	4644.82	7628.66	11713.7	7197.31	7796.12	2924.87
LPS+IFN-γ		Mo-MCSF						Mo-GMCSF						Mo-GMCSFIL4 (0-72h)
		Donor 1	Donor 2	Donor 3	Donor 4	Average	Standard deviation	Donor 1	Donor 2	Donor 3	Donor 4	Average	Standard deviation	Donor 1	Donor 2	Donor 3	Donor 4	Average	Standard deviation
	IL10	NA	NA	3911.3	12315	8113.15	5806.15	NA	254.51	39.03	287.05	193.53	146.544	NA	94.68	113.8	141.7	116.727	61.4739
	IL12p70	NA	NA	12.93	0	6.465	6.465	NA	147.44	21.09	181.89	116.807	90.4964	NA	2103.12	3894.05	5080.84	3692.67	2215.18
	IL1b	NA	NA	486.69	664.34	575.515	340.097	NA	515.35	225.29	28.74	256.46	237.473	NA	5.36	13.93	5.48	8.25667	5.75664
	IL23	NA	NA	23.23	3.79	13.51	11.1277	NA	571.89	107.28	265.25	314.807	248.959	NA	250.22	751.8	228.27	410.097	317.026
	IL6	NA	NA	9834.61	11270.8	10552.7	6120.76	NA	22908.7	20222.2	12017.1	18382.7	10292.9	NA	15456.5	24623.2	21349.5	20476.4	10918.2
	IL8	NA	NA	51002.2	50302.4	50652.3	29245.5	NA	38862.9	45615.9	45230.7	43236.5	21838.9	NA	34331.7	42752.1	23597.4	33560.4	18520.9
	MCP1	NA	NA	21668.2	31038.6	26353.4	15688.7	NA	13851.3	16962.9	2258.77	11024.3	8391.35	NA	2986.71	3651.31	207.32	2281.78	1878.01
	TNFα	NA	NA	10943.5	11420.9	11182.2	6459	NA	28323.8	21640.9	12271.7	20745.5	12285.7	NA	13981.3	21364.9	11977.8	15774.7	8860.26
CL097		Mo-MCSF						Mo-GMCSF						Mo-GMCSFIL4 (0-72h)
		Donor 1	Donor 2	Donor 3	Donor 4	Average	Standard deviation	Donor 1	Donor 2	Donor 3	Donor 4	Average	Standard deviation	Donor 1	Donor 2	Donor 3	Donor 4	Average	Standard deviation
	IL10	5140.79	3974.45	4738.16	12845.7	6674.77	4142.28	562.11	394.56	69.78	1509.79	634.06	618.561	0	20.98	27.24	54.37	25.6475	22.4135
	IL12p70	6.34	0	0	0	1.585	3.17	10.47	4.28	0	8.77	5.88	4.71008	657.28	875.1	2303.5	799.04	1158.73	768.499
	IL1b	386.82	3077.67	1734.62	1683.87	1720.75	1098.81	52.1	392.97	250.43	24.42	179.98	174.05	0	0	5.7	5.17	2.7175	3.14535
	IL23	15.18	0	19.41	6.98	10.3925	8.63876	2179.12	2483.3	661.46	1233.86	1639.43	841.486	8.74	0	17.8	0	6.635	8.50754
	IL6	15233.4	11081.9	10642.7	16537.8	13374	2954.11	27310.7	19136.3	16109	8103.26	17664.8	7938.36	1492.02	4399.45	5941.07	6108.68	4485.31	2138.67
	IL8	36983.7	30591.9	35716.8	32951.4	34060.9	2860.64	26514.1	27729.5	38531.8	41312.5	33522	7493.43	19077.6	26314.3	38230.9	21148.7	26192.9	8582.95
	MCP1	56966.6	48634.6	44658.4	53809.1	51017.2	5455.9	47627.7	22479.9	16346.4	3119.73	22393.4	18662.1	214.77	3269.45	4917.62	395.8	2199.41	2289.5
	TNFα	5341.33	3246.92	3483.02	4106.86	4044.53	937.559	46995.5	38927.5	36611.8	15821.8	34589.2	13279.6	7195.14	8563.31	15703.3	5869.99	9332.94	4386.97
Flagellin		Mo-MCSF						Mo-GMCSF						Mo-GMCSFIL4 (0-72h)
		Donor 1	Donor 2	Donor 3	Donor 4	Average	Standard deviation	Donor 1	Donor 2	Donor 3	Donor 4	Average	Standard deviation	Donor 1	Donor 2	Donor 3	Donor 4	Average	Standard deviation
	IL10	NA	NA	1717.82	6734.55	4226.19	3185.62	NA	NA	10.1	207.15	108.625	102.003	NA	NA	28.95	50.44	39.695	24.5398
	IL12p70	NA	NA	0	0	0	0	NA	NA	0	0	0	0	NA	NA	14.58	0	7.29	7.29
	IL1b	NA	NA	116.92	38.23	77.575	55.1179	NA	NA	14.36	5.97	10.165	6.79518	NA	NA	7.12	0	3.56	3.56
	IL23	NA	NA	0	0	0	0	NA	NA	17.4	41.68	29.54	19.7262	NA	NA	0	0	0	0
	IL6	NA	NA	6152.46	8148.79	7150.62	4208.09	NA	NA	3713.69	1758.79	2736.24	1769.92	NA	NA	1550.94	1839.58	1695.26	985.827
	IL8	NA	NA	44358	49715.1	47036.5	27244.5	NA	NA	48589.2	36427.8	42508.5	25039.4	NA	NA	26930.7	12779.5	19855.1	12836.8
	MCP1	NA	NA	48216.8	77326	62771.4	38139.8	NA	NA	10105.9	838.49	5472.18	4929.07	NA	NA	2230.05	83.01	1156.53	1101.89
	TNFα	NA	NA	449.37	248.91	349.14	217.555	NA	NA	7558.44	3260.41	5409.42	3582.29	NA	NA	2586.28	953.93	1770.11	1220.05

## Sheet: B (Fig.S3J-L)
Pattern	Gene Symbol	Mo-GMCSF (log2-Mean)	Mo-GMCSFIL4 (0-72h) (log2-Mean)	Mo-MCSF (log2-Mean)	CD14+ Monocyte (log2-Mean)	Fold-Change (Mo-GMCSF vs. CD14+ Monocyte )	Fold-Change (Mo-GMCSFIL4 (0-72h) vs. CD14+ Monocyte )	Fold-Change (Mo-MCSF vs. CD14+ Monocyte )	Fold-Change (Mo-GMCSF vs. Mo-MCSF )	Fold-Change (Mo-GMCSFIL4 (0-72h) vs. Mo-GMCSF)	Fold-Change (Mo-GMCSFIL4 (0-72h) vs. Mo-MCSF)
Mo-MSCF > Mo-GMCSF > Mo-GMCSFIL4 (0-72h)	MSR1	7.43551	6.88254	8.7265	6.89453	1.45496	-1.00835	3.56024	-2.44696	-1.46711	-3.58995
	ITGA4	7.7848	6.95981	8.34904	9.04953	-2.40282	-4.25664	-1.62506	-1.47861	-1.77151	-2.61938
	MERTK	8.39852	6.96937	10.5154	8.66794	-1.20533	-3.24579	3.59859	-4.33747	-2.69287	-11.6803
	ADAMDEC1	8.72647	6.88312	10.7804	7.14093	3.00122	-1.19566	12.4622	-4.15238	-3.58844	-14.9005
	ATG4C	9.45562	8.58752	10.1501	8.36931	2.1233	1.16329	3.43615	-1.6183	-1.82526	-2.95382
	ATP8B4	10.6546	10.0972	11.0872	8.77578	3.6777	2.49906	4.96381	-1.3497	-1.47163	-1.98627
	CASP1	10.0416	9.64545	10.6184	11.6655	-3.08214	-4.05609	-2.06645	-1.49152	-1.316	-1.96283
	DHCR7	9.15612	8.76787	9.85889	7.1003	4.15779	3.17678	6.76735	-1.62763	-1.30881	-2.13026
	ETV5	8.98084	7.89491	10.646	6.82712	4.44973	2.09622	14.1119	-3.1714	-2.12274	-6.73207
	FOSB	11.1499	9.55397	12.4581	12.7979	-3.13411	-9.47399	-1.2656	-2.47639	-3.02286	-7.48578
	GBE1	8.50753	7.8676	9.31153	7.96955	1.45194	-1.07322	2.53499	-1.74593	-1.55825	-2.72061
	GPX1	12.7981	12.4052	13.3373	12.3455	1.36853	1.04223	1.98866	-1.45314	-1.31307	-1.90807
	IL1B	11.1426	7.80191	12.0332	13.1856	-4.12109	-41.749	-2.22284	-1.85398	-10.1306	-18.7819
	INSIG1	11.2083	10.386	11.8166	9.06575	4.41553	2.49708	6.7311	-1.52442	-1.76828	-2.69559
	IQGAP2	8.21247	7.55336	8.78071	8.98591	-1.70934	-2.69923	-1.15285	-1.4827	-1.57911	-2.34135
	IRF8	10.71	9.67228	11.8968	11.2465	-1.45044	-2.97772	1.56948	-2.27644	-2.05298	-4.67347
	KLF2	10.2859	8.25035	10.9902	12.3509	-4.18438	-17.1547	-2.56814	-1.62935	-4.09971	-6.67984
	MACF1	8.99805	8.61531	9.38438	8.16468	1.78184	1.36664	2.32898	-1.30706	-1.30381	-1.70417
	MEF2C	7.47171	6.91039	8.63923	8.00438	-1.44661	-2.13464	1.55277	-2.24626	-1.47561	-3.3146
	NCF1	7.72311	6.85052	8.22992	9.43515	-3.27623	-5.99864	-2.30573	-1.42091	-1.83095	-2.60162
	PFKFB3	9.91439	8.95661	10.4805	12.2253	-4.96201	-9.63783	-3.35151	-1.48053	-1.94232	-2.87566
	PFKFB4	10.0899	9.57206	10.4821	9.8835	1.15378	-1.24094	1.51428	-1.31246	-1.43177	-1.87914
	PLA2G15	8.43079	7.7368	9.06933	7.56474	1.82267	1.12667	2.83744	-1.55675	-1.61775	-2.51843
	RAB10	11.2996	10.9197	11.9809	10.7899	1.42378	1.09416	2.28302	-1.6035	-1.30124	-2.08654
	RASA1	9.62849	8.99655	10.2175	9.1114	1.43107	-1.08286	2.15266	-1.50423	-1.54965	-2.33103
	SGMS1	7.4966	6.99654	8.37692	7.22568	1.20658	-1.17213	2.22104	-1.84077	-1.41427	-2.60336
	SMS	10.5126	10.086	11.4058	10.4854	1.01904	-1.31898	1.89257	-1.85722	-1.34409	-2.49626
	SQLE	9.56834	8.85568	10.34	7.64786	3.78551	2.30988	6.46259	-1.70719	-1.63883	-2.7978
	SULT1A1	9.3477	8.85752	9.84908	10.3878	-2.05641	-2.88846	-1.45271	-1.41557	-1.40461	-1.98833
	SULT1A3	8.03519	7.53501	8.70575	8.68384	-1.5677	-2.21733	1.01531	-1.59169	-1.41439	-2.25127
	TLR7	9.12874	7.01194	9.78352	7.73271	2.63177	-1.64806	4.14339	-1.57438	-4.33731	-6.82855
	TPST2	10.7403	9.94092	11.287	9.48213	2.39189	1.37439	3.49395	-1.46075	-1.74033	-2.54218
	TSC22D3	9.1112	8.01444	9.55202	11.9646	-7.2271	-15.4568	-5.32431	-1.35738	-2.13873	-2.90307
	VNN2	7.4298	6.8693	8.74808	11.5438	-17.3151	-25.5359	-6.94356	-2.49369	-1.47478	-3.67764
	ZFP36L1	8.99785	8.50787	9.86651	9.24887	-1.19005	-1.67133	1.53436	-1.82597	-1.40442	-2.56442
	CCL2	10.8355	9.55999	12.9707	7.34193	11.2635	4.65267	49.4804	-4.393	-2.42086	-10.6348
	CD300A	9.55305	8.75893	10.2543	9.54351	1.00664	-1.7226	1.63675	-1.62596	-1.73403	-2.81945
	GAPT	9.59181	6.85397	10.3313	9.21489	1.29856	-5.137	2.168	-1.66954	-6.67072	-11.137
	ID2	9.66844	8.99806	10.7186	11.1408	-2.7747	-4.4159	-1.33995	-2.07074	-1.59149	-3.29556
	SAMSN1	10.0679	9.63233	10.7139	10.4443	-1.29803	-1.75556	1.20547	-1.56474	-1.35248	-2.11629
	ZFP36L2	9.03518	7.00527	9.61447	11.1059	-4.20099	-17.156	-2.81169	-1.49412	-4.08379	-6.10166
	ADM	10.7793	8.9267	11.3113	10.5245	1.19318	-3.02679	1.72525	-1.44593	-3.61149	-5.22197
	BNIP3L	11.0149	9.99251	11.4416	10.987	1.0195	-1.99239	1.37037	-1.34416	-2.03124	-2.7303
	C12orf4	8.47192	7.93922	8.85717	7.38924	2.11796	1.46407	2.76626	-1.30609	-1.44663	-1.88943
	COLEC12	11.6608	8.56195	12.1902	7.05613	24.33	2.83985	35.1159	-1.44331	-8.56737	-12.3654
	CYFIP1	11.6044	10.8887	12.1828	9.67807	3.80073	2.31439	5.67542	-1.49324	-1.64222	-2.45223
	LILRA2	8.39935	7.25159	9.02282	9.58656	-2.27712	-5.04543	-1.4781	-1.54058	-2.21571	-3.41346
	LY86	11.0999	9.77223	11.751	11.0985	1.00093	-2.50759	1.57187	-1.57042	-2.50992	-3.94161
	PIR	7.26244	6.88202	7.64442	6.7444	1.43201	1.10009	1.8661	-1.30313	-1.30172	-1.69631
	RB1	8.79857	7.31872	9.87679	8.29512	1.4176	-1.96755	2.99315	-2.11143	-2.78919	-5.88919
	SIGLEC16	7.61957	6.83256	8.94912	7.34413	1.21036	-1.4256	3.04194	-2.51325	-1.72549	-4.33659
	SNCA	10.2472	8.04456	10.6945	8.68111	2.96096	-1.55461	4.0372	-1.36347	-4.60315	-6.27628
	TESC	7.76746	6.89216	8.41002	9.39332	-3.08627	-5.66143	-1.97698	-1.56111	-1.83439	-2.86368
	VSIG4	9.84307	6.88322	10.6017	7.25974	5.99321	-1.29821	10.1396	-1.69184	-7.78044	-13.1633
	DDIT4	8.04323	7.6017	8.96845	10.2449	-4.60027	-6.24735	-2.42251	-1.89897	-1.35804	-2.57888
	NCF4	9.62909	8.73775	10.7168	9.52273	1.07651	-1.72307	2.28792	-2.12532	-1.8549	-3.94225
	THBS1	7.24636	6.85674	7.88625	11.7657	-22.9326	-30.0428	-14.7172	-1.55821	-1.31005	-2.04134
	ACAT2	10.553	9.56029	11.0541	8.13069	5.3604	2.69372	7.58616	-1.41522	-1.98996	-2.81624
	ALDH1A1	9.34822	7.69452	11.2539	10.1543	-1.74841	-5.5012	2.14306	-3.74695	-3.1464	-11.7894
	ANKRD33	9.07292	8.54945	9.69216	8.69957	1.29536	-1.10966	1.98975	-1.53606	-1.43741	-2.20795
	AOAH	7.74696	7.34338	8.40008	8.89237	-2.21209	-2.92611	-1.40667	-1.57257	-1.32278	-2.08017
	ARMCX1	7.81958	7.17861	8.24432	7.54346	1.21093	-1.28775	1.62547	-1.34234	-1.55937	-2.0932
	B3GNT2	8.01422	7.12928	8.62199	8.00432	1.00688	-1.83406	1.53439	-1.5239	-1.84668	-2.81417
	C10orf58	10.2365	9.12105	10.7892	10.6368	-1.31978	-2.85943	1.11146	-1.46689	-2.1666	-3.17815
	C1orf85	10.9766	10.2701	11.4332	8.27295	6.51471	3.99214	8.94011	-1.37229	-1.63188	-2.23943
	C6orf192	8.52262	7.03645	9.22321	8.97782	-1.37097	-3.84071	1.18541	-1.62517	-2.80145	-4.55283
	CACNA2D3	7.34636	6.70437	8.71106	8.2862	-1.91831	-2.9935	1.34244	-2.57522	-1.56048	-4.01858
	CALM3	10.8682	10.3144	11.6917	10.5516	1.24536	-1.17873	2.20389	-1.76969	-1.46794	-2.59779
	CD163	13.0829	8.66155	13.6021	10.9537	4.3746	-4.89795	6.26955	-1.43317	-21.4266	-30.7079
	CEBPD	11.2932	9.98194	11.925	13.0493	-3.37777	-8.38229	-2.17993	-1.54948	-2.48161	-3.8452
	CECR5	10.1718	9.6516	10.5743	9.53264	1.55746	1.08595	2.05856	-1.32174	-1.43419	-1.89562
	CHST15	9.56295	8.9288	10.8238	10.4244	-1.81683	-2.81976	1.31901	-2.39642	-1.55202	-3.7193
	CTSA	10.1006	9.52701	10.7835	9.78869	1.24136	-1.19887	1.99281	-1.60534	-1.48824	-2.38913
	CTSL1	11.1731	10.5382	11.8258	8.71878	5.4805	3.52952	8.61594	-1.57211	-1.55276	-2.44111
	DAB2	11.5459	10.5885	12.7041	7.1106	21.6347	11.142	48.2835	-2.23176	-1.94174	-4.33348
	DRAM1	10.0605	8.40738	11.0782	8.51363	2.92189	-1.07642	5.91569	-2.02461	-3.14518	-6.36776
	DUSP6	7.64834	7.02482	8.568	9.35518	-3.26446	-5.02931	-1.72569	-1.89168	-1.54063	-2.91437
	ENC1	7.80381	7.28749	9.26588	8.0703	-1.20288	-1.72047	2.29037	-2.75503	-1.4303	-3.94051
	EPB41L3	11.5189	9.62166	12.1403	10.9449	1.48868	-2.50228	2.29009	-1.53834	-3.72509	-5.73046
	FAM13A	8.06331	7.59255	8.77288	7.78411	1.21352	-1.14199	1.98449	-1.63532	-1.38583	-2.26628
	FASN	11.6124	10.937	12.0631	8.00339	12.2019	7.64027	16.6756	-1.36664	-1.59705	-2.18259
	FLJ21986	8.49274	6.94263	9.17064	8.51008	-1.01209	-2.96379	1.5807	-1.59981	-2.92839	-4.68487
	FUCA1	11.3642	10.2103	13.2462	8.79565	5.93197	2.66593	21.8654	-3.68603	-2.22511	-8.20182
	GALC	10.5087	9.42224	10.9999	9.60098	1.87609	-1.1319	2.63711	-1.40564	-2.12354	-2.98494
	GIMAP5	8.19901	7.22061	8.837	7.29194	1.87524	-1.05068	2.91816	-1.55615	-1.97028	-3.06605
	GIMAP6	9.04234	7.66991	9.8705	8.3475	1.6187	-1.59947	2.87387	-1.77542	-2.58907	-4.59669
	GLIPR1	9.38921	8.29194	9.95568	10.014	-1.54199	-3.29911	-1.04126	-1.48089	-2.13951	-3.16837
	GPNMB	12.395	9.61506	13.1618	6.89587	45.2284	6.585	76.9529	-1.70143	-6.8684	-11.6861
	GPR177	8.74169	7.13774	9.36535	8.91736	-1.12949	-3.43337	1.36413	-1.54077	-3.03976	-4.68357
	GPR34	8.41049	7.14771	9.98976	7.17108	2.36102	-1.01633	7.05517	-2.98819	-2.39957	-7.17038
	GPR82	7.29838	6.75886	7.7295	6.82113	1.39209	-1.04411	1.87692	-1.34828	-1.45349	-1.95971
	GPR84	8.05726	6.88403	8.96447	8.3347	-1.21204	-2.73335	1.54732	-1.87541	-2.25516	-4.22935
	H1F0	9.50718	9.02151	10.1222	9.32393	1.13544	-1.23321	1.73907	-1.53163	-1.40023	-2.14464
	HELZ	8.71199	7.69903	9.14582	8.65008	1.04384	-1.93328	1.41004	-1.35082	-2.01805	-2.72601
	HPSE	7.22406	6.82555	8.17209	8.75361	-2.88696	-3.80543	-1.49643	-1.92924	-1.31814	-2.54301
	KCTD12	11.0273	9.11611	12.0981	11.7637	-1.6661	-6.26631	1.26085	-2.10071	-3.76107	-7.9009
	KRT10	9.01685	8.58014	9.85833	9.09105	-1.05278	-1.42495	1.70206	-1.79189	-1.35352	-2.42535
	LDLR	11.0189	9.24419	11.4206	8.88033	4.40326	1.28686	5.81682	-1.32103	-3.4217	-4.52015
	LOC440055	7.49867	7.09526	7.88132	7.63442	-1.09866	-1.45313	1.18666	-1.30373	-1.32264	-1.72437
	LOC646567	9.24659	8.06242	9.67716	8.5945	1.57144	-1.44601	2.11793	-1.34776	-2.27232	-3.06255
	LOC730455	9.35132	8.85736	9.81853	8.37998	1.96067	1.39222	2.71049	-1.38243	-1.4083	-1.94689
	ME2	9.93543	8.97903	10.6955	10.0796	-1.10508	-2.14437	1.53258	-1.69363	-1.94046	-3.28642
	NGFRAP1	7.75819	7.15968	8.31181	7.02229	1.66544	1.09991	2.44446	-1.46776	-1.51416	-2.22242
	NPL	10.996	9.28908	11.9928	9.71802	2.42496	-1.34624	4.83925	-1.9956	-3.26458	-6.5148
	OSTC	9.21791	8.09832	9.65765	8.55952	1.57832	-1.37668	2.14077	-1.35636	-2.17285	-2.94716
	PDIA6	8.88347	8.32633	9.41946	8.26894	1.53106	1.04058	2.21995	-1.44994	-1.47135	-2.13337
	PID1	8.1178	6.79469	10.4336	9.14852	-2.04304	-5.11179	2.43698	-4.97885	-2.50205	-12.4573
	PLD3	10.599	9.59536	11.2414	9.25725	2.53462	1.2641	3.95643	-1.56095	-2.00508	-3.12984
	PNKD	9.50256	8.85969	10.5608	10.5843	-2.11664	-3.30498	-1.01647	-2.08234	-1.56143	-3.25143
	PTGS2	8.8366	8.29669	10.7456	12.2388	-10.5725	-15.3711	-2.8153	-3.75537	-1.45388	-5.45984
	QDPR	9.13363	8.61251	9.57225	8.40701	1.65476	1.15308	2.24272	-1.35531	-1.43508	-1.94497
	RAPH1	8.33943	7.71223	9.30549	7.02169	2.49275	1.61389	4.8696	-1.9535	-1.54456	-3.01731
	RCSD1	8.52804	8.03209	8.97322	9.79887	-2.41299	-3.40292	-1.77233	-1.36148	-1.41025	-1.92002
	RHBDF2	8.902	8.16318	9.87262	9.33212	-1.34735	-2.24847	1.45447	-1.95968	-1.66881	-3.27033
	RHOQ	11.0172	10.3226	11.6193	11.811	-1.73361	-2.80575	-1.1421	-1.51792	-1.61844	-2.45667
	RILPL2	8.46757	8.025	9.11078	10.4017	-3.82138	-5.19334	-2.44678	-1.5618	-1.35902	-2.12252
	SAT1	11.7898	11.3855	12.2599	13.2892	-2.82726	-3.74157	-2.041	-1.38523	-1.32339	-1.83321
	SC4MOL	8.74423	8.13655	9.51503	7.20866	2.89903	1.90249	4.94636	-1.70621	-1.52381	-2.59993
	SC5DL	9.51569	8.99877	10.158	7.79007	3.30724	2.31129	5.1621	-1.56085	-1.4309	-2.23343
	SCARB2	11.339	10.0347	11.8295	10.7692	1.48433	-1.66389	2.08535	-1.40491	-2.46977	-3.46979
	SCD	12.1032	11.5237	12.9163	7.17619	30.4204	20.3579	53.4484	-1.75699	-1.49428	-2.62544
	SEPP1	7.78094	7.344	10.8234	6.79127	1.98573	1.46685	16.3605	-8.23902	-1.35374	-11.1535
	SERPINB8	9.02458	8.00879	9.53914	8.58601	1.35526	-1.49197	1.93607	-1.42856	-2.02201	-2.88857
	SESN1	8.18635	7.62101	8.71993	8.29911	-1.0813	-1.60003	1.33869	-1.44752	-1.47973	-2.14194
	SLC23A2	8.13139	7.6194	9.20317	7.6414	1.40443	-1.01537	2.95216	-2.10203	-1.42602	-2.99753
	SLC39A1	10.1063	9.05273	10.5384	8.48511	3.07622	1.48207	4.15053	-1.34923	-2.07562	-2.80049
	SLC9A3R1	8.55209	8.11166	8.99683	9.74817	-2.29117	-3.10913	-1.68336	-1.36107	-1.357	-1.84698
	SLITRK4	7.73908	6.95513	8.13692	7.95475	-1.16125	-1.99948	1.13458	-1.31754	-1.72183	-2.26858
	SULT1A4	8.90919	8.19315	9.62019	9.35538	-1.36243	-2.23804	1.20148	-1.63694	-1.64267	-2.68896
	TMEM123	10.9837	10.555	11.5215	11.4706	-1.4014	-1.88635	1.0359	-1.45171	-1.34605	-1.95408
	TMEM50B	8.8338	8.33792	9.33415	8.96262	-1.0934	-1.54189	1.29373	-1.41456	-1.41018	-1.99479
	TNS1	7.63198	7.19523	8.04213	6.88189	1.6819	1.24258	2.23494	-1.32882	-1.35356	-1.79863
	WDR40A	8.77423	7.05827	9.17431	7.96952	1.74679	-1.88067	2.30504	-1.31958	-3.28515	-4.33502
	ZNF503	7.37134	6.88301	7.93736	8.16992	-1.73939	-2.44006	-1.17492	-1.48043	-1.40282	-2.07678
Mo-GMCSFIL4 (0-72h) > Mo-GMCSF > Mo-MCSF	HLA-DMA	13.1443	13.6872	12.6671	12.0044	2.20355	3.21045	1.58297	1.39203	1.45694	2.02811
	HLA-DOA	9.77963	10.3918	7.32715	7.92244	3.623	5.53784	-1.51078	5.47356	1.52852	8.36647
	HLA-DQB1	9.07394	9.58063	7.47137	8.30319	1.70615	2.42408	-1.77994	3.03685	1.42079	4.31472
	SLAMF1	7.65627	9.5354	6.86129	6.82125	1.78388	6.56204	1.02814	1.73506	3.67852	6.38245
	TGM2	7.41265	8.09204	6.99527	6.9734	1.3559	2.17143	1.01528	1.3355	1.60146	2.13876
	ABCA6	8.90903	11.3868	7.10788	6.85571	4.1506	23.1198	1.19099	3.48499	5.57023	19.4122
	ADAM19	8.47087	12.7132	7.10137	9.00881	-1.4519	13.0354	-3.75143	2.58381	18.9261	48.9014
	ADAMTSL4	8.17425	9.08563	7.2753	7.3544	1.76522	3.32012	-1.05636	1.8647	1.88086	3.50724
	AGRN	7.47845	8.0366	7.02539	6.99206	1.40093	2.0627	1.02337	1.36894	1.47238	2.01559
	ASAP1	11.0037	12.7202	10.5569	10.5975	1.32512	4.35509	-1.02855	1.36295	3.28656	4.47941
	BCL11A	7.98931	8.47671	7.54837	8.19441	-1.15277	1.21613	-1.56487	1.35749	1.40192	1.90309
	CTDSPL	8.55404	9.43428	7.5529	6.89488	3.15832	5.81346	1.57792	2.00158	1.84068	3.68426
	GPSM1	7.81967	8.62202	7.35559	7.4573	1.28553	2.24188	-1.07305	1.37943	1.74394	2.40565
	HLX	8.47357	10.3076	7.6392	8.4965	-1.01603	3.50903	-1.81165	1.78308	3.56527	6.35715
	HSPB1	9.6676	10.1894	9.2806	7.60201	4.18605	6.01001	3.20114	1.30767	1.43572	1.87746
	IL1RN	10.9249	11.7702	8.8806	8.79964	4.36271	7.83853	1.05773	4.12461	1.79671	7.41073
	LMO4	9.20383	9.67303	8.74905	9.37735	-1.1278	1.22747	-1.54573	1.37057	1.38434	1.89734
	MAD2L2	9.4503	10.2346	8.84355	9.10025	1.27461	2.19519	-1.19474	1.52283	1.72224	2.62268
	PTGS1	9.03811	9.45859	8.27589	8.46442	1.48832	1.99193	-1.1396	1.69609	1.33837	2.27
	RFX5	10.0519	10.5516	9.44403	9.95991	1.06582	1.50702	-1.42987	1.52398	1.41395	2.15483
	SPINT1	7.66249	8.09039	7.06069	7.30945	1.27725	1.71826	-1.18818	1.51761	1.34528	2.04161
	TAP1	10.3393	10.9232	9.5053	10.3539	-1.01014	1.48382	-1.8007	1.78263	1.49886	2.67192
	TUBB6	9.02778	10.0296	8.23159	7.71347	2.48684	4.98011	1.43209	1.73652	2.00258	3.47752
	VDR	7.50191	8.4522	7.08115	7.08579	1.33434	2.57829	-1.00322	1.33863	1.93225	2.58658
	WARS	9.37921	10.009	8.75309	11.4327	-4.1511	-2.6827	-6.40685	1.54341	1.54736	2.38821
	ADAM8	9.63846	10.6828	8.62157	9.28502	1.2776	2.63496	-1.58386	2.02355	2.06243	4.17342
	CD1C	9.0922	11.9815	7.20229	7.63456	2.74659	20.35	-1.34936	3.70613	7.40917	27.4593
	CDKN1A	11.8207	13.0339	11.1455	12.2232	-1.32177	1.75406	-2.11068	1.59686	2.31847	3.70226
	GAS6	9.99057	10.7954	9.48351	7.21785	6.83396	11.9384	4.80876	1.42115	1.74693	2.48265
	SPI1	9.97324	10.4393	9.50858	10.5822	-1.52513	-1.10413	-2.10466	1.37999	1.38129	1.90617
	C1QB	9.84737	11.7725	9.0615	7.26247	5.99976	22.7846	3.47988	1.72413	3.79758	6.54753
	CCL13	9.8869	13.1252	6.92374	6.89918	7.93218	74.8554	1.01717	7.79831	9.43692	73.592
	CCL22	7.56027	11.2231	7.05639	6.85728	1.62787	20.6182	1.14799	1.41801	12.6657	17.9602
	CCL23	8.87052	13.3823	7.22919	7.0523	3.52646	80.4473	1.13045	3.11953	22.8125	71.1642
	CD226	7.47387	8.72163	7.00184	6.89239	1.49639	3.55349	1.07882	1.38706	2.37471	3.29387
	CLEC10A	10.1272	10.9409	8.21256	7.72255	5.29501	9.30754	1.40446	3.77014	1.7578	6.62714
	CLEC4A	11.4796	12.0986	9.33982	10.2042	2.42064	3.71762	-1.82055	4.40691	1.5358	6.76812
	CRIP1	9.38737	10.8687	8.10771	11.0288	-3.11976	-1.11734	-7.57423	2.42783	2.79213	6.77881
	HIST1H2BK	9.18064	9.90031	8.39134	9.79048	-1.52609	1.0791	-2.63744	1.72824	1.64681	2.84607
	LTB	8.73938	9.63869	7.69679	8.19414	1.45927	2.72179	-1.41161	2.05992	1.86517	3.84212
	MATK	8.71191	10.1567	7.52944	6.92237	3.45704	9.41101	1.52316	2.26965	2.72228	6.1786
	RNF19B	9.35992	10.4981	8.63335	9.82972	-1.38492	1.58934	-2.29162	1.6547	2.2011	3.64216
	ROGDI	7.82099	8.76	7.43931	8.19836	-1.29897	1.47595	-1.69237	1.30286	1.91722	2.49785
	RUNX1	8.32005	9.21832	7.72861	7.52098	1.73998	3.24303	1.15478	1.50676	1.86383	2.80834
	SLC7A5	7.70161	8.45392	7.29641	7.72945	-1.01948	1.6523	-1.35007	1.32427	1.68449	2.23072
	TSPAN32	10.3206	11.7085	9.6256	10.86	-1.45336	1.80063	-2.3529	1.61893	2.61696	4.23669
	ZBTB46	8.03591	9.19235	7.54105	7.01654	2.02703	4.51838	1.43845	1.40918	2.22906	3.14115
	CD1A	8.94703	13.6576	8.05251	7.39621	2.92984	76.7099	1.57604	1.85899	26.1822	48.6726
	CD1B	12.0994	13.0495	7.1241	7.03134	33.5462	64.8129	1.06641	31.4572	1.93205	60.7768
	CD1E	8.67785	9.70283	6.85981	7.04396	3.10349	6.3154	-1.13615	3.52602	2.03494	7.17521
	ACOT7	8.21008	10.2205	7.61972	7.0626	2.21526	8.92532	1.47133	1.50562	4.02902	6.06616
	ACTA2	9.48767	9.95434	7.62228	8.39901	2.12676	2.93901	-1.71325	3.64368	1.38191	5.03525
	ADCK2	9.20626	9.69104	8.77054	7.95881	2.37421	3.3224	1.75531	1.35259	1.39937	1.89277
	ANPEP	10.4809	11.1293	9.4765	9.42866	2.07377	3.25046	1.03371	2.00614	1.56741	3.14446
	AP1G2	8.33782	9.32757	7.77928	8.5769	-1.18024	1.68257	-1.73823	1.47278	1.98583	2.9247
	AVPI1	10.2314	11.191	9.0462	9.05829	2.25499	4.38526	-1.00842	2.27397	1.9447	4.42219
	AXUD1	11.0908	11.6574	10.5712	12.0993	-2.0118	-1.35833	-2.88402	1.43355	1.48109	2.12321
	C16orf75	7.77233	8.33621	7.19618	6.98578	1.72494	2.54988	1.157	1.49087	1.47825	2.20387
	C17orf49	9.65557	10.0886	9.26523	9.53107	1.09013	1.4718	-1.20233	1.3107	1.35011	1.76958
	C19orf6	8.67797	9.52674	8.25933	8.65675	1.01482	1.82765	-1.31715	1.33667	1.80097	2.4073
	C1orf218	9.53337	11.1016	9.06718	8.36862	2.24194	6.64846	1.62288	1.38146	2.96549	4.09669
	C5orf20	8.05688	9.37291	7.501	6.95415	2.14761	5.34712	1.4609	1.47006	2.4898	3.66015
	C9orf61	7.28139	8.54774	6.84641	6.81278	1.38378	3.3287	1.02358	1.35189	2.40551	3.252
	CCDC6	10.5752	11.8094	10.1657	10.4702	1.0755	2.53018	-1.235	1.32825	2.35255	3.12477
	CDC42EP4	8.77893	9.4427	8.27662	9.05134	-1.20782	1.31163	-1.71085	1.41648	1.58422	2.244
	CHN2	8.76287	9.4528	8.21802	8.80988	-1.03312	1.56149	-1.50718	1.45886	1.6132	2.35345
	CISH	8.82672	9.39139	7.05616	6.88553	3.84025	5.67988	1.12555	3.41188	1.47904	5.04631
	CLDN1	7.48688	10.3472	6.96655	6.93367	1.46735	10.6555	1.02305	1.43429	7.26172	10.4154
	CLEC1A	8.10855	8.64858	7.30035	7.5586	1.46403	2.1287	-1.19603	1.75103	1.454	2.546
	CLECL1	8.80495	9.21457	7.89466	6.95593	3.60257	4.7854	1.91684	1.87943	1.32833	2.49651
	CLSTN1	10.1426	10.6061	9.52388	9.57357	1.48358	2.04558	-1.03504	1.53557	1.37882	2.11726
	CREB5	8.16779	8.72297	7.29146	9.24865	-2.1153	-1.43961	-3.88305	1.8357	1.46935	2.69729
	CTNNAL1	8.30402	10.9601	7.17727	6.94721	2.56118	16.1441	1.17289	2.18366	6.30339	13.7644
	DBNDD2	12.2762	12.7594	11.7621	10.4387	3.57402	4.99585	2.50254	1.42816	1.39783	1.99631
	DUSP5	9.30873	10.4138	7.94476	9.19899	1.07904	2.32105	-2.38539	2.57393	2.15103	5.53661
	EFHD2	12.1196	12.5243	11.6528	12.145	-1.01774	1.30076	-1.40654	1.38202	1.32384	1.82958
	EVL	11.2247	12.142	10.2106	10.0189	2.30664	4.35646	1.1421	2.01964	1.88866	3.81441
	FGFRL1	7.39416	8.00249	6.90524	7.39378	1.00026	1.5249	-1.40302	1.40339	1.5245	2.13946
	FHOD1	9.97105	10.9401	9.33902	9.2879	1.60564	3.14318	1.03607	1.54974	1.95759	3.03375
	FOXO1	7.54205	7.97545	7.12644	7.90962	-1.29018	1.04669	-1.72092	1.33386	1.35041	1.80127
	FURIN	7.8582	8.33147	7.3903	8.39071	-1.44644	-1.04192	-2.00056	1.38309	1.38825	1.92008
	H3F3B	10.4506	11.0327	9.79509	11.2453	-1.73482	-1.15878	-2.73255	1.57512	1.49711	2.35813
	HCP5	10.422	11.0304	9.47445	9.44637	1.96648	2.99801	1.01965	1.92858	1.52456	2.94023
	IER5	9.84831	10.5402	8.54973	10.0726	-1.16821	1.38276	-2.87364	2.45987	1.61536	3.97357
	IGF2BP2	8.02516	8.71193	7.55224	8.0065	1.01301	1.63063	-1.37008	1.38791	1.60968	2.2341
	IL3RA	7.27174	7.6893	6.88883	6.98543	1.21951	1.62887	-1.06925	1.30397	1.33567	1.74167
	INSIG2	8.9845	10.0584	8.57128	7.5429	2.71622	5.71791	2.03974	1.33165	2.1051	2.80325
	JUP	9.66002	10.2751	8.46567	8.29892	2.56881	3.93444	1.12253	2.28841	1.53162	3.50497
	KCNK6	9.4756	9.88511	8.74345	8.21031	2.40376	3.19276	1.44708	1.66111	1.32824	2.20635
	LOC649143	10.6215	11.5484	8.84747	10.4745	1.10724	2.10507	-3.08883	3.42008	1.90119	6.50222
	LOC731682	7.80107	9.06488	7.08743	9.12102	-2.49658	-1.03969	-4.09424	1.63994	2.40128	3.93795
	LY6E	8.23326	9.24316	7.33975	9.49604	-2.39958	-1.19158	-4.45767	1.85769	2.01377	3.74096
	MAOA	7.77379	12.1035	7.27504	6.84059	1.90951	38.3962	1.3514	1.41298	20.1079	28.4122
	MAP1S	9.53256	10.802	9.12986	8.77808	1.68703	4.067	1.27614	1.32198	2.41074	3.18696
	MFSD6	8.17134	9.48913	7.67573	8.34336	-1.12664	2.21263	-1.58846	1.40991	2.49284	3.51469
	MKL1	8.31249	8.714	7.92578	8.15879	1.11242	1.46938	-1.17528	1.30741	1.32089	1.72694
	MRPS6	11.2032	11.6947	10.744	10.4659	1.66706	2.34375	1.2126	1.37479	1.40592	1.93284
	MSC	7.32537	8.56135	6.92773	6.90142	1.3416	3.16002	1.01841	1.31735	2.35542	3.10291
	N4BP1	8.72278	9.56633	7.97228	7.42732	2.45455	4.4046	1.45898	1.68237	1.79446	3.01895
	NAPSB	7.92122	8.76891	6.97765	10.2648	-5.07554	-2.82036	-9.76172	1.92329	1.79961	3.46117
	P2RY11	8.6019	9.09413	7.91284	7.01212	3.01004	4.23398	1.86701	1.61222	1.40662	2.26778
	PAFAH1B3	8.15271	8.887	7.71006	8.06494	1.06273	1.76793	-1.27888	1.3591	1.66358	2.26097
	PALLD	7.38539	10.7138	6.83718	7.76343	-1.29957	7.72955	-1.90033	1.46228	10.0451	14.6887
	PARM1	8.87212	9.75782	6.86794	6.91295	3.88837	7.18441	-1.03169	4.01159	1.84767	7.41209
	PARP12	8.8023	9.54022	8.06447	8.18361	1.53547	2.56082	-1.08609	1.66766	1.66777	2.78128
	PIM3	8.67388	9.12556	7.95588	9.46592	-1.73152	-1.26608	-2.84819	1.6449	1.36762	2.24961
	PLAU	10.0659	10.8714	9.36767	7.42101	6.25459	10.9316	3.85482	1.62254	1.74778	2.83584
	PRIC285	8.76552	9.31201	8.07021	8.92614	-1.11777	1.30665	-1.80992	1.61923	1.46053	2.36494
	RAB38	7.67749	8.3088	7.26757	6.96835	1.63483	2.53232	1.23048	1.32862	1.54898	2.05799
	RHBDD2	10.431	10.9619	8.83916	9.46406	1.95474	2.82416	-1.5421	3.0144	1.44478	4.35514
	RN7SK	9.1015	11.6737	7.94768	8.43682	1.58522	9.42731	-1.40361	2.22502	5.94702	13.2323
	SAMD9L	8.70466	9.68026	8.17844	7.93938	1.6997	3.34239	1.18022	1.44015	1.96646	2.83201
	SIGLEC10	8.05215	9.53039	7.23907	9.73548	-3.21168	-1.15276	-5.64282	1.75697	2.78607	4.89504
	SLC27A3	9.21202	10.1989	7.72249	8.60578	1.52229	3.01695	-1.84458	2.80797	1.98186	5.565
	SLC2A1	8.36195	9.16992	7.88653	7.10758	2.38564	4.17665	1.71589	1.39032	1.75075	2.43411
	SPINT2	10.8592	11.9646	9.73501	9.01565	3.58885	7.72196	1.64645	2.17975	2.15165	4.69006
	SPTAN1	9.47895	10.4636	8.63892	8.24758	2.34789	4.64613	1.3116	1.79009	1.97885	3.54233
	SUCNR1	7.66976	9.82195	7.23266	6.86539	1.74639	7.7627	1.28991	1.35388	4.445	6.01801
	TACSTD2	7.77498	9.61378	6.86323	6.88748	1.84997	6.61754	-1.01695	1.88133	3.5771	6.72972
	TAGLN	8.38375	8.85924	7.88029	9.32193	-1.91612	-1.37811	-2.71629	1.4176	1.3904	1.97103
	TAX1BP3	9.42262	9.81523	8.92289	8.3011	2.17576	2.85628	1.53879	1.41394	1.31277	1.85618
	TCTEX1D2	8.11803	8.52176	7.64734	7.62434	1.40804	1.86273	1.01607	1.38577	1.32293	1.83328
	TGFA	7.52083	7.99235	6.93306	7.04416	1.39153	1.92946	-1.08004	1.50291	1.38657	2.0839
	TMEM71	9.25526	10.8867	8.86433	10.6415	-2.61388	1.18529	-3.42741	1.31123	3.0982	4.06246
	TRABD	10.8725	11.6894	10.0172	11.309	-1.35329	1.3017	-2.44832	1.80917	1.76157	3.18698
	TTL	8.22939	8.63494	7.73933	7.72365	1.41985	1.88072	1.01093	1.4045	1.32459	1.86039
	UBL3	9.54223	10.116	8.76853	9.74148	-1.1481	1.29637	-1.96285	1.70965	1.48836	2.54458
	VASH1	9.00893	9.71317	8.05306	7.54957	2.74987	4.48033	1.41764	1.93975	1.62929	3.16042
	VOPP1	7.88568	8.27192	7.2766	7.97149	-1.06128	1.23151	-1.61876	1.52529	1.30698	1.99353
Mo-GMCSFIL4 (0-72h) > Mo-GMCSF = Mo-MCSF	AARS	10.446	11.2507	10.6093	8.69347	3.36955	5.88561	3.77335	-1.11984	1.7467	1.55978
	ABCA7	7.56356	8.27847	7.54317	7.73431	-1.12564	1.45817	-1.14167	1.01424	1.64137	1.66474
	ABCB9	7.14042	7.55474	6.99989	6.79173	1.2734	1.69703	1.15521	1.10231	1.33267	1.46902
	ABCD1	7.78831	8.42975	7.83135	8.07959	-1.22373	1.2747	-1.18776	-1.03028	1.55988	1.51403
	ABCF1	9.42064	10.0363	9.60749	9.36288	1.04085	1.59489	1.18477	-1.13828	1.5323	1.34616
	ABL2	7.1299	8.24247	6.90988	6.90392	1.16957	2.52898	1.00414	1.16475	2.16232	2.51856
	ACAD11	8.05463	8.44511	7.96192	7.97839	1.05427	1.38196	-1.01148	1.06637	1.31082	1.39783
	ACD	7.69814	8.12546	7.66666	7.61334	1.06054	1.42614	1.03765	1.02206	1.34473	1.37439
	ACOX3	7.62674	8.12952	7.65547	7.49261	1.09744	1.555	1.11951	-1.02011	1.41693	1.389
	ACSL5	8.79407	9.57892	9.02027	8.90797	-1.08215	1.59212	1.08095	-1.16975	1.72291	1.47289
	ACTN4	8.82089	9.44948	8.51989	8.63576	1.13692	1.75774	-1.08363	1.232	1.54605	1.90474
	ADAM12	6.92993	7.32102	6.75368	6.88107	1.03445	1.35656	-1.09231	1.12994	1.31139	1.48179
	ADAM15	10.9115	11.3926	10.7452	10.5852	1.25378	1.75009	1.11728	1.12217	1.39585	1.56638
	ADAM23	6.90232	7.5581	6.82688	6.90277	-1.00031	1.57498	-1.05401	1.05368	1.57547	1.66004
	ADARB1	8.07316	8.45514	7.71659	7.80845	1.20139	1.56558	-1.06574	1.28037	1.30314	1.6685
	ADD3	7.69049	8.26846	7.48912	9.30882	-3.07018	-2.05674	-3.53008	1.1498	1.49274	1.71635
	ADHFE1	7.85524	8.43498	7.4884	8.08599	-1.17345	1.27367	-1.51319	1.28952	1.49459	1.9273
	ADM2	7.02391	7.43278	6.99506	7.13212	-1.07789	1.2317	-1.09966	1.0202	1.32764	1.35446
	ADO	8.29139	8.80341	7.94652	7.77782	1.42758	2.0358	1.12404	1.27004	1.42605	1.81114
	ADORA2A	7.01437	7.67914	7.04723	8.18816	-2.25603	-1.42308	-2.20522	-1.02304	1.58531	1.54961
	AES	9.81707	10.88	9.67948	10.0352	-1.16325	1.79594	-1.27965	1.10007	2.08912	2.29818
	AFG3L1	8.18798	8.81859	8.35188	8.20225	-1.00994	1.53298	1.10929	-1.12031	1.54822	1.38195
	AGPAT1	7.85824	8.83026	7.86907	7.7475	1.07978	2.1181	1.08792	-1.00754	1.9616	1.94692
	AGPAT4	7.52947	8.32289	7.512	8.3471	-1.7625	-1.01692	-1.78398	1.01218	1.73318	1.75429
	AIP	9.14822	9.88195	9.10573	9.05194	1.06902	1.77769	1.03799	1.02989	1.66292	1.71264
	AK2	9.15167	10.4188	9.25176	8.7239	1.34515	3.23748	1.44179	-1.07185	2.40678	2.24545
	AK3	9.07975	9.54764	9.03976	8.38812	1.61511	2.23384	1.57095	1.02811	1.38309	1.42197
	AKT1	10.8404	11.3895	10.9786	10.5189	1.2496	1.82836	1.37529	-1.10059	1.46316	1.32943
	ALDH9A1	11.5522	12.2384	11.4712	10.5767	1.96629	3.16383	1.859	1.05771	1.60903	1.7019
	ALMS1	7.20241	7.81563	7.30653	7.16276	1.02786	1.57229	1.10479	-1.07484	1.52967	1.42316
	ALOX15	6.9203	12.409	6.86576	6.77487	1.10606	49.6634	1.06502	1.03853	44.9012	46.6312
	AMZ2	9.90225	10.4487	9.89758	9.73604	1.1221	1.63884	1.11848	1.00324	1.46051	1.46523
	ANGPTL4	6.72792	7.25538	6.77779	6.88979	-1.11874	1.28841	-1.08072	-1.03518	1.4414	1.39241
	ANGPTL6	7.12046	8.05136	7.00723	6.95542	1.1212	2.13753	1.03656	1.08165	1.90647	2.06213
	ANKDD1A	7.15101	7.76976	7.11499	7.77738	-1.54368	-1.0053	-1.5827	1.02528	1.53555	1.57437
	ANKRD20A1	6.8962	9.21095	6.91565	6.98914	-1.06654	4.66479	-1.05226	-1.01358	4.97521	4.90855
	ANKRD37	8.80856	9.60046	9.00568	7.27085	2.90333	5.02668	3.3284	-1.14641	1.73135	1.51024
	ANO8	7.30583	7.74757	7.17434	7.26632	1.02776	1.39595	-1.06584	1.09543	1.35824	1.48785
	ANXA1	12.888	13.4233	12.6638	13.5415	-1.57304	-1.08544	-1.83747	1.1681	1.44922	1.69283
	ANXA11	9.29299	9.69347	9.0141	9.07986	1.1592	1.53008	-1.04664	1.21326	1.31994	1.60144
	AP2M1	9.87058	11.4878	9.81958	9.26604	1.52049	4.66471	1.46768	1.03598	3.06789	3.17828
	AP3D1	8.48776	8.94322	8.55615	7.90058	1.5023	2.05999	1.57523	-1.04854	1.37122	1.30774
	APBA3	7.72006	8.2658	7.69494	7.40698	1.24235	1.81355	1.22091	1.01756	1.45977	1.4854
	APBB1IP	11.7833	12.3618	11.4749	11.119	1.5849	2.36671	1.27986	1.23833	1.49329	1.84919
	APOD	6.88334	7.66389	6.85004	6.73861	1.10552	1.89905	1.0803	1.02335	1.71779	1.7579
	AQP7P2	6.96877	7.63522	6.84528	6.83058	1.10052	1.74671	1.01024	1.08937	1.58716	1.729
	ARAF	8.69732	9.22671	8.75065	8.81742	-1.08681	1.32803	-1.04737	-1.03765	1.44331	1.39094
	ARHGAP10	7.71892	8.99415	7.66664	7.23245	1.40101	3.39098	1.35115	1.0369	2.42038	2.50969
	ARHGAP21	8.30007	9.06756	8.45413	9.20751	-1.8757	-1.10186	-1.68573	-1.1127	1.7023	1.52989
	ARHGAP23	7.10606	7.62294	7.12688	6.97579	1.09449	1.56607	1.1104	-1.01454	1.43086	1.41036
	ARHGEF7	9.07715	9.89502	9.22115	9.09017	-1.00907	1.74696	1.09504	-1.10497	1.7628	1.59535
	ARID5B	8.40227	9.34968	8.06875	7.67566	1.65475	3.19102	1.3132	1.26009	1.9284	2.42996
	ARIH2	8.67393	9.43728	8.55008	8.4607	1.15929	1.9678	1.06391	1.08964	1.69742	1.84958
	ARL2	9.24281	10.171	9.57178	8.14794	2.13593	4.06455	2.68297	-1.25612	1.90295	1.51494
	ARL4C	6.89771	7.66222	7.20905	7.2118	-1.24322	1.36644	-1.0019	-1.24086	1.69879	1.36905
	ARL6IP4	7.7955	8.3917	7.82345	7.98516	-1.14049	1.3255	-1.11861	-1.01956	1.51173	1.48272
	ARPC5L	8.403	8.93604	8.10114	8.17479	1.17138	1.69495	-1.05238	1.23274	1.44697	1.78373
	ARS2	10.6579	11.0583	10.6419	10.7038	-1.03235	1.27851	-1.04386	1.01115	1.31987	1.33459
	ARV1	8.05941	8.9144	8.0363	7.28291	1.71297	3.09834	1.68576	1.01614	1.80875	1.83795
	ASCL2	8.27633	9.88376	8.60963	8.56813	-1.22417	2.48911	1.02918	-1.2599	3.04709	2.41853
	ASMTL	7.82863	8.73545	7.8882	7.75905	1.04941	1.96755	1.09365	-1.04215	1.8749	1.79906
	ASNS	7.47916	8.3998	7.47179	7.36249	1.08423	2.05241	1.07871	1.00512	1.89296	1.90265
	ASPSCR1	9.10194	9.85658	9.33967	8.93832	1.1201	1.88984	1.32075	-1.17914	1.68722	1.43089
	ATF4	10.4046	10.9823	10.2142	11.6645	-2.39475	-1.60452	-2.73261	1.14108	1.4925	1.70307
	ATG16L2	7.9722	8.44401	8.03036	9.35712	-2.61158	-1.88311	-2.50839	-1.04114	1.38685	1.33205
	ATG9A	8.59819	9.21803	8.5146	8.03313	1.47946	2.27349	1.39617	1.05965	1.5367	1.62837
	ATP13A1	9.26084	9.89076	9.36558	8.89845	1.28555	1.98936	1.38236	-1.07531	1.54748	1.43911
	ATP5D	10.0989	10.7703	10.1578	10.1721	-1.05206	1.51382	-1.00998	-1.04166	1.59263	1.52893
	ATP5I	12.2441	12.7677	12.3672	11.8471	1.3168	1.89286	1.43405	-1.08904	1.43747	1.31994
	ATP6V0A2	7.7345	8.14176	7.56671	7.4494	1.21849	1.61592	1.0847	1.12334	1.32616	1.48973
	ATP6V1B1	6.86848	7.33412	6.88335	6.80716	1.04342	1.44089	1.05423	-1.01036	1.38093	1.36677
	ATP7B	6.90388	7.65173	6.93999	6.91433	-1.00727	1.66717	1.01794	-1.02534	1.67929	1.63778
	ATPBD1B	7.40888	8.00297	7.52534	7.85085	-1.35845	1.11121	-1.2531	-1.08407	1.50952	1.39245
	ATRIP	7.43326	7.85618	7.35611	7.10841	1.25254	1.6792	1.18731	1.05493	1.34064	1.41428
	AUH	7.76834	9.61098	7.50015	7.43683	1.25833	4.51318	1.04487	1.20429	3.58665	4.31938
	AUTS2	6.82265	7.22188	6.7778	6.89377	-1.05054	1.25537	-1.0837	1.03157	1.31881	1.36045
	AXIN1	8.92467	9.63528	9.01492	8.8329	1.06568	1.74398	1.13447	-1.06456	1.6365	1.53725
	AZI1	7.95056	8.63636	7.73246	7.63508	1.24442	2.00177	1.06982	1.1632	1.60859	1.87112
	B3GALNT1	7.4239	8.23495	7.4857	6.89127	1.44657	2.53798	1.50988	-1.04377	1.75448	1.68091
	B4GALT4	7.23047	7.74594	7.33239	7.41366	-1.13539	1.259	-1.05795	-1.0732	1.42946	1.33196
	BAIAP2	7.47294	8.11509	7.57292	7.29024	1.13501	1.77136	1.21646	-1.07176	1.56066	1.45616
	BANP	9.50854	10.6076	9.7168	10.0853	-1.49153	1.4362	-1.29105	-1.15529	2.14214	1.8542
	BAP1	7.66461	8.06777	7.57495	7.57772	1.06208	1.40449	-1.00193	1.06412	1.3224	1.40719
	BAT1	9.82071	10.5399	9.68582	10.6959	-1.83425	-1.11415	-2.01402	1.09801	1.64632	1.80766
	BAT5	9.40224	10.1982	9.45907	9.41131	-1.0063	1.72538	1.03366	-1.04018	1.73626	1.66919
	BATF3	7.08995	10.166	7.04334	7.52586	-1.35276	6.23393	-1.39718	1.03284	8.43301	8.70993
	BCAR3	7.60715	8.8537	7.59177	6.91959	1.61056	3.82142	1.59348	1.01072	2.37273	2.39817
	BCKDK	11.3079	12.0918	11.2826	10.6024	1.63066	2.80763	1.60231	1.0177	1.72177	1.75224
	BCL2L1	9.79193	10.5859	9.75531	8.40372	2.61753	4.53832	2.55193	1.02571	1.73382	1.77839
	BCL9	7.38531	7.86515	7.17047	7.02704	1.28189	1.78771	1.10452	1.16058	1.39459	1.61854
	BEXL1	9.31343	10.1905	9.42309	8.85541	1.37366	2.52288	1.48214	-1.07897	1.83661	1.70218
	BLCAP	8.28943	8.81119	8.22531	8.22129	1.04836	1.50514	1.00279	1.04545	1.43571	1.50095
	BOLA2	10.6916	11.2185	10.6869	10.0203	1.59256	2.29451	1.58735	1.00328	1.44076	1.44549
	BOLA3	9.2207	9.85692	9.30246	8.00624	2.32054	3.6067	2.45584	-1.0583	1.55425	1.46862
	BRD2	10.9417	11.3939	10.7002	10.8333	1.07801	1.47486	-1.09667	1.18222	1.36814	1.61744
	BRD9	9.27014	10.2431	9.30693	9.44737	-1.13071	1.73596	-1.10224	-1.02583	1.96287	1.91344
	BRPF1	10.9412	11.5124	10.8469	11.3936	-1.36833	1.08583	-1.46072	1.06752	1.48577	1.58609
	BSG	9.56693	10.2513	9.55593	10.4258	-1.81362	-1.12856	-1.82749	1.00765	1.60702	1.61932
	BTAF1	9.48764	9.99171	9.5932	10.269	-1.71879	-1.21194	-1.59752	-1.07591	1.41821	1.31815
	BTBD12	7.69871	8.74322	7.37186	7.14564	1.4672	3.02635	1.16976	1.25427	2.06266	2.58714
	BUD31	8.8172	9.24246	8.74196	9.50574	-1.61165	-1.2002	-1.69794	1.05354	1.34282	1.41471
	C10orf33	7.23862	8.70203	7.55687	6.98797	1.18974	3.28082	1.48339	-1.24682	2.7576	2.2117
	C10orf64	7.08616	7.82339	7.06636	7.05374	1.02273	1.70486	1.00879	1.01382	1.66697	1.69001
	C11orf1	7.95049	8.37498	7.94056	7.80665	1.10485	1.48281	1.09726	1.00691	1.3421	1.35137
	C11orf2	9.92223	10.625	9.78547	9.57355	1.2734	2.07259	1.15823	1.09944	1.62761	1.78945
	C11orf80	6.94871	7.42971	6.98619	6.93912	1.00667	1.40502	1.03316	-1.02632	1.39571	1.35992
	C11orf9	6.89591	7.38747	6.80572	6.81705	1.05618	1.48495	-1.00789	1.06451	1.40596	1.49666
	C12orf10	9.13435	9.95664	9.4499	9.67044	-1.45004	1.21943	-1.16517	-1.24448	1.76822	1.42084
	C12orf32	8.39686	8.8993	8.30089	7.76306	1.55164	2.19808	1.45179	1.06878	1.41661	1.51405
	C12orf57	7.12721	7.9182	7.24857	7.97762	-1.80302	-1.04205	-1.65755	-1.08776	1.73026	1.59066
	C14orf173	10.6802	11.7082	10.7186	8.04289	6.22191	12.687	6.38947	-1.02693	2.03909	1.98562
	C14orf78	7.00991	7.40862	6.85618	6.815	1.14466	1.50903	1.02896	1.11244	1.31833	1.46656
	C15orf38	8.40855	8.82288	8.34643	7.19249	2.32311	3.09595	2.22521	1.044	1.33268	1.39131
	C16orf56	8.18069	8.74109	7.87316	8.50232	-1.24974	1.17999	-1.54667	1.23759	1.47468	1.82505
	C16orf61	10.2858	10.6706	10.1771	10.2966	-1.00747	1.29596	-1.08633	1.07828	1.30564	1.40784
	C16orf79	7.2555	7.74052	7.30638	7.11387	1.10316	1.54397	1.14275	-1.03589	1.3996	1.3511
	C17orf48	7.36889	7.84146	7.41777	7.53782	-1.12422	1.23425	-1.08677	-1.03446	1.38758	1.34135
	C17orf58	9.37681	11.6194	9.40598	8.1183	2.39248	11.3223	2.44136	-1.02043	4.73245	4.6377
	C17orf62	9.63619	10.1067	9.32021	9.17405	1.37758	1.90879	1.10661	1.24486	1.38561	1.72489
	C17orf90	9.15106	9.95486	9.29915	9.17019	-1.01335	1.72269	1.0935	-1.1081	1.74569	1.57539
	C19orf28	7.1558	8.24566	7.36668	7.28248	-1.09178	1.9496	1.0601	-1.15739	2.12853	1.83908
	C19orf33	6.90605	7.35261	6.84316	6.85844	1.03355	1.40851	-1.01065	1.04455	1.36279	1.4235
	C19orf48	7.87826	8.29414	7.85499	7.55287	1.253	1.67164	1.23295	1.01626	1.33411	1.3558
	C19orf56	9.16919	9.6216	9.18248	9.40787	-1.17991	1.15969	-1.16909	-1.00925	1.36833	1.35578
	C19orf66	7.73347	8.15059	7.7044	8.12302	-1.30998	1.0193	-1.33664	1.02035	1.33526	1.36243
	C1orf35	7.72067	8.18824	7.51001	7.50655	1.16	1.60402	1.00241	1.15721	1.38278	1.60017
	C1orf54	10.5748	11.4169	10.4342	8.00118	5.95283	10.6717	5.40014	1.10235	1.79271	1.97619
	C1orf69	7.12996	7.5746	7.15681	7.20542	-1.05369	1.29162	-1.03426	-1.01879	1.36097	1.33588
	C1orf86	8.40481	9.11363	8.60639	8.27266	1.09592	1.79125	1.26026	-1.14996	1.63447	1.42133
	C1QA	8.15386	8.99471	8.52461	6.9001	2.38462	4.27111	3.08337	-1.29302	1.79111	1.38521
	C20orf11	10.0883	11.0042	9.97801	9.61862	1.38483	2.61286	1.28289	1.07947	1.88677	2.0367
	C20orf117	8.44298	9.4985	8.48806	7.72428	1.6457	3.42053	1.69793	-1.03174	2.07847	2.01452
	C20orf20	9.05048	9.56864	8.89958	8.92866	1.08811	1.5583	-1.02036	1.11026	1.43212	1.59003
	C20orf27	8.1117	8.77845	8.38241	8.12045	-1.00608	1.57789	1.19911	-1.2064	1.58749	1.31589
	C20orf7	7.68652	8.57225	7.64443	8.70602	-2.02721	-1.09715	-2.08723	1.0296	1.8477	1.9024
	C21orf81	6.84997	7.45498	6.83958	6.81278	1.02611	1.56071	1.01875	1.00723	1.52099	1.53198
	C22orf32	7.29059	7.94358	7.37844	7.89934	-1.52494	1.03114	-1.43486	-1.06278	1.57243	1.47954
	C2CD2	7.52594	8.4536	7.51712	7.44313	1.05909	2.01457	1.05263	1.00614	1.90218	1.91385
	C2orf24	8.34178	9.39332	8.58222	8.8675	-1.43965	1.43975	-1.21864	-1.18135	2.07273	1.75454
	C2orf29	9.91352	10.7093	10.1915	9.52051	1.31313	2.27968	1.59217	-1.2125	1.73607	1.43181
	C3orf19	8.65552	9.048	8.62426	8.89674	-1.182	1.11053	-1.20789	1.02191	1.31265	1.3414
	C3orf21	7.96093	8.62588	7.74012	7.98051	-1.01366	1.56414	-1.18131	1.16538	1.58551	1.84773
	C3orf31	7.86938	8.67211	7.92866	7.92867	-1.04195	1.67417	-1.00001	-1.04194	1.7444	1.67418
	C5orf15	10.2529	10.9036	10.239	10.0355	1.16267	1.82526	1.15148	1.00972	1.56989	1.58514
	C5orf39	7.91026	8.34903	7.94789	8.15402	-1.18408	1.14473	-1.15359	-1.02643	1.35545	1.32055
	C6orf106	7.74498	8.66323	7.60113	7.45082	1.22617	2.31725	1.10981	1.10484	1.88983	2.08796
	C6orf48	10.0699	10.8889	10.1057	11.1785	-2.15638	-1.22231	-2.10351	-1.02513	1.76418	1.72093
	C7orf50	10.3702	10.7985	10.2288	9.53923	1.77882	2.39369	1.61286	1.1029	1.34566	1.48413
	C8orf33	7.78407	8.49398	7.86668	7.69626	1.06276	1.73836	1.12539	-1.05893	1.6357	1.54467
	C9orf114	8.24134	8.76623	8.31063	7.72919	1.42618	2.05202	1.49634	-1.0492	1.43882	1.37135
	C9orf142	8.82865	9.78314	9.07957	9.77488	-1.92683	1.00574	-1.61924	-1.18996	1.93789	1.62853
	C9orf156	8.44916	8.85302	8.31288	8.41463	1.02422	1.35509	-1.07308	1.09907	1.32305	1.45412
	C9orf46	9.97295	10.5306	10.0877	8.3727	3.03196	4.46249	3.28291	-1.08277	1.47182	1.35931
	C9orf78	9.43522	9.90829	9.52138	10.1197	-1.60717	-1.15785	-1.514	-1.06154	1.38806	1.30759
	C9orf90	8.04876	8.63991	8.11683	7.63699	1.33031	2.00405	1.39459	-1.04832	1.50645	1.43701
	CA11	7.39374	8.04342	7.02914	6.89062	1.41728	2.22346	1.10078	1.28752	1.56882	2.0199
	CA5A	6.74764	7.3598	6.75438	6.75118	-1.00245	1.5248	1.00222	-1.00468	1.52854	1.52142
	CABC1	7.90412	8.37865	7.9223	8.93451	-2.04257	-1.47004	-2.01699	-1.01269	1.38947	1.37206
	CABIN1	7.87555	8.62831	7.72784	7.82126	1.03835	1.74963	-1.06689	1.10781	1.68501	1.86667
	CALCRL	6.96293	8.30975	6.87054	6.96859	-1.00393	2.53356	-1.07032	1.06613	2.54351	2.71172
	CAMK1D	7.99685	8.97578	8.00258	7.86637	1.09466	2.15758	1.09902	-1.00398	1.971	1.96319
	CAPN3	7.72146	8.61458	7.5324	7.81833	-1.06945	1.73658	-1.2192	1.14002	1.85719	2.11723
	CAPNS1	10.801	11.6884	11.0324	11.4642	-1.58358	1.16818	-1.34887	-1.174	1.8499	1.57572
	CARD9	10.0313	11.4671	9.94592	9.98412	1.03328	2.79534	-1.02684	1.061	2.70531	2.87035
	CARM1	10.2184	11.209	10.1781	9.19578	2.03165	4.03669	1.97567	1.02833	1.98691	2.0432
	CASZ1	7.60614	8.73135	7.35824	7.85789	-1.19065	1.83204	-1.41387	1.18748	2.18132	2.59028
	CAV1	6.77794	7.99855	6.78996	6.77785	1.00007	2.33061	1.00843	-1.00837	2.33046	2.31112
	CBLB	8.22009	9.4301	8.22111	7.64758	1.48711	3.44027	1.48816	-1.0007	2.31339	2.31176
	CBR3	7.2483	9.26299	6.87042	6.82654	1.33956	5.41309	1.03088	1.29943	4.04094	5.25092
	CCDC101	7.48386	7.93813	7.4835	7.62162	-1.1002	1.24532	-1.10047	1.00025	1.37009	1.37043
	CCDC106	8.25946	9.15009	8.48044	7.39557	1.81994	3.37413	2.12119	-1.16552	1.85398	1.59068
	CCDC12	8.89437	9.29184	8.86457	9.4191	-1.43867	-1.09222	-1.46869	1.02087	1.3172	1.34469
	CCDC130	10.4697	11.2409	10.5936	10.5346	-1.04601	1.63167	1.04178	-1.08971	1.70674	1.56623
	CCDC45	7.49142	8.10997	7.62063	8.1322	-1.55917	-1.01553	-1.42561	-1.09369	1.53533	1.40381
	CCDC46	6.945	7.96496	6.78968	6.68861	1.19449	2.42225	1.07257	1.11367	2.02785	2.25836
	CCDC90A	7.8244	10.0969	7.78287	7.70534	1.08603	5.24726	1.05521	1.02921	4.8316	4.97271
	CCL15	6.97202	9.67958	6.86207	6.86807	1.07471	7.02017	-1.00417	1.07919	6.53217	7.04945
	CCL17	6.93817	11.2607	6.8113	6.84342	1.06788	21.366	-1.02251	1.09192	20.0078	21.8469
	CCL18	6.77327	8.80249	6.80567	6.75092	1.01561	4.14557	1.03868	-1.02271	4.08185	3.9912
	CCL26	6.85114	12.0193	6.82221	6.82152	1.02074	36.7019	1.00048	1.02026	35.9561	36.6845
	CCL5	7.94333	9.19256	7.74952	7.85054	1.06643	2.53505	-1.07254	1.14379	2.37713	2.71893
	CCNA1	7.02304	8.88434	7.09671	6.9327	1.06462	3.86813	1.12039	-1.05239	3.63336	3.45248
	CCNB1IP1	7.58388	8.22968	7.73116	7.76294	-1.13215	1.38198	-1.02227	-1.10748	1.56461	1.41277
	CCNE1	7.32521	7.82925	7.11388	6.98385	1.26695	1.79677	1.09431	1.15775	1.41819	1.64191
	CCNH	8.07352	8.70431	7.92088	8.28307	-1.15632	1.33909	-1.28537	1.1116	1.54841	1.72122
	CCR7	6.91491	8.67331	6.92347	7.08748	-1.12706	3.0018	-1.12039	-1.00595	3.38322	3.36321
	CCRN4L	6.9349	7.47673	7.01498	8.48413	-2.92661	-2.01029	-2.7686	-1.05707	1.45581	1.37721
	CD24	6.95674	9.69799	7.02293	6.8675	1.06381	7.11316	1.11375	-1.04695	6.68649	6.38665
	CD274	7.12042	7.75187	6.85114	6.79746	1.25089	1.93779	1.0379	1.2052	1.54913	1.86702
	CD276	8.81222	9.40673	8.63053	6.78592	4.07358	6.15095	3.59156	1.13421	1.50996	1.71261
	CD59	7.39529	8.19022	7.17904	6.84045	1.46901	2.54872	1.26452	1.16172	1.73499	2.01557
	CD80	7.06786	7.48306	6.96858	6.88402	1.1359	1.51471	1.06037	1.07124	1.33349	1.42848
	CD86	11.1575	12.1456	11.1925	10.6591	1.41271	2.80225	1.44738	-1.02454	1.9836	1.93609
	CD99L2	10.5784	10.9968	10.2013	9.26277	2.48912	3.32662	1.9166	1.29872	1.33646	1.73569
	CDC16	10.3585	11.0454	10.4565	9.58227	1.71266	2.75712	1.83299	-1.07026	1.60984	1.50416
	CDC42BPB	8.51383	9.24177	8.52155	8.08124	1.34965	2.2354	1.35689	-1.00536	1.65627	1.64744
	CDCP1	7.4826	8.40236	7.19373	6.89041	1.50753	2.85195	1.23398	1.22168	1.89181	2.31118
	CDH1	6.85186	8.46043	6.84605	6.83177	1.01403	3.09226	1.00995	1.00404	3.04949	3.0618
	CDH2	7.10683	8.45893	7.0031	6.99853	1.07795	2.75184	1.00317	1.07455	2.55284	2.74315
	CDH23	6.98512	7.44069	6.95298	7.81599	-1.77875	-1.29711	-1.81882	1.02253	1.37132	1.40221
	CDK10	8.99655	9.68836	9.17981	9.27024	-1.2089	1.33618	-1.06469	-1.13545	1.61531	1.42262
	CDK5RAP2	8.58901	9.15317	8.45965	7.99993	1.50429	2.22413	1.37527	1.09381	1.47853	1.61722
	CDK5RAP3	10.4164	10.9057	10.333	10.5843	-1.1234	1.2495	-1.19026	1.05952	1.40369	1.48723
	CDR2L	7.114	9.78184	7.3881	6.87833	1.17746	7.48246	1.42383	-1.20924	6.35475	5.25517
	CDS2	8.21216	8.91741	8.29502	8.24385	-1.02221	1.59501	1.03611	-1.05912	1.63043	1.53943
	CECR7	7.48356	8.24018	7.76369	7.15465	1.25606	2.12215	1.52525	-1.21431	1.68953	1.39135
	CERCAM	7.01795	7.58133	6.89193	6.94499	1.05187	1.55438	-1.03746	1.09128	1.47773	1.61261
	CERK	8.69155	9.0791	8.63792	8.3931	1.22982	1.60881	1.18494	1.03788	1.30817	1.35772
	CFB	7.33348	8.8465	7.28072	6.79941	1.44801	4.13271	1.39601	1.03725	2.85407	2.96037
	CFP	7.49845	8.04898	7.56871	10.2207	-6.59877	-4.50545	-6.28514	-1.0499	1.46462	1.39501
	CHES1	9.05925	9.92741	9.03401	9.96635	-1.87527	-1.02736	-1.90837	1.01765	1.82534	1.85755
	CHFR	10.3567	11.0881	10.5812	9.95264	1.32326	2.19683	1.54601	-1.16834	1.66017	1.42097
	CHMP1A	8.67939	9.25873	8.76532	8.64053	1.0273	1.53495	1.09035	-1.06137	1.49417	1.40776
	CIAO1	8.27472	8.8059	8.40019	8.67093	-1.31605	1.09807	-1.20643	-1.09086	1.44511	1.32474
	CIB1	11.9546	12.6211	11.7431	11.5569	1.31744	2.0911	1.13776	1.15793	1.58725	1.83791
	CIRBP	9.74155	10.5186	10.0659	10.8412	-2.14302	-1.2506	-1.71153	-1.25211	1.7136	1.36857
	CKB	6.83947	7.84622	6.75885	7.02249	-1.13525	1.76998	-1.2005	1.05747	2.00938	2.12487
	CLDND2	7.00926	7.57156	6.96814	7.57185	-1.47692	-1.0002	-1.51962	1.02891	1.47663	1.51932
	CLEC16A	9.04725	9.76174	8.95709	8.56026	1.40152	2.29975	1.31662	1.06449	1.6409	1.74671
	CLEC4G	7.37033	11.5482	7.05917	7.61027	-1.18094	15.3259	-1.46521	1.24071	18.099	22.4557
	CLEC4GP1	6.8707	7.27842	6.81831	6.90634	-1.02501	1.29421	-1.06292	1.03698	1.32659	1.37565
	CLIC2	7.12212	7.76252	7.00045	6.93099	1.14166	1.77958	1.04932	1.08799	1.55877	1.69593
	CLIP2	7.90684	9.04379	7.61323	7.55612	1.2752	2.80434	1.04038	1.2257	2.19915	2.6955
	CLK1	9.98164	10.6214	10.0632	11.5231	-2.9109	-1.86827	-2.75083	-1.05819	1.55807	1.47239
	CLTB	9.83587	10.5063	9.66482	9.31063	1.43917	2.29058	1.27827	1.12587	1.5916	1.79194
	CLYBL	7.84929	8.44625	7.95927	7.22643	1.53991	2.32917	1.66191	-1.07922	1.51253	1.4015
	CMIP	10.6286	11.0911	10.6652	10.7706	-1.10344	1.24875	-1.0758	-1.02569	1.37793	1.34341
	CMTM8	7.67221	8.75076	7.31926	7.24645	1.34328	2.83689	1.05176	1.27717	2.11191	2.69727
	CNN2	9.26954	9.76799	9.24994	9.28437	-1.01033	1.39825	-1.02416	1.01368	1.4127	1.43202
	CNOT10	8.31689	8.8421	8.07176	8.01572	1.23214	1.77324	1.03961	1.1852	1.43915	1.70567
	COL9A2	7.20421	9.11641	7.06054	8.37131	-2.24561	1.67609	-2.48074	1.10471	3.76384	4.15794
	COPS7B	8.51028	8.90126	8.43329	8.32951	1.13349	1.48632	1.07458	1.05481	1.31128	1.38316
	CORO7	9.28217	9.71438	9.26756	8.98378	1.22977	1.65933	1.21738	1.01018	1.34929	1.36303
	COX10	8.68955	9.27994	8.86204	8.26921	1.33824	2.01494	1.5082	-1.127	1.50566	1.33599
	COX19	8.03101	9.127	8.21182	8.63066	-1.51535	1.41063	-1.33685	-1.13352	2.13759	1.8858
	CPSF1	8.68994	9.45758	8.78513	8.50411	1.13747	1.93653	1.21506	-1.06821	1.70249	1.59378
	CPSF4	10.0756	10.6855	9.96741	9.62752	1.36418	2.08194	1.26565	1.07784	1.52615	1.64495
	CPT1A	7.03866	7.44448	6.97533	7.6235	-1.49987	-1.13211	-1.56718	1.04488	1.32484	1.3843
	CPVL	12.448	13.0213	12.4855	12.9178	-1.38493	1.07437	-1.34934	-1.02637	1.48793	1.4497
	CRH	6.89334	8.47064	6.90113	6.85302	1.02834	3.06868	1.03391	-1.00541	2.98411	2.96804
	CRIPAK	8.26986	9.19626	8.60403	8.02949	1.1813	2.24509	1.4892	-1.26065	1.90052	1.50757
	CSNK1D	9.21913	9.68974	9.14699	9.2572	-1.02674	1.34961	-1.07939	1.05128	1.38569	1.45675
	CSNK1E	8.88961	9.72168	9.23729	8.33868	1.46503	2.6081	1.86427	-1.27252	1.78023	1.39899
	CSNK2B	11.4392	12.406	11.2364	10.7022	1.66668	3.25754	1.44812	1.15093	1.95451	2.2495
	CSRP2BP	8.05373	8.54074	8.12096	8.1457	-1.06582	1.31498	-1.01729	-1.04771	1.40154	1.33772
	CST3	13.2448	14.0065	13.3598	13.4484	-1.15159	1.47229	-1.06338	-1.08295	1.69547	1.5656
	CST7	7.14882	10.7478	6.92842	7.00016	1.10854	13.4326	-1.05098	1.16506	12.1174	14.1174
	CTGLF3	9.03618	9.97451	9.34491	9.37495	-1.26468	1.51525	-1.02104	-1.23862	1.91631	1.54713
	CTNNBIP1	7.79817	8.72425	7.79851	7.7944	1.00261	1.90507	1.00285	-1.00024	1.90011	1.89966
	CTNS	8.64165	9.45882	8.48464	7.68078	1.94649	3.4296	1.74576	1.11498	1.76194	1.96453
	CTPS	7.43728	8.4587	7.3496	7.17528	1.19914	2.43415	1.12843	1.06266	2.02991	2.15711
	CTPS2	8.39806	9.12421	8.43934	7.58213	1.76043	2.91214	1.81153	-1.02903	1.65422	1.60755
	CXXC1	10.1773	10.8251	10.1169	9.80791	1.2918	2.02403	1.23886	1.04274	1.56683	1.63379
	CXXC5	8.73942	9.2261	8.62353	8.66494	1.05298	1.47545	-1.02912	1.08364	1.40122	1.51842
	CYB5D1	7.67687	8.1342	7.72841	7.51749	1.11681	1.53338	1.15743	-1.03636	1.373	1.32482
	CYLN2	7.42197	8.2726	7.17192	7.54351	-1.08789	1.6576	-1.29377	1.18925	1.80329	2.14456
	CYP2R1	7.77479	8.72279	7.97499	7.39617	1.3001	2.50815	1.49363	-1.14886	1.9292	1.67923
	CYTH1	7.73087	8.12416	7.64733	8.10354	-1.29474	1.0144	-1.37193	1.05962	1.31339	1.39169
	D2HGDH	7.92698	8.82159	8.13434	8.2841	-1.28086	1.45145	-1.10938	-1.15457	1.85911	1.61021
	DAGLA	7.30017	7.92014	7.29216	7.02818	1.20747	1.8557	1.20078	1.00557	1.53685	1.54541
	DAPP1	10.0812	10.8369	10.161	10.4992	-1.33601	1.26376	-1.26416	-1.05684	1.6884	1.5976
	DARS	12.1263	12.7485	12.3512	10.9861	2.20408	3.39263	2.57595	-1.16872	1.53925	1.31704
	DAXX	7.5215	8.158	7.62577	7.35725	1.12058	1.742	1.20457	-1.07495	1.55454	1.44616
	DCTPP1	9.12149	9.51779	8.84573	7.89675	2.33714	3.07597	1.93051	1.21063	1.31613	1.59335
	DDIT3	7.64033	8.4438	7.8765	10.131	-5.62034	-3.22027	-4.77165	-1.17786	1.7453	1.48175
	DDX24	8.84837	10.4465	9.18489	9.36584	-1.43144	2.11508	-1.13363	-1.2627	3.0276	2.39771
	DDX42	9.35816	9.77518	9.19218	9.38707	-1.02024	1.30868	-1.14464	1.12193	1.33517	1.49796
	DEAF1	7.23797	7.88186	7.25872	7.35042	-1.08106	1.44537	-1.06563	-1.01448	1.56254	1.54023
	DENND4C	7.81634	8.62807	7.86135	7.40704	1.32805	2.33113	1.37013	-1.03169	1.75531	1.70139
	DGAT1	7.63248	8.15538	7.70812	7.88357	-1.19011	1.20732	-1.12932	-1.05383	1.43684	1.36345
	DGCR8	7.43302	7.87647	7.44818	7.3287	1.07499	1.46182	1.08635	-1.01057	1.35985	1.34563
	DGKA	7.3318	7.76579	7.14312	7.84711	-1.4293	-1.05799	-1.629	1.13972	1.35096	1.53972
	DGUOK	10.3299	11.1289	10.0987	9.95302	1.29849	2.25923	1.10622	1.17381	1.73989	2.04229
	DHPS	8.77188	9.35653	8.51571	9.12297	-1.27552	1.17574	-1.52336	1.1943	1.49968	1.79107
	DHRS11	7.21035	8.5633	7.2119	7.00488	1.15306	2.94531	1.1543	-1.00108	2.55435	2.5516
	DHRS2	6.83468	8.00313	6.95714	6.89663	-1.04387	2.15323	1.04283	-1.08858	2.24769	2.06479
	DHX30	7.98971	8.53524	8.04429	8.17363	-1.13596	1.28486	-1.0938	-1.03855	1.45955	1.40537
	DIABLO	9.8503	10.646	10.0266	9.64514	1.15281	2.00114	1.30268	-1.13	1.73588	1.53617
	DIRC2	10.0341	10.5179	9.92842	9.71447	1.24798	1.74519	1.15986	1.07597	1.39842	1.50466
	DKFZp761P0423	8.9229	10.3463	8.62172	6.96133	3.89487	10.447	3.16103	1.23215	2.68224	3.30493
	DLGAP4	7.88539	8.35279	7.69832	7.9176	-1.02257	1.35209	-1.16415	1.13845	1.38261	1.57404
	DMWD	6.86095	7.45457	6.91915	6.87463	-1.00952	1.49479	1.03134	-1.04116	1.50902	1.44936
	DNAJB2	8.45106	9.92187	8.56906	8.39174	1.04197	2.88812	1.13078	-1.08523	2.77178	2.55409
	DNAJB9	8.77017	9.72474	8.88567	9.44106	-1.59206	1.2173	-1.46956	-1.08335	1.93801	1.7889
	DNAJC15	7.88544	8.36726	7.80065	8.33591	-1.36649	1.02197	-1.4492	1.06053	1.3965	1.48103
	DNASE1L3	6.88051	11.2518	6.83577	6.92884	-1.03407	20.0145	-1.06664	1.0315	20.6963	21.3482
	DNLZ	8.11023	9.22027	8.19373	8.42164	-1.24092	1.73945	-1.17114	-1.05958	2.15851	2.03713
	DNM1	6.7968	7.25272	6.86166	6.79546	1.00093	1.37293	1.04696	-1.04598	1.37166	1.31136
	DNPEP	6.99113	7.5864	7.1886	7.18168	-1.1412	1.32383	1.00481	-1.14668	1.51075	1.3175
	DOCK1	7.83504	8.86313	7.72806	6.89189	1.92273	3.92105	1.78531	1.07697	2.03932	2.19629
	DPP9	8.34162	9.6997	8.47629	7.98042	1.28449	3.29272	1.41017	-1.09784	2.56344	2.33498
	DRAP1	10.7593	11.6427	10.476	10.8232	-1.04532	1.76485	-1.27208	1.21693	1.84483	2.24503
	DTNA	7.6462	8.42823	7.86614	7.04613	1.5158	2.60648	1.76542	-1.16468	1.71954	1.47641
	DUOX1	6.76553	10.1611	6.72972	6.81944	-1.03808	10.1376	-1.06416	1.02513	10.5236	10.788
	DUOXA1	6.87859	9.27519	6.79973	6.80758	1.05045	5.53127	-1.00546	1.05618	5.26561	5.56145
	DUSP22	10.9935	11.5409	10.9597	10.9118	1.05821	1.54656	1.03371	1.0237	1.46149	1.49612
	DYNC1H1	8.9297	9.62667	8.89341	8.68999	1.18076	1.91412	1.15143	1.02547	1.62109	1.66238
	DYNLL2	7.87361	8.44288	7.96577	9.01365	-2.20387	-1.48531	-2.06749	-1.06596	1.48377	1.39196
	DYNLRB1	9.53424	9.98459	9.39985	8.92528	1.52516	2.08394	1.3895	1.09763	1.36637	1.49977
	DYSF	7.62899	8.79841	7.84961	10.2008	-5.94541	-2.64332	-5.10232	-1.16524	2.24922	1.93026
	E4F1	8.71861	9.3745	8.82624	8.88227	-1.12012	1.40662	-1.0396	-1.07745	1.57558	1.46232
	ECH1	9.76694	10.3293	9.87173	10.1135	-1.27153	1.16137	-1.18245	-1.07534	1.47672	1.37326
	EEF2K	9.27475	9.82588	9.41696	7.42781	3.59736	5.27096	3.97002	-1.10359	1.46523	1.32769
	EGLN3	7.00324	7.48429	6.94076	6.78176	1.16592	1.62735	1.11651	1.04426	1.39576	1.45754
	EIF2AK1	10.3513	10.8695	10.2886	10.304	1.03331	1.47986	-1.01073	1.04439	1.43216	1.49574
	EIF2B4	9.65253	10.1672	9.68059	9.12141	1.44505	2.06453	1.47344	-1.01964	1.42869	1.40117
	EIF2C2	8.42677	8.86415	8.44105	8.30407	1.08877	1.47435	1.0996	-1.00994	1.35414	1.34081
	EIF3B	11.1259	12.0019	11.4513	10.8293	1.22822	2.25414	1.53896	-1.253	1.83528	1.46472
	EIF3D	11.2765	11.8822	11.453	11.2217	1.03873	1.58067	1.1739	-1.13013	1.52172	1.3465
	EIF3G	9.7122	10.9076	9.76501	10.5085	-1.73664	1.31866	-1.67421	-1.03728	2.29004	2.20772
	EIF6	8.59129	9.87653	8.90515	9.08137	-1.40453	1.73527	-1.12992	-1.24303	2.43723	1.96072
	EMD	8.93095	9.7375	9.13633	9.24023	-1.23909	1.41154	-1.07468	-1.15299	1.74902	1.51695
	EML3	9.83268	10.6272	9.72512	9.56109	1.20714	2.09378	1.12041	1.07741	1.7345	1.86877
	ENHO	6.74236	7.18672	6.79528	6.80758	-1.04624	1.30057	-1.00856	-1.03736	1.36071	1.31169
	ENTPD6	8.60318	8.99567	8.61583	8.21998	1.30423	1.71201	1.31572	-1.00881	1.31266	1.3012
	EPHX1	7.46167	8.05089	7.22686	7.3596	1.07331	1.61472	-1.09637	1.17675	1.50443	1.77034
	EPN2	6.90581	7.45531	6.86817	6.86573	1.02817	1.50481	1.0017	1.02643	1.46357	1.50226
	ERAL1	8.67626	9.10948	8.71078	8.26049	1.33401	1.80125	1.36632	-1.02422	1.35025	1.31832
	ERN1	7.71297	8.34156	7.8783	9.4643	-3.3667	-2.1776	-3.00216	-1.12142	1.54606	1.37865
	ESPNL	6.93351	9.89592	6.81092	6.74963	1.13593	8.85372	1.0434	1.08868	7.79427	8.48547
	ETFB	9.32833	10.0043	9.4215	8.41863	1.87866	3.00138	2.00399	-1.06671	1.59762	1.49771
	ETNK1	7.23801	7.90454	7.40316	8.15137	-1.88343	-1.1866	-1.67971	-1.12128	1.58725	1.41557
	ETV3	7.84432	8.44346	7.95991	8.9945	-2.21941	-1.46513	-2.04853	-1.08342	1.51482	1.39818
	ETV6	8.55697	9.26202	8.53517	8.89613	-1.26502	1.28868	-1.28428	1.01522	1.63021	1.65502
	EWSR1	10.2331	10.7225	10.2882	10.8429	-1.52608	-1.08704	-1.46881	-1.03899	1.40389	1.35121
	EXOC2	7.63765	8.17401	7.61237	7.17383	1.37919	2.00024	1.35523	1.01768	1.4503	1.47594
	FABP5	9.6805	10.5329	9.58934	7.42907	4.76155	8.59707	4.46997	1.06523	1.80552	1.9233
	FAIM2	6.97865	7.41892	6.90423	6.85919	1.08632	1.47399	1.03171	1.05293	1.35686	1.42868
	FAM100A	7.71538	8.44346	7.64938	8.45666	-1.67165	-1.00919	-1.74991	1.04681	1.65642	1.73397
	FAM109A	7.63874	8.50299	7.44337	7.32706	1.24115	2.25938	1.08396	1.14502	1.82039	2.08438
	FAM110A	8.38165	8.95944	8.38263	9.54826	-2.24483	-1.50401	-2.24331	-1.00068	1.49257	1.49155
	FAM125B	7.97462	9.9085	8.22872	7.98814	-1.00942	3.78517	1.18146	-1.19259	3.82081	3.2038
	FAM126A	7.15723	7.71237	7.11548	7.16127	-1.0028	1.4652	-1.03225	1.02936	1.46931	1.51245
	FAM38A	9.38238	10.1024	9.11141	9.10184	1.21465	2.00081	1.00665	1.20662	1.64723	1.98758
	FAM39DP	10.083	10.6452	10.0668	10.2352	-1.1112	1.32871	-1.12378	1.01132	1.47647	1.49318
	FAM43A	7.19635	7.6458	7.06459	6.96232	1.17612	1.60601	1.07346	1.09563	1.36552	1.4961
	FAM46A	10.3544	11.0641	10.5914	10.8417	-1.40183	1.16663	-1.18947	-1.17853	1.63541	1.38767
	FAM50A	10.9338	11.5687	11.1574	10.7632	1.12548	1.74774	1.31413	-1.16762	1.55289	1.32996
	FAM62B	10.3639	10.8005	10.4086	10.4063	-1.02982	1.31422	1.00155	-1.03141	1.35341	1.31219
	FBXL15	8.38781	8.84721	8.17254	7.94171	1.36235	1.87319	1.17351	1.16092	1.37497	1.59623
	FBXL6	7.37501	7.90162	7.28471	7.61452	-1.18059	1.22018	-1.25685	1.06459	1.44053	1.53358
	FBXO31	7.47773	8.35177	7.45466	7.78602	-1.23824	1.48016	-1.2582	1.01612	1.83279	1.86233
	FBXO44	6.93482	7.42446	6.96602	6.96299	-1.01971	1.37694	1.00211	-1.02186	1.40409	1.37405
	FBXO7	9.03278	9.48333	9.00556	9.01175	1.01469	1.38663	-1.0043	1.01905	1.36656	1.39259
	FCER2	7.00226	10.2523	6.9686	6.91916	1.05929	10.0783	1.03486	1.0236	9.5142	9.73878
	FCHO1	7.4629	8.4232	7.22141	7.9153	-1.36832	1.42198	-1.61764	1.18222	1.94571	2.30025
	FES	9.80793	10.3633	9.68685	9.74473	1.04478	1.53531	-1.04093	1.08755	1.46951	1.59816
	FGD2	10.7123	12.0383	10.5244	11.4707	-1.69153	1.48207	-1.92691	1.13915	2.50697	2.85583
	FGL2	11.8417	13.3991	11.941	12.4711	-1.54692	1.90266	-1.44406	-1.07123	2.94326	2.74756
	FHL2	6.80495	7.48174	6.7857	6.73559	1.04926	1.67732	1.03534	1.01344	1.59858	1.62006
	FIP1L1	8.5308	9.03446	8.41164	8.79536	-1.20127	1.18025	-1.30471	1.08611	1.4178	1.53988
	FLJ10916	7.19213	7.98986	7.08612	6.93073	1.19864	2.08367	1.11373	1.07624	1.73836	1.8709
	FLJ11795	6.88419	7.41858	6.79018	6.89624	-1.00839	1.43628	-1.07629	1.06733	1.44833	1.54585
	FLJ25006	7.40504	8.38766	7.27018	7.26231	1.10399	2.18154	1.00547	1.09799	1.97605	2.16967
	FLJ39827	7.2316	8.24781	7.28367	7.24387	-1.00854	2.00547	1.02797	-1.03675	2.02259	1.95089
	FLNB	7.63964	9.36851	7.43185	7.54169	1.07025	3.54756	-1.07911	1.15491	3.3147	3.82819
	FOXC1	6.89228	7.53978	6.99374	6.91902	-1.01871	1.53768	1.05315	-1.07286	1.56645	1.46007
	FOXD2	7.23797	7.65404	7.11066	6.95102	1.22006	1.62791	1.11701	1.09225	1.33429	1.45738
	FOXJ2	9.83659	10.3279	9.71922	9.22264	1.53045	2.15141	1.41086	1.08476	1.40574	1.52489
	FOXK1	7.93096	9.0122	8.19501	7.6668	1.20093	2.54101	1.44213	-1.20084	2.11586	1.76198
	FOXQ1	7.02216	10.7329	6.83002	6.89849	1.0895	14.2646	-1.04861	1.14246	13.0928	14.958
	FYN	7.50187	8.17938	7.42779	9.86033	-5.12822	-3.20639	-5.39844	1.05269	1.59938	1.68365
	FZD2	7.99907	9.08081	7.91603	7.3815	1.53428	3.24745	1.44846	1.05925	2.11659	2.24199
	FZD3	6.91795	7.62614	6.88719	6.83904	1.05622	1.7256	1.03394	1.02155	1.63375	1.66895
	GADD45A	7.41588	9.12215	7.34776	8.02751	-1.52799	2.1356	-1.60187	1.04835	3.26316	3.42095
	GADD45G	7.39223	8.38137	7.06383	7.12436	1.20403	2.39	-1.04285	1.25562	1.985	2.49241
	GALNTL4	6.70667	9.59981	6.79115	6.83422	-1.09244	6.80024	-1.03031	-1.06031	7.42886	7.00633
	GARS	9.40521	10.1981	9.20025	9.53836	-1.09669	1.57977	-1.2641	1.15265	1.73252	1.997
	GBP5	7.37083	8.03086	7.30305	8.77148	-2.6402	-1.6709	-2.76721	1.04811	1.58011	1.65612
	GCGR	6.81331	7.42817	6.87887	6.79587	1.01216	1.55004	1.05922	-1.04649	1.53141	1.46338
	GCOM1	6.87005	7.41886	6.91043	6.78255	1.06253	1.55435	1.09269	-1.02838	1.46287	1.4225
	GDI1	7.79804	8.17909	7.73674	8.27829	-1.39499	-1.07117	-1.45553	1.0434	1.3023	1.35882
	GDPD5	7.32659	7.92727	7.05229	7.61383	-1.22031	1.24266	-1.47584	1.20941	1.51643	1.83398
	GFOD1	7.49739	8.95147	7.42208	7.91124	-1.33224	2.05655	-1.40363	1.05359	2.73981	2.88662
	GFRA2	7.83315	11.1302	8.01408	7.51828	1.2439	12.226	1.4101	-1.13361	9.8288	8.67032
	GGT5	7.01076	7.45915	6.82568	6.81918	1.14201	1.5583	1.00451	1.13688	1.36452	1.55129
	GIT1	7.11431	7.497	6.98608	7.28237	-1.12355	1.1604	-1.22799	1.09296	1.30377	1.42496
	GLS	7.30785	8.35251	7.43993	6.94258	1.28812	2.65723	1.41162	-1.09587	2.06287	1.88241
	GLTSCR1	7.8378	8.21997	7.67599	8.18813	-1.27485	1.02232	-1.42617	1.11869	1.30331	1.458
	GLTSCR2	11.7233	12.3208	11.7614	12.16	-1.35351	1.11787	-1.31831	-1.0267	1.51306	1.4737
	GMEB2	8.11011	8.83876	7.95019	8.63516	-1.43898	1.15157	-1.60767	1.11723	1.65709	1.85134
	GOLGA3	9.19261	10.0577	9.2812	8.77095	1.33946	2.43978	1.4243	-1.06333	1.82146	1.71298
	GOLGA8A	6.82842	7.30836	6.77758	6.92444	-1.06882	1.30488	-1.10716	1.03587	1.39468	1.44472
	GOLGA8B	7.22437	10.4489	7.1255	7.50179	-1.21202	7.71191	-1.298	1.07093	9.34702	10.01
	GPD1L	8.27644	10.0922	8.616	8.3237	-1.0333	3.40695	1.2246	-1.26537	3.52039	2.7821
	GPR137	9.65073	10.3804	9.53626	8.73689	1.88405	3.12423	1.74035	1.08258	1.65825	1.79518
	GPR172A	8.32668	9.24591	8.69846	8.01737	1.23911	2.34329	1.60335	-1.29395	1.8911	1.4615
	GPT2	7.34134	8.08667	7.29153	6.99764	1.26901	2.12731	1.22594	1.03513	1.67635	1.73525
	GPX4	11.6929	12.6351	12.0189	11.38	1.2422	2.38692	1.5572	-1.25358	1.92153	1.53283
	GRIN3B	7.08885	7.81187	6.88429	6.86023	1.17171	1.93407	1.01682	1.15233	1.65064	1.90208
	GSDMD	7.70439	8.71329	7.74227	8.48593	-1.71897	1.17069	-1.67442	-1.02661	2.01238	1.96022
	GSTP1	11.7529	12.5662	11.7104	11.8938	-1.10263	1.59365	-1.13558	1.02988	1.75721	1.80972
	GSTT1	8.27333	9.85652	8.27863	7.13547	2.20054	6.59353	2.20864	-1.00368	2.99633	2.98534
	GTF2B	8.03956	8.48061	7.70008	8.68309	-1.56215	-1.15067	-1.97659	1.2653	1.3576	1.71777
	GTPBP3	8.72985	9.44792	8.74149	8.28614	1.3601	2.23733	1.37111	-1.0081	1.64498	1.63176
	HAGH	9.32288	10.2402	9.13892	8.91211	1.32939	2.51062	1.17025	1.13599	1.88855	2.14538
	HARS	8.90437	9.6889	9.01655	8.54969	1.2787	2.2026	1.3821	-1.08086	1.72253	1.59366
	HARS2	9.28665	10.2817	9.22653	8.72858	1.4723	2.93449	1.41221	1.04256	1.99312	2.07794
	HES4	6.90404	7.39227	6.86282	9.52731	-6.16145	-4.39248	-6.34003	1.02898	1.40273	1.44338
	HES6	7.23727	7.88681	7.28901	7.19942	1.02659	1.61037	1.06407	-1.03651	1.56866	1.51341
	HGS	10.656	11.4911	10.7078	10.7452	-1.06374	1.67704	-1.02627	-1.03651	1.78393	1.72109
	HINT1	12.2295	12.7613	12.1547	11.5741	1.57498	2.27707	1.49545	1.05318	1.44577	1.52266
	HLA-A	13.4341	14.1401	13.5345	13.9902	-1.47036	1.10942	-1.37149	-1.07209	1.63124	1.52156
	HLA-A29.1	7.63402	11.1555	7.54843	8.61939	-1.97982	5.80005	-2.10083	1.06112	11.4831	12.1849
	HLA-DOB	7.05082	7.43482	6.90162	7.27836	-1.17084	1.11454	-1.2984	1.10896	1.30495	1.44713
	HLA-DQB2	6.97167	7.40838	6.90982	6.90825	1.04494	1.41434	1.00109	1.0438	1.35351	1.4128
	HMG20B	10.0471	11.3996	9.89971	9.84298	1.15197	2.94156	1.04011	1.10755	2.5535	2.82813
	HMGA1	9.21546	9.63999	9.08648	9.85297	-1.55564	-1.15908	-1.70113	1.09352	1.34214	1.46765
	HNRNPUL2	8.3907	8.9294	8.43647	8.0963	1.22638	1.78151	1.26591	-1.03224	1.45266	1.4073
	HNRPUL2	9.8621	10.6973	9.77646	9.52703	1.26145	2.25057	1.18874	1.06116	1.78412	1.89324
	HOMER2	7.19745	11.489	6.92972	6.93369	1.20061	23.5117	-1.00275	1.20391	19.5832	23.5764
	HPS1	7.58671	8.60976	7.85843	7.54924	1.02631	2.08569	1.23901	-1.20724	2.03221	1.68335
	HPS5	8.72619	10.4133	8.55672	7.34442	2.60588	8.39116	2.31705	1.12465	3.22009	3.62148
	HPS6	9.57241	10.0406	9.51125	8.44318	2.18743	3.02604	2.09663	1.04331	1.38338	1.44328
	HRASLS3	7.74308	8.40284	7.68221	9.66583	-3.79145	-2.39993	-3.95484	1.04309	1.57982	1.6479
	HSH2D	6.95706	8.01851	6.87387	8.46903	-2.852	-1.36654	-3.02128	1.05936	2.08703	2.21091
	HSP90AB1	10.9705	11.6094	10.9652	10.1298	1.79093	2.78875	1.78442	1.00365	1.55715	1.56283
	HYAL3	7.19301	8.1698	7.13053	7.25693	-1.0453	1.88279	-1.09156	1.04425	1.96809	2.05519
	ICAM4	6.85497	7.4184	6.91589	7.11787	-1.19988	1.2316	-1.15028	-1.04313	1.47778	1.41668
	IDH3G	9.57078	10.1521	9.63122	9.56536	1.00376	1.50184	1.04671	-1.04279	1.49621	1.43482
	IFI27	6.8993	7.69155	6.90762	6.83921	1.04253	1.80543	1.04856	-1.00579	1.73178	1.72182
	IL10RA	9.36095	10.3024	9.72001	10.3406	-1.97195	-1.0268	-1.53748	-1.28259	1.92048	1.49735
	IL11RA	8.24566	8.82549	8.09433	8.6013	-1.27955	1.16812	-1.42106	1.1106	1.49467	1.65998
	IL1R2	7.20211	10.5425	7.16726	7.39971	-1.14678	8.83229	-1.17483	1.02445	10.1287	10.3764
	IL8RBP	7.78591	8.72073	7.94651	7.28602	1.41411	2.70328	1.58062	-1.11775	1.91164	1.71026
	IMP3	10.372	10.9084	10.4806	9.49794	1.83282	2.65823	1.97614	-1.0782	1.45035	1.34516
	IMP4	9.78736	10.6474	9.99625	9.74028	1.03317	1.87534	1.19414	-1.1558	1.81513	1.57046
	INF2	8.12782	8.6022	8.08321	7.01555	2.16186	3.00352	2.09603	1.0314	1.38932	1.43296
	INTS3	8.98557	9.85172	8.78505	8.53745	1.36426	2.48677	1.18723	1.14911	1.82279	2.09459
	IRF3	8.19332	8.63658	8.14856	7.86664	1.25412	1.7052	1.21581	1.03151	1.35968	1.40252
	IRF4	6.79528	7.27367	6.8395	6.78359	1.00814	1.40453	1.03952	-1.03113	1.39319	1.35113
	ISG20L1	7.23655	8.21349	7.29514	7.46461	-1.17126	1.68049	-1.12464	-1.04145	1.96829	1.88995
	ISYNA1	7.04663	8.23743	6.98477	7.04335	1.00228	2.28799	-1.04144	1.04381	2.28279	2.3828
	ITFG3	8.93403	9.68226	8.82395	8.54245	1.31184	2.20352	1.21546	1.07929	1.67973	1.81292
	ITGB4BP	9.44674	10.8563	9.58194	10.0277	-1.49581	1.77597	-1.36201	-1.09824	2.65653	2.41889
	ITM2C	7.34937	9.00003	7.5509	7.27689	1.05152	3.30154	1.20916	-1.14991	3.13976	2.73044
	ITPR3	7.23149	8.02789	7.10467	7.34924	-1.08504	1.60063	-1.18474	1.09188	1.73676	1.89634
	ITPRIPL1	6.92918	7.99505	6.83663	6.85778	1.05074	2.19965	-1.01477	1.06626	2.09343	2.23213
	JAG1	7.43148	8.67784	7.30656	7.02098	1.32914	3.15328	1.2189	1.09045	2.37241	2.58699
	KATNA1	8.73416	9.27546	8.84607	8.69846	1.02506	1.49175	1.10774	-1.08066	1.45528	1.34666
	KBTBD8	7.48308	8.03525	7.44985	8.21943	-1.66596	-1.13617	-1.70478	1.0233	1.46629	1.50046
	KCTD13	7.70555	8.08895	7.61542	7.79085	-1.06091	1.22952	-1.1293	1.06446	1.30441	1.3885
	KCTD5	9.72918	10.3837	9.90145	9.2401	1.40355	2.2093	1.58156	-1.12683	1.57408	1.39691
	KDM5B	8.29798	8.70244	8.13516	8.35842	-1.04278	1.26929	-1.16737	1.11948	1.3236	1.48173
	KIAA0182	8.58262	9.6189	8.37866	8.6176	-1.02454	2.0018	-1.18013	1.15186	2.05093	2.36238
	KIAA0195	8.32212	9.0173	8.3988	8.16963	1.11148	1.79959	1.17216	-1.05459	1.61909	1.53528
	KIAA0226	7.21683	7.70842	7.27991	7.16235	1.03848	1.4601	1.0849	-1.04469	1.40599	1.34584
	KIAA0355	8.12554	9.12057	8.22656	7.71479	1.32938	2.64961	1.4258	-1.07253	1.99312	1.85833
	KIAA0368	8.09393	8.61828	8.08385	8.26445	-1.12547	1.27795	-1.13336	1.00701	1.4383	1.44838
	KIAA0562	7.56073	8.00776	7.6173	7.3654	1.14498	1.56088	1.19077	-1.03999	1.36323	1.31081
	KIAA0664	7.60795	8.21212	7.76369	7.41749	1.14112	1.73463	1.27121	-1.114	1.52011	1.36456
	KIAA1545	7.71828	8.63119	7.68505	7.92737	-1.15596	1.62881	-1.1829	1.0233	1.88284	1.92671
	KIF1B	9.05128	9.72007	9.04843	8.11038	1.91972	3.05185	1.91593	1.00198	1.58974	1.59289
	KIF2A	7.9476	8.44624	7.90548	7.84465	1.07396	1.51739	1.04307	1.02962	1.41289	1.45474
	KIFC2	7.27833	8.34572	7.29678	7.43015	-1.11097	1.88632	-1.09686	-1.01287	2.09564	2.06902
	KLF11	9.82214	10.8265	9.91504	11.2183	-2.63191	-1.31198	-2.46778	-1.06651	2.00606	1.88096
	KLHL3	7.20763	8.40507	7.00039	6.98027	1.17069	2.68476	1.01404	1.15447	2.29332	2.64758
	KLHL35	7.01827	7.54309	7.04867	6.96673	1.03637	1.49108	1.05843	-1.02129	1.43875	1.40876
	KLHL8	8.90282	9.44651	9.03145	9.24269	-1.26564	1.15174	-1.15768	-1.09325	1.45769	1.33335
	KRT17	6.83438	9.5675	6.85608	6.83626	-1.0013	6.64027	1.01383	-1.01516	6.64893	6.54967
	KRTCAP2	10.4881	11.3434	10.8603	10.1437	1.26967	2.297	1.64333	-1.2943	1.80914	1.39777
	KTELC1	8.88813	9.76441	9.05136	9.70648	-1.76339	1.04097	-1.57474	-1.11979	1.83563	1.63926
	L3MBTL2	8.79701	9.78639	8.99606	8.35761	1.35604	2.6922	1.55666	-1.14794	1.98533	1.72947
	LAD1	6.87667	7.39232	6.83435	6.83661	1.02816	1.46989	-1.00157	1.02977	1.42964	1.4722
	LAMP3	6.99842	10.6143	6.79794	6.76774	1.17339	14.3852	1.02116	1.14908	12.2595	14.0872
	LARP1B	7.43167	8.06318	7.46562	7.82447	-1.31294	1.17993	-1.2824	-1.02381	1.54918	1.51315
	LARP4B	8.88651	9.53599	8.88561	8.73508	1.11067	1.7422	1.10998	1.00062	1.56861	1.56958
	LCMT1	8.94354	9.38261	8.86723	8.52569	1.33594	1.81117	1.26711	1.05432	1.35573	1.42937
	LDHD	7.39003	7.77992	7.3582	7.14663	1.18378	1.5511	1.15794	1.02231	1.31029	1.33953
	LEPREL1	7.10036	8.61426	6.94984	6.83468	1.2022	3.43325	1.0831	1.10997	2.85581	3.16985
	LMF2	8.51543	9.03829	8.5194	8.51962	-1.00291	1.43263	-1.00016	-1.00276	1.4368	1.43285
	LOC100132288	7.23872	7.71806	7.31408	7.12823	1.07959	1.50506	1.13749	-1.05363	1.39411	1.32315
	LOC147645	7.03252	7.58963	6.9947	6.94692	1.06113	1.56126	1.03367	1.02657	1.47132	1.51041
	LOC152195	7.13625	7.90658	7.09983	7.36575	-1.17243	1.45482	-1.2024	1.02556	1.70567	1.74927
	LOC153328	6.77524	7.78108	6.84077	6.81616	-1.02877	1.95197	1.01721	-1.04647	2.00812	1.91895
	LOC153561	8.04593	8.50657	8.05251	8.81901	-1.70892	-1.24181	-1.70114	-1.00457	1.37615	1.36989
	LOC201175	7.17556	7.73948	7.29726	7.59866	-1.34081	1.10253	-1.23234	-1.08802	1.47829	1.3587
	LOC255783	8.42133	9.07401	8.26809	8.28407	1.09982	1.729	-1.01113	1.11206	1.57208	1.74825
	LOC284023	7.37673	7.97659	7.46855	7.33734	1.02767	1.55751	1.09521	-1.06572	1.51557	1.42211
	LOC285074	7.84899	9.17935	7.79298	9.75169	-3.73913	-1.48694	-3.88714	1.03958	2.51466	2.61419
	LOC286208	7.2447	8.06759	7.3144	7.53501	-1.22291	1.44651	-1.16523	-1.0495	1.76894	1.68552
	LOC374395	10.7455	11.2935	10.8768	10.4109	1.26096	1.8437	1.38114	-1.09531	1.46214	1.33491
	LOC388564	7.04111	7.61186	6.9401	6.97945	1.04367	1.55015	-1.02765	1.07252	1.4853	1.59301
	LOC400304	6.86854	7.70091	6.88868	6.85261	1.0111	1.80037	1.02531	-1.01405	1.7806	1.75593
	LOC401317	6.89629	7.55031	6.90772	6.9126	-1.01137	1.55586	-1.00338	-1.00796	1.57355	1.56112
	LOC440341	8.21945	8.96272	8.07613	8.36424	-1.10557	1.51412	-1.22104	1.10444	1.67397	1.84879
	LOC642255	7.19119	7.61357	7.19508	7.90142	-1.63607	-1.22082	-1.63166	-1.0027	1.34014	1.33653
	LOC642989	7.49204	7.9631	7.39428	8.14247	-1.56964	-1.13239	-1.67969	1.07011	1.38613	1.48331
	LOC643031	11.5011	12.395	11.4301	13.2228	-3.29829	-1.77496	-3.46461	1.05043	1.85823	1.95194
	LOC643433	11.1468	11.9555	11.5242	11.7586	-1.52823	1.14625	-1.17641	-1.29906	1.75173	1.34846
	LOC643624	7.33568	7.88861	7.4026	7.26507	1.05016	1.54065	1.10001	-1.04747	1.46706	1.40057
	LOC645138	8.86685	9.25927	8.7938	10.327	-2.75131	-2.09609	-2.89422	1.05194	1.31259	1.38077
	LOC649548	11.1443	11.542	11.1221	12.1818	-2.05256	-1.55808	-2.0845	1.01556	1.31737	1.33787
	LOC650369	9.77088	10.8344	9.58927	10.0853	-1.24348	1.68075	-1.41029	1.13415	2.08997	2.37033
	LOC653583	7.16348	7.72832	7.05686	7.06169	1.0731	1.58735	-1.00336	1.0767	1.47922	1.59268
	LOC654000	7.29785	8.07324	7.54857	7.25064	1.03327	1.76859	1.22938	-1.1898	1.71165	1.4386
	LOC654126	7.14818	7.7859	7.24734	8.06618	-1.8895	-1.21444	-1.76399	-1.07115	1.55587	1.45252
	LOC727762	7.68829	8.14939	7.75588	8.39433	-1.63132	-1.18505	-1.55665	-1.04797	1.37659	1.31358
	LOC728006	8.73886	9.4232	8.77468	7.44933	2.44449	3.92822	2.50594	-1.02514	1.60697	1.56756
	LOC728492	7.4288	8.13675	7.74363	7.3448	1.05995	1.73142	1.31844	-1.24387	1.63349	1.31323
	LOC728734	8.39822	8.83776	8.35299	8.91442	-1.43019	-1.05457	-1.47574	1.03185	1.35618	1.39937
	LOC728888	10.18	10.9416	10.2622	10.331	-1.11031	1.52694	-1.04887	-1.05858	1.69538	1.60157
	LOC729843	9.16679	9.58387	9.05314	9.3986	-1.17431	1.13702	-1.27056	1.08196	1.33522	1.44466
	LOC730092	7.15994	7.98087	7.34181	7.21218	-1.03687	1.70373	1.09402	-1.13436	1.76655	1.55731
	LOC730316	10.018	10.7911	10.248	10.3747	-1.28056	1.33458	-1.09181	-1.17287	1.709	1.45711
	LOC730432	9.03869	9.77272	9.01796	9.71503	-1.59809	1.0408	-1.62122	1.01447	1.66329	1.68736
	LOC731049	9.1385	9.53976	8.81555	8.46628	1.59353	2.1045	1.27392	1.25089	1.32066	1.65199
	LOC731878	9.20725	9.63458	9.25572	9.89417	-1.60984	-1.19714	-1.55665	-1.03417	1.34474	1.30031
	LOC732075	7.08789	7.75135	7.08519	6.99834	1.06404	1.68531	1.06205	1.00187	1.58387	1.58684
	LOC92017	7.83991	8.51078	8.08027	7.83029	1.00669	1.60268	1.18919	-1.18129	1.59203	1.34771
	LOR	6.81645	8.25902	6.84076	6.77203	1.03126	2.80303	1.04879	-1.017	2.71806	2.67263
	LPCAT4	7.03202	7.50009	6.92936	7.01092	1.01474	1.40364	-1.05816	1.07375	1.38325	1.48527
	LPP	9.72839	11.1107	9.81732	9.27414	1.37007	3.57166	1.45718	-1.06358	2.60692	2.45108
	LRBA	8.00899	8.53241	8.08404	7.55305	1.37168	1.97159	1.44492	-1.05339	1.43736	1.3645
	LRFN3	6.92292	7.39747	6.74429	6.78087	1.10347	1.53325	-1.02568	1.1318	1.38949	1.57263
	LRFN4	7.2509	7.98978	7.21986	7.03384	1.16237	1.93985	1.13762	1.02175	1.66888	1.70518
	LRP5	6.86803	7.26517	6.84608	6.82708	1.02879	1.35481	1.01326	1.01533	1.3169	1.33709
	LRP5L	8.09717	8.94758	8.28503	8.9738	-1.83607	-1.01834	-1.6119	-1.13907	1.80301	1.58287
	LRRC37B	8.07452	9.19084	8.06612	8.43868	-1.28714	1.68431	-1.29465	1.00584	2.16793	2.18059
	LRRK1	6.92352	7.35377	6.93496	7.08554	-1.11885	1.20433	-1.11002	-1.00796	1.34747	1.33683
	LTV1	7.58463	8.24293	7.57659	8.03104	-1.36265	1.1582	-1.37026	1.00559	1.57822	1.58704
	LUC7L	7.93941	8.40149	7.99662	7.95705	-1.0123	1.36079	1.02781	-1.04045	1.37753	1.32398
	LUZP1	8.82235	9.88296	8.83779	8.55756	1.20146	2.50602	1.21439	-1.01076	2.08581	2.0636
	LYPD3	6.86342	7.48513	6.89463	6.85232	1.00773	1.55059	1.02976	-1.02187	1.5387	1.50577
	LYSMD4	7.89549	8.39277	7.95736	7.43004	1.38075	1.94899	1.44125	-1.04382	1.41154	1.35229
	LZTR1	8.85916	9.43473	8.49383	8.53346	1.25327	1.86771	-1.02785	1.28817	1.49027	1.91972
	MADD	7.43895	7.87888	7.49441	7.74073	-1.23266	1.1005	-1.18617	-1.03919	1.35654	1.30538
	Magmas	8.07035	8.53484	8.01421	8.05466	1.01093	1.39491	-1.02843	1.03968	1.37983	1.43458
	MAN1B1	8.79772	9.19431	8.74068	8.24241	1.46948	1.93442	1.41252	1.04033	1.31639	1.36948
	MAN1C1	7.96714	9.79483	7.82133	7.72033	1.18658	4.21199	1.07251	1.10636	3.54968	3.92721
	MAN2A2	7.25687	7.75355	7.20538	8.15792	-1.86743	-1.32351	-1.93528	1.03633	1.41097	1.46223
	MAP1A	7.17693	8.59593	7.04986	7.11758	1.04199	2.7863	-1.04806	1.09207	2.67401	2.9202
	MAP1LC3A	8.18408	8.97474	7.99811	7.82014	1.28694	2.22623	1.13129	1.13758	1.72987	1.96786
	MAP3K4	8.72216	11.1157	8.6808	8.50258	1.16439	6.11836	1.13149	1.02909	5.25454	5.40737
	MAP4K1	7.46598	9.5763	7.84389	8.53722	-2.10125	2.05491	-1.61702	-1.29946	4.31788	3.32283
	MAPK8IP3	9.05477	9.69686	8.77861	10.1045	-2.0702	-1.32655	-2.50695	1.21097	1.56059	1.88982
	MAPK9	9.05494	9.46986	8.91678	8.76169	1.22539	1.63372	1.11349	1.1005	1.33322	1.46721
	MARS	7.49721	7.90465	7.45	7.76195	-1.20142	1.10397	-1.24138	1.03326	1.32633	1.37044
	MAT2A	11.4583	12.7018	11.326	9.36272	4.27393	10.1194	3.8994	1.09605	2.3677	2.59511
	MAT2B	10.1359	10.9777	9.93174	10.5783	-1.35888	1.31895	-1.56541	1.15199	1.79229	2.06469
	MATN2	6.94618	8.7359	6.84396	6.89372	1.03703	3.58553	-1.03509	1.07342	3.45749	3.71135
	MBP	10.9501	11.6822	11.019	10.3182	1.54966	2.57398	1.62548	-1.04893	1.661	1.58352
	MC1R	7.03709	7.72653	6.97738	6.8719	1.12131	1.80829	1.07585	1.04226	1.61266	1.6808
	MCCC1	8.78027	9.19209	8.60718	8.52786	1.1912	1.58473	1.05652	1.12748	1.33036	1.49995
	MCM3AP	8.53209	8.99008	8.45979	8.24877	1.21699	1.67169	1.15751	1.05139	1.37363	1.44422
	MCOLN2	7.19978	8.74849	7.15764	7.01728	1.13485	3.32008	1.10218	1.02964	2.92557	3.01227
	MED25	7.93685	8.50712	7.69363	7.61681	1.24836	1.85357	1.05469	1.18363	1.4848	1.75746
	MED6	10.097	10.4931	10.0886	9.70849	1.30907	1.72257	1.30145	1.00586	1.31587	1.32358
	MEPCE	8.08018	8.62977	8.16924	8.271	-1.14141	1.28233	-1.07308	-1.06367	1.46366	1.37605
	MFSD10	10.6297	11.1514	10.6191	10.6646	-1.02446	1.40134	-1.03206	1.00742	1.43562	1.44627
	MFSD11	7.46736	8.02796	7.42789	7.42671	1.02857	1.51702	1.00081	1.02774	1.47488	1.51579
	MFSD3	8.52188	9.51241	8.56299	7.77291	1.68059	3.33918	1.72916	-1.0289	1.98691	1.9311
	MGC16121	7.28317	8.2072	7.2448	6.85048	1.34975	2.56102	1.31432	1.02695	1.89741	1.94855
	MGC26718	6.80361	7.58657	6.86655	6.7215	1.05856	1.82143	1.10576	-1.04459	1.72066	1.64721
	MGC39900	7.06013	7.71965	7.04812	6.84513	1.1607	1.8334	1.15108	1.00836	1.57956	1.59277
	MGC52000	8.03544	8.47946	7.79919	8.62887	-1.50883	-1.10912	-1.77728	1.17792	1.36039	1.60243
	MGRN1	7.76589	8.74691	7.68716	8.53167	-1.70029	1.1609	-1.79566	1.05609	1.97387	2.08458
	MGST1	9.30263	9.9652	9.07747	9.37434	-1.05096	1.50614	-1.22848	1.16891	1.5829	1.85026
	MICAL1	8.2258	9.8194	8.086	8.62699	-1.32059	2.28534	-1.45496	1.10175	3.018	3.32509
	MID2	6.86941	7.42062	6.84725	6.84022	1.02045	1.49527	1.00489	1.01548	1.46531	1.48799
	MKKS	8.61582	9.13391	8.75338	7.72493	1.85431	2.65549	2.03983	-1.10005	1.43206	1.30182
	MMP12	7.05453	12.3236	6.84121	6.78738	1.20343	46.4039	1.03802	1.15935	38.5598	44.7043
	MMP25	7.66631	8.59659	7.49054	7.67422	-1.00549	1.89523	-1.13578	1.12957	1.90564	2.15256
	MNT	8.54074	8.93472	8.41666	9.40651	-1.82231	-1.38683	-1.98599	1.08982	1.31401	1.43203
	MOCOS	7.20941	10.2674	6.86072	6.90043	1.23883	10.3173	-1.0279	1.2734	8.32827	10.6052
	MOSPD3	7.7866	8.41209	7.65267	7.41376	1.2949	1.99769	1.1801	1.09728	1.54274	1.69281
	MPO	7.62638	8.02097	7.48745	7.53697	1.06393	1.39862	-1.03492	1.10109	1.31457	1.44746
	MRPL14	9.22746	9.95301	9.34356	9.03316	1.14417	1.89192	1.24005	-1.0838	1.65354	1.52568
	MRPL41	8.34776	8.96088	8.17102	8.1325	1.16091	1.77568	1.02706	1.13033	1.52956	1.7289
	MRPL55	8.34018	9.24814	8.24827	8.36273	-1.01575	1.84728	-1.08257	1.06579	1.87638	1.99982
	MRPS2	7.78233	8.18741	7.75591	7.55642	1.16952	1.54863	1.14829	1.01849	1.32416	1.34864
	MRPS9	8.62571	9.30969	8.77682	8.21063	1.33337	2.14214	1.4806	-1.11042	1.60656	1.4468
	MSLN	6.85832	7.79265	6.84646	8.01026	-2.22212	-1.1628	-2.24047	1.00825	1.91101	1.92679
	MST4	7.73396	8.56513	7.76537	9.23521	-2.83088	-1.59116	-2.76992	-1.02201	1.77913	1.74082
	MTCH1	12.3122	12.8551	12.1818	12.2771	1.02467	1.49278	-1.06826	1.09462	1.45684	1.59468
	MTHFD1L	7.81638	8.63793	7.49535	7.06193	1.68699	2.98142	1.35043	1.24922	1.7673	2.20776
	MUC1	7.02748	7.48051	6.85312	6.90614	1.08775	1.48903	-1.03743	1.12847	1.36891	1.54477
	MYL12A	13.4255	13.8814	13.4391	13.3817	1.03082	1.41393	1.04055	-1.00943	1.37165	1.35883
	MYO18A	7.36399	8.38798	7.38357	7.28044	1.05963	2.15478	1.0741	-1.01366	2.03353	2.00612
	MYO1D	7.18284	7.62775	6.89785	6.80688	1.2977	1.76647	1.06509	1.2184	1.36123	1.65852
	MYO9A	8.09092	8.68885	8.28213	7.58676	1.4183	2.14666	1.6193	-1.14172	1.51354	1.32567
	MYOM1	7.36463	8.36829	7.2455	7.09247	1.20761	2.42136	1.11191	1.08607	2.00508	2.17767
	MYOM2	7.10581	7.92529	7.15371	6.96216	1.1047	1.94954	1.14199	-1.03376	1.76477	1.70714
	MZF1	8.48862	8.95664	8.39482	8.13123	1.2811	1.77203	1.20047	1.06717	1.38321	1.47612
	NAE1	8.39149	8.9461	8.27228	7.93609	1.37116	2.01392	1.26242	1.08613	1.46877	1.59528
	NAGPA	9.78105	11.4827	9.78438	9.26613	1.42891	4.64771	1.43221	-1.00231	3.25262	3.24512
	NAP1L4	9.20492	9.60449	9.12748	9.1015	1.07432	1.41715	1.01817	1.05515	1.31911	1.39186
	NAPRT1	9.42264	10.1482	9.7523	9.97236	-1.46381	1.12964	-1.16478	-1.25672	1.65357	1.31578
	NAT6	7.24012	7.74129	7.17034	7.28071	-1.02854	1.3761	-1.0795	1.04955	1.41537	1.4855
	NAT8B	7.43906	7.91193	7.13208	6.86173	1.49208	2.07081	1.2061	1.23711	1.38787	1.71695
	NCCRP1	6.84429	7.49423	6.9331	6.91693	-1.05164	1.49205	1.01127	-1.06349	1.5691	1.47543
	NCKIPSD	7.28139	7.78689	7.24481	7.02966	1.19063	1.69024	1.16083	1.02568	1.41961	1.45607
	NCOA1	8.86705	9.33695	8.66717	9.88249	-2.02151	-1.45957	-2.32192	1.14861	1.38501	1.59083
	NCOR2	10.8726	11.5789	10.7053	10.8151	1.04065	1.69793	-1.07911	1.12297	1.6316	1.83224
	NDEL1	10.1271	11.0599	9.84461	11.2391	-2.16144	-1.13228	-2.62894	1.21629	1.90893	2.32182
	NDFIP2	7.071	7.48573	7.05435	6.84648	1.16839	1.55753	1.15499	1.01161	1.33306	1.34853
	NEK3	7.02889	7.53002	7.0838	7.53454	-1.41976	-1.00314	-1.36674	-1.03879	1.41532	1.36246
	NELF	7.13685	7.60015	7.10102	7.56953	-1.34974	1.02146	-1.38368	1.02514	1.3787	1.41336
	NET1	7.19966	9.45168	7.14416	7.39351	-1.14381	4.16458	-1.18867	1.03922	4.7635	4.95032
	NETO2	7.73398	8.22284	7.7291	7.59846	1.09849	1.54155	1.09478	1.00338	1.40334	1.40809
	NFIL3	7.32315	8.42676	7.28027	9.52408	-4.59778	-2.13957	-4.73646	1.03016	2.14893	2.21375
	NFKB2	7.18117	7.64787	7.07596	7.67354	-1.40676	-1.01795	-1.51318	1.07565	1.38195	1.4865
	NFX1	7.18347	7.79897	7.32385	7.38783	-1.15218	1.32973	-1.04535	-1.1022	1.53209	1.39003
	NGRN	10.0884	10.7616	10.2876	9.395	1.61705	2.5786	1.85657	-1.14812	1.59463	1.3889
	NIPA1	6.97618	7.59023	7.16844	6.91836	1.04089	1.59314	1.18927	-1.14256	1.53056	1.33959
	NME3	8.98387	9.72002	9.27739	9.0179	-1.02387	1.6269	1.19706	-1.22563	1.66573	1.35908
	NMNAT3	7.30137	9.12779	7.24276	7.13531	1.12199	3.97919	1.07732	1.04146	3.54655	3.6936
	NOL12	7.18883	7.61453	7.14998	7.14711	1.02934	1.38263	1.00199	1.02729	1.34322	1.37988
	NOP14	7.46486	7.95722	7.53607	7.45227	1.00876	1.41907	1.0598	-1.0506	1.40674	1.33899
	NOP2	9.05537	9.91043	9.22614	9.53618	-1.39552	1.29617	-1.23974	-1.12566	1.80883	1.60691
	NOXA1	7.45521	7.89922	7.51916	7.32324	1.09579	1.49069	1.14546	-1.04533	1.36038	1.3014
	NRBP2	8.79552	9.51443	8.61414	7.91211	1.84472	3.0363	1.62679	1.13397	1.64594	1.86644
	NRSN2	6.98614	7.41105	6.83371	6.83275	1.11218	1.49309	1.00067	1.11144	1.34249	1.49209
	NSMCE4A	8.72324	9.28933	8.85241	9.44318	-1.64711	-1.11254	-1.50605	-1.09366	1.4805	1.35371
	NT5C	8.50284	9.31062	8.743	8.71467	-1.15815	1.51147	1.01983	-1.18112	1.75052	1.48208
	NTHL1	7.26024	7.8694	7.31319	7.19359	1.04728	1.59749	1.08643	-1.03739	1.52537	1.4704
	NUB1	9.60579	11.0128	9.37324	9.32212	1.21729	3.22816	1.03607	1.17491	2.65192	3.11577
	NUDT16	7.91273	8.96838	7.83137	7.85464	1.04109	2.16406	-1.01626	1.05801	2.07865	2.19924
	NUP107	8.02765	8.44577	7.80462	7.8458	1.13434	1.51568	-1.02896	1.16718	1.33618	1.55957
	NUP93	9.30376	10.0675	9.35097	9.47275	-1.12428	1.51026	-1.08808	-1.03327	1.69794	1.64328
	OPTN	7.19011	7.7984	7.32888	6.97804	1.15835	1.76585	1.27531	-1.10097	1.52445	1.38465
	ORAI1	7.89905	8.32029	7.8071	8.05702	-1.11571	1.2002	-1.18914	1.06581	1.33907	1.4272
	ORAOV1	7.6835	8.1636	7.76153	7.69807	-1.01015	1.38082	1.04497	-1.05557	1.39484	1.3214
	P4HA2	8.20669	9.22294	8.51107	6.80434	2.64332	5.34652	3.2642	-1.23489	2.02266	1.63793
	P76	8.32644	8.98473	8.57124	7.68674	1.558	2.45887	1.84612	-1.18493	1.57822	1.33191
	PACS1	7.89153	8.57906	7.65618	8.63869	-1.67848	-1.0422	-1.9759	1.1772	1.61052	1.8959
	PANK2	10.0622	10.5644	9.69729	9.85039	1.15812	1.64042	-1.11195	1.28777	1.41645	1.82406
	PANX2	7.01346	7.6025	6.88149	7.28871	-1.2102	1.24297	-1.32613	1.09579	1.50424	1.64833
	PAOX	7.8714	8.47325	7.88773	7.46447	1.32586	2.01221	1.34096	-1.01139	1.51766	1.50058
	PAQR4	9.10122	9.55891	9.1802	8.00233	2.14189	2.94156	2.26242	-1.05627	1.37335	1.30018
	PARP3	8.2209	8.65684	8.0013	7.88101	1.26566	1.71217	1.08695	1.16441	1.35279	1.57521
	PATL1	9.63686	10.1949	9.79347	10.1167	-1.39455	1.05574	-1.2511	-1.11466	1.47229	1.32084
	PCOLCE	6.94498	7.35112	6.92713	6.96488	-1.01389	1.30698	-1.02652	1.01245	1.32513	1.34164
	PCSK5	7.5087	7.99693	7.17646	8.04772	-1.45299	-1.03584	-1.82927	1.25897	1.40272	1.76598
	PDXK	10.8108	12.3937	10.9059	8.38918	5.35778	16.0497	5.72262	-1.0681	2.99559	2.80461
	PELP1	7.50449	9.18033	7.38801	7.42097	1.0596	3.38549	-1.02311	1.08409	3.19507	3.46373
	PEMT	8.40214	9.51977	8.27487	8.32462	1.05521	2.28969	-1.03509	1.09223	2.1699	2.37002
	PFKL	8.93386	9.57741	9.03514	8.39233	1.45551	2.27375	1.56136	-1.07273	1.56217	1.45626
	PFKP	8.88338	11.1158	8.7391	7.57044	2.48449	11.6748	2.24804	1.10518	4.69908	5.19333
	PHF15	7.5981	8.20648	7.54099	7.62569	-1.0193	1.49568	-1.06047	1.04038	1.52454	1.58611
	PHF17	7.40252	8.34798	7.40351	7.80269	-1.31966	1.45931	-1.31876	-1.00068	1.9258	1.92449
	PHGDH	7.35536	7.81375	7.02339	6.98476	1.29289	1.77645	1.02714	1.25873	1.37401	1.7295
	PICK1	7.6567	8.05685	7.61601	7.80915	-1.11145	1.18731	-1.14325	1.02861	1.31964	1.3574
	PIGZ	7.08957	7.48782	7.04655	6.96561	1.08973	1.43616	1.05771	1.03027	1.31791	1.3578
	PIP3-E	6.93635	7.94335	7.05118	7.40361	-1.38248	1.45371	-1.27671	-1.08284	2.00972	1.85597
	PIP5K1C	9.35967	10.3022	9.1821	8.88471	1.38989	2.67116	1.22892	1.13098	1.92186	2.17358
	PITRM1	8.21298	8.94524	8.12462	8.0426	1.12535	1.86949	1.0585	1.06316	1.66125	1.76617
	PKD1	7.2309	7.6164	7.19862	7.29078	-1.04238	1.2532	-1.06597	1.02263	1.30631	1.33587
	PKD2	7.66127	8.21619	7.56853	7.37765	1.21725	1.78824	1.14146	1.0664	1.46908	1.56662
	PLCB2	9.05142	9.44797	8.92109	9.67624	-1.54202	-1.17143	-1.68781	1.09454	1.31636	1.44081
	PLDN	9.09499	9.76157	9.0273	9.05975	1.02473	1.62656	-1.02274	1.04804	1.5873	1.66355
	PLEKHF1	6.99114	7.46881	6.98932	7.02508	-1.02381	1.36011	-1.0251	1.00126	1.3925	1.39425
	PLSCR3	10.4987	11.4916	10.2545	10.5524	-1.03787	1.91757	-1.22936	1.18451	1.99018	2.35738
	PLXNA3	7.33631	8.11378	7.28402	6.87476	1.37702	2.36039	1.32801	1.03691	1.71413	1.77739
	PMEPA1	7.06853	7.8524	6.9911	6.78306	1.21881	2.09846	1.15512	1.05514	1.72173	1.81666
	PMM1	8.01231	8.54854	8.1618	8.28955	-1.21188	1.19665	-1.09259	-1.10918	1.45019	1.30744
	PMPCA	8.22672	8.92136	8.24605	8.16132	1.04638	1.69353	1.06049	-1.01348	1.61847	1.59694
	PNCK	7.07298	7.5997	7.04909	6.91804	1.11338	1.60399	1.09509	1.0167	1.44065	1.46471
	PNN	8.70528	9.63945	8.96999	10.2509	-2.91931	-1.5278	-2.42993	-1.2014	1.9108	1.59048
	PNPLA7	8.16109	9.43893	7.81461	7.1802	1.97367	4.78569	1.5523	1.27146	2.42476	3.08298
	POLD1	7.73303	8.4118	7.47154	7.03953	1.6172	2.58876	1.34911	1.19872	1.60077	1.91887
	POLDIP3	8.71308	9.16081	8.65599	8.87406	-1.11805	1.21989	-1.16318	1.04037	1.3639	1.41895
	POLE4	10.9522	11.4968	10.6408	11.0784	-1.09147	1.33641	-1.35444	1.24093	1.45865	1.81008
	POLR1E	7.33261	7.88357	7.49486	7.70502	-1.29451	1.13175	-1.15681	-1.11904	1.46507	1.30922
	POLR2A	9.95707	10.5547	9.6871	10.0723	-1.08316	1.39703	-1.30605	1.20578	1.51321	1.82459
	POLR3C	9.22807	9.86546	9.35172	8.99763	1.17319	1.82491	1.27818	-1.08949	1.55552	1.42775
	POLRMT	8.00674	8.61636	8.1353	7.91689	1.06426	1.62391	1.16345	-1.09321	1.52586	1.39577
	POLS	7.78904	8.39985	7.92149	8.2725	-1.3981	1.09228	-1.27546	-1.09615	1.52712	1.39316
	POMT1	7.65079	8.07572	7.5596	7.24904	1.32111	1.7736	1.24019	1.06524	1.34251	1.4301
	PON2	8.98424	10.5734	9.29191	8.4909	1.4077	4.23529	1.74232	-1.23771	3.00866	2.43083
	PPAP2A	6.85755	8.04245	6.92066	6.89784	-1.02832	2.21086	1.01595	-1.04472	2.27347	2.17615
	PPAP2B	7.86445	8.50602	8.07111	6.88697	1.96902	3.07174	2.27228	-1.15401	1.56003	1.35183
	PPARGC1B	7.27472	7.84011	7.36248	7.46983	-1.14482	1.2926	-1.07725	-1.06272	1.47979	1.39245
	PPDPF	7.44501	7.83973	7.18753	7.86823	-1.34092	-1.01995	-1.60293	1.19539	1.31469	1.57157
	PPFIBP2	9.20039	10.1931	9.37505	8.69988	1.41472	2.81523	1.59679	-1.1287	1.98996	1.76306
	PPIC	7.18315	7.85337	6.90116	6.85278	1.25733	2.00082	1.0341	1.21587	1.59132	1.93484
	PPM1F	9.7872	11.2021	9.92718	10.8326	-2.06394	1.29191	-1.87308	-1.10189	2.66643	2.41986
	PPM1G	10.2614	10.9696	10.4312	10.3364	-1.05336	1.55106	1.06793	-1.12491	1.63382	1.4524
	PPP1R13B	7.06885	7.45817	7.01144	6.95436	1.08259	1.41796	1.04036	1.04059	1.30978	1.36294
	PPP1R14A	7.07939	10.7842	7.00264	6.97416	1.07567	14.0259	1.01993	1.05464	13.0393	13.7518
	PPP1R16A	7.16605	7.61136	6.99984	7.13529	1.02156	1.39095	-1.09843	1.12211	1.3616	1.52786
	PPP1R16B	7.00109	8.7083	6.93338	7.1116	-1.07961	3.02451	-1.13149	1.04805	3.2653	3.4222
	PPP1R7	8.40238	9.13154	8.38884	8.02363	1.30021	2.15534	1.28807	1.00943	1.65768	1.67331
	PPP2R4	9.35184	10.1161	9.63974	8.72806	1.54091	2.61714	1.88124	-1.22087	1.69845	1.39118
	PPRC1	7.57353	8.14204	7.63552	7.59286	-1.01349	1.46325	1.03001	-1.0439	1.48298	1.42061
	PQLC1	11.6022	12.1624	11.3091	11.103	1.41341	2.08406	1.15357	1.22525	1.4745	1.80663
	PRKAB1	7.53083	7.98411	7.58155	7.48351	1.03334	1.4148	1.07032	-1.03578	1.36915	1.32185
	PRKCDBP	8.14756	8.94099	8.29402	7.29696	1.80326	3.12539	1.99594	-1.10685	1.73319	1.56588
	PRKCZ	6.94668	7.47773	6.89779	7.08672	-1.10193	1.31131	-1.13991	1.03447	1.44498	1.49478
	PRKX	7.63799	8.14176	7.58229	7.51406	1.0897	1.5451	1.04843	1.03936	1.41792	1.47372
	PRR14	9.33552	9.79585	9.28311	9.61567	-1.21433	1.13302	-1.25925	1.037	1.37586	1.42676
	PRRX2	6.77148	7.24055	6.74346	6.80855	-1.02602	1.3491	-1.04615	1.01962	1.38421	1.41137
	PRSS3	6.8862	7.53618	6.88979	6.81573	1.05005	1.64769	1.05267	-1.00249	1.56915	1.56525
	PSCD1	11.1423	11.806	11.0907	11.1909	-1.03421	1.53168	-1.07187	1.03642	1.58408	1.64177
	PSEN2	7.2759	8.04519	7.39329	7.16889	1.07699	1.83566	1.16829	-1.08477	1.70444	1.57124
	PSTPIP2	7.74596	8.41227	7.86233	8.55698	-1.75446	-1.10551	-1.6185	-1.08401	1.58701	1.46403
	PTGES2	8.84703	9.819	8.85518	7.93949	1.87585	3.6795	1.88647	-1.00566	1.96152	1.95047
	PTK6	7.33911	7.78946	7.28622	7.0841	1.19335	1.63055	1.15039	1.03734	1.36637	1.41739
	PTMS	7.8539	9.04433	7.66672	7.0533	1.74184	3.97523	1.52989	1.13854	2.2822	2.59837
	PTPLA	7.17327	8.08373	7.09127	6.9497	1.16762	2.19472	1.10311	1.05848	1.87965	1.98958
	PTPN7	7.5242	8.08079	7.25448	7.2618	1.19948	1.76417	-1.00509	1.20558	1.47079	1.77315
	PTPN9	7.4173	7.84083	7.36593	7.52698	-1.07899	1.24302	-1.1181	1.03625	1.34121	1.38983
	PTRF	6.8494	7.71224	6.89332	6.79642	1.03741	1.88665	1.06948	-1.03091	1.81861	1.76408
	PUF60	10.3651	11.2466	10.5399	10.1784	1.13815	2.09678	1.28472	-1.12878	1.84227	1.63209
	PURB	9.08681	9.86293	9.04579	8.67792	1.32767	2.27365	1.29044	1.02884	1.71252	1.76192
	QSOX1	7.84222	8.54578	7.4638	7.58199	1.19767	1.95043	-1.08537	1.29992	1.62852	2.11693
	RAB11FIP3	7.35647	7.91785	7.4673	7.40943	-1.03739	1.42249	1.04093	-1.07984	1.47567	1.36656
	RAB2B	9.74689	10.2345	9.85384	9.22643	1.43442	2.01129	1.54479	-1.07695	1.40216	1.30198
	RAB30	6.80329	7.81692	6.81342	6.84153	-1.02686	1.96618	-1.01967	-1.00705	2.01899	2.00486
	RAB33A	6.97956	9.28089	7.06985	7.08529	-1.07604	4.58079	-1.01076	-1.06459	4.92912	4.63008
	RAB40B	7.24114	7.8412	7.28444	7.18939	1.03652	1.57114	1.06811	-1.03047	1.51578	1.47096
	RAB4B	8.21254	8.60014	8.13054	7.87176	1.26644	1.65678	1.19647	1.05849	1.30821	1.38473
	RAB7A	12.1951	12.5826	12.0578	11.1648	2.04254	2.67175	1.85713	1.09984	1.30805	1.43864
	RAB7B	8.0647	9.14496	8.34802	6.73212	2.51853	5.32521	3.06504	-1.217	2.11441	1.7374
	RAB8A	10.7546	11.5326	10.9272	10.7839	-1.0205	1.68026	1.10445	-1.12709	1.71471	1.52135
	RABGAP1	8.75572	10.0472	8.95756	8.23111	1.43854	3.52132	1.65457	-1.15017	2.44784	2.12824
	RABGGTB	9.61045	10.0373	9.53495	10.2063	-1.51137	-1.12428	-1.59258	1.05373	1.34431	1.41654
	RAD23A	8.88702	9.33557	8.85637	9.01677	-1.09411	1.24729	-1.1176	1.02147	1.36467	1.39397
	RAD23B	8.52257	9.32063	8.43661	9.44754	-1.89865	-1.09195	-2.0152	1.06139	1.73876	1.8455
	RAMP1	6.93771	9.96641	6.88406	6.79619	1.10307	9.00184	1.0628	1.03788	8.16075	8.46991
	RANBP3	8.54649	9.24186	8.55974	8.39506	1.11067	1.7985	1.12092	-1.00923	1.6193	1.60449
	RANGAP1	8.50446	9.29276	8.66249	8.18142	1.25096	2.16047	1.39578	-1.11576	1.72704	1.54786
	RAP1GAP	6.8815	10.3554	6.74483	6.78825	1.06677	11.8524	-1.03055	1.09936	11.1106	12.2145
	RASAL1	6.98731	7.53919	6.98466	6.85958	1.09257	1.6017	1.09057	1.00184	1.46599	1.46869
	RASL10A	7.05285	8.26484	7.00204	7.0632	-1.0072	2.30001	-1.0433	1.03584	2.31657	2.39961
	RASSF1	8.25556	8.76801	8.32414	8.80181	-1.46028	-1.02371	-1.39249	-1.04869	1.42646	1.36024
	RASSF7	8.86346	10.1088	8.63515	8.3879	1.39045	3.29645	1.18694	1.17146	2.37077	2.77726
	RBBP9	7.66701	8.07713	7.61502	7.40677	1.19768	1.59147	1.15528	1.0367	1.3288	1.37756
	RBM10	9.85826	10.4103	10.0215	9.8305	1.01943	1.49466	1.14155	-1.1198	1.46617	1.30932
	RBM33	8.29815	8.87661	8.4363	8.34209	-1.03093	1.44846	1.06748	-1.10049	1.49325	1.3569
	RBM42	9.05515	9.57701	8.99936	9.2593	-1.15201	1.24635	-1.19743	1.03943	1.43581	1.49242
	RBMS2	7.37098	8.28293	7.09051	7.1946	1.13005	2.12628	-1.07482	1.21459	1.88159	2.28536
	RCAN1	8.56773	10.553	8.72922	8.39625	1.12622	4.45914	1.25961	-1.11844	3.9594	3.5401
	RCE1	7.92706	8.32681	7.82661	7.949	-1.01533	1.29936	-1.08854	1.07211	1.31928	1.41441
	RCN1	8.06248	8.80799	8.1206	8.56224	-1.41398	1.18571	-1.35815	-1.0411	1.67656	1.61037
	REEP5	10.0722	11.0734	9.86911	10.5265	-1.37018	1.46093	-1.57726	1.15113	2.00173	2.30426
	RELB	7.93785	8.53954	7.74834	8.20225	-1.20114	1.26338	-1.36975	1.14037	1.51749	1.73051
	REPIN1	9.57399	10.4772	9.89685	9.57446	-1.00032	1.86967	1.2504	-1.2508	1.87027	1.49526
	RFTN1	8.74364	10.5268	8.59201	9.60323	-1.81452	1.89684	-2.01561	1.11082	3.44187	3.8233
	RHBDF1	7.16796	8.47204	7.01348	6.89106	1.21158	2.99173	1.08856	1.11302	2.46927	2.74835
	RHOC	8.15862	8.75567	7.95132	8.77706	-1.53522	-1.01494	-1.77244	1.15452	1.51262	1.74635
	RHPN1	6.87555	7.48771	7.0131	6.94967	-1.05272	1.452	1.04495	-1.10004	1.52855	1.38954
	RILPL1	7.16698	7.74309	6.96449	6.93043	1.17817	1.75645	1.02389	1.15068	1.49083	1.71547
	RIMS3	7.07296	7.70306	7.2871	6.94401	1.0935	1.69238	1.26848	-1.16001	1.54767	1.33418
	RIPK1	8.29672	8.94359	8.55394	7.68918	1.52367	2.38569	1.82103	-1.19517	1.56576	1.31008
	RIPK2	9.68446	10.5529	9.41836	11.9264	-4.73037	-2.59107	-5.6885	1.20255	1.82564	2.19543
	RNASEH1	7.74633	8.28164	7.82239	7.87038	-1.08979	1.32985	-1.03383	-1.05413	1.44925	1.37484
	RNF10	7.83135	8.26312	7.87358	8.83006	-1.99822	-1.48138	-1.94057	-1.02971	1.34889	1.30997
	RNF114	8.57175	9.48483	8.90131	9.83944	-2.40776	-1.27863	-1.91604	-1.25663	1.88307	1.4985
	RNF121	8.5701	9.01091	8.46276	8.05841	1.42571	1.93522	1.32349	1.07724	1.35737	1.4622
	RNF126	7.33118	8.02142	7.46118	7.80362	-1.38746	1.16296	-1.2679	-1.0943	1.61355	1.47451
	RNF31	7.59036	8.03459	7.55492	7.93938	-1.27369	1.06822	-1.30537	1.02487	1.36058	1.39442
	RNF40	8.1555	8.61297	8.02534	8.22256	-1.04758	1.31077	-1.14649	1.09442	1.37313	1.50278
	RNH1	10.1472	10.7055	10.1449	9.42202	1.65316	2.43419	1.65051	1.0016	1.47245	1.47481
	ROBO3	6.97498	7.37987	6.90629	6.92568	1.03476	1.37002	-1.01353	1.04876	1.32399	1.38855
	ROR2	6.81126	7.32142	6.80884	6.77424	1.02599	1.46123	1.02427	1.00168	1.42421	1.42661
	RP9	8.06241	8.69561	8.15961	8.19975	-1.09988	1.41016	-1.02821	-1.0697	1.551	1.44995
	RPL14	7.39894	8.57587	7.4278	8.08609	-1.6101	1.40423	-1.57822	-1.0202	2.26095	2.21619
	RPL36AL	11.8314	12.2232	11.7255	11.6351	1.14579	1.50322	1.06464	1.07623	1.31195	1.41196
	RPL8	12.7226	13.1581	12.7065	12.6656	1.04034	1.40685	1.02878	1.01124	1.3523	1.3675
	RPS15	11.0745	11.5387	11.0816	11.9061	-1.77955	-1.28998	-1.77093	-1.00487	1.37952	1.37283
	RPS6KB1	8.09445	8.50587	8.04192	8.72992	-1.55344	-1.168	-1.61105	1.03708	1.33	1.37931
	RPS6KB2	9.03983	9.81609	9.28937	9.48355	-1.3601	1.25923	-1.14407	-1.18882	1.71269	1.44066
	RPUSD2	8.22575	8.81851	8.36374	7.59842	1.5447	2.32961	1.69974	-1.10037	1.50812	1.37056
	RRP1B	7.28128	8.54112	7.31902	7.20812	1.05202	2.51926	1.0799	-1.0265	2.39468	2.33286
	RRS1	7.84023	8.81648	7.88276	7.58342	1.19483	2.35064	1.23058	-1.02992	1.96734	1.91019
	RTKN	7.07176	8.01711	6.91774	6.84068	1.17371	2.26017	1.05486	1.11267	1.92566	2.14262
	RTN2	7.66382	8.18295	7.42933	7.03558	1.54568	2.21511	1.31381	1.17649	1.43309	1.68602
	RUFY4	7.11301	7.99166	6.9256	7.00089	1.08082	1.98726	-1.05357	1.13872	1.83865	2.09372
	RUSC1	9.49364	10.3221	9.4963	9.10034	1.31339	2.33235	1.31581	-1.00185	1.77583	1.77255
	RWDD1	10.0444	10.808	10.1996	10.2307	-1.13788	1.4921	-1.02182	-1.11358	1.69783	1.52466
	RYR1	7.31222	7.77029	6.94747	7.12939	1.1351	1.5593	-1.13439	1.28766	1.37371	1.76886
	SAPS1	8.00288	8.39639	7.97585	8.02034	-1.01218	1.29778	-1.03132	1.01891	1.31358	1.33842
	SAPS3	8.84132	9.34615	8.84647	8.9636	-1.08845	1.30364	-1.08458	-1.00357	1.41895	1.4139
	SBF1	8.60031	8.99968	8.57885	7.83223	1.703	2.24614	1.67786	1.01498	1.31893	1.33869
	SCARB1	9.11686	11.2334	9.4545	7.66885	2.72832	11.8314	3.44774	-1.26369	4.33651	3.43164
	SCN9A	6.93987	8.81906	6.80424	6.85728	1.05891	3.89542	-1.03745	1.09857	3.6787	4.04132
	SCRN1	7.62535	9.4725	7.75787	8.27063	-1.56404	2.30038	-1.42678	-1.0962	3.59789	3.28213
	SDHA	9.29391	9.77342	9.3244	8.90063	1.31337	1.8312	1.34143	-1.02137	1.39427	1.36511
	SEMA4A	9.01135	10.8291	9.26072	9.9804	-1.95755	1.80086	-1.64682	-1.18869	3.52527	2.96569
	SEPHS1	7.74254	8.50152	7.76449	7.71862	1.01672	1.72059	1.0323	-1.01533	1.6923	1.66675
	2011-09-01	7.27889	7.73535	7.31562	7.08691	1.14233	1.56747	1.17179	-1.02579	1.37217	1.33767
	SERGEF	7.8755	8.28243	7.79391	7.58633	1.22194	1.62012	1.15475	1.05819	1.32585	1.403
	SERPINF2	6.988	7.69978	7.01067	6.89848	1.06401	1.74266	1.08087	-1.01584	1.63782	1.61228
	SERPINH1	7.34892	7.93302	7.2883	6.89643	1.3684	2.05137	1.3121	1.04291	1.49911	1.56343
	SETD1A	8.0058	8.72716	8.14083	8.39022	-1.30533	1.26307	-1.18871	-1.09811	1.64873	1.50142
	SETMAR	8.16392	8.74079	8.12743	7.39308	1.70626	2.54507	1.66365	1.02561	1.4916	1.52981
	SF3A2	8.93844	9.62979	8.78943	9.6227	-1.60689	1.00492	-1.78172	1.1088	1.6148	1.79049
	SF3B5	10.1431	10.8175	10.376	10.3195	-1.13007	1.41219	1.03994	-1.17521	1.59587	1.35794
	SFRS6	11.2998	12.1695	11.5254	11.9992	-1.62377	1.12534	-1.38871	-1.16926	1.82729	1.56277
	SFXN5	7.82806	8.63412	7.97284	8.16469	-1.2628	1.38456	-1.14223	-1.10556	1.74843	1.58149
	SGSH	10.186	10.9921	10.1667	10.6178	-1.34888	1.29622	-1.36706	1.01348	1.74844	1.77201
	SGSM2	10.4445	11.485	10.5915	10.2023	1.18285	2.43307	1.30968	-1.10723	2.05696	1.85775
	SH3GLB2	10.0697	11.1073	10.0818	10.0308	1.02732	2.10883	1.03594	-1.00839	2.05274	2.03567
	SHC1	9.33794	9.90845	9.40005	9.50389	-1.12191	1.32369	-1.07463	-1.04399	1.48506	1.42248
	SHMT2	9.77047	10.3077	9.8905	9.45514	1.2443	1.80573	1.35225	-1.08676	1.4512	1.33535
	SHPK	8.85171	10.3357	8.56782	7.83959	2.01688	5.64153	1.65661	1.21747	2.79717	3.40547
	SIX5	6.94451	7.41548	6.98057	6.78665	1.11563	1.54631	1.14386	-1.02531	1.38604	1.35183
	SKIV2L	8.35781	8.8342	8.44691	8.39356	-1.02509	1.35721	1.03767	-1.06371	1.39126	1.30794
	SLAMF6	7.2224	7.6384	7.25692	6.89495	1.2548	1.67417	1.28518	-1.02421	1.33422	1.30268
	SLAMF9	6.82849	7.70138	6.84163	6.84689	-1.01284	1.80812	-1.00365	-1.00915	1.83133	1.81472
	SLC11A2	10.2156	10.8652	10.1853	8.77184	2.72023	4.26752	2.66371	1.02122	1.56881	1.6021
	SLC16A10	7.86804	8.28715	7.73508	6.92832	1.91815	2.56477	1.74927	1.09654	1.33711	1.46619
	SLC17A9	7.28433	7.97923	7.20857	7.15964	1.09027	1.76489	1.0345	1.05391	1.61877	1.70604
	SLC1A5	7.59495	8.30947	7.3952	7.49512	1.07165	1.75851	-1.07172	1.1485	1.64094	1.88462
	SLC25A20	7.71623	8.26153	7.8105	8.31644	-1.51594	-1.03879	-1.42005	-1.06753	1.45932	1.36701
	SLC25A23	8.01886	9.09387	7.95495	7.41375	1.5211	3.20455	1.45519	1.04529	2.10674	2.20216
	SLC25A25	8.67126	10.3379	8.37877	9.19176	-1.43445	2.21324	-1.75685	1.22476	3.17479	3.88834
	SLC25A28	9.02733	9.45789	8.79042	10.257	-2.34508	-1.73999	-2.76359	1.17847	1.34775	1.58828
	SLC25A29	7.12538	7.6958	6.96153	7.3547	-1.17228	1.26672	-1.31328	1.12027	1.48496	1.66356
	SLC25A38	7.24743	7.77677	7.29424	7.28914	-1.02933	1.40214	1.00355	-1.03298	1.44326	1.39718
	SLC26A6	8.08126	8.74673	8.05859	7.9565	1.09032	1.72935	1.07333	1.01584	1.58609	1.61121
	SLC35A4	8.64647	9.26312	8.8108	8.25887	1.30821	2.0059	1.46605	-1.12065	1.53331	1.36823
	SLC35D2	8.10779	8.80285	8.17452	8.00121	1.07668	1.74308	1.12764	-1.04734	1.61895	1.54577
	SLC35E3	8.07479	8.58456	8.05603	8.06983	1.00344	1.42873	-1.00961	1.01308	1.42383	1.44245
	SLC37A1	7.10607	7.65509	7.19879	7.20822	-1.07337	1.36308	-1.00656	-1.06638	1.46309	1.37202
	SLC39A3	9.26763	9.92962	9.26012	8.38973	1.8377	2.90773	1.82816	1.00522	1.58227	1.59053
	SLC45A4	7.80454	8.92483	7.8207	7.5543	1.1894	2.58566	1.2028	-1.01127	2.17391	2.14969
	SLC46A3	9.80461	10.292	9.50108	8.41423	2.62147	3.67515	2.12409	1.23416	1.40195	1.73022
	SLC4A11	7.05555	7.80822	6.91157	6.85033	1.15286	1.94246	1.04336	1.10495	1.68491	1.86173
	SLC7A1	8.26728	8.99965	7.98178	7.43161	1.78468	2.965	1.46425	1.21884	1.66136	2.02492
	SMG7	9.31281	9.97568	9.04021	9.76595	-1.36901	1.15647	-1.65375	1.20799	1.58322	1.91251
	SMPD2	7.04872	7.46532	7.08284	7.04397	1.0033	1.33918	1.02731	-1.02393	1.33478	1.30358
	SNAPC4	8.53371	9.40951	8.46752	8.28557	1.18767	2.17941	1.13441	1.04694	1.83503	1.92118
	SNHG11	7.49715	7.93892	7.47957	7.26491	1.17465	1.5955	1.16043	1.01226	1.35827	1.37492
	SNRNP200	7.04452	7.43883	6.99094	7.20595	-1.1184	1.17517	-1.16072	1.03784	1.31431	1.36404
	SNRPA1	9.36763	9.91733	9.4903	10.2567	-1.85204	-1.26524	-1.70107	-1.08875	1.46378	1.34447
	SNX8	8.80199	10.3638	8.45014	7.38884	2.66319	7.86238	2.08681	1.2762	2.95225	3.76765
	SOCS1	7.17526	8.91033	6.87326	6.78211	1.31326	4.37177	1.06522	1.23285	3.32896	4.10411
	SOLH	7.30337	7.89045	7.35209	7.32709	-1.01657	1.47771	1.01748	-1.03434	1.5022	1.45232
	SORBS3	7.69722	8.2385	7.76392	7.06576	1.54914	2.2544	1.62244	-1.04732	1.45526	1.38951
	SOX8	6.92734	8.04407	6.85678	6.83203	1.06829	2.31664	1.0173	1.05012	2.16855	2.27724
	SPATA20	8.9019	9.87053	8.85015	8.25343	1.5675	3.06758	1.51227	1.03652	1.95698	2.02845
	SPATS2L	8.72059	9.29206	8.53717	7.36427	2.56031	3.80473	2.25464	1.13557	1.48604	1.68751
	SPOP	9.85231	10.4176	9.72583	9.53091	1.24955	1.84897	1.14466	1.09163	1.47971	1.6153
	SPR	7.35052	7.88146	7.19219	6.99123	1.2828	1.85347	1.14947	1.11599	1.44487	1.61246
	SPSB3	9.13281	10.0198	9.1357	9.88063	-1.67926	1.10123	-1.6759	-1.00201	1.84926	1.84555
	SRI	7.67998	8.24867	7.71796	7.80967	-1.09406	1.35566	-1.06563	-1.02668	1.48317	1.44464
	SRRM2	11.0515	11.7679	10.9589	11.2167	-1.12132	1.46529	-1.19568	1.06632	1.64305	1.75202
	SS18L2	11.2768	11.8018	11.3334	10.8703	1.32548	1.90725	1.37847	-1.03998	1.43891	1.3836
	ST3GAL4	7.13855	7.5436	6.96228	7.16535	-1.01875	1.29977	-1.15114	1.12995	1.32414	1.49622
	ST6GAL1	8.45907	10.3535	8.42006	8.45628	1.00193	3.72507	-1.02543	1.02741	3.71788	3.81979
	STAMBPL1	7.59382	8.13693	7.53364	6.99876	1.51053	2.20102	1.44882	1.0426	1.45711	1.51918
	STARD10	7.20375	7.64328	7.00493	7.17159	1.02254	1.38674	-1.12245	1.14775	1.35616	1.55654
	STARD7	11.4217	12.1465	11.5263	10.7679	1.57331	2.60016	1.69155	-1.07515	1.65266	1.53715
	STARD8	7.15682	7.61052	7.22914	6.96584	1.14153	1.56339	1.20022	-1.05141	1.36955	1.30258
	STAT4	6.91684	7.64864	6.95695	7.01222	-1.06835	1.55447	-1.03905	-1.02819	1.66071	1.61517
	STAT5A	9.6312	10.1058	9.47385	9.8815	-1.18945	1.16817	-1.32652	1.11524	1.38948	1.5496
	STAT5B	7.80692	8.22464	7.71248	8.38609	-1.49399	-1.11841	-1.59506	1.06766	1.33582	1.42619
	STK4	10.8092	11.2004	10.6649	11.1813	-1.2942	1.01338	-1.43034	1.10519	1.31151	1.44947
	STRADA	9.36241	9.88469	9.06358	8.17701	2.27425	3.26633	1.84877	1.23014	1.43622	1.76676
	STX2	8.55997	9.27087	8.85598	8.25701	1.23367	2.01931	1.51464	-1.22775	1.63683	1.3332
	SUOX	9.22605	9.88969	9.03365	7.86183	2.57437	4.07799	2.25296	1.14266	1.58407	1.81006
	SUPT16H	9.73183	10.1892	9.80781	9.11053	1.53827	2.11214	1.62145	-1.05407	1.37306	1.30263
	SUPT5H	9.07026	9.87168	9.15056	9.22377	-1.11227	1.5669	-1.05206	-1.05724	1.74282	1.64847
	SURF6	8.44806	9.15204	8.71769	8.24542	1.1508	1.87465	1.38729	-1.2055	1.629	1.3513
	SUSD2	6.94515	8.13042	6.91386	6.85784	1.06238	2.41592	1.03959	1.02193	2.27406	2.32392
	SUV420H1	7.54961	7.93703	7.50947	7.86832	-1.24721	1.04878	-1.28241	1.02822	1.30805	1.34496
	SYN1	6.95028	7.50337	6.87857	7.61481	-1.58505	-1.08031	-1.66582	1.05096	1.46722	1.54199
	SYT17	6.88494	7.55072	7.01788	6.86831	1.0116	1.60481	1.10924	-1.09652	1.58642	1.44677
	TACSTD1	6.89613	7.432	6.90585	6.90512	-1.00625	1.44081	1.00051	-1.00677	1.44982	1.44008
	TAF6L	8.15804	8.93187	8.53199	8.33707	-1.13212	1.51026	1.14466	-1.2959	1.7098	1.3194
	TAZ	7.842	8.25517	7.7001	7.89352	-1.03636	1.28489	-1.14347	1.10336	1.33161	1.46923
	TBCB	9.21976	9.65666	9.20793	9.55119	-1.25826	1.07584	-1.26862	1.00823	1.35369	1.36483
	TBCD	8.66136	9.26407	8.76396	8.49923	1.11894	1.69918	1.20141	-1.0737	1.51856	1.41432
	TBRG4	7.74236	8.23107	7.75593	7.60658	1.09868	1.54166	1.10907	-1.00945	1.40319	1.39005
	TBX19	7.15388	7.8826	7.12091	7.12615	1.01941	1.68933	-1.00364	1.02312	1.65716	1.69547
	TCEA2	7.68195	8.83569	7.69558	7.69782	-1.01106	2.20055	-1.00156	-1.00949	2.22489	2.20398
	TCF3	7.38421	8.00081	7.36072	7.64398	-1.19728	1.28061	-1.21694	1.01642	1.53326	1.55843
	TDP1	7.23927	7.704	7.32004	7.17237	1.04746	1.44556	1.10777	-1.05758	1.38006	1.30492
	TIAF1	9.56204	10.9372	9.53311	9.31792	1.18436	3.07226	1.16085	1.02025	2.59402	2.64655
	TIGA1	8.82659	9.91503	8.89075	10.2808	-2.74009	-1.28858	-2.6209	-1.04548	2.12644	2.03394
	TIGD5	7.79467	8.44742	7.78044	7.37882	1.33408	2.09739	1.32099	1.00991	1.57216	1.58775
	TK2	7.79452	8.40231	7.78899	7.67441	1.08682	1.65622	1.08266	1.00384	1.52392	1.52977
	TLN2	7.04913	7.59605	6.90314	6.79261	1.19459	1.74526	1.07963	1.10649	1.46097	1.61655
	TMC6	8.40997	9.10883	8.61168	8.94676	-1.45074	1.1189	-1.26144	-1.15007	1.62323	1.41142
	TMEM127	7.66754	8.13205	7.60023	7.7154	-1.03373	1.33483	-1.08311	1.04776	1.37985	1.44576
	TMEM134	8.04142	8.90334	8.2725	8.06353	-1.01544	1.78982	1.15586	-1.17371	1.81746	1.54847
	TMEM149	9.98768	10.7114	9.84952	9.00228	1.97986	3.26966	1.79906	1.1005	1.65146	1.81743
	TMEM45A	7.26203	8.0501	7.05357	6.90828	1.27788	2.2066	1.10595	1.15545	1.72677	1.9952
	TMEM70	8.04811	8.72298	7.94426	8.02508	1.01609	1.62214	-1.05762	1.07464	1.59645	1.71561
	TMEM87A	10.2891	10.9274	10.2871	9.91099	1.29963	2.02288	1.29781	1.0014	1.5565	1.55868
	TMEM91	8.2878	8.94038	8.28493	8.81163	-1.43777	1.09334	-1.44063	1.00199	1.57198	1.5751
	TMPRSS13	6.94792	7.53027	6.89025	6.91967	1.01977	1.52689	-1.0206	1.04078	1.49729	1.55835
	TMUB1	8.40773	8.95035	8.4955	8.21768	1.1408	1.66171	1.21236	-1.06273	1.45661	1.37064
	TMUB2	8.67232	9.20963	8.79918	8.57609	1.06898	1.55137	1.16723	-1.09192	1.45127	1.3291
	TNFRSF10B	8.6354	9.10409	8.62592	10.2146	-2.98811	-2.15927	-3.00782	1.00659	1.38385	1.39298
	TNFRSF14	11.2829	12.3001	11.6408	10.9165	1.28915	2.6092	1.65209	-1.28154	2.02397	1.57933
	TNFRSF4	7.00773	8.38617	7.0259	6.94635	1.04347	2.71288	1.05669	-1.01268	2.59987	2.56733
	TNFRSF6B	7.24329	8.0263	7.13135	7.11128	1.09583	1.88561	1.01401	1.08068	1.72072	1.85955
	TNKS1BP1	7.16639	7.70177	6.92454	6.97405	1.14262	1.65602	-1.03491	1.18251	1.44932	1.71384
	TNPO2	8.5572	9.0353	8.56764	8.27274	1.21795	1.6965	1.2268	-1.00727	1.39291	1.38286
	TOMM34	8.21737	9.28245	8.38873	7.93214	1.21861	2.54968	1.37229	-1.12612	2.09229	1.85797
	TOMM7	12.6262	13.1561	12.6003	12.8117	-1.1372	1.26964	-1.15782	1.01813	1.44384	1.47002
	TOP1MT	8.43826	9.8935	8.49082	8.31854	1.08652	2.97927	1.12683	-1.0371	2.74202	2.64394
	TP53BP2	8.11972	8.80946	8.26607	8.86625	-1.67776	-1.04015	-1.51591	-1.10676	1.61299	1.45739
	TPD52	6.90324	7.80874	6.91345	6.86137	1.02945	1.92835	1.03676	-1.0071	1.87319	1.85998
	TPM1	8.17953	9.05159	8.04705	7.39318	1.7247	3.15667	1.57338	1.09617	1.83027	2.00629
	TPM2	7.23004	8.64358	7.14041	7.12883	1.07267	2.8575	1.00806	1.06409	2.66391	2.83464
	TPMT	9.34351	10.0481	9.221	8.64446	1.62343	2.64573	1.49127	1.08863	1.62971	1.77415
	TPR	9.37151	9.92215	9.37272	8.99918	1.29445	1.89602	1.29554	-1.00084	1.46473	1.46351
	TPRG1	6.9699	7.43669	6.93998	6.81667	1.11206	1.5369	1.08923	1.02095	1.38203	1.41099
	TRAF1	7.0169	7.43791	6.97003	7.01825	-1.00094	1.33761	-1.03399	1.03302	1.33887	1.38308
	TRAF5	7.00994	7.64401	7.14715	6.94512	1.04595	1.62326	1.15032	-1.09978	1.55194	1.41114
	TRAFD1	8.28305	8.82154	7.97502	8.02403	1.19667	1.73809	-1.03456	1.23802	1.45245	1.79816
	TRAP1	7.60406	8.28618	7.53746	7.29847	1.23593	1.98305	1.18017	1.04725	1.6045	1.68031
	TREML2	6.94007	7.59698	6.93077	7.11302	-1.12736	1.39858	-1.13465	1.00647	1.5767	1.5869
	TRIB3	7.15709	8.03727	7.35154	7.29282	-1.09865	1.67533	1.04154	-1.14429	1.8406	1.60851
	TRIM26	8.55454	9.05761	8.45608	8.45614	1.07059	1.51727	-1.00004	1.07063	1.41723	1.51733
	TRIM28	8.69151	9.27943	8.52306	8.2081	1.39805	2.10137	1.24398	1.12386	1.50307	1.68924
	TRIM39	7.97058	8.48445	7.95757	7.9284	1.02967	1.47024	1.02043	1.00906	1.42787	1.44081
	TRIP10	7.15417	7.65142	7.05322	6.81061	1.26889	1.79106	1.18313	1.07248	1.41152	1.51383
	TRIP6	8.28974	9.08058	8.61609	7.47062	1.76433	3.05243	2.21217	-1.25383	1.73008	1.37983
	TRPM4	7.12783	7.58412	7.17058	7.22569	-1.07018	1.28203	-1.03894	-1.03007	1.37201	1.33195
	TRPT1	8.77683	9.42438	8.77397	8.29306	1.39839	2.19059	1.39563	1.00198	1.5665	1.56961
	TRPV2	9.80079	11.0637	9.66785	8.08784	3.27829	7.86723	2.9897	1.09653	2.3998	2.63144
	TSC22D4	7.45275	7.93645	7.38209	8.04496	-1.50756	-1.07812	-1.58324	1.0502	1.39832	1.46852
	TSKU	7.11034	8.44052	6.90726	6.86747	1.18334	2.97532	1.02796	1.15115	2.51434	2.89438
	TSPAN15	6.99714	7.57601	7.16048	6.96398	1.02325	1.52841	1.14591	-1.11987	1.49368	1.33379
	TSPAN17	9.35159	9.82725	9.06124	8.36603	1.98009	2.75341	1.61913	1.22294	1.39055	1.70055
	TSPAN33	7.609	8.90736	7.92876	7.19161	1.33551	3.28467	1.66688	-1.24812	2.45948	1.97055
	TSSC4	8.0451	8.62825	8.2232	8.53316	-1.40255	1.06814	-1.23967	-1.13139	1.49812	1.32414
	TTC13	8.00669	8.9358	7.96354	8.22617	-1.16431	1.63538	-1.19966	1.03036	1.90409	1.9619
	TTC15	9.19938	9.73651	9.08463	8.61737	1.49693	2.17217	1.38248	1.08279	1.45108	1.57121
	TTC7A	7.41755	7.94124	7.51727	7.76561	-1.27285	1.12946	-1.18784	-1.07157	1.43764	1.34162
	TTC9C	7.525	8.30835	7.29807	6.93595	1.50426	2.58902	1.28531	1.17034	1.72113	2.01431
	TTYH2	7.036	7.76839	7.36604	7.90086	-1.82116	-1.09616	-1.44876	-1.25705	1.66139	1.32166
	TUBB2B	6.78754	9.80442	6.82599	6.8033	-1.01099	8.00621	1.01585	-1.02701	8.09417	7.88132
	TUBB3	7.17902	7.60373	7.06294	7.0293	1.10936	1.48909	1.02359	1.08379	1.3423	1.45477
	TUSC4	8.61178	9.35498	8.68829	8.52948	1.0587	1.77214	1.11636	-1.05447	1.67389	1.58742
	TXN	11.5879	12.2042	11.2334	10.602	1.9806	3.03605	1.5491	1.27854	1.5329	1.95987
	TXNDC11	7.57379	7.98277	7.50151	8.02984	-1.37178	-1.03316	-1.44226	1.05138	1.32775	1.39597
	U2AF1L2	8.61039	9.61154	8.37048	9.28507	-1.59625	1.25394	-1.88504	1.18092	2.0016	2.36373
	U2AF1L4	7.56229	8.4238	7.49724	7.89771	-1.26175	1.44002	-1.31994	1.04612	1.81695	1.90075
	UBAP2L	8.85156	9.33985	8.85858	8.10723	1.6752	2.34994	1.68337	-1.00488	1.40278	1.39597
	UBE2F	10.9474	11.7096	10.6156	10.048	1.8653	3.16371	1.48205	1.2586	1.69609	2.13469
	UBE2I	10.6453	11.1059	10.5785	10.666	-1.01441	1.35655	-1.06254	1.04745	1.3761	1.44139
	UBE2L3	7.88572	8.49668	7.98049	7.58941	1.228	1.87549	1.31138	-1.06789	1.52727	1.43017
	UBE2Z	8.14178	8.636	8.11768	8.22296	-1.05788	1.33149	-1.0757	1.01684	1.40856	1.43228
	UBE3A	9.08804	9.7871	9.19119	9.15235	-1.04559	1.55267	1.02729	-1.07412	1.62345	1.51142
	UBN1	9.56376	10.6181	9.60749	9.53367	1.02108	2.12049	1.05251	-1.03077	2.07671	2.01471
	UBQLN1	9.33477	9.76499	9.33984	9.76894	-1.35113	-1.00274	-1.34639	-1.00352	1.34744	1.34271
	UBQLN4	8.317	9.10393	8.31007	8.24888	1.04835	1.80883	1.04333	1.00482	1.7254	1.73371
	UBXN1	10.0076	10.4899	10.0297	10.5097	-1.41628	-1.01382	-1.39476	-1.01543	1.39697	1.37574
	UCKL1	8.82079	9.53135	9.01065	9.27625	-1.37122	1.19342	-1.20214	-1.14065	1.63644	1.43465
	UCP2	10.6721	11.445	10.7841	11.5076	-1.78446	-1.04434	-1.65122	-1.08069	1.70869	1.58111
	UIMC1	9.49684	9.91622	9.53458	10.8001	-2.46788	-1.84535	-2.40416	-1.0265	1.33735	1.30282
	UNC119	7.24419	7.72862	7.30194	7.67702	-1.34988	1.03641	-1.29691	-1.04084	1.39904	1.34414
	UQCRC1	9.24154	9.73664	9.23907	9.26166	-1.01404	1.3899	-1.01578	1.00171	1.40942	1.41183
	URG4	7.74851	8.58233	7.7154	7.55924	1.14019	2.03227	1.11432	1.02322	1.7824	1.82378
	USP5	9.90554	10.3011	9.89659	9.14886	1.68959	2.22253	1.67914	1.00622	1.31542	1.32361
	UVRAG	7.77713	8.19981	7.73959	8.48084	-1.6287	-1.21507	-1.67163	1.02636	1.34041	1.37575
	VAC14	8.16506	8.77276	7.99953	7.46367	1.62606	2.47785	1.4498	1.12158	1.52383	1.70909
	VAMP1	8.03842	8.6696	7.90291	7.58404	1.3702	2.1222	1.24735	1.09848	1.54883	1.70136
	VAMP5	8.27998	9.07407	7.96077	9.37756	-2.13995	-1.23412	-2.6699	1.24765	1.73398	2.16339
	VARS	7.78694	8.20835	7.64605	7.8574	-1.05005	1.27541	-1.15777	1.10259	1.33924	1.47663
	VARS2	8.30727	8.8963	8.4605	7.56184	1.67648	2.5218	1.86434	-1.11206	1.50423	1.35265
	VCL	10.7873	12.259	10.8728	11.4335	-1.56499	1.77221	-1.47497	-1.06103	2.77348	2.61396
	VENTX	7.46624	8.28268	7.4984	7.88392	-1.33578	1.31837	-1.30633	-1.02254	1.76106	1.72223
	VIL2	10.3858	10.9559	10.4714	10.5925	-1.15401	1.28643	-1.08758	-1.06108	1.48456	1.3991
	VPS28	9.90871	10.405	10.0153	9.82169	1.06217	1.49832	1.14365	-1.07671	1.41062	1.31012
	VWCE	6.89395	7.36848	6.88445	6.86524	1.0201	1.4174	1.01341	1.0066	1.38947	1.39864
	WASL	8.14827	8.78052	7.91055	8.52838	-1.30144	1.19098	-1.53457	1.17913	1.54998	1.82763
	WDFY2	8.62278	9.1488	8.76387	8.63442	-1.0081	1.42838	1.09388	-1.10274	1.43995	1.30579
	WDR1	12.3193	12.7695	12.0687	11.9052	1.33247	1.82046	1.12005	1.18965	1.36623	1.62533
	WDR5	7.51488	8.28074	7.75483	7.62665	-1.08055	1.57363	1.09292	-1.18095	1.70038	1.43984
	WDR6	9.91071	10.6481	10.1764	9.72522	1.1372	1.89592	1.36711	-1.20217	1.66718	1.38681
	WDR60	7.60529	8.06816	7.62362	7.47483	1.09465	1.50872	1.10864	-1.01278	1.37827	1.36088
	WDR66	6.80666	7.23296	6.79383	6.80206	1.00319	1.34807	-1.00572	1.00893	1.34378	1.35578
	WFS1	7.44186	8.40141	7.288	6.87447	1.48183	2.88174	1.33194	1.11254	1.94471	2.16357
	WNT5B	6.97992	8.42618	6.87937	6.96782	1.00842	2.74797	-1.06323	1.07218	2.72502	2.92171
	WRNIP1	9.84838	10.4271	9.67474	9.8011	1.03331	1.54329	-1.09154	1.1279	1.49354	1.68456
	XIST	6.83454	7.39582	6.79676	6.93118	-1.06928	1.37997	-1.09765	1.02653	1.47558	1.51472
	XPC	8.92274	9.51834	8.78192	8.91912	1.00251	1.5149	-1.09977	1.10253	1.5111	1.66604
	XPNPEP1	9.83801	10.6855	10.0682	9.89709	-1.0418	1.72714	1.12595	-1.17302	1.79934	1.53393
	XPNPEP2	7.04309	7.74011	6.93189	6.95106	1.06587	1.72794	-1.01337	1.08012	1.62115	1.75104
	XPO6	8.48511	9.06386	8.66874	8.81945	-1.26081	1.1846	-1.11012	-1.13574	1.49355	1.31505
	YPEL5	10.4145	11.0483	10.5334	11.6201	-2.30627	-1.4864	-2.1239	-1.08587	1.55158	1.42888
	ZBTB17	7.51694	8.04908	7.5077	7.72413	-1.15444	1.25261	-1.16186	1.00643	1.44606	1.45536
	ZBTB48	8.586	9.22633	8.48292	8.0849	1.41529	2.206	1.31769	1.07407	1.55868	1.67414
	ZC3H3	9.13829	10.5385	8.99825	8.88376	1.19295	3.14867	1.08259	1.10194	2.6394	2.90846
	ZC3HAV1	9.3729	10.0773	9.48233	8.72952	1.56199	2.54528	1.68508	-1.0788	1.62952	1.51048
	ZC3HC1	9.06295	9.62379	9.17148	7.92099	2.20681	3.25531	2.37922	-1.07813	1.47512	1.36823
	ZCCHC7	8.50679	9.08321	8.31527	8.92037	-1.33199	1.11949	-1.52108	1.14196	1.49115	1.70283
	ZDHHC18	7.69237	8.16132	7.44411	8.03928	-1.27183	1.08827	-1.51065	1.18777	1.3841	1.644
	ZFAND2A	7.91514	8.49921	8.0918	9.09042	-2.25836	-1.5065	-1.99809	-1.13026	1.49907	1.32631
	ZFYVE19	8.39631	8.82813	8.29283	7.95069	1.3619	1.83711	1.26763	1.07436	1.34894	1.44925
	ZGPAT	8.91742	9.51872	8.96975	9.00646	-1.06367	1.42628	-1.02577	-1.03694	1.51709	1.46304
	ZNF280D	7.41876	7.9239	7.54164	7.99339	-1.48929	-1.04934	-1.36769	-1.08891	1.41926	1.30338
	ZNF296	7.75995	9.39594	8.09538	8.8533	-2.13368	1.45664	-1.69105	-1.26175	3.10799	2.46325
	ZNF317	7.43349	7.91462	7.52539	7.83667	-1.32242	1.05552	-1.24081	-1.06577	1.39584	1.3097
	ZNF34	7.50398	8.32571	7.27461	7.91534	-1.32994	1.32903	-1.55912	1.17232	1.76752	2.07211
	ZNF366	6.97228	7.63115	6.799	6.77432	1.14708	1.81107	1.01725	1.12762	1.57885	1.78035
	ZNF544	8.05837	8.76324	8.15372	7.17214	1.84834	3.01278	1.97462	-1.06832	1.63	1.52575
	ZNF564	7.65	8.22792	7.74895	7.50239	1.10773	1.6535	1.18638	-1.071	1.49269	1.39374
	ZNF580	7.56799	7.95975	7.50901	7.84908	-1.21511	1.07973	-1.26582	1.04173	1.31199	1.36674
	ZNF581	9.1564	9.66032	9.09496	9.83414	-1.59964	-1.12805	-1.66923	1.0435	1.41806	1.47975
	ZNF589	8.60614	9.22624	8.28099	7.7247	1.84221	2.83145	1.47048	1.25279	1.53699	1.92553
	ZNF668	7.74851	8.37842	7.95512	8.21125	-1.37816	1.12285	-1.19427	-1.15397	1.54747	1.34099
	ZNF787	8.77518	9.52137	8.85161	9.06217	-1.22009	1.37479	-1.15713	-1.05441	1.67737	1.59081
	ZNF827	6.90528	7.63471	6.90579	6.9089	-1.00251	1.65383	-1.00216	-1.00035	1.65799	1.6574
	ZNHIT3	10.0986	10.6253	10.1792	9.83585	1.1998	1.72843	1.26866	-1.0574	1.44061	1.36241
	ZSCAN18	7.87545	8.56168	7.9104	7.16119	1.64065	2.63991	1.68087	-1.02452	1.60907	1.57056
	ZSCAN21	7.3165	7.74699	7.33287	7.15852	1.11572	1.50365	1.12845	-1.01141	1.3477	1.33249
