# Supplementary material for: Cellular Differentiation of Human Monocytes Is Regulated by Time-Dependent Interleukin-4 Signaling and the Transcriptional Regulator NCOR2
Source: Immunity. 2017 Dec 19;47(6):1051–1066.e12. doi: 10.1016/j.immuni.2017.11.024 (PMC5772172; doi:10.1016/j.immuni.2017.11.024)
Supplement: Table S4. related to Figure 4. Cluster-Specific Mean Expression Values of Genes Expressed in In Vitro Differentiated Monocyte Derivatives [file mmc5.xlsx]

## Sheet: A (Fig.4D)
Associated conditions according to cluster	Probe ID	Gene Symbol	Overall p-value	Mo-GMCSF (log2-Mean)	Mo-GMCSFIL4 (0-72h) (log2-Mean)	Mo-GMCSFIL4 (0-144h) (log2-Mean)	Mo-GMCSFIL4 (72-144h) (log2-Mean)	CD14+ Monocyte (log2-Mean)	Fold-Change (Mo-GMCSF vs. CD14+ Monocyte )	Fold-Change (Mo-GMCSFIL4 (0-72h) vs. CD14+ Monocyte )	Fold-Change (Mo-GMCSFIL4 (0-144h) vs. CD14+ Monocyte )	Fold-Change (Mo-GMCSFIL4 (72-144h) vs. CD14+ Monocyte )
CD14+ Monocyte	ILMN_1807529	PADI4	9.59288e-11	6.63613	6.54867	6.78369	6.66814	11.2448	-24.3973	-25.922	-22.0253	-23.862
	ILMN_1678939	VNN2	3.85317e-10	7.38236	6.60292	6.72274	7.02496	11.4651	-16.9441	-29.084	-26.7661	-21.7075
	ILMN_2357419	LILRA5	1.07317e-09	8.29872	6.66938	6.73993	6.6321	10.1193	-3.53228	-10.9279	-10.4064	-11.2139
	ILMN_2365091	FCAR	1.25569e-09	7.21162	6.57666	6.65638	6.65879	8.18464	-1.96294	-3.04825	-2.88438	-2.87957
	ILMN_1717594	DKFZp761E198	1.45736e-09	6.68335	6.6011	6.55862	6.94771	8.19408	-2.84954	-3.01672	-3.10686	-2.37243
	ILMN_1750181	TESC	1.52162e-09	7.73653	6.63621	6.60355	6.81455	9.32006	-2.99702	-6.4257	-6.5728	-5.67848
	ILMN_1724422	SELL	1.71538e-09	7.38584	6.78095	6.97615	6.63083	11.7498	-20.5918	-31.3173	-27.3541	-34.7518
	ILMN_1730628	RNASE2	1.77522e-09	8.11723	6.54637	6.57679	6.76619	9.515	-2.63494	-7.82796	-7.6646	-6.72165
	ILMN_1660847	PFKFB3	2.60635e-09	7.81276	7.66207	7.69512	7.19402	9.93132	-4.3426	-4.82072	-4.71156	-6.66821
	ILMN_1752355	MPEG1	2.8992e-09	7.7361	7.38558	7.53185	6.79829	9.89777	-4.47433	-5.70487	-5.15483	-8.57111
	ILMN_1719433	CD1D	3.26623e-09	7.65276	6.47257	6.83548	6.85224	10.4197	-6.8064	-15.4238	-11.9934	-11.8549
	ILMN_2323172	CSF3R	3.59659e-09	7.35008	6.66271	7.05865	6.72478	9.2717	-3.78848	-6.10078	-4.63655	-5.84385
	ILMN_1726597	FAM65B	3.87037e-09	8.16578	7.01519	7.11076	6.99119	10.6733	-5.68635	-12.6239	-11.8148	-12.8357
	ILMN_1804935	VNN3	3.98501e-09	6.60406	6.51818	6.5457	6.58459	8.26593	-3.16426	-3.35834	-3.29487	-3.20724
	ILMN_2094313	ZDHHC1	5.08622e-09	6.69246	6.92698	6.83239	6.78447	8.69793	-4.0152	-3.41279	-3.64403	-3.76712
	ILMN_1678919	YOD1	5.3936e-09	7.76395	7.5342	7.7732	7.87878	9.11033	-2.54273	-2.98168	-2.52648	-2.34819
	ILMN_1669674	CNPY3	6.01812e-09	7.97638	7.10127	8.00352	7.16622	9.47166	-2.8192	-5.17081	-2.76665	-4.94317
	ILMN_1748883	CDKN2D	6.29324e-09	8.04622	7.04228	7.34849	6.96	10.3205	-4.83763	-9.70171	-7.84643	-10.2711
	ILMN_1835631		6.56435e-09	7.43933	7.02733	7.60699	7.20127	8.83548	-2.632	-3.50194	-2.34322	-3.10418
	ILMN_2123450	FLJ43093	7.50248e-09	6.56096	6.70881	6.61452	6.57697	8.33217	-3.4134	-3.08092	-3.289	-3.37574
	ILMN_2333774	TAGAP	8.18823e-09	7.66477	7.588	8.19358	7.0863	9.92695	-4.79715	-5.05934	-3.32502	-7.16342
	ILMN_2375319	RASGRP2	9.09508e-09	6.86284	6.51975	6.56823	6.83726	8.0992	-2.35604	-2.98857	-2.88981	-2.39819
	ILMN_1678490	RILPL2	9.84175e-09	8.42424	7.99154	8.14148	7.8962	10.3077	-3.68965	-4.98013	-4.48854	-5.32034
	ILMN_1844692	FOXO3	1.16844e-08	8.64648	7.69922	7.88539	8.36848	9.8374	-2.28298	-4.40205	-3.86912	-2.76814
	ILMN_1705114	NUMB	1.1899e-08	9.52531	8.59553	9.01681	9.27524	10.5167	-1.98814	-3.78739	-2.82828	-2.36442
	ILMN_1709233	F5	1.20259e-08	6.65998	6.60884	6.47852	6.74149	8.71983	-4.16943	-4.31989	-4.72827	-3.94041
	ILMN_1769299	MTMR11	1.38753e-08	7.83726	7.12912	7.31228	7.43196	10.6848	-7.19758	-11.7587	-10.3566	-9.53221
	ILMN_1653134	TMEM188	1.43788e-08	8.68161	7.96537	7.97011	8.39667	9.25519	-1.48821	-2.44496	-2.43694	-1.81317
	ILMN_1769013	ASGR1	1.44865e-08	8.81687	7.4327	7.60763	8.06634	9.92291	-2.15253	-5.61859	-4.97703	-3.62145
	ILMN_1683494	TMEM154	1.64662e-08	6.80092	6.71479	6.98054	6.88394	9.47509	-6.38269	-6.77538	-5.6355	-6.02578
	ILMN_1748915	S100A12	1.69209e-08	6.92685	6.53023	6.51241	6.51047	10.9427	-16.1771	-21.2959	-21.5606	-21.5895
	ILMN_1782922	PDE4B	1.73988e-08	7.01431	6.67669	6.59835	6.74658	9.31543	-4.9284	-6.22785	-6.57539	-5.93335
	ILMN_2380801	FYN	2.1037e-08	6.86033	7.32086	7.22917	7.03143	8.73638	-3.67071	-2.66756	-2.8426	-3.26019
	ILMN_1684982	PDK4	2.10411e-08	6.50516	6.7585	6.55283	6.97434	9.44175	-7.65603	-6.42301	-7.40715	-5.53052
	ILMN_2100437	HBB	2.32573e-08	6.64558	6.73273	6.63076	6.53565	10.4182	-13.6673	-12.8661	-13.8084	-14.7494
	ILMN_2307656	AGTRAP	3.26867e-08	7.87165	7.03679	6.91028	7.26451	8.49309	-1.53841	-2.74402	-2.99551	-2.34336
	ILMN_1754279	FBXW7	3.69128e-08	7.82144	7.74928	7.68692	8.21074	9.17627	-2.55767	-2.68885	-2.80763	-1.95278
	ILMN_1747251	LTB4R	4.08777e-08	7.39968	7.35019	7.08323	7.00282	8.82976	-2.69463	-2.78867	-3.35551	-3.54785
	ILMN_1798543	STK17B	4.20988e-08	8.48365	8.7251	9.6084	9.27108	11.8632	-10.4078	-8.80388	-4.77282	-6.03004
	ILMN_1727689	TNFAIP2	4.36268e-08	8.06133	7.6962	7.19105	7.07353	9.87781	-3.52219	-4.5366	-6.43865	-6.98509
	ILMN_2255579	RAB37	4.45756e-08	7.15121	6.56933	6.52242	6.66491	8.75775	-3.04522	-4.55807	-4.7087	-4.26589
	ILMN_1691846	G0S2	5.06844e-08	6.75594	6.64656	6.56039	6.79737	9.66005	-7.48554	-8.07513	-8.57217	-7.27366
	ILMN_1756806	MCL1	5.19985e-08	8.40543	7.38372	8.70447	7.86	10.7306	-5.01113	-10.1742	-4.073	-7.3135
	ILMN_2186061	PFKFB3	5.25657e-08	9.83185	8.89832	9.11714	8.52014	12.1796	-5.09017	-9.72193	-8.35379	-12.6357
	ILMN_2117623	PLXNC1	5.38948e-08	7.47235	6.72014	6.72252	6.72887	8.60701	-2.19567	-3.69833	-3.69222	-3.676
	ILMN_1674811	OASL	5.48047e-08	6.85585	6.55882	6.48133	6.67284	7.60526	-1.68111	-2.06543	-2.17941	-1.90848
	ILMN_1655296	UTRN	5.99128e-08	7.03007	6.79636	6.66013	7.13119	8.04689	-2.02345	-2.37929	-2.61491	-1.88648
	ILMN_1794707	ATHL1	6.00994e-08	6.73855	6.6147	6.54834	6.66233	7.84264	-2.14964	-2.34232	-2.45259	-2.26625
	ILMN_2092850	HPSE	6.53157e-08	6.74215	6.48081	6.44143	6.69796	8.10836	-2.57793	-3.08988	-3.17538	-2.65811
	ILMN_1779547	HPSE	7.03043e-08	7.14359	6.54519	6.58138	6.72309	8.70146	-2.9442	-4.45762	-4.34719	-3.94048
	ILMN_1668743	LOC728069	7.20842e-08	7.7032	7.46166	7.60242	7.77621	9.65012	-3.85549	-4.55817	-4.13446	-3.66524
	ILMN_1807925	GNG2	7.36279e-08	7.30971	6.90667	7.39471	7.03715	9.4904	-4.5337	-5.9949	-4.27432	-5.4765
	ILMN_1798346	KIAA1468	7.83909e-08	7.76091	7.37091	7.57848	7.7673	8.73174	-1.95996	-2.56832	-2.22415	-1.9513
	ILMN_1780132	PELI2	8.08681e-08	8.40419	7.42312	7.74709	7.76313	10.0357	-3.09835	-6.1159	-4.8858	-4.83177
	ILMN_1726545	LILRA5	9.88705e-08	7.19235	6.6002	6.57232	6.49062	8.55602	-2.57339	-3.87938	-3.95508	-4.1855
	ILMN_2226015	LRRK2	9.90646e-08	6.72269	6.62342	6.59306	6.76925	7.73242	-2.01354	-2.15696	-2.20284	-1.94959
	ILMN_1758864	VNN2	1.00417e-07	6.59786	6.53676	6.64649	6.52167	8.20411	-3.0446	-3.1763	-2.94368	-3.20971
	ILMN_1666049	NUP214	1.01757e-07	9.31201	8.80012	8.68075	8.44605	10.6955	-2.60892	-3.72011	-4.04101	-4.75489
	ILMN_1676408	TAGAP	1.11746e-07	7.34714	7.26831	7.79417	6.90209	9.31479	-3.91131	-4.13096	-2.86914	-5.3247
	ILMN_2340259	PDE4B	1.14119e-07	7.82514	7.64336	7.14022	7.36763	10.6366	-7.02011	-7.96278	-11.2856	-9.6398
	ILMN_2348487	EMR3	1.23895e-07	6.43575	6.54003	6.45271	6.54606	7.87524	-2.71225	-2.52311	-2.68054	-2.51259
	ILMN_2107184	SNRK	1.23962e-07	8.88375	8.82005	8.67032	8.9484	10.1076	-2.33565	-2.44108	-2.70804	-2.23329
	ILMN_1795139	S100Z	1.28254e-07	7.10682	6.55442	6.60975	6.69485	8.34149	-2.35327	-3.45112	-3.32128	-3.13102
	ILMN_1671442	WDR43	1.35534e-07	7.3307	7.6913	7.97086	7.44332	8.47587	-2.21171	-1.72257	-1.41913	-2.04562
	ILMN_1702534	CD244	1.61344e-07	7.14746	6.58726	6.63042	6.54236	8.03275	-1.84713	-2.72354	-2.64328	-2.80963
	ILMN_1754076	CACNA2D3	1.61595e-07	7.28719	6.39442	6.51207	6.55623	8.24677	-1.94475	-3.61088	-3.32809	-3.22777
	ILMN_2061043	CD48	1.71968e-07	8.60004	6.96067	7.2951	8.17891	10.5689	-3.91469	-12.1954	-9.67215	-5.24169
	ILMN_2199389	VIPR1	1.94491e-07	7.40939	7.39083	7.35304	6.91834	9.28298	-3.66443	-3.71187	-3.81039	-5.15023
	ILMN_1796136	RAB37	1.96236e-07	6.70995	6.48019	6.54635	6.60545	7.80179	-2.13145	-2.49942	-2.38739	-2.29157
	ILMN_1790689	CRISPLD2	1.99163e-07	6.70717	7.34917	6.888	7.12327	10.825	-17.3621	-11.126	-15.3167	-13.012
	ILMN_1696316	CPT1A	2.06428e-07	6.88302	7.39824	7.24772	7.00821	7.58859	-1.63079	-1.14105	-1.26653	-1.49524
	ILMN_1796146	EIF4E3	2.1142e-07	8.01279	7.57742	8.00565	7.43679	9.38095	-2.5814	-3.49071	-2.59422	-3.84811
	ILMN_1716465	RBP7	2.13416e-07	7.43082	6.77064	7.05038	6.83465	9.60289	-4.50669	-7.12186	-5.86654	-6.81276
	ILMN_1653026	PLAC8	2.21156e-07	7.66871	6.77632	6.78125	6.75868	8.9261	-2.39063	-4.43761	-4.42246	-4.4922
	ILMN_1797895	FFAR2	2.22702e-07	6.74541	6.4922	6.6016	6.63741	8.47777	-3.3227	-3.9602	-3.67098	-3.581
	ILMN_2309180	SMARCD3	2.38814e-07	7.47796	7.12155	7.11346	7.03057	8.91344	-2.70473	-3.46269	-3.48215	-3.68808
	ILMN_1714418	FAM101B	2.48219e-07	6.78684	6.61673	6.61411	6.65716	7.5047	-1.64474	-1.85057	-1.85393	-1.79943
	ILMN_1747052	ITGA4	2.48706e-07	7.75094	6.7396	6.84768	6.86509	8.98644	-2.35462	-4.74642	-4.40384	-4.35099
	ILMN_1742824	SPATA13	2.61297e-07	6.76346	6.64946	6.78543	7.07206	7.99707	-2.35155	-2.54489	-2.31601	-1.8987
	ILMN_1662243	ING1	2.65708e-07	7.64427	7.38021	7.4301	7.82923	9.12849	-2.79765	-3.35957	-3.24538	-2.46102
	ILMN_1666742	C9orf72	2.69568e-07	7.9698	6.72356	7.87576	7.2329	9.14144	-2.25268	-5.34385	-2.4044	-3.75429
	ILMN_1690586	HNRPA1P4	2.73274e-07	8.77344	8.48401	8.70824	9.13131	9.86863	-2.13642	-2.61103	-2.23518	-1.66708
	ILMN_1749006	RCSD1	2.97352e-07	8.48248	7.99786	8.13157	8.43336	9.71824	-2.35505	-3.29522	-3.00355	-2.43661
	ILMN_1667319	LPPR2	3.03202e-07	7.42022	6.61282	6.72878	7.00106	8.15013	-1.65854	-2.90253	-2.67835	-2.21771
	ILMN_2331266	NUMB	3.50094e-07	10.1492	9.1298	9.2715	10.1735	10.7978	-1.5677	-3.17783	-2.88054	-1.54147
	ILMN_2225144	EIF4E3	3.82746e-07	9.02525	8.36227	9.04008	8.75855	10.7387	-3.2795	-5.19258	-3.24596	-3.94541
	ILMN_1775926	SPATA6	3.99542e-07	6.75441	6.57399	6.59961	6.68115	7.36201	-1.52372	-1.72671	-1.69632	-1.6031
	ILMN_1677843	RAB24	4.31386e-07	7.77612	7.82175	7.57234	7.97122	9.2034	-2.68939	-2.60567	-3.0974	-2.34922
	ILMN_1653871	NAMPT	4.32448e-07	7.76959	7.01094	7.24968	8.03113	10.1101	-5.06475	-8.56907	-7.26215	-4.22499
	ILMN_1758939	RIPK2	4.48652e-07	9.60596	10.4564	10.8279	10.0294	11.8719	-4.80958	-2.66745	-2.06196	-3.58619
	ILMN_1679268	PELI1	4.65548e-07	8.54547	8.56279	8.8426	7.86631	10.8354	-4.89049	-4.83214	-3.98021	-7.83071
	ILMN_1748124	TSC22D3	4.69751e-07	8.21138	7.78379	7.65194	8.22714	11.0071	-6.94388	-9.33939	-10.2331	-6.86842
	ILMN_1768812	FXYD6	4.93474e-07	6.73575	6.64825	6.6995	6.54286	7.55066	-1.75919	-1.86917	-1.80394	-2.01083
	ILMN_2150258	ZFP36L2	5.0675e-07	8.97193	6.81249	8.02558	7.82568	11.0171	-4.12711	-18.4375	-7.9529	-9.13484
	ILMN_1689817	LCOR	5.15638e-07	7.71009	7.6034	7.54917	7.81333	8.56194	-1.80481	-1.94334	-2.01778	-1.68018
	ILMN_2093343	PLAC8	5.24528e-07	7.88572	6.87624	6.83181	6.91564	9.79755	-3.76287	-7.57536	-7.81227	-7.37124
	ILMN_1743032	CTSS	5.44567e-07	9.16969	8.13811	8.09337	8.65429	10.7723	-3.03694	-6.20827	-6.40383	-4.34097
	ILMN_2357272	BCLAF1	5.69346e-07	7.9815	7.35324	7.90319	8.05881	9.10259	-2.17511	-3.36208	-2.29644	-2.06163
	ILMN_2198867	WDR49	6.02477e-07	6.4557	6.57524	6.52417	6.50667	7.07476	-1.53587	-1.41374	-1.46468	-1.48256
	ILMN_2155719	NBPF10	6.22665e-07	10.3276	8.70191	10.8261	11.6384	12.4202	-4.26522	-13.1621	-3.01917	-1.71936
	ILMN_1681603	UBE2A	6.34472e-07	6.67226	6.51868	6.54797	6.95248	7.57776	-1.8732	-2.0836	-2.04172	-1.54251
	ILMN_1912333		6.7103e-07	6.91717	6.9951	7.29316	6.71149	8.11429	-2.29282	-2.17225	-1.7668	-2.64415
	ILMN_2338997	PTP4A2	7.08744e-07	11.193	11.112	11.3957	10.8545	12.6223	-2.69302	-2.84851	-2.34015	-3.40517
	ILMN_1782741	CD300LB	7.68197e-07	6.81039	6.601	6.81224	6.65633	8.44528	-3.10564	-3.59074	-3.10167	-3.45564
	ILMN_1697710	IL1F7	7.94711e-07	6.66751	6.51047	6.57678	6.5778	7.35518	-1.61068	-1.7959	-1.71522	-1.71401
	ILMN_2376403	TSC22D3	8.72101e-07	9.04565	7.97104	8.20226	7.7903	11.9037	-7.25029	-15.2702	-13.0089	-17.3082
	ILMN_1739805	NDE1	8.90298e-07	7.56693	7.92324	7.81509	8.18235	8.91371	-2.54343	-1.98683	-2.1415	-1.6602
	ILMN_1804738	MEFV	9.03357e-07	6.64551	6.5913	6.57638	6.81007	7.92515	-2.42778	-2.52074	-2.54694	-2.16607
	ILMN_1763265	CHMP1B	9.16819e-07	9.96625	9.72461	10.6301	9.4786	11.3437	-2.59805	-3.07178	-1.63987	-3.6429
	ILMN_1770260	NFKBIZ	9.35063e-07	7.0167	6.69008	6.84005	6.63766	7.96077	-1.92395	-2.41277	-2.17456	-2.50205
	ILMN_1721774	MPP7	9.45488e-07	6.60313	6.53527	6.58275	6.65484	7.64881	-2.06433	-2.16375	-2.0937	-1.99166
	ILMN_1870111		9.74197e-07	6.91888	6.61258	6.90904	6.97076	7.69232	-1.70934	-2.11366	-1.72104	-1.64896
	ILMN_1745469	SEC24B	9.8608e-07	7.02496	6.58789	7.16806	7.22583	7.52828	-1.41747	-1.91904	-1.28362	-1.23323
	ILMN_1724145	CBX4	1.04386e-06	7.90309	7.64898	7.70658	7.90624	8.9085	-2.00751	-2.39416	-2.30045	-2.00314
	ILMN_1671067	MED13	1.08644e-06	6.99874	6.67302	7.065	6.88444	7.76923	-1.70585	-2.13793	-1.62928	-1.8465
	ILMN_1732343	SIK3	1.09054e-06	7.91158	7.80349	7.43308	7.97957	8.8587	-1.92802	-2.07803	-2.68631	-1.83927
	ILMN_2205963	C10orf54	1.14192e-06	9.83322	8.91864	9.3399	8.43638	11.9018	-4.19476	-7.90718	-5.90489	-11.0458
	ILMN_1777058	HIATL1	1.19136e-06	7.642	7.38818	7.89503	7.24067	8.61166	-1.95839	-2.33509	-1.64334	-2.58649
	ILMN_1803988	MCL1	1.19599e-06	8.69816	7.79557	7.9915	9.37343	10.5111	-3.51361	-6.56844	-5.73431	-2.20029
	ILMN_1724700	RIOK3	1.19669e-06	9.44022	9.02358	9.12101	10.1575	10.5996	-2.23355	-2.98137	-2.78667	-1.35852
	ILMN_1736806	PAG1	1.22102e-06	7.20505	6.7571	6.69139	6.8971	7.91715	-1.63819	-2.23466	-2.33879	-2.02799
	ILMN_1772706	C10orf32	1.23716e-06	7.63692	7.28812	7.85295	7.10811	8.15923	-1.43625	-1.82907	-1.23652	-2.07214
	ILMN_1868851		1.24358e-06	7.39402	6.76157	7.07887	6.82764	7.98809	-1.5095	-2.34001	-1.87803	-2.23527
	ILMN_1799208	CSGALNACT2	1.26532e-06	7.12453	6.63999	7.16467	7.4498	8.30215	-2.26203	-3.16491	-2.19998	-1.80544
	ILMN_2411076	MATR3	1.29896e-06	8.32978	7.33604	8.82853	9.03397	9.69426	-2.57484	-5.12738	-1.82226	-1.5804
	ILMN_1673757	CASP8	1.31322e-06	6.63078	6.57705	6.60102	6.717	7.30315	-1.59369	-1.65417	-1.62691	-1.50123
	ILMN_1686516	CUGBP1	1.34067e-06	6.96353	6.51826	6.57994	6.92764	7.20818	-1.18481	-1.6132	-1.54569	-1.21465
	ILMN_1697742	C3orf38	1.4018e-06	8.31231	7.59037	8.45485	8.35236	8.9072	-1.51036	-2.4912	-1.36827	-1.46901
	ILMN_1709042	RBM4	1.40333e-06	7.78772	7.52915	8.25485	7.6144	8.65164	-1.81997	-2.17722	-1.31657	-2.05229
	ILMN_1708542	LOC402617	1.41985e-06	6.56393	6.52285	6.52886	6.5622	7.11592	-1.46611	-1.50845	-1.50219	-1.46786
	ILMN_1681675	RBM16	1.45007e-06	7.92928	7.65073	8.16845	8.21507	8.43233	-1.41721	-1.71904	-1.20071	-1.16253
	ILMN_1699071	C21orf7	1.53771e-06	6.81185	6.61457	6.5955	6.7535	8.30727	-2.81945	-3.23259	-3.27562	-2.93583
	ILMN_2191313	FAM21A	1.53987e-06	7.07429	6.73413	7.34854	7.04416	8.0769	-2.00362	-2.53637	-1.65676	-2.04591
	ILMN_1720745	LOC645385	1.57119e-06	10.0427	9.27018	9.90561	10.7711	11.3175	-2.41976	-4.13345	-2.6609	-1.46042
	ILMN_1793559	C6orf204	1.57472e-06	6.55022	6.42431	6.52337	7.22233	7.86699	-2.49108	-2.71826	-2.53787	-1.56338
	ILMN_1735367	HSD17B11	1.59751e-06	9.59718	8.51959	9.59047	9.81318	10.6733	-2.10842	-4.44984	-2.11825	-1.81524
	ILMN_2270100	C6orf204	1.62286e-06	6.62661	6.60795	6.44644	6.94	7.29763	-1.5922	-1.61292	-1.80399	-1.28131
	ILMN_2115752	MEFV	1.67618e-06	6.82003	6.55009	6.53969	6.83035	7.90604	-2.12286	-2.55966	-2.57817	-2.10773
	ILMN_2343036	ZMYM5	1.71233e-06	7.12911	6.88443	7.41347	7.38092	7.92541	-1.73664	-2.05762	-1.42596	-1.45851
	ILMN_1664861	ID1	1.75171e-06	6.75723	6.50201	6.85855	6.67348	8.67979	-3.79096	-4.52457	-3.53385	-4.01754
	ILMN_1764970	JMJD1C	1.75944e-06	8.47644	8.10402	8.22576	8.43189	10.4047	-3.80594	-4.9269	-4.52821	-3.92532
	ILMN_1739942	FAM117B	1.76779e-06	8.44681	8.54978	8.42476	8.94703	9.87946	-2.69942	-2.51346	-2.741	-1.90849
	ILMN_1668910	CIDEB	1.78044e-06	7.4171	7.45221	7.56008	7.17437	8.7065	-2.44427	-2.3855	-2.21363	-2.89212
	ILMN_1791902	RARA	1.84632e-06	6.55366	6.48711	6.66276	6.46851	7.03883	-1.39975	-1.46584	-1.2978	-1.48486
	ILMN_2112524	RNF149	1.93141e-06	7.37164	6.69379	6.77979	7.75583	8.33851	-1.9546	-3.12687	-2.94592	-1.49763
	ILMN_1761422	LOC440349	1.96197e-06	6.79078	6.80491	6.64648	6.79493	7.44971	-1.57891	-1.56352	-1.74501	-1.57438
	ILMN_2230862	GYG1	2.0068e-06	10.0012	9.04006	9.49356	10.1204	10.5576	-1.47058	-2.86295	-2.09072	-1.35396
	ILMN_1739985	TAGAP	2.05065e-06	7.65648	7.4436	7.99204	7.58892	10.0809	-5.36803	-6.22152	-4.25404	-5.62537
	ILMN_1784884	LILRB3	2.08358e-06	11.1663	9.68147	10.0071	10.4212	11.9208	-1.687	-4.72178	-3.76764	-2.82766
	ILMN_2347541	NIN	2.1212e-06	7.55457	7.21725	7.32522	7.1856	8.38602	-1.77947	-2.24819	-2.08609	-2.29805
	ILMN_2362245	HNRNPH2	2.13328e-06	7.68933	7.12544	7.45463	7.50728	8.29783	-1.52468	-2.25385	-1.79402	-1.72973
	ILMN_2408987	SMARCD3	2.14665e-06	6.57732	6.44948	6.75194	6.59632	7.57535	-1.99728	-2.18233	-1.76959	-1.97115
	ILMN_1724181	IL15	2.32169e-06	7.54747	7.54417	6.92739	7.20168	8.55886	-2.01585	-2.02046	-3.09829	-2.56183
	ILMN_1802205	RHOB	2.33189e-06	7.26485	6.92683	7.06902	8.05267	8.99225	-3.31131	-4.18557	-3.79272	-1.91797
	ILMN_1705066	BTBD11	2.39787e-06	7.08438	7.00202	6.72211	6.62704	8.32666	-2.36572	-2.5047	-3.041	-3.24815
	ILMN_1698213	RBM3	2.46683e-06	7.20475	6.63839	7.35786	6.90014	7.82109	-1.53298	-2.27001	-1.37862	-1.89336
	ILMN_1801216	S100P	2.49204e-06	6.76191	6.57946	6.53209	6.57947	8.83919	-4.22012	-4.78904	-4.94888	-4.78901
	ILMN_2335813	GCH1	2.49466e-06	6.57873	6.66301	6.67318	6.53386	8.0897	-2.85002	-2.6883	-2.6694	-2.94005
	ILMN_1704842	ARL4A	2.50557e-06	7.29517	6.75026	7.45133	6.76226	8.00724	-1.63815	-2.38995	-1.47009	-2.37015
	ILMN_1793269	RAB37	2.55628e-06	6.55945	6.56752	6.56958	6.62394	7.08632	-1.4408	-1.43276	-1.43072	-1.37781
	ILMN_2410742	JMJD1C	2.65947e-06	8.34296	7.63482	8.11602	7.84361	9.51198	-2.24859	-3.67352	-2.63165	-3.17856
	ILMN_1674789	LOC651738	2.71375e-06	6.76696	6.5072	6.64072	7.05187	7.67217	-1.87281	-2.24228	-2.04408	-1.53719
	ILMN_1677098	YPEL2	2.80777e-06	8.33234	7.89176	8.58644	8.01975	9.54714	-2.32109	-3.15007	-1.94626	-2.88263
	ILMN_1812759	GCH1	2.82675e-06	7.13733	6.76595	6.69284	6.65915	8.47794	-2.53259	-3.27612	-3.44642	-3.52784
	ILMN_2402629	METTL9	2.88617e-06	6.70617	6.51123	6.62249	7.12933	7.34007	-1.55175	-1.77626	-1.64441	-1.15728
	ILMN_1695968	ABCG1	2.89488e-06	6.56951	6.53683	6.48781	6.74075	7.28612	-1.64331	-1.68097	-1.73906	-1.45939
	ILMN_1664010	ELF1	2.91463e-06	9.30496	8.53679	8.59486	10.0779	10.628	-2.50189	-4.261	-4.09289	-1.46413
	ILMN_1677511	PTGS2	3.13727e-06	7.09163	6.63203	6.7206	6.80351	10.1012	-8.05311	-11.0743	-10.4149	-9.83321
	ILMN_1705686	NRGN	3.14912e-06	8.00953	7.36445	7.70928	7.40332	8.93076	-1.89373	-2.96145	-2.33185	-2.88274
	ILMN_1681703	FOXO3	3.17068e-06	10.0641	9.99619	9.37382	10.2115	10.9532	-1.85207	-1.94135	-2.98851	-1.67221
	ILMN_1720771	STX11	3.23461e-06	9.67586	9.84961	10.4416	9.55438	12.6454	-7.83265	-6.94396	-4.6068	-8.52075
	ILMN_1653056	ATP6V0C	3.23478e-06	6.81215	6.50755	6.81913	6.61809	8.1498	-2.5274	-3.12152	-2.51521	-2.89129
	ILMN_1689378	CCRN4L	3.5208e-06	6.69984	7.43099	6.9532	7.2018	8.44045	-3.34177	-2.01316	-2.80355	-2.35979
	ILMN_1745994	GAS7	3.5495e-06	8.19736	8.92009	9.02778	8.71034	10.393	-4.58092	-2.77581	-2.57616	-3.21017
	ILMN_2125747	LOC606724	3.59868e-06	8.59544	8.62952	8.66997	7.79511	10.8202	-4.67446	-4.56535	-4.43911	-8.14058
	ILMN_1760922	GIT2	3.65034e-06	8.33059	7.6808	8.3762	8.68587	9.52602	-2.29013	-3.59309	-2.21886	-1.79024
	ILMN_1766798	CENTB2	3.79944e-06	8.397	7.64242	8.07951	7.90538	9.02753	-1.54813	-2.61193	-1.92923	-2.17672
	ILMN_2374159	HERPUD1	3.8041e-06	8.64054	8.48337	8.71154	8.74316	10.0416	-2.641	-2.94497	-2.51418	-2.45966
	ILMN_1665717	EIF2S3	3.80791e-06	10.5846	9.85212	10.276	9.95596	11.564	-1.97168	-3.27597	-2.44193	-3.04847
	ILMN_1713322	C7orf28B	3.82085e-06	8.48211	7.88496	8.97901	8.02215	9.01157	-1.44339	-2.18345	-1.02282	-1.98538
	ILMN_1734748	LILRA1	3.84646e-06	6.60974	6.51063	6.55678	6.55573	7.48842	-1.8387	-1.96944	-1.90745	-1.90883
	ILMN_1674421	TM9SF4	3.87327e-06	8.58652	8.56313	8.35979	9.084	9.68979	-2.14841	-2.18353	-2.51402	-1.52182
	ILMN_1764867	LOC649431	3.90798e-06	7.25538	7.19528	7.70308	6.88606	8.40089	-2.21225	-2.30635	-1.62205	-2.85765
CD14+ Monocyte & Mo-GMCSF	ILMN_1716105	NLRP12	1.51482e-11	8.83785	6.54105	6.66337	6.59472	8.98849	-1.11006	-5.45445	-5.01106	-5.25527
	ILMN_1668063	FCN1	1.15358e-09	13.5345	6.75259	8.31469	9.56631	14.0499	-1.42944	-157.297	-53.2701	-22.3721
	ILMN_1750974	S100A9	2.83661e-09	12.368	7.30001	7.39196	7.79832	13.4755	-2.15474	-72.2778	-67.8147	-51.168
	ILMN_1729801	S100A8	3.21239e-09	12.3734	6.5919	6.73453	8.03768	13.2045	-1.779	-97.8545	-88.6435	-35.9218
	ILMN_1687301	VCAN	4.27997e-09	10.0441	6.58194	6.72455	8.24074	11.0752	-2.0436	-22.522	-20.4022	-7.1328
	ILMN_2088437	CX3CR1	9.12226e-09	10.1698	6.78033	6.77346	6.72526	9.67731	1.40691	-7.44863	-7.48417	-7.73848
	ILMN_1779010	MAP3K3	1.20935e-08	8.66093	7.63239	8.16571	7.3528	9.26544	-1.52046	-3.10169	-2.14314	-3.76496
	ILMN_2266595	LILRA5	1.4158e-08	10.519	7.43166	7.63175	7.3169	11.8071	-2.44212	-20.7557	-18.0677	-22.4741
	ILMN_2167922	TRMT5	1.9115e-08	10.2648	8.72578	9.2804	9.72706	10.4411	-1.12997	-3.28369	-2.23565	-1.6404
	ILMN_1793859	ALDH2	2.31401e-08	11.6726	9.11497	9.53453	10.3464	11.5817	1.06501	-5.52796	-4.13298	-2.35435
	ILMN_1738523	MYD88	3.13412e-08	9.96101	8.28149	8.63278	7.95222	9.88547	1.05375	-3.0398	-2.38286	-3.81915
	ILMN_2389445	ARHGEF10L	3.45177e-08	7.28636	6.61569	6.59254	6.66667	7.07082	1.16114	-1.3709	-1.39308	-1.32331
	ILMN_1699015	H3F3A	3.66914e-08	12.826	11.9751	12.5077	11.7919	13.1222	-1.2279	-2.2146	-1.53094	-2.51454
	ILMN_2371280	CSF3R	6.7066e-08	10.4381	8.42494	8.84976	8.82075	11.8495	-2.65991	-10.7371	-7.99839	-8.16088
	ILMN_1752932	MPZL2	6.82354e-08	8.10754	6.66403	6.67376	6.94148	8.02485	1.05899	-2.56832	-2.55105	-2.11898
	ILMN_1659257	TNFRSF8	7.63659e-08	6.95301	6.55948	6.4919	6.51206	7.3012	-1.27296	-1.67218	-1.75236	-1.72805
	ILMN_1682312	CYBB	8.86766e-08	10.9734	7.20843	7.72159	7.98846	11.018	-1.03142	-14.0217	-9.82485	-8.1656
	ILMN_2092118	FPR1	1.28811e-07	10.4209	6.98974	7.31845	6.99975	11.0516	-1.54838	-16.7015	-13.2986	-16.586
	ILMN_1736929	PLB1	1.36629e-07	7.22067	6.59346	6.50718	6.67329	7.03485	1.13746	-1.35791	-1.44159	-1.28482
	ILMN_1780546	OSM	1.56611e-07	9.93995	7.48265	7.46762	6.95253	10.0495	-1.07893	-5.92533	-5.98739	-8.55647
	ILMN_2126706	LMNB1	2.20573e-07	7.50386	6.69409	6.64774	6.93788	7.44568	1.04115	-1.68364	-1.73861	-1.42188
	ILMN_1801833	ARHGAP24	2.33527e-07	7.92736	6.59447	6.73304	6.81859	8.53535	-1.52414	-3.83941	-3.48779	-3.28698
	ILMN_1677038	FLJ21986	2.47728e-07	8.44859	6.71962	6.62516	7.40693	8.46488	-1.01135	-3.35254	-3.5794	-2.08197
	ILMN_1661695	IRAK3	3.06197e-07	9.93992	8.29004	8.22284	8.66564	11.0149	-2.10675	-6.61117	-6.92639	-5.0958
	ILMN_1672834	SSH2	3.8193e-07	9.39433	8.33603	8.42654	7.96506	9.81283	-1.33654	-2.78329	-2.61404	-3.59943
	ILMN_1675191	GAPT	4.29431e-07	9.51655	6.58282	6.8383	6.58799	9.14628	1.2926	-5.91123	-4.95189	-5.8901
	ILMN_1781285	DUSP1	4.64341e-07	13.34	11.2329	12.4505	10.5226	14.3857	-2.06437	-8.89406	-3.82428	-14.5513
	ILMN_1730639	SLC22A15	5.74751e-07	8.12701	7.17828	7.12174	7.14932	8.47205	-1.27019	-2.45167	-2.54966	-2.50138
	ILMN_1675258	LOC441268	6.6932e-07	7.79375	6.66292	6.58658	7.36008	7.94296	-1.10896	-2.42846	-2.56042	-1.49783
	ILMN_1758735	NLRP12	7.03621e-07	7.10044	6.6339	6.42766	6.57716	7.47177	-1.29354	-1.78741	-2.0621	-1.85911
	ILMN_1695276	MAPRE2	7.78666e-07	10.2798	9.26887	9.51372	8.87553	10.4419	-1.11891	-2.25483	-1.90286	-2.96155
	ILMN_1762594	NOD2	8.10158e-07	9.98447	8.36683	8.6093	8.82491	9.7018	1.21645	-2.5227	-2.13242	-1.8364
	ILMN_2138589	MERTK	8.28896e-07	8.35699	6.76918	6.80768	7.03191	8.61855	-1.19877	-3.60342	-3.50853	-3.0035
	ILMN_1747305	GIMAP8	8.59726e-07	8.40986	6.79019	6.58666	7.24147	7.98802	1.33963	-2.29395	-2.64151	-1.67778
	ILMN_1730454	FOLR3	9.63477e-07	7.82562	6.45757	6.57917	6.52093	8.868	-2.05961	-5.3163	-4.88657	-5.08788
	ILMN_1737651	CDC40	9.81235e-07	9.65191	8.99159	9.33449	8.98709	9.83053	-1.1318	-1.78874	-1.41034	-1.79432
	ILMN_1671891	PID1	1.01285e-06	8.07846	6.50513	6.73109	6.62804	9.08227	-2.00528	-5.96752	-5.10239	-5.48019
	ILMN_1769245	GLIPR1	1.03401e-06	9.31549	8.25257	8.90432	8.16233	9.92671	-1.52755	-3.19128	-2.03129	-3.39729
	ILMN_1733276	CYSLTR1	1.0784e-06	8.60023	7.36245	7.84434	7.22729	8.43119	1.12431	-2.0976	-1.50196	-2.30362
	ILMN_1913678		1.8256e-06	9.98045	8.15186	8.03078	8.93934	10.24	-1.19711	-4.25202	-4.62428	-2.46343
	ILMN_2404154	SERPINA1	1.90739e-06	11.0106	8.08388	7.76114	9.7314	11.5448	-1.44819	-11.0115	-13.7722	-3.51476
	ILMN_1740875	FPR2	2.09754e-06	7.94139	6.60053	6.67064	6.86161	8.27031	-1.25608	-3.18167	-3.03074	-2.65498
	ILMN_1715864	NHS	2.22402e-06	7.16475	6.6441	6.68005	6.56836	7.47692	-1.24157	-1.78117	-1.73733	-1.87717
	ILMN_1663068	MGC33556	2.27235e-06	7.52941	6.67343	6.60296	6.82069	8.1943	-1.58545	-2.86964	-3.01329	-2.59119
	ILMN_1745242	PLSCR1	2.54191e-06	8.26602	6.52725	6.62973	7.06859	7.73097	1.44899	-2.30332	-2.14538	-1.58269
	ILMN_1665859	RAB27A	2.61162e-06	8.49518	6.86057	7.4544	7.21268	8.5414	-1.03255	-3.20612	-2.12431	-2.51179
	ILMN_1762713	C19orf59	2.67379e-06	12.0511	6.72885	7.10484	7.82657	10.4304	3.0752	-13.0104	-10.0255	-6.07919
	ILMN_1654685	MCTP1	2.9964e-06	8.18299	6.73567	6.97721	7.24316	8.3341	-1.11042	-3.02813	-2.56133	-2.13012
	ILMN_1719695	NFKBIZ	3.03919e-06	12.4435	9.8427	10.7943	10.5199	12.7811	-1.26363	-7.66537	-3.96337	-4.79375
	ILMN_1741440	SLC35A1	3.3669e-06	9.85388	9.07383	9.2439	9.30318	10.2298	-1.29766	-2.22834	-1.98055	-1.90082
	ILMN_1740010	PCNX	3.43705e-06	9.11931	7.9538	7.64023	7.79013	9.33449	-1.16085	-2.60393	-3.23611	-2.91675
	ILMN_1781001	SOCS3	3.58715e-06	8.61693	6.92041	7.05371	6.86984	8.65876	-1.02941	-3.33653	-3.04206	-3.45557
	ILMN_1693233	KIAA0513	3.67925e-06	8.71542	7.9142	7.88039	7.60291	9.53045	-1.75934	-3.06577	-3.13847	-3.80406
	ILMN_1745788	CX3CR1	3.86306e-06	7.52615	6.5573	6.61026	6.6342	7.19791	1.25549	-1.55898	-1.50279	-1.47806
Mo-GMCSF & Mo-GMCSFIL4 (72-144h)	ILMN_1683806	MRC1L1	2.48608e-08	8.64554	7.15737	7.90685	10.4805	6.6642	3.94861	1.40754	2.36634	14.0875
	ILMN_2137084	LIN9	9.03886e-08	7.02047	6.51813	6.63197	6.9179	6.54902	1.3865	-1.02164	1.05918	1.29135
	ILMN_1801205	GPNMB	1.06655e-07	12.3522	9.53738	9.16073	11.5315	6.6574	51.7959	7.36136	5.66992	29.3265
	ILMN_1792660	CAMSAP1L1	2.69126e-07	7.97124	7.78934	7.29612	8.14008	6.72664	2.36953	2.08883	1.48399	2.66371
	ILMN_1677404	RAP2A	2.90366e-07	10.8151	9.39342	10.0976	10.9238	8.54772	4.81447	1.79713	2.92784	5.19124
	ILMN_2407389	GPNMB	3.12457e-07	10.8247	8.02528	7.94886	10.4176	6.67163	17.7905	2.55557	2.42374	13.4165
	ILMN_2389151	UGP2	3.7576e-07	10.9952	9.71545	10.255	10.975	9.724	2.41356	-1.00595	1.44493	2.37999
	ILMN_1689088	COLEC12	5.22372e-07	11.5896	8.51271	8.45361	10.2793	6.86586	26.4237	3.13147	3.00579	10.6545
	ILMN_1774127	STAC	6.22211e-07	7.99152	6.93119	6.90644	7.84242	6.536	2.74254	1.31511	1.29274	2.47326
	ILMN_1776905	FAM23B	6.60583e-07	8.47878	8.48162	8.22717	9.77259	6.64282	3.57009	3.57713	2.99872	8.75293
	ILMN_2214144	TWSG1	7.98131e-07	8.56821	8.20801	7.9988	9.34784	7.49927	2.09788	1.63438	1.41375	3.60142
	ILMN_1660027	FCGR2B	8.10974e-07	9.33126	7.74734	8.02893	10.448	6.62861	6.50995	2.17155	2.63959	14.1168
	ILMN_1671142	GPR68	1.01149e-06	8.91333	7.66354	7.08619	8.53028	6.55164	5.13971	2.1613	1.44849	3.94121
	ILMN_1800261	TUBA1B	1.05902e-06	13.0016	13.0427	13.1374	13.8118	12.0556	1.92659	1.98222	2.11667	3.37807
	ILMN_1736623	NCKIPSD	1.40728e-06	7.21415	7.75449	7.34411	8.31772	6.86913	1.27017	1.84723	1.3899	2.72941
	ILMN_1737398	PTPLAD1	1.58903e-06	9.02187	9.26796	9.06822	9.86978	7.87833	2.20922	2.62012	2.28135	3.97636
	ILMN_2382403	FCGR2B	1.64747e-06	9.96203	7.51205	8.59298	9.68684	6.73595	9.35719	1.71249	3.62261	7.73225
	ILMN_1747744	LHFPL2	1.66303e-06	9.87317	9.00856	8.68133	9.8416	7.54954	5.00591	2.74923	2.19131	4.89756
	ILMN_1674236	HSPB1	2.07933e-06	9.58679	10.1001	9.42748	11.7032	7.56493	4.06105	5.79642	3.63649	17.6095
	ILMN_2366391	PRDX1	2.18601e-06	11.0244	9.90671	10.0455	10.5944	8.80875	4.64478	2.14052	2.35675	3.44764
	ILMN_1735552	KIF1B	2.67809e-06	8.98834	9.64151	9.05526	9.68173	8.07436	1.88424	2.96319	1.9737	3.04697
	ILMN_1804174	FCGR2B	2.86505e-06	9.0526	7.54137	7.93653	8.98082	6.62652	5.37432	1.88538	2.47943	5.11349
	ILMN_1683120	UNG	2.97208e-06	7.92142	7.34903	7.45239	8.00691	6.87141	2.07055	1.39244	1.49586	2.19695
	ILMN_2364022	SLC16A3	2.99612e-06	10.9058	10.5701	10.0069	11.6283	9.52133	2.61071	2.0687	1.40018	4.3078
	ILMN_2052891	PKD2	3.22192e-06	7.62704	8.17943	8.26583	8.85284	7.32332	1.23432	1.81015	1.92187	2.88691
	ILMN_2122420	HMGCL	3.86564e-06	7.52869	7.82854	7.57602	8.08479	6.96091	1.48225	1.82466	1.53167	2.17932
Mo-GMCSFIL4 (72-144h)	ILMN_1756860	TXNL1	1.05446e-09	6.69011	6.64018	6.56801	8.58711	6.90874	-1.16363	-1.2046	-1.26639	3.20067
	ILMN_2113362	ARL6IP1	2.74806e-09	6.71175	6.50797	6.5812	8.38275	6.78996	-1.05571	-1.21587	-1.15569	3.01632
	ILMN_1693334	P4HA1	3.08703e-09	8.37793	7.67488	7.37745	11.1345	8.44003	-1.04398	-1.69955	-2.08867	6.47325
	ILMN_1796085	PPM1B	3.14033e-09	6.73564	6.71251	6.68047	7.72682	6.9422	-1.15393	-1.17259	-1.19891	1.72264
	ILMN_2063114	TAF1D	3.18572e-09	6.58776	6.58817	6.50643	7.63154	6.66442	-1.05457	-1.05427	-1.11573	1.95494
	ILMN_1781039	VPS26	4.08978e-09	7.02463	6.97945	6.61913	8.70983	6.99475	1.02093	-1.01066	-1.2974	3.28315
	ILMN_2370160	HERC4	4.44953e-09	6.6623	6.53488	6.62894	7.65387	6.61125	1.03602	-1.05437	1.01233	2.05996
	ILMN_1711729	LOC442454	7.09219e-09	6.97208	6.96056	6.77846	8.70328	7.19246	-1.16504	-1.17438	-1.33238	2.84972
	ILMN_2171289	SAMSN1	1.25355e-08	6.63438	6.61366	6.62095	8.93564	6.80173	-1.12299	-1.13924	-1.1335	4.38905
	ILMN_1708345	DNTTIP2	2.29159e-08	6.48852	6.62711	6.53408	7.48158	6.64881	-1.11751	-1.01515	-1.08277	1.7811
	ILMN_1768582	PPP2CB	2.68467e-08	6.92452	6.83919	6.78542	8.89914	6.86566	1.04164	-1.01852	-1.05719	4.09392
	ILMN_1664802	WSB1	2.82411e-08	7.82349	7.54348	6.9345	9.17758	7.67897	1.10536	-1.09847	-1.67536	2.82569
	ILMN_1796642	NCF2	3.00751e-08	8.12435	7.75814	7.89011	10.4978	8.58601	-1.37712	-1.77506	-1.61989	3.76276
	ILMN_1771835	NUP54	3.96627e-08	6.96918	6.59873	6.66412	7.58215	7.12069	-1.11073	-1.43591	-1.37228	1.37694
	ILMN_1803742	CAPZA1	4.25744e-08	7.30356	7.31145	6.79042	9.60616	7.1827	1.08738	1.09335	-1.31247	5.36455
	ILMN_2128923	HCCS	5.80175e-08	6.54907	6.61516	6.52626	7.56058	6.69169	-1.10391	-1.05448	-1.1215	1.82626
	ILMN_2180606	NAT13	6.02219e-08	6.54319	6.60859	6.62089	8.21705	6.87768	-1.26093	-1.20505	-1.19482	2.53042
	ILMN_2044226	PPP3CA	6.28901e-08	6.7734	6.73995	6.54578	7.69492	6.97078	-1.14662	-1.17351	-1.34258	1.65191
	ILMN_1783852	CD164	7.16879e-08	6.81331	7.00519	6.62897	9.10861	7.1855	-1.29432	-1.13313	-1.47074	3.79238
	ILMN_1758784	ATP2C1	9.18958e-08	7.13874	6.73718	6.5673	7.67187	6.93301	1.15327	-1.14538	-1.28851	1.66886
	ILMN_1782444	YIPF4	9.217e-08	7.5945	7.50921	7.56515	9.02037	7.34367	1.18989	1.12158	1.16593	3.19696
	ILMN_2297710	PLEKHB2	9.56356e-08	6.99092	7.46728	7.45882	8.47377	7.44865	-1.37338	1.01299	1.00707	2.03512
	ILMN_2063584	CLIC4	9.83006e-08	6.88808	6.80422	6.84404	9.14624	6.7518	1.09906	1.037	1.06602	5.25771
	ILMN_1717877	IVNS1ABP	1.00564e-07	8.60747	9.04854	8.33343	10.2961	9.06424	-1.37246	-1.01094	-1.65957	2.34867
	ILMN_1689142	UBE1C	1.1428e-07	6.84202	6.87663	6.75195	7.81836	7.05227	-1.15689	-1.12947	-1.23142	1.70065
	ILMN_2233493	GPBP1	1.17226e-07	6.86432	7.03955	6.70666	8.78113	7.30798	-1.36006	-1.2045	-1.51711	2.77627
	ILMN_1654504	CLEC7A	1.31486e-07	6.48527	6.50459	6.63923	7.67845	6.63453	-1.109	-1.09424	1.00326	2.06182
	ILMN_1704261	RANGRF	1.48597e-07	6.59914	6.57772	6.5319	6.95386	6.57477	1.01704	1.00205	-1.03016	1.30052
	ILMN_2101928	HNRPH1	1.50077e-07	6.55453	6.6021	6.63645	7.611	6.53159	1.01603	1.05009	1.07539	2.11318
	ILMN_1674633	UBE2H	1.53009e-07	6.98253	6.54889	6.68187	7.58425	7.0128	-1.02121	-1.37928	-1.25783	1.48602
	ILMN_2292387	TANK	1.53726e-07	6.51091	6.61343	6.55997	7.59918	6.57804	-1.04762	1.02484	-1.0126	2.02953
	ILMN_1760490	ACVR1	1.59356e-07	8.78469	8.45024	8.39991	9.84053	8.57171	1.15908	-1.08784	-1.12646	2.40964
	ILMN_1762330	C1D	1.6044e-07	6.52061	6.45115	6.5995	7.09385	6.52683	-1.00432	-1.05386	1.05166	1.48146
	ILMN_1810584	IL1R1	1.72198e-07	6.4419	6.90892	6.70148	8.36817	6.55802	-1.08382	1.27536	1.10455	3.50679
	ILMN_1662839	PLEKHA1	1.77283e-07	7.43205	7.46861	7.49497	8.34175	7.50564	-1.05233	-1.026	-1.00743	1.78523
	ILMN_2066066	HLA-DRB6	1.96333e-07	9.66869	9.36384	9.88932	11.2681	9.60462	1.04541	-1.18163	1.21816	3.16778
	ILMN_1679025	LOC641848	1.99142e-07	7.08938	7.27361	7.07695	9.56685	7.52697	-1.35434	-1.19198	-1.36606	4.11212
	ILMN_1759954	PTMA	2.02694e-07	7.45733	7.4262	7.36769	10.9291	7.96726	-1.42397	-1.45504	-1.51526	7.79122
	ILMN_1713163	SMARCA5	2.0622e-07	7.10963	7.02519	7.10599	8.43625	7.28985	-1.13306	-1.20135	-1.13592	2.21361
	ILMN_1738150	SUMO2	2.10914e-07	7.54311	7.29974	7.10164	10.6023	8.18444	-1.55976	-1.84639	-2.11815	5.34372
	ILMN_2050761	EIF4E	2.21871e-07	6.59076	6.64131	6.52914	7.78682	6.56628	1.01711	1.05338	-1.02608	2.33033
	ILMN_1674706	MTHFD2	2.24522e-07	8.23825	7.85293	7.87814	9.62897	7.65954	1.49352	1.14345	1.16361	3.91615
	ILMN_1791186	ARHGAP18	2.24716e-07	7.01347	7.02207	6.85278	9.94829	6.45198	1.47579	1.48462	1.32024	11.2848
	ILMN_2092536	HSPE1	2.34659e-07	7.32609	7.39771	6.86217	9.4468	7.08155	1.18471	1.24501	-1.16424	5.1524
	ILMN_2204983	DCTN6	2.49571e-07	6.58375	6.57611	6.53841	7.57506	6.54489	1.0273	1.02187	-1.0045	2.04227
	ILMN_1776347	TCP1	2.5158e-07	7.59759	7.52402	7.63336	9.78658	8.04049	-1.35934	-1.43045	-1.32605	3.35448
	ILMN_2181241	LOC649946	2.65067e-07	7.39198	7.29378	7.04867	10.3089	7.94827	-1.47048	-1.57406	-1.86554	5.13608
	ILMN_2046315	GABARAPL2	2.68953e-07	6.52768	6.71037	6.60704	8.77675	6.75748	-1.17268	-1.0332	-1.10991	4.05377
	ILMN_2386891	GLT8D1	2.72088e-07	6.72537	6.55121	6.44277	7.68245	6.72677	-1.00097	-1.1294	-1.21756	1.9395
	ILMN_2046024	DUSP11	2.73697e-07	6.52534	6.63571	6.49086	7.36181	6.66022	-1.098	-1.01714	-1.12456	1.62629
	ILMN_1792997	NPTN	2.80736e-07	8.20126	7.7591	7.85063	10.1728	8.21305	-1.0082	-1.36979	-1.28557	3.88985
	ILMN_1692116	LOC650321	3.05306e-07	6.53283	6.56631	6.56303	7.3748	6.59589	-1.04467	-1.02071	-1.02303	1.71584
	ILMN_2126832	SEC24A	3.12161e-07	6.7632	6.53087	6.51837	7.64421	6.7027	1.04283	-1.12649	-1.13629	1.92052
	ILMN_2067607	TMEM106B	3.22949e-07	6.73283	6.57658	6.5745	7.74563	6.67911	1.03793	-1.07366	-1.07521	2.09437
	ILMN_2091846	FTHL2	3.23945e-07	6.84755	6.71835	6.58017	8.39647	7.10985	-1.1994	-1.31176	-1.44361	2.43956
	ILMN_1657790	SFRS11	3.30265e-07	6.74807	6.78554	6.53661	8.44142	6.94757	-1.1483	-1.11886	-1.32957	2.81639
	ILMN_1734696	FRG1	3.41328e-07	7.84487	7.74214	7.47803	10.243	8.31544	-1.38565	-1.48793	-1.78684	3.80405
	ILMN_2062524	RBBP4	3.46078e-07	6.62795	6.58243	6.64316	7.91733	6.88046	-1.19127	-1.22946	-1.17879	2.05178
	ILMN_1792138	UQCRH	3.50127e-07	6.981	7.17877	6.98955	9.56152	7.36333	-1.30345	-1.13647	-1.29575	4.58902
	ILMN_2063586	CLIC4	3.54175e-07	9.20033	8.71008	8.93928	10.9063	8.67354	1.44072	1.02565	1.20225	4.70045
	ILMN_1763730	APPL1	3.61374e-07	7.15914	7.20861	7.13975	8.15713	7.20124	-1.02961	1.00513	-1.04354	1.93978
	ILMN_1693882	TAPT1	3.67697e-07	7.19579	7.29289	7.09273	8.85299	7.05649	1.10137	1.17804	1.02544	3.47376
	ILMN_2307744	CD46	3.69505e-07	6.79836	6.66763	6.62484	8.04752	7.08936	-1.22349	-1.33954	-1.37987	1.94283
	ILMN_2362581	FNDC3A	3.86893e-07	7.23726	6.98617	6.67678	8.57897	7.44911	-1.15817	-1.37835	-1.70802	2.18838
	ILMN_2371984	SMAD5	3.91539e-07	6.62315	6.61648	6.51019	7.35164	6.52007	1.07407	1.06912	-1.00687	1.77963
	ILMN_1670439	FYTTD1	4.53873e-07	7.32225	7.37106	7.03844	9.07009	7.788	-1.38104	-1.3351	-1.68129	2.4319
	ILMN_1695588	HNRPC	4.58734e-07	7.24517	7.2311	6.91852	9.02225	7.54044	-1.22712	-1.23914	-1.53892	2.79298
	ILMN_2124155	ATP11B	4.855e-07	7.09939	7.25279	6.78555	8.92874	7.45681	-1.28113	-1.1519	-1.59246	2.77394
	ILMN_1809439	HMGB1L1	5.16803e-07	7.37195	7.27313	7.61714	9.60801	7.9296	-1.47187	-1.57622	-1.24183	3.20075
	ILMN_2203896	SMAD7	5.31729e-07	6.95634	6.64464	6.5267	8.32314	7.05888	-1.07366	-1.3326	-1.44612	2.40203
	ILMN_2168952	DENR	5.36592e-07	7.04468	7.13724	7.15405	8.39479	7.55776	-1.42709	-1.33841	-1.32291	1.78636
	ILMN_2088990	CXorf21	5.49429e-07	6.64139	6.57259	6.47235	7.53926	6.64343	-1.00141	-1.05033	-1.1259	1.86068
	ILMN_1771149	MRPL19	5.5233e-07	6.48987	6.47047	6.57037	7.2491	6.6	-1.07933	-1.09394	-1.02075	1.56819
	ILMN_1786789	FAM102B	5.70678e-07	7.7492	7.41159	7.5665	9.21175	7.95883	-1.15639	-1.46129	-1.31252	2.38322
	ILMN_2361570	SNX14	5.76834e-07	8.00021	7.90936	8.00865	9.78176	8.42496	-1.34233	-1.42959	-1.3345	2.56117
	ILMN_1692705	RECQL	5.88616e-07	6.85491	6.68616	6.77965	7.95603	6.82376	1.02183	-1.10007	-1.03104	2.19204
	ILMN_2346137	ZNF557	6.0702e-07	6.67623	6.74116	6.62676	7.79385	7.02312	-1.27181	-1.21584	-1.31618	1.70613
	ILMN_2096759	PSMC6	6.09007e-07	6.56164	6.49617	6.58445	7.74863	6.57737	-1.01097	-1.0579	1.00492	2.25208
	ILMN_1657153	ACTR3	6.22829e-07	8.55217	7.88343	7.80559	10.9088	8.47982	1.05142	-1.51193	-1.59575	5.38514
	ILMN_2054442	ZNF146	6.26352e-07	7.77148	8.01816	7.70081	9.5492	7.45228	1.24764	1.4803	1.188	4.27796
	ILMN_1803788	LGALS3	6.35272e-07	7.99721	7.8262	7.51584	11.4633	8.23723	-1.18101	-1.32964	-1.64877	9.35721
	ILMN_2140999	ZFYVE16	6.76809e-07	7.26417	7.2192	7.20638	8.17231	7.10595	1.11591	1.08166	1.07209	2.09415
	ILMN_2356838	CEPT1	6.90482e-07	8.6661	7.9375	7.73252	9.40756	8.3353	1.25771	-1.3175	-1.51864	2.10272
	ILMN_1793846	BZW1	7.00544e-07	6.58371	6.51498	6.61818	7.6725	6.71085	-1.09213	-1.14542	-1.06634	1.94753
	ILMN_2093389	SNAPC1	7.14819e-07	6.66594	6.7772	6.60906	7.54157	6.71766	-1.0365	1.04213	-1.07819	1.77019
	ILMN_2347917	EED	7.71928e-07	6.95305	6.70968	6.65302	7.7736	6.70247	1.18968	1.00501	-1.03487	2.10108
	ILMN_2094587	USP8	7.80632e-07	7.08174	7.17627	6.8544	9.14042	7.34129	-1.19711	-1.12118	-1.40143	3.4801
	ILMN_1685378	LOC728973	8.09256e-07	7.67026	7.84433	7.62667	10.4607	8.63821	-1.95606	-1.73373	-2.01606	3.53701
	ILMN_2043109	TOP1P2	8.41859e-07	7.0727	6.73387	6.842	8.13239	6.95023	1.0886	-1.1618	-1.07791	2.26916
	ILMN_2193498	C1orf25	8.55004e-07	6.41463	6.56315	6.45925	7.11026	6.51841	-1.07458	1.0315	-1.04186	1.50718
	ILMN_2398388	APH1A	8.62101e-07	7.09234	6.72618	6.66583	8.36	7.32352	-1.1738	-1.51293	-1.57755	2.05122
	ILMN_2367428	FAM96A	8.64169e-07	7.71278	7.78981	7.80205	9.48416	8.0795	-1.28942	-1.22238	-1.21205	2.64756
	ILMN_1693804	LOC652675	9.03372e-07	7.1373	7.16022	6.89339	8.11621	6.76722	1.29243	1.31312	1.09139	2.54734
	ILMN_2041101	ANXA2P1	9.09701e-07	10.2906	10.3464	10.0717	12.7357	9.26277	2.03895	2.11937	1.75194	11.1036
	ILMN_1671158	MRPL13	9.41793e-07	7.61756	7.76816	7.61273	8.5425	7.38889	1.17176	1.30069	1.16784	2.2247
	ILMN_2278653	ZNF493	9.72011e-07	6.62495	6.72431	6.52586	7.0467	6.80266	-1.13109	-1.05581	-1.2115	1.1843
	ILMN_2151739	CAT	9.93849e-07	7.391	7.4874	7.40323	10.1561	8.35111	-1.94546	-1.81972	-1.92903	3.49421
	ILMN_1750145	YWHAG	1.00702e-06	7.0758	6.57834	6.80855	8.45132	6.92665	1.10892	-1.27306	-1.08531	2.87721
	ILMN_2230579	RABGEF1	1.031e-06	6.53879	6.52219	6.565	7.78253	6.8219	-1.21681	-1.23089	-1.19491	1.94616
	ILMN_2075436	PDIA3P	1.04437e-06	6.61838	6.53877	6.5475	8.33761	6.91677	-1.22978	-1.29954	-1.2917	2.67741
	ILMN_2059505	ARPP19	1.10559e-06	7.1935	7.08637	6.97337	8.79422	7.11285	1.05749	-1.01852	-1.1015	3.20732
	ILMN_1712766	ERGIC2	1.12987e-06	6.93886	6.71367	6.66598	8.17491	6.79977	1.10121	-1.06149	-1.09717	2.59394
	ILMN_1700276	C14orf100	1.13134e-06	8.43914	8.36636	8.51067	9.53029	8.42806	1.00771	-1.0437	1.05893	2.14687
	ILMN_2055700	SLBP	1.13411e-06	7.01339	7.1127	6.87456	8.94506	7.47082	-1.37309	-1.28175	-1.51179	2.77837
	ILMN_2196588	C18orf32	1.16053e-06	6.72304	6.88139	6.67657	8.68366	6.8774	-1.11293	1.00277	-1.14936	3.49735
	ILMN_2181540	YY1	1.19142e-06	7.47403	7.39294	7.30857	10.0777	8.01254	-1.45247	-1.53645	-1.62897	4.1847
	ILMN_2116556	LSM5	1.21265e-06	6.78905	6.72522	6.6412	7.80395	6.55918	1.17273	1.12197	1.0585	2.3698
	ILMN_1679127	CCAR1	1.24108e-06	6.55845	6.71323	6.58988	7.4648	6.66228	-1.07463	1.03594	-1.05147	1.74414
	ILMN_2055310	MBD4	1.25476e-06	8.46328	8.64613	8.44607	9.95991	8.94218	-1.39369	-1.22778	-1.41041	2.02473
	ILMN_1761131	PECI	1.27352e-06	7.41703	7.36104	7.05647	9.26089	7.56	-1.10418	-1.14787	-1.41768	3.25101
	ILMN_1701837	KLHL2	1.34126e-06	7.33406	6.88699	6.57621	8.25338	7.46976	-1.09862	-1.49772	-1.85774	1.72145
	ILMN_2183216	TTRAP	1.34198e-06	6.55032	6.58816	6.5875	8.19848	6.58888	-1.02709	-1.0005	-1.00096	3.05168
	ILMN_1760089	LOC645018	1.40584e-06	7.21364	7.4153	7.21503	8.83157	7.56078	-1.27204	-1.1061	-1.27081	2.41293
	ILMN_1701289	MGC40489	1.42628e-06	6.73273	6.65174	6.50357	7.60041	6.78845	-1.03938	-1.09939	-1.21831	1.75559
	ILMN_1696302	FABP5	1.43516e-06	6.71429	6.92041	6.84953	9.08977	6.57651	1.10021	1.26919	1.20833	5.7091
	ILMN_1703005	IFP38	1.46057e-06	7.24341	7.3502	6.9705	9.39681	7.77673	-1.44726	-1.344	-1.74864	3.07391
	ILMN_2347888	LARP4	1.46951e-06	7.2112	7.33132	6.88509	8.61731	6.81686	1.31434	1.42846	1.04843	3.4833
	ILMN_2373073	LIG4	1.49493e-06	6.55755	6.54424	6.60215	7.22829	6.46803	1.06402	1.05424	1.09743	1.69379
	ILMN_2187830	CCNH	1.69247e-06	6.92099	7.44848	7.49395	9.07352	7.73207	-1.75452	-1.21722	-1.17945	2.53406
	ILMN_1669931	TM9SF3	1.70508e-06	7.56036	7.93628	7.45617	8.73502	7.62564	-1.04629	1.24026	-1.12465	2.15752
	ILMN_1779852	LOC387934	1.71088e-06	6.8409	6.95946	7.18864	10.1029	6.65679	1.13612	1.23343	1.44579	10.8991
	ILMN_1755303	ZNF217	1.85643e-06	8.23791	7.67074	7.89112	9.5969	8.13895	1.071	-1.38339	-1.18741	2.74719
	ILMN_1783170	ING3	1.90938e-06	6.54965	6.59293	6.55926	7.01041	6.68652	-1.09952	-1.06703	-1.09222	1.2517
	ILMN_2113074	UFM1	1.99243e-06	6.68601	6.80629	6.69514	8.2403	7.10473	-1.33673	-1.22981	-1.3283	2.19706
	ILMN_1724699	ACAD8	2.00059e-06	6.55024	6.5539	6.50942	7.18877	6.54652	1.00259	1.00513	-1.02605	1.56077
	ILMN_2109156	RANBP1	2.02089e-06	8.01622	7.91741	7.87159	9.24114	8.2103	-1.14399	-1.22509	-1.26462	2.04322
	ILMN_1696027	LOC642333	2.05425e-06	7.69298	7.83277	7.5755	9.17658	7.98653	-1.22565	-1.11247	-1.32964	2.2816
	ILMN_2045419	BNIP3L	2.06976e-06	7.0104	7.02305	6.60902	9.36524	7.4104	-1.31951	-1.30799	-1.74277	3.87674
	ILMN_2229170	CRSP9	2.07702e-06	6.57007	6.5365	6.42702	7.26276	6.49763	1.0515	1.02731	-1.05016	1.69952
	ILMN_1703015	ZRANB2	2.0995e-06	8.41674	8.11256	7.77493	9.74877	8.70997	-1.22538	-1.513	-1.91194	2.05451
	ILMN_1742461	UAP1	2.10122e-06	6.80641	7.0517	6.599	7.98974	6.73936	1.04758	1.24172	-1.10218	2.37904
	ILMN_1705111	FNDC3A	2.11061e-06	7.38263	7.15907	7.01631	8.72407	7.39261	-1.00694	-1.17571	-1.29801	2.51657
	ILMN_1710150	EED	2.20058e-06	6.64878	6.61912	6.44315	7.14159	6.52489	1.08967	1.0675	-1.05829	1.53336
	ILMN_2059294	RTCD1	2.20712e-06	7.69971	7.42484	7.56887	8.81997	7.59962	1.07185	-1.12879	-1.02154	2.33004
	ILMN_1656386	SEC24D	2.21443e-06	7.51531	7.2032	7.03778	8.94076	7.40344	1.08062	-1.14889	-1.28848	2.90254
	ILMN_2161286	FAM40B	2.27571e-06	7.0703	7.13987	6.92514	7.98656	7.15776	-1.0625	-1.01248	-1.17496	1.77621
	ILMN_1753312	PLXDC2	2.28241e-06	9.5102	8.36405	8.66714	10.4581	9.31739	1.14299	-1.93635	-1.56944	2.20497
	ILMN_1768913	TSN	2.35586e-06	6.4989	6.59443	6.57967	7.12143	6.64862	-1.10935	-1.03828	-1.04895	1.38782
	ILMN_2351298	WIPF1	2.37883e-06	7.36888	7.21667	7.36797	9.01958	7.72638	-1.2812	-1.42376	-1.282	2.45072
	ILMN_1668657	FLJ38973	2.43131e-06	6.49957	6.44872	6.44401	7.19846	6.60039	-1.07238	-1.11085	-1.11449	1.5137
	ILMN_2131756	LRRC40	2.45636e-06	6.55942	6.69351	6.50529	7.29671	6.65197	-1.06625	1.02921	-1.10702	1.56346
	ILMN_2161832	VPS37A	2.50236e-06	7.59347	7.45066	7.28027	8.84432	7.41996	1.12779	1.0215	-1.10167	2.68395
	ILMN_1653412	RAXL1	2.51509e-06	7.48273	7.53356	7.24475	8.54897	7.77946	-1.22836	-1.18583	-1.44864	1.70469
	ILMN_1793673	ZNF766	2.61933e-06	6.49828	6.49378	6.5144	6.89082	6.53706	-1.02725	-1.03045	-1.01583	1.27789
	ILMN_2202481	UBLCP1	2.68045e-06	7.52586	7.71226	7.26553	8.62618	7.48955	1.02549	1.16692	-1.16798	2.19867
	ILMN_2182120	SF3B14	2.76718e-06	7.40285	7.49113	7.22238	8.83168	7.67879	-1.21078	-1.13892	-1.37212	2.22359
	ILMN_2222688	TMSB4X	2.7988e-06	6.88241	6.55451	6.52741	7.2932	6.55076	1.25845	1.0026	-1.01632	1.67301
	ILMN_2367215	PRCP	2.84085e-06	8.65508	8.86753	8.5086	10.9419	9.19232	-1.4512	-1.25249	-1.60628	3.36259
	ILMN_2073157	AMY2B	3.12985e-06	6.91291	6.77015	6.69936	7.63173	6.89544	1.01218	-1.09073	-1.14558	1.66589
	ILMN_1670322	FCHO2	3.14441e-06	7.08006	6.77449	6.61578	8.42413	6.91068	1.12457	-1.099	-1.2268	2.85492
	ILMN_2125590	LOC401252	3.17601e-06	6.55346	6.42756	6.45527	7.04468	6.61778	-1.04559	-1.14094	-1.11923	1.34434
	ILMN_1690295	LOC648343	3.33733e-06	6.97971	7.15113	7.15776	8.63625	7.18032	-1.14919	-1.02044	-1.01576	2.74332
	ILMN_2106931	PPP1R15B	3.34511e-06	6.4977	6.50739	6.51016	7.24223	6.66399	-1.12217	-1.11466	-1.11252	1.49302
	ILMN_2284181	UGP2	3.35876e-06	6.80427	6.6424	6.50921	7.46426	6.51395	1.22291	1.09312	-1.00329	1.93228
	ILMN_2059173	SLC35E1	3.364e-06	7.31497	7.73504	7.45958	9.29117	8.01768	-1.62755	-1.21642	-1.47232	2.41745
	ILMN_2052383	R3HDM1	3.42166e-06	6.84406	6.62957	6.65093	7.92374	6.86097	-1.01179	-1.17397	-1.15672	2.08894
	ILMN_1794150	LOC654074	3.46112e-06	6.73173	6.66468	6.9154	7.73237	6.67839	1.03767	-1.00955	1.17855	2.07626
	ILMN_2379835	SUMO1	3.62029e-06	6.56579	6.48064	6.55207	7.78424	6.46995	1.06869	1.00743	1.05857	2.4868
	ILMN_1729019	SEPT7	3.65362e-06	6.80832	6.67153	6.57468	8.39448	6.95278	-1.10531	-1.21524	-1.29962	2.71642
	ILMN_2205896	MEIS3P1	3.70298e-06	6.6308	6.57858	6.59686	7.31126	6.64388	-1.0091	-1.0463	-1.03312	1.58819
	ILMN_2352036	RTN4	3.7894e-06	8.24074	8.05642	8.03205	10.5094	8.27646	-1.02507	-1.16477	-1.18461	4.70075
	ILMN_1764297	ARF6	3.86101e-06	6.49587	6.4548	6.53619	6.91356	6.60116	-1.07572	-1.10678	-1.04607	1.24177
	ILMN_1720431	ZNF420	3.88985e-06	6.51055	6.46908	6.53329	6.75545	6.54776	-1.02613	-1.05605	-1.01008	1.15484
	ILMN_2157709	C14orf19	3.92395e-06	6.53309	6.65838	6.49136	7.63226	6.61761	-1.06034	1.02866	-1.09146	2.02041
	ILMN_1724295	LOC643007	3.92774e-06	6.89533	6.95857	6.88651	9.10842	7.37709	-1.39645	-1.33655	-1.40501	3.32033
	ILMN_1658015	MBNL2	4.01175e-06	7.03871	6.87119	6.58194	8.52134	7.13219	-1.06695	-1.19831	-1.46435	2.61923
	ILMN_1710495	PAPLN	4.05581e-06	6.97426	6.75348	6.52701	7.98309	6.55596	1.33635	1.14673	-1.02027	2.68912
CD14+ Monocyte & Mo-GMCSFIL4 (72-144h)	ILMN_1742163	LOC441087	2.26037e-09	8.72045	10.2709	10.5638	12.1623	11.7093	-7.93817	-2.71015	-2.21214	1.36896
	ILMN_1653205	C8orf59	7.74994e-09	8.2189	7.88096	7.83135	9.57375	8.6547	-1.35267	-1.7097	-1.76952	1.89087
	ILMN_2054928	XPNPEP3	9.74343e-09	8.58116	9.97479	10.3468	12.1964	11.3266	-6.706	-2.55235	-1.97224	1.82741
	ILMN_2075794	NLRP8	2.08299e-08	8.05176	8.43473	7.73658	11.1013	8.9622	-1.87962	-1.4414	-2.33856	4.40502
	ILMN_2056002	LOC723972	2.42097e-08	6.5453	6.48255	6.51959	6.96395	7.0452	-1.41412	-1.47698	-1.43954	-1.05794
	ILMN_2136133	PABPC1	3.01189e-08	8.16114	8.5998	8.51249	11.5278	9.73278	-2.97242	-2.19312	-2.32993	3.47026
	ILMN_1746856	RAB21	3.87432e-08	8.24447	8.19471	8.04886	9.23191	8.9627	-1.64516	-1.70289	-1.88405	1.20515
	ILMN_1790985	dJ341D10.1	4.30065e-08	8.46274	7.72964	8.23797	9.64558	9.82729	-2.57495	-4.28009	-3.00906	-1.13422
	ILMN_2204909	XRCC2	5.5208e-08	7.00506	7.50777	7.49022	9.48126	8.3117	-2.47364	-1.74585	-1.76722	2.24944
	ILMN_1701314	LOC399900	5.5859e-08	9.91893	11.0461	10.5572	12.3701	11.7293	-3.50729	-1.60573	-2.25344	1.55916
	ILMN_1762712	HHEX	6.73363e-08	7.62111	7.17139	7.21539	8.65964	8.30666	-1.60832	-2.1966	-2.13062	1.27719
	ILMN_2319996	RPL3	7.11587e-08	11.4744	11.477	11.7781	13.0529	12.2753	-1.74218	-1.73907	-1.41152	1.71423
	ILMN_1798886	NUDT21	7.24779e-08	8.01879	7.42913	7.77465	8.36241	8.35982	-1.26666	-1.90619	-1.50022	1.00179
	ILMN_1667460	SULF2	7.35766e-08	8.50383	8.47004	8.21534	11.3104	9.46956	-1.95305	-1.99932	-2.38538	3.58213
	ILMN_2278908	GGA1	8.3958e-08	10.4202	11.8027	11.7839	13.4783	12.87	-5.46357	-2.0956	-2.12303	1.52439
	ILMN_2211724	C21orf24	9.73725e-08	9.26126	10.2789	9.87583	12.0359	11.3964	-4.39283	-2.16975	-2.86906	1.55783
	ILMN_1741613	SERINC1	1.11422e-07	8.12206	7.85133	8.01354	9.66422	8.6685	-1.46048	-1.76195	-1.57457	1.99407
	ILMN_1742260	SSFA2	1.21117e-07	7.21049	6.76893	7.19999	7.6078	7.99384	-1.72112	-2.33741	-1.73369	-1.3068
	ILMN_2188119	ARL16	1.23664e-07	7.10689	7.67347	7.69366	8.97474	8.66557	-2.94583	-1.98908	-1.96143	1.239
	ILMN_1814011	LOC731985	1.26457e-07	8.53764	8.52705	8.54146	10.3823	9.96736	-2.69393	-2.71378	-2.68681	1.33329
	ILMN_1757702	LOC647673	1.3954e-07	7.70684	7.74053	7.76218	10.0578	8.80526	-2.14119	-2.09178	-2.06061	2.38257
	ILMN_2173004	RAB8B	1.58174e-07	9.04846	8.76123	8.35008	10.4481	10.1307	-2.11733	-2.58376	-3.43572	1.24607
	ILMN_1805800	RAB5A	1.5962e-07	8.20842	7.71894	8.65047	9.44079	8.97586	-1.70226	-2.38985	-1.25301	1.38024
	ILMN_2381537	CRCP	1.60874e-07	7.7957	8.00871	7.60699	9.77141	8.63678	-1.79139	-1.54549	-2.04173	2.19562
	ILMN_2053546	LOC653314	1.64547e-07	9.21776	9.23526	9.07705	11.6879	10.6706	-2.73753	-2.70453	-3.01799	2.02401
	ILMN_2050434	MGC16703	1.65594e-07	10.9613	11.0467	10.8085	12.8973	12.3347	-2.59095	-2.44199	-2.88043	1.47691
	ILMN_1725427	B2M	1.69319e-07	11.8209	11.4346	11.7204	13.343	12.819	-1.99742	-2.61074	-2.14147	1.43787
	ILMN_1680279	USP49	1.70336e-07	7.8164	7.52687	7.5232	9.64026	8.84302	-2.03724	-2.49	-2.49635	1.73777
	ILMN_1687858	CALM2	1.77964e-07	11.2615	11.1301	11.4381	12.6716	12.1562	-1.85928	-2.03652	-1.64505	1.42935
	ILMN_2066858	TNFSF13B	1.87364e-07	8.88074	8.84247	8.93728	10.467	10.352	-2.77266	-2.84721	-2.66611	1.08296
	ILMN_1692145	ZNF14	2.08394e-07	7.66332	8.24905	8.12659	10.9625	9.36332	-3.249	-2.16485	-2.35663	3.02961
	ILMN_1686981	SULF2	2.10515e-07	7.84528	7.91417	7.59092	10.6777	8.89399	-2.06868	-1.97222	-2.46754	3.44302
	ILMN_2150294	FKBP14	2.14115e-07	7.17155	7.6673	7.55704	9.72046	8.51023	-2.5292	-1.79368	-1.93614	2.31374
	ILMN_1691428	PSMD12	2.33752e-07	9.26193	9.8065	9.90616	11.6436	11.2341	-3.92367	-2.69006	-2.51049	1.32821
	ILMN_2227495	ZNF549	2.34935e-07	8.46888	9.6351	9.72935	11.5373	10.9925	-5.75034	-2.56228	-2.40023	1.45881
	ILMN_1737015	RPL39	2.53598e-07	9.35596	9.57919	9.45291	10.7701	10.0095	-1.57305	-1.34755	-1.47082	1.69411
	ILMN_2358277	RSRC2	2.61427e-07	7.8235	8.01009	7.55594	9.32564	9.05223	-2.3436	-2.05928	-2.82115	1.20867
	ILMN_2123312	LRAP	2.63808e-07	8.23119	9.40013	9.6347	11.3344	10.6848	-5.47784	-2.43626	-2.07067	1.5687
	ILMN_2170949	SNX10	2.75405e-07	7.9006	7.18107	7.18272	9.20408	8.86983	-1.95779	-3.22379	-3.22011	1.26072
	ILMN_2053538	RHBDL2	2.87378e-07	6.60028	6.7047	6.54527	7.94816	7.25663	-1.57609	-1.46605	-1.63735	1.615
	ILMN_1662026	BTK	2.98755e-07	8.43274	7.81642	8.06877	9.36092	9.14351	-1.63668	-2.50896	-2.10635	1.16264
	ILMN_1706817	SERP1	2.99431e-07	7.6056	7.49404	7.65409	8.4708	8.27225	-1.58738	-1.715	-1.53491	1.14754
	ILMN_2049343	LOC642947	3.08646e-07	10.249	10.4874	10.0176	12.2857	11.3725	-2.17869	-1.84692	-2.55777	1.88317
	ILMN_2337241	RPS15A	3.15354e-07	9.52108	9.6747	9.83524	11.9556	10.9992	-2.78585	-2.50446	-2.24071	1.94041
	ILMN_1687738	LOC650276	3.45011e-07	11.981	11.7256	11.9452	12.9546	12.8757	-1.85931	-2.21933	-1.90602	1.05617
	ILMN_1713086	RPL27A	3.60015e-07	11.2051	10.964	11.3638	11.8767	11.7796	-1.48918	-1.76008	-1.33405	1.06961
	ILMN_2215382	DDX51	3.88066e-07	8.02641	9.21963	8.80368	11.1928	9.90045	-3.66559	-1.60306	-2.13876	2.44933
	ILMN_1811754	NDUFB10	3.98004e-07	8.05378	8.09246	7.86755	9.52699	8.59335	-1.45355	-1.41509	-1.65382	1.91008
	ILMN_1708841	GOLPH3	4.22482e-07	9.06089	8.13645	8.97093	9.80664	9.33976	-1.21324	-2.30267	-1.29131	1.38212
	ILMN_2134381	C14orf85	4.24533e-07	7.32903	8.2178	8.46006	10.5306	9.60591	-4.84628	-2.61735	-2.21276	1.89833
	ILMN_1726342	BIN2	4.25825e-07	6.63322	6.49929	6.50496	7.05678	7.13803	-1.41894	-1.55697	-1.55086	-1.05794
	ILMN_2232430	NMD3	4.3722e-07	7.84671	7.68769	7.84418	10.1062	8.70895	-1.81786	-2.0297	-1.82105	2.63393
	ILMN_1765401	RRN3	4.42398e-07	6.50258	6.50078	6.49554	7.13596	6.91057	-1.32683	-1.32849	-1.33333	1.16909
	ILMN_2148459	B2M	4.46424e-07	10.4808	10.4445	10.3902	12.6161	11.7014	-2.3305	-2.3899	-2.48153	1.8852
	ILMN_1696708	C14orf166	4.57504e-07	7.73583	7.88581	7.85318	9.68331	8.82395	-2.12597	-1.91606	-1.95989	1.81424
	ILMN_1815107	MATR3	4.6498e-07	9.19944	9.11755	9.14093	10.9056	10.3565	-2.23001	-2.36025	-2.3223	1.46319
	ILMN_2087989	ZFAND1	5.24097e-07	7.01181	7.03158	6.80825	7.82793	7.39832	-1.30722	-1.28943	-1.50532	1.34687
	ILMN_1758906	GNA13	5.36413e-07	9.38471	9.53325	9.52273	10.565	10.8258	-2.71532	-2.44966	-2.46759	-1.19813
	ILMN_2091123	HCG2P7	5.54321e-07	8.01372	9.1202	8.68247	10.698	9.78742	-3.41929	-1.58802	-2.15092	1.8798
	ILMN_2180929	SLC16A12	5.57616e-07	10.2736	10.2409	9.83435	11.9015	11.1456	-1.83015	-1.87211	-2.48158	1.68863
	ILMN_1712067	CCDC135	5.6509e-07	6.53778	6.44721	6.50708	6.8161	6.64349	-1.07602	-1.14574	-1.09916	1.1271
	ILMN_2380946	EIF4G2	5.65188e-07	10.6605	10.4184	10.7741	12.1033	11.442	-1.71884	-2.03296	-1.58869	1.58149
	ILMN_2079285	ATP5L	5.70648e-07	7.38855	7.24483	7.31806	8.31464	8.27132	-1.84391	-2.03707	-1.93624	1.03049
	ILMN_1718832	SPHAR	5.73856e-07	6.49672	6.57836	6.38384	6.98591	6.72839	-1.17419	-1.10959	-1.26976	1.19542
	ILMN_2062112	ZC3H15	5.97869e-07	7.70464	7.30837	7.48595	8.94717	8.59168	-1.84939	-2.43397	-2.15208	1.27941
	ILMN_1727348	NMD3	5.99508e-07	7.12471	7.1576	7.15582	9.3505	8.07731	-1.93535	-1.89173	-1.89406	2.41696
	ILMN_2415979	KIAA1751	6.05844e-07	6.76064	7.38815	7.23257	9.17772	8.10222	-2.53428	-1.64042	-1.82722	2.10746
	ILMN_1690524	VAMP7	6.36871e-07	9.88044	8.86217	9.76812	10.1404	10.0384	-1.1157	-2.25983	-1.20603	1.07331
	ILMN_2192694	EIF3M	6.82832e-07	7.89945	7.95486	7.47353	10.5247	8.75086	-1.80427	-1.73628	-2.4239	3.41965
	ILMN_1665945	ACBD3	6.91872e-07	8.54845	8.01226	8.05714	9.4271	9.06334	-1.42889	-2.07208	-2.00862	1.28678
	ILMN_1792518	STX7	6.97765e-07	8.57244	7.82253	8.14852	9.34694	8.87268	-1.23135	-2.07075	-1.65195	1.38921
	ILMN_2176882	ZNF69	7.05736e-07	7.19578	7.818	7.99008	9.59582	8.7386	-2.91363	-1.8929	-1.68007	1.81154
	ILMN_2158164	ZNF430	7.12325e-07	8.86017	9.29208	8.89532	11.1082	10.2724	-2.66157	-1.97297	-2.5975	1.78478
	ILMN_1713752	SERINC3	7.17642e-07	6.60293	6.49439	6.52207	7.59172	6.93147	-1.25574	-1.35387	-1.32814	1.58035
	ILMN_1746864	PSCDBP	7.57125e-07	7.88066	7.9175	7.62011	9.48988	8.77879	-1.86364	-1.81666	-2.23253	1.63705
	ILMN_1667813	LOC648000	7.62608e-07	10.4364	10.2106	10.7603	12.0423	11.9035	-2.76467	-3.23298	-2.20867	1.10103
	ILMN_1761474	LOC654189	7.88885e-07	6.61673	6.50722	6.68954	7.6981	7.14925	-1.44645	-1.56053	-1.37526	1.46293
	ILMN_2194852	FLJ46309	8.0017e-07	7.8378	8.53531	8.20703	10.627	9.84647	-4.0241	-2.4814	-3.11545	1.71782
	ILMN_2405023	PPP1CB	8.02183e-07	6.50386	6.52768	6.44501	7.16238	6.77402	-1.20594	-1.18619	-1.25615	1.3089
	ILMN_2322935	MAPKAPK5	8.06802e-07	7.6155	7.78989	7.71926	9.09589	8.54892	-1.90979	-1.69235	-1.77727	1.46102
	ILMN_2113738	C8orf45	8.17621e-07	7.52956	7.83077	7.44983	10.045	9.00919	-2.78877	-2.26329	-2.94722	2.05026
	ILMN_1784717	RPS19	8.47059e-07	11.0753	11.3875	11.5094	12.9311	12.4266	-2.55148	-2.05492	-1.88844	1.41865
	ILMN_1784577	ZNF12	8.64824e-07	6.66372	6.57388	6.58757	7.5796	7.05581	-1.31229	-1.39661	-1.38341	1.43773
	ILMN_2154322	SEMA3E	8.77013e-07	6.86803	7.65415	7.74961	9.13923	8.18462	-2.49078	-1.4444	-1.35192	1.93806
	ILMN_1770667	HECA	8.77646e-07	7.15697	7.34336	6.87342	8.94337	8.0195	-1.81823	-1.59786	-2.21312	1.8972
	ILMN_1666564	LOC652489	8.81605e-07	8.58336	7.65785	8.27147	9.04861	8.75382	-1.12542	-2.13757	-1.39702	1.22671
	ILMN_1748767	LOC730740	8.96094e-07	9.85545	9.14658	9.2524	11.1773	11.06	-2.30458	-3.76692	-3.5005	1.08475
	ILMN_1810719	DCUN1D1	9.04604e-07	7.65498	6.98835	7.54939	7.71866	7.61479	1.02825	-1.54374	-1.04637	1.07465
	ILMN_1721349	MAGT1	9.38651e-07	7.5228	8.07571	7.77933	9.95824	9.29933	-3.42601	-2.33532	-2.86792	1.57889
	ILMN_1730118	ZNF644	9.63586e-07	7.02498	7.02707	6.70534	7.69723	7.68535	-1.58048	-1.5782	-1.97247	1.00827
	ILMN_2079098	C9orf80	9.75218e-07	9.71922	9.88674	9.39688	11.5976	10.6481	-1.90373	-1.69503	-2.38034	1.93126
	ILMN_2280911	VPS41	1.01864e-06	7.19479	6.66472	7.18686	7.53448	7.35887	-1.12045	-1.61793	-1.12662	1.12945
	ILMN_1748904	WTAP	1.02573e-06	7.47469	6.87436	7.63583	8.23801	8.20027	-1.65357	-2.50691	-1.47882	1.0265
	ILMN_2387696	CCR6	1.03321e-06	11.5765	11.6729	11.4463	13.1337	12.4562	-1.83999	-1.72095	-2.01376	1.5994
	ILMN_1794038	FAM49A	1.04944e-06	7.01169	6.97827	6.67662	7.86698	7.91256	-1.86719	-1.91095	-2.35534	-1.0321
	ILMN_1782609	STAG2	1.06622e-06	8.31157	7.60265	7.98132	8.91409	9.05254	-1.6713	-2.73187	-2.10122	-1.10072
	ILMN_2235785	KCNH6	1.07284e-06	8.1138	9.25451	9.37956	11.2557	10.242	-4.37183	-1.98278	-1.81816	2.01899
	ILMN_2288483	C3orf34	1.07311e-06	7.99368	9.18399	9.29263	10.8218	10.1876	-4.57542	-2.00499	-1.85955	1.5521
	ILMN_2049364	FAM119A	1.08121e-06	7.65153	9.05909	8.89749	11.0273	9.64475	-3.98125	-1.50073	-1.67861	2.60736
	ILMN_1772492	MCART1	1.09879e-06	8.72353	8.87215	8.34145	11.2189	10.1382	-2.66599	-2.40502	-3.47438	2.11504
	ILMN_1676626	ARID4A	1.11426e-06	6.99832	6.72857	6.76439	7.63595	7.61832	-1.53688	-1.85285	-1.80742	1.0123
	ILMN_1815745	SOX4	1.11746e-06	6.72525	6.82628	6.49117	7.29063	7.48217	-1.68988	-1.57559	-1.98756	-1.14198
	ILMN_1676423	CCNC	1.12599e-06	6.92711	6.73132	6.94552	7.81523	7.43463	-1.42161	-1.62824	-1.40359	1.30188
	ILMN_2397484	GJC1	1.16702e-06	10.0612	10.2572	9.87932	11.967	11.3837	-2.50103	-2.18328	-2.83707	1.49829
	ILMN_2124769	YBX1	1.17317e-06	9.46572	9.04477	9.14709	11.3609	10.4877	-2.03075	-2.71879	-2.53265	1.83166
	ILMN_2155322	ZNF652	1.26445e-06	8.19533	8.37528	8.02466	9.66509	8.95976	-1.69871	-1.4995	-1.91203	1.63052
	ILMN_2134538	FTHL11	1.43041e-06	7.62928	7.39708	7.02042	10.5233	8.57079	-1.92054	-2.25592	-2.92893	3.87038
	ILMN_1677440	ATP6AP2	1.4389e-06	11.3427	10.1329	10.3708	11.9494	11.5852	-1.18306	-2.7365	-2.32043	1.28716
	ILMN_1770433	PIK3CG	1.43996e-06	7.05262	7.28458	6.99194	8.51693	8.11042	-2.08175	-1.77257	-2.17119	1.32547
	ILMN_2046856	LOC401019	1.48082e-06	10.8231	11.0735	10.8461	13.0516	11.9783	-2.22724	-1.87236	-2.192	2.10421
	ILMN_1715947	LOC648210	1.50364e-06	8.94227	8.15059	8.37396	10.3814	10.0661	-2.17918	-3.77235	-3.23127	1.24431
	ILMN_2117809	DUXAP3	1.51955e-06	7.55613	8.17594	7.68255	9.88188	8.89459	-2.52881	-1.64565	-2.31665	1.98245
	ILMN_1672405	TMED7	1.56071e-06	9.03137	7.98044	8.67267	9.59654	9.71124	-1.602	-3.31911	-2.05418	-1.08274
	ILMN_1687080	LOC402251	1.58535e-06	10.214	9.63183	9.94408	12.7647	11.1866	-1.9624	-2.93787	-2.36612	2.98574
	ILMN_2162367	DMC1	1.67094e-06	7.78991	8.38024	7.85222	10.4678	9.06182	-2.41482	-1.6039	-2.31275	2.64998
	ILMN_1711156	LOC645895	1.68023e-06	10.0281	10.4423	10.1034	12.1162	11.5592	-2.89014	-2.16882	-2.74303	1.4712
	ILMN_2334303	SEC24B	1.71677e-06	7.31238	7.35869	7.25575	8.85716	8.26953	-1.94147	-1.88015	-2.01919	1.50277
	ILMN_1662865	CPPED1	1.76326e-06	6.61815	6.61535	6.62906	7.56366	7.71435	-2.13792	-2.14206	-2.12181	-1.1101
	ILMN_1739622	PPP1R12A	1.79782e-06	7.0849	6.64463	6.71297	8.18358	7.33109	-1.18607	-1.60933	-1.53488	1.80562
	ILMN_1681203	TWF1	1.82697e-06	6.82098	6.6068	6.62084	7.53682	7.27342	-1.36835	-1.58735	-1.57197	1.2003
	ILMN_1704385	LOC347376	1.84499e-06	7.57729	7.48537	7.11733	9.58224	8.46477	-1.84993	-1.97165	-2.54459	2.16966
	ILMN_2249473	SPTLC1	1.85354e-06	8.51256	8.55449	8.18721	10.7018	9.93664	-2.68343	-2.60656	-3.36225	1.69959
	ILMN_2174612	CNOT8	1.88322e-06	7.86916	7.80288	7.85485	9.32766	8.76826	-1.8649	-1.95258	-1.8835	1.47366
	ILMN_1700674	LOC728481	1.90723e-06	9.37305	8.87777	9.03199	11.2887	10.2858	-1.88267	-2.65378	-2.38475	2.00394
	ILMN_1689400	CLK1	1.92336e-06	7.12446	7.46843	6.70794	9.44655	8.2087	-2.12025	-1.67049	-2.82992	2.35847
	ILMN_1781290	RHOA	1.94426e-06	10.6144	10.4846	10.598	12.279	11.9033	-2.44333	-2.67346	-2.47122	1.29749
	ILMN_1707065	SALL3	1.96163e-06	7.07598	6.59512	6.61639	7.31536	7.14693	-1.05041	-1.46593	-1.44448	1.12383
	ILMN_2361104	ZMAT3	2.10872e-06	7.43466	8.49783	8.83692	10.2451	9.94411	-5.69402	-2.72504	-2.15425	1.23201
	ILMN_1653652	PTPRC	2.23068e-06	7.57209	6.73719	7.53693	8.09686	8.67361	-2.14581	-3.82755	-2.19875	-1.49149
	ILMN_1761155	PABPC1	2.26018e-06	12.053	11.9854	12.2861	12.9161	12.9098	-1.81101	-1.89788	-1.54077	1.00439
	ILMN_2167617	NACA	2.32927e-06	12.108	12.016	12.2834	13.1092	12.8704	-1.69633	-1.80799	-1.50216	1.18
	ILMN_1768117	RBM25	2.35938e-06	8.0429	7.73076	7.49947	9.38358	8.70615	-1.58364	-1.96618	-2.30807	1.59928
	ILMN_2158242	SHOC2	2.36128e-06	7.00337	6.6741	7.05988	8.19613	7.73343	-1.65871	-2.08397	-1.59499	1.37812
	ILMN_2058141	HMGN2	2.39225e-06	8.57389	7.70033	8.01403	9.69555	9.47547	-1.86811	-3.4227	-2.75384	1.1648
	ILMN_1773561	RAP2C	2.39778e-06	7.3368	7.5079	7.42725	8.78715	8.34261	-2.00807	-1.7835	-1.88604	1.36088
	ILMN_1719343	WDR26	2.41841e-06	7.94013	7.56876	7.42559	8.93326	8.70943	-1.70444	-2.20483	-2.43485	1.16783
	ILMN_1799289	MRPL55	2.47913e-06	7.67947	7.99728	7.89729	8.74776	8.52555	-1.79762	-1.4422	-1.5457	1.16652
	ILMN_1657722	RPS3A	2.49336e-06	9.88472	9.89126	9.89929	12.4297	11.1863	-2.46502	-2.45387	-2.44026	2.36755
	ILMN_1673638	RPS3A	2.50635e-06	9.65354	9.92855	9.77251	12.1744	11.0987	-2.72303	-2.25043	-2.50748	2.10771
	ILMN_1654583	CHD1	2.50641e-06	7.48317	7.47644	7.37164	8.86878	8.82511	-2.53493	-2.54678	-2.73866	1.03073
	ILMN_2330495	OCIAD1	2.50864e-06	9.04829	8.90503	8.67077	11.2037	10.4785	-2.69493	-2.97627	-3.501	1.65311
	ILMN_2219712	HMGB2	2.54442e-06	7.65329	7.44009	7.12343	10.0241	8.80565	-2.22277	-2.57676	-3.2092	2.32696
	ILMN_2297069	FAM115A	2.58857e-06	8.89772	9.16729	8.82442	11.005	10.414	-2.86054	-2.373	-3.00962	1.50627
	ILMN_1656625	RPS24	2.59543e-06	9.7748	10.2892	10.2864	11.9148	11.2195	-2.72212	-1.90573	-1.90944	1.61923
	ILMN_2173835	FTHL3	2.65858e-06	8.17185	7.9676	7.48149	11.3671	9.33679	-2.24224	-2.58325	-3.61827	4.08487
	ILMN_2402131	TAF15	2.65929e-06	6.743	6.51206	6.48356	7.00515	7.03415	-1.22361	-1.43603	-1.46469	-1.02031
	ILMN_1662686	USPL1	2.67642e-06	7.36241	7.19721	6.96288	8.13316	8.33019	-1.95582	-2.19311	-2.57988	-1.14633
	ILMN_2279367	FCAR	2.68255e-06	6.84123	7.33703	7.40613	8.69065	8.27702	-2.7053	-1.91852	-1.82879	1.33203
	ILMN_2313889	ZNF682	2.70639e-06	7.38395	8.18988	7.94418	10.4333	8.80798	-2.68332	-1.53485	-1.81982	3.08522
	ILMN_1657436	FGFR1OP2	2.72162e-06	6.82245	6.75103	6.51484	7.64701	7.20469	-1.30336	-1.36951	-1.61311	1.3588
	ILMN_2051900	EID2B	2.74451e-06	7.12091	8.1065	8.07446	10.2924	9.01489	-3.71659	-1.87695	-1.9191	2.42425
	ILMN_1744471	ZNF654	2.80308e-06	7.00222	6.77843	6.61873	7.85622	7.18857	-1.13788	-1.32882	-1.48435	1.58849
	ILMN_1718946	ADAM10	2.81292e-06	8.7176	6.97643	7.76616	8.80127	8.58333	1.09754	-3.04597	-1.76195	1.16307
	ILMN_1791478	MTPN	2.9685e-06	9.37604	8.78227	8.77772	10.7214	10.251	-1.8339	-2.7677	-2.77643	1.38552
	ILMN_2415898	DNAJB14	2.98306e-06	7.61353	6.92398	7.53979	8.26988	8.46403	-1.80313	-2.90805	-1.89768	-1.14405
	ILMN_1811221	SLC5A8	3.02077e-06	6.58052	6.54647	6.46206	7.2683	6.8253	-1.18492	-1.21321	-1.28632	1.35943
	ILMN_1683447	LOC440737	3.06595e-06	8.23686	8.21213	8.59482	9.39589	9.47143	-2.35311	-2.39379	-1.83605	-1.05375
	ILMN_2124187	TSC22D2	3.08874e-06	7.37671	7.0292	7.04894	8.50563	8.15606	-1.71636	-2.18384	-2.15415	1.27418
	ILMN_1651899	LOC653314	3.18395e-06	11.1826	11.1761	11.3105	12.3896	12.2338	-2.07224	-2.08162	-1.89646	1.11408
	ILMN_2106658	BLZF1	3.22465e-06	8.61239	9.12068	8.32766	11.4732	9.91329	-2.46383	-1.73221	-3.00138	2.94829
	ILMN_1696839	RPS27	3.23247e-06	9.47548	9.86906	9.55002	11.9641	10.8951	-2.67516	-2.03644	-2.54047	2.09792
	ILMN_2415748	WSB1	3.33968e-06	8.02928	7.92782	8.32385	9.65253	8.814	-1.72275	-1.84828	-1.40459	1.78823
	ILMN_1749109	PSAP	3.34929e-06	12.4061	11.8401	11.7187	13.2853	13.0249	-1.53551	-2.27329	-2.47289	1.19782
	ILMN_1676844	NR1D2	3.35253e-06	6.97023	6.79626	6.80515	8.20945	7.56605	-1.51133	-1.70503	-1.69455	1.56201
	ILMN_2200636	KIAA1267	3.39996e-06	8.15493	7.82984	7.96368	9.39714	8.89771	-1.6734	-2.09635	-1.91061	1.41365
	ILMN_1760143	ADRM1	3.41174e-06	8.45164	8.52613	8.54116	9.43936	9.14025	-1.61173	-1.53062	-1.51476	1.23038
	ILMN_1691444	UHRF2	3.58341e-06	6.89246	6.56823	6.53898	7.4056	7.19919	-1.2369	-1.54859	-1.58032	1.15381
	ILMN_1746525	FTHL2	3.61243e-06	7.77969	7.89764	7.03711	10.5173	9.06672	-2.44026	-2.24869	-4.08296	2.73309
	ILMN_1784299	C19orf43	3.64647e-06	7.77369	7.46968	7.93325	8.8427	9.08334	-2.47882	-3.06028	-2.21928	-1.18152
	ILMN_2091084	C8orf37	3.7306e-06	9.01966	9.16291	8.87504	11.081	10.0714	-2.07303	-1.87708	-2.2916	2.01332
	ILMN_2051408	PNPT1	3.81635e-06	10.4629	10.6322	10.3523	12.0962	11.5313	-2.09714	-1.86488	-2.26417	1.47929
	ILMN_1755883	RPS27A	3.92049e-06	7.67358	7.56788	7.84911	9.28172	8.8468	-2.25513	-2.42657	-1.9968	1.35184
	ILMN_2399896	SEC31A	3.95584e-06	9.04309	8.65372	8.83613	10.3186	9.57906	-1.44992	-1.89913	-1.67356	1.66962
	ILMN_1725247	GTF2A1	3.97693e-06	6.58383	6.54583	6.44109	7.24114	6.97101	-1.30783	-1.34274	-1.44385	1.20592
	ILMN_1769705	LOC440093	3.99527e-06	9.30779	8.92862	9.3528	10.36	10.3288	-2.02927	-2.63926	-1.96694	1.02193
	ILMN_1651799	SLC38A2	4.04597e-06	8.04837	7.85859	7.51791	9.36781	8.61456	-1.48061	-1.68876	-2.13858	1.68559
Mo-GMCSFIL4 (0-72h) & Mo-GMCSFIL4 (0-144h)	ILMN_1673069	DPP9	2.24764e-08	8.30159	9.62102	9.32227	8.22532	7.94748	1.27819	3.18996	2.59331	1.21238
	ILMN_1856480		4.90347e-07	7.85417	10.7979	10.2111	8.12046	8.34487	-1.40513	5.47548	3.64573	-1.1683
	ILMN_1897310		1.58387e-06	7.46629	8.19654	7.83795	6.94991	7.3692	1.06961	1.77441	1.3839	-1.33727
	ILMN_1763875	ABCF1	1.99388e-06	9.34587	9.9469	9.67467	9.10505	9.28987	1.03958	1.57683	1.30568	-1.13668
	ILMN_2313821	AIFM1	2.44609e-07	8.78739	10.0797	9.57062	8.69951	8.07906	1.63391	4.00173	2.81193	1.53735
	ILMN_2388507	AKT1	2.73808e-06	10.7399	11.3011	11.3648	10.2292	10.4236	1.24514	1.83728	1.92021	-1.14419
	ILMN_1699598	AP2M1	1.97074e-06	9.78733	11.4077	10.7162	9.16395	9.19511	1.50756	4.63516	2.87013	-1.02184
	ILMN_1796912	ARHGEF7	1.16186e-07	9.01212	9.81236	9.3008	9.30941	9.02545	-1.00928	1.72537	1.21029	1.21753
	ILMN_2410975	ATG9A	2.1892e-06	8.5514	9.14799	8.75459	8.00937	8.0006	1.4649	2.21512	1.68644	1.00609
	ILMN_1684497	C10orf33	1.96178e-07	7.16243	8.65233	8.84287	7.20851	6.79253	1.29226	3.62958	4.14202	1.3342
	ILMN_1693004	C20orf117	5.7884e-07	8.39935	9.42288	8.80704	7.64106	7.69297	1.63171	3.31709	2.16456	-1.03663
	ILMN_1704253	C6orf106	4.37913e-07	7.71373	8.6148	7.9297	7.93516	7.40526	1.2384	2.31265	1.43838	1.44384
	ILMN_1764320	C8orf58	4.60695e-07	7.15389	7.55643	7.36068	7.00129	7.06559	1.06312	1.40527	1.22696	-1.04558
	ILMN_1751561	CAMK1D	3.63809e-06	7.96432	8.91542	8.95364	8.00621	7.83579	1.09318	2.11349	2.17022	1.12538
	ILMN_1652237	CBR3	2.51457e-06	7.1695	9.19295	8.26003	7.7141	6.54519	1.54147	6.26693	3.2826	2.24841
	ILMN_2157099	CCNA1	5.88559e-08	6.85421	8.82796	7.73038	6.9816	6.70119	1.11189	4.36739	2.04088	1.21454
	ILMN_2060413	CD24	1.26761e-08	6.73777	9.61686	7.50261	7.02069	6.59921	1.1008	8.09846	1.87046	1.3393
	ILMN_1689989	CDC42BPB	3.32728e-06	8.46952	9.17167	9.45083	8.11349	8.04676	1.34049	2.18088	2.64647	1.04734
	ILMN_1684205	CIB1	1.14695e-06	11.9051	12.5771	12.1569	11.3356	11.4778	1.34472	2.14249	1.60116	-1.10363
	ILMN_2193817	CLEC4G	4.26578e-08	7.31205	11.4667	10.8397	8.16777	7.57338	-1.19859	14.8598	9.62172	1.50983
	ILMN_1800461	CSNK2B	2.19173e-06	11.3524	12.3635	12.0369	10.8498	10.6048	1.679	3.38377	2.69836	1.18509
	ILMN_1754211	DCLRE1C	2.03912e-07	7.32729	7.87772	7.72482	7.27433	7.57798	-1.18978	1.23092	1.10714	-1.23427
	ILMN_1700628	DDX24	7.07243e-07	8.79367	10.353	9.78325	8.77736	9.29203	-1.41261	2.08627	1.40563	-1.42866
	ILMN_2310589	DIABLO	1.06894e-06	9.76905	10.5475	10.1104	9.98871	9.56701	1.15033	1.9731	1.45737	1.33951
	ILMN_2049184	DNASE1L3	1.10181e-09	6.61713	11.1607	9.95124	6.83982	6.68808	-1.0504	22.2026	9.60082	1.11091
	ILMN_1665212	EDC4	2.84092e-07	9.26995	9.75256	9.249	8.72689	8.92578	1.26942	1.77372	1.25111	-1.14782
	ILMN_2379469	EIF3B	3.56174e-06	11.031	11.9503	11.4884	10.9241	10.7289	1.23289	2.33176	1.69286	1.14483
	ILMN_1787410	EIF6	4.86115e-07	8.54496	9.79443	9.38089	8.25871	9.01649	-1.38657	1.71469	1.28735	-1.69088
	ILMN_1731180	EXOC2	3.57827e-06	7.60283	8.13699	8.16195	7.28413	7.08077	1.436	2.07947	2.11576	1.15138
	ILMN_1663379	FBXL15	3.31054e-07	8.34642	8.79276	8.32346	7.93318	7.91026	1.353	1.84357	1.33164	1.01601
	ILMN_1778240	GFOD1	5.74119e-07	7.45491	8.89167	8.61471	7.36498	7.8798	-1.34247	2.01652	1.66429	-1.42882
	ILMN_1733511	GOLGA3	2.11454e-06	9.12372	9.96871	9.39039	8.97436	8.7191	1.32374	2.37777	1.5925	1.19355
	ILMN_1763523	HARS	2.95762e-06	8.84758	9.61034	9.28255	8.42638	8.50439	1.26855	2.1524	1.71494	-1.05556
	ILMN_1715994	HGS	6.99257e-08	10.5571	11.4062	10.9311	10.2971	10.6472	-1.06444	1.69233	1.21752	-1.27466
	ILMN_1666845	KRT17	2.76088e-08	6.55705	9.49101	7.83995	7.08482	6.55819	-1.00079	7.63605	2.43136	1.44056
	ILMN_1658802	KRTCAP2	8.62373e-07	10.394	11.2545	10.6556	9.67784	10.0546	1.26527	2.29735	1.51682	-1.29839
	ILMN_1809417	LRFN4	6.82965e-07	7.17836	7.95644	7.57347	7.26036	6.87376	1.23507	2.11798	1.62418	1.30731
	ILMN_2159859	LYSMD4	4.23906e-07	7.86518	8.35051	8.1544	7.29612	7.38239	1.39745	1.95629	1.70765	-1.06162
	ILMN_1701558	MAP1A	6.18442e-07	7.08626	8.54885	8.06341	7.23738	7.00331	1.05918	2.91913	2.08508	1.17615
	ILMN_1718972	MFSD3	5.24544e-09	8.47725	9.43579	9.52898	8.12538	7.74112	1.6657	3.23702	3.45303	1.30519
	ILMN_1673522	MOCOS	3.15902e-06	7.08557	10.1761	9.278	7.62874	6.64481	1.35732	11.5615	6.20399	1.97785
	ILMN_1734184	P76	3.18653e-06	8.28638	8.92388	9.01269	7.60253	7.65346	1.5507	2.41232	2.56548	-1.03593
	ILMN_1731720	PDRG1	2.18082e-06	7.73026	8.04615	7.80692	7.50045	7.4305	1.23094	1.53225	1.29812	1.04968
	ILMN_1713037	PFKL	2.72604e-06	8.87585	9.5011	9.2888	8.60652	8.3506	1.43919	2.21991	1.91614	1.1941
	ILMN_1736015	PHF17	4.43203e-07	7.35175	8.30769	8.01335	7.59855	7.77209	-1.33825	1.44954	1.18202	-1.12782
	ILMN_2404385	REPIN1	1.76129e-06	9.49672	10.3829	9.73029	9.1299	9.49652	1.00014	1.84858	1.1759	-1.28933
	ILMN_2119535	RIPK1	7.76241e-07	8.25755	8.88437	8.26602	7.26773	7.65602	1.51733	2.34299	1.52626	-1.30884
	ILMN_1672591	SCN9A	1.22495e-07	6.72172	8.76604	8.21537	6.90901	6.58861	1.09666	4.52349	3.0882	1.24868
	ILMN_1781231	SLC25A38	2.77246e-06	7.17315	7.74632	7.42802	6.89906	7.22119	-1.03386	1.43907	1.15415	-1.25017
	ILMN_2391976	SLC45A4	2.21032e-07	7.77377	8.866	8.67024	7.73502	7.51593	1.19568	2.54924	2.22577	1.164
	ILMN_1796407	SS18L2	1.18628e-06	11.1822	11.7414	11.9173	10.9564	10.7721	1.32877	1.95785	2.21178	1.13624
	ILMN_1709451	TFPT	1.45332e-06	8.25576	8.62665	8.25531	7.66355	7.62569	1.54764	2.00133	1.54716	1.02659
	ILMN_2405628	TOP1MT	1.63836e-06	8.39534	9.81071	9.68682	8.12253	8.27876	1.08416	2.89177	2.65381	-1.11437
	ILMN_1730999	TPR	2.40023e-06	9.29798	9.83798	9.13544	8.52925	8.93735	1.28398	1.86687	1.14718	-1.32694
	ILMN_1755737	TRABD	5.55319e-07	10.7738	11.6219	10.8939	10.7467	11.2164	-1.35904	1.32457	-1.25051	-1.38481
	ILMN_2386818	URG4	6.77012e-07	7.71729	8.53593	8.07697	7.66392	7.5207	1.14599	2.02122	1.47046	1.10437
	ILMN_2319952	VDR	3.93785e-06	7.45938	8.40932	7.8483	7.42311	6.94049	1.43286	2.76798	1.8762	1.39728
	ILMN_1739946	VKORC1	3.52553e-08	11.0286	11.9485	11.4105	10.7497	10.0755	1.93598	3.66295	2.52276	1.59568
	ILMN_1693242	ZNF296	1.32356e-06	7.72881	9.32248	8.6691	7.95854	8.79701	-2.09682	1.4394	-1.09271	-1.78816
	ILMN_1755850	ZNF350	1.21485e-06	7.4429	7.66508	7.61391	7.02061	7.06924	1.29564	1.51135	1.45869	-1.03428
Mo-GMCSFIL4 (0-72h) & Mo-GMCSFIL4 (0-144h) & Mo-GMCSF	ILMN_1857017		1.58814e-10	9.86208	11.6249	11.08	10.2028	7.1323	6.63357	22.5112	15.43	8.40067
	ILMN_1689953	CD81	1.02544e-08	13.3742	13.3213	12.9462	12.7518	10.4824	7.42218	7.15491	5.51679	4.8215
	ILMN_1660031	P2RY6	8.56752e-08	7.6042	7.71782	7.68416	7.46632	6.72777	1.83582	1.98625	1.94045	1.6685
	ILMN_1658289	WDR54	2.46954e-07	8.8272	9.65096	9.40008	8.78352	7.74867	2.11189	3.73807	3.1414	2.04891
	ILMN_1819608		1.4559e-06	9.49549	10.1155	9.80328	8.84381	8.3058	2.28105	3.50569	2.8235	1.45197
	ILMN_2352724	PIGN	1.48519e-06	8.17468	8.4911	7.98305	7.33012	7.31916	1.80941	2.25315	1.58434	1.00763
	ILMN_1912287		1.53076e-06	9.06792	11.8626	10.8763	10.1908	6.50019	5.92875	41.137	20.766	12.912
	ILMN_1707484	GEMIN6	3.08444e-06	7.91795	7.89034	7.70555	7.58021	7.12136	1.73699	1.70407	1.4992	1.37445
	ILMN_1772189	ABCD1	1.9308e-06	7.75395	8.38689	8.88233	7.40068	8.04531	-1.2238	1.26714	1.78635	-1.56333
	ILMN_2245305	ABHD12	1.33257e-06	8.96129	9.33397	9.03621	8.16567	7.9285	2.04597	2.64905	2.15503	1.17868
	ILMN_2224833	ADIPOR2	4.42384e-07	10.077	9.85942	9.9501	8.78948	9.13994	1.91456	1.64659	1.7534	-1.27497
	ILMN_1790757	ADSL	1.15171e-06	10.2553	10.3488	10.362	9.14341	9.68157	1.48842	1.588	1.60257	-1.45212
	ILMN_2103841	AIP	5.38364e-07	9.08122	9.79918	9.57261	8.42547	8.9883	1.06652	1.75428	1.49932	-1.47716
	ILMN_1677043	AKR7A2	3.8031e-07	9.99663	9.70363	9.75249	9.848	9.2721	1.65236	1.34866	1.39511	1.49061
	ILMN_1709474	ALMS1	7.40845e-09	7.11791	7.7853	7.5796	6.7299	7.06764	1.03546	1.64451	1.42599	-1.26378
	ILMN_2409167	ANXA2	1.46283e-06	14.0546	13.8509	13.6128	13.1433	12.3011	3.37169	2.92777	2.48242	1.79278
	ILMN_1741003	ANXA5	3.62366e-06	12.3913	11.8733	12.5537	10.4475	11.5758	1.75997	1.22905	1.96965	-2.186
	ILMN_1809957	AP2S1	8.1528e-07	13.4152	13.7786	13.6404	12.5674	12.5513	1.81994	2.34128	2.12742	1.01128
	ILMN_1768867	AP3B1	8.69169e-08	11.1699	11.0493	11.2189	9.9974	10.2884	1.84223	1.69456	1.90596	-1.22351
	ILMN_1754531	AP4E1	1.07358e-06	8.46462	8.494	8.441	7.59516	7.60677	1.81233	1.84962	1.7829	-1.00808
	ILMN_1652505	APEX2	2.83214e-06	8.91942	9.2824	9.36012	8.23689	7.60995	2.47851	3.18756	3.36397	1.54428
	ILMN_1792825	ARIH2	2.13602e-07	8.62552	9.36208	9.04512	7.8757	8.41755	1.15506	1.92457	1.54496	-1.45584
	ILMN_1787879	ARL2	2.38737e-07	9.17217	10.0812	9.72058	9.52322	8.1118	2.08546	3.91595	3.04993	2.65998
	ILMN_2358202	ARS2	2.00835e-06	10.5591	10.9607	10.8339	9.98224	10.6034	-1.03117	1.28109	1.17328	-1.53806
	ILMN_1800935	ARV1	2.84539e-07	8.02482	8.85731	8.77957	8.35769	7.21552	1.75236	3.12053	2.95681	2.20712
	ILMN_1809027	ATP5SL	4.24125e-07	9.39496	9.5345	9.66408	8.47321	8.83372	1.47553	1.62538	1.77812	-1.28388
	ILMN_1798485	ATP6V1E1	5.41542e-07	11.3428	11.869	11.469	10.236	10.6461	1.62078	2.33412	1.76895	-1.32871
	ILMN_1654118	BCL2L1	5.20073e-11	9.71229	10.4893	10.4335	9.54187	8.36167	2.55021	4.37008	4.20432	2.26608
	ILMN_1710207	C10orf6	6.81712e-07	9.66749	9.70893	9.393	9.04862	8.1366	2.88964	2.97384	2.38899	1.88168
	ILMN_1792110	C10orf76	8.17575e-08	8.67209	9.23918	8.89753	7.81856	8.37697	1.22699	1.81783	1.43451	-1.47264
	ILMN_2077094	C11orf2	6.34302e-07	9.83783	10.5278	10.478	8.78353	9.49676	1.2667	2.04349	1.97414	-1.63947
	ILMN_1815878	C11orf59	1.18009e-06	10.8603	10.8775	11.103	9.54066	10.3855	1.38976	1.40643	1.64436	-1.79601
	ILMN_1751898	C12orf4	1.45579e-06	8.42878	7.90655	8.16576	7.48506	7.33732	2.1309	1.48373	1.77576	1.10783
	ILMN_2393450	C14orf173	3.67616e-06	10.585	11.6369	10.4949	11.3196	8.0089	5.96332	12.363	5.60221	9.92247
	ILMN_1678052	C19orf24	3.54304e-06	7.82563	8.16254	8.31471	7.27682	7.831	-1.00372	1.25836	1.39834	-1.46833
	ILMN_1806937	C19orf62	1.78137e-08	9.24402	9.47691	9.31794	8.27585	8.95848	1.21887	1.4324	1.28295	-1.60506
	ILMN_1737918	C1QA	2.4882e-07	8.11774	8.93401	8.5665	8.1641	6.65075	2.76444	4.86776	3.77311	2.85472
	ILMN_1796409	C1QB	3.54341e-07	9.76401	11.7072	10.7461	10.249	7.19062	5.9521	22.8896	11.7574	8.33041
	ILMN_1785902	C1QC	1.04152e-07	10.4643	12.8663	12.516	10.5122	6.74432	13.1774	69.6453	54.6307	13.622
	ILMN_1721225	C20orf4	7.88635e-08	9.16025	9.61692	9.60508	8.30463	8.70001	1.37577	1.88807	1.87264	-1.31529
	ILMN_1709043	C9orf46	1.27062e-07	9.88696	10.4355	10.6362	9.61993	8.33156	2.93916	4.2988	4.94031	2.44252
	ILMN_1797604	CAP1	1.84467e-06	13.2232	13.4846	13.41	12.2068	12.4032	1.76548	2.11612	2.0095	-1.14585
	ILMN_1789266	CCDC25	6.64766e-07	8.25853	8.50842	8.24162	7.70068	7.93203	1.25396	1.49112	1.23936	-1.17393
	ILMN_1731107	CCDC92	6.33171e-07	9.49103	10.07	9.96508	9.02365	8.20135	2.44474	3.65179	3.39575	1.76823
	ILMN_1726230	CD1B	4.19758e-07	12.0414	13.016	13.3998	12.9846	6.8662	36.1308	71.0027	92.6454	69.4752
	ILMN_1796244	CD2BP2	7.53477e-07	10.0956	10.3473	10.2158	9.31015	9.24198	1.80703	2.15146	1.96407	1.04839
	ILMN_1748770	CKAP5	1.36342e-06	10.4667	10.3373	10.0739	9.72305	8.74799	3.29149	3.00913	2.50693	1.96572
	ILMN_2399363	CLEC4A	2.05835e-06	11.3933	12.0485	12.083	11.1883	10.1139	2.42749	3.82292	3.91525	2.10598
	ILMN_1726769	CNDP2	2.38157e-06	12.1826	12.4082	12.2961	11.251	10.8101	2.5892	3.02735	2.80111	1.35747
	ILMN_1690392	COMMD3	2.68859e-06	10.7709	10.9656	11.1722	10.061	9.98701	1.7218	1.9706	2.27386	1.05263
	ILMN_2096654	COMMD4	1.17744e-08	8.88187	8.67548	8.54941	7.93043	7.84566	2.05083	1.77747	1.62873	1.06052
	ILMN_1684385	COPB2	5.97638e-08	10.6489	10.0464	10.2286	9.91272	8.60199	4.13231	2.72161	3.08788	2.48067
	ILMN_1783985	COQ6	8.02903e-07	8.65328	8.76549	8.71059	7.79648	7.87669	1.71308	1.85163	1.78249	-1.05717
	ILMN_1678579	CPT2	2.79837e-07	8.78919	9.16956	8.98963	8.63579	7.43911	2.54926	3.31831	2.92921	2.29211
	ILMN_1764228	DAB2	2.03563e-07	11.4655	10.4943	10.1338	9.74639	6.99515	22.1664	11.3068	8.80688	6.73295
	ILMN_2128428	DAB2	1.27345e-06	10.7212	9.43566	9.30513	10.086	6.90699	14.0672	5.77042	5.27125	9.05669
	ILMN_1813836	DARS	4.05047e-07	12.0794	12.705	12.2149	11.633	10.8881	2.28359	3.52322	2.5085	1.6759
	ILMN_1682264	DCAF7	8.79603e-07	10.6815	10.2197	10.4286	10.1251	8.8658	3.5203	2.556	2.95433	2.39372
	ILMN_1763129	DCTPP1	1.43187e-06	9.05714	9.44048	9.51857	8.25093	7.86487	2.28513	2.98062	3.14639	1.30682
	ILMN_1705871	DDHD2	2.38461e-06	8.48882	8.56694	8.66583	7.99437	7.66823	1.76613	1.86439	1.99667	1.25365
	ILMN_1661653	DET1	3.60177e-07	7.73996	7.4541	7.60848	6.9638	7.11106	1.54638	1.26842	1.41168	-1.10747
	ILMN_1743432	DGUOK	9.53882e-07	10.1502	10.8399	10.548	10.1374	9.58396	1.48062	2.38825	1.95073	1.46758
	ILMN_2242403	DGUOK	9.5725e-07	7.57894	7.87221	7.83048	7.15439	7.29821	1.21481	1.48864	1.4462	-1.10483
	ILMN_1757872	DKFZp761P0423	2.87245e-08	8.86365	10.2542	10.3134	9.33498	6.75083	4.32537	11.3401	11.8153	5.99661
	ILMN_1793770	DNAJB6	1.54781e-06	10.6119	10.4319	10.6421	9.29945	8.76366	3.60057	3.17835	3.67666	1.44973
	ILMN_1698258	DNAJC8	1.47041e-06	11.7993	12.0246	11.9186	10.7892	11.2397	1.47382	1.72299	1.6009	-1.36654
	ILMN_1795227	DNCL1	6.67606e-07	12.0561	11.9081	11.7466	11.873	10.338	3.28998	2.96922	2.65473	2.89782
	ILMN_1760201	DNMT1	2.38918e-07	11.9443	11.6726	12.0834	12.0679	9.97912	3.90459	3.23438	4.29986	4.25402
	ILMN_1678629	DOCK7	2.94901e-06	8.78802	9.01977	9.24274	8.35964	7.29592	2.81298	3.30316	3.85523	2.0903
	ILMN_1753627	DOLK	9.60417e-07	7.85266	8.3176	8.32701	7.35091	6.92517	1.90196	2.6252	2.64238	1.34326
	ILMN_1706498	DSE	3.41798e-06	11.3983	11.7515	12.005	10.8504	9.70882	3.2254	4.12012	4.91153	2.20628
	ILMN_1659462	DUSP23	3.21745e-06	10.1999	10.3851	10.5817	9.7894	9.44378	1.689	1.92034	2.20068	1.2707
	ILMN_2300186	DYNLL1	2.29149e-06	11.2613	11.1122	11.143	10.931	9.38064	3.68245	3.32086	3.39252	2.92881
	ILMN_1656196	E2F6	1.21153e-06	8.15515	8.30744	8.25188	7.52329	7.38311	1.70768	1.89781	1.82611	1.10204
	ILMN_1789171	EEF2K	2.56321e-06	9.20329	9.74234	9.46988	8.87522	7.37884	3.54172	5.14616	4.26055	2.82134
	ILMN_1761463	EFHD2	7.37666e-07	12.0713	12.4805	12.3852	11.1336	12.0974	-1.0183	1.3041	1.22077	-1.95046
	ILMN_1797074	EMG1	2.72479e-06	8.7701	8.87592	9.05817	8.13254	7.7452	2.03482	2.18968	2.48452	1.30798
	ILMN_1704753	EPAS1	1.99535e-07	10.0371	9.5612	9.94686	9.41759	6.8986	8.80605	6.33175	8.27217	5.7318
	ILMN_1740216	ERCC3	4.05263e-08	8.4479	8.79686	8.67322	7.94053	8.1931	1.19317	1.51967	1.39486	-1.19133
	ILMN_1747281	EVI5L	3.46766e-06	7.99966	8.12581	7.96707	7.66875	7.44089	1.47301	1.6076	1.44011	1.17109
	ILMN_1790249	F8A1	2.04074e-06	8.79319	9.14327	9.55049	8.05236	8.82851	-1.02478	1.2438	1.64945	-1.71255
	ILMN_1708143	FAM127A	7.26521e-07	9.53158	9.92227	9.94	8.83325	8.81811	1.63974	2.14974	2.17632	1.01055
	ILMN_1661755	FAM129B	3.42122e-08	11.2278	11.4395	11.4096	11.8697	9.31801	3.75757	4.35144	4.26231	5.86318
	ILMN_2408576	FAM129B	2.83922e-06	8.77595	9.00073	8.98708	9.34837	7.46401	2.48275	2.90134	2.87401	3.6919
	ILMN_1657797	FIBP	5.48623e-08	9.92616	10.1966	10.2103	8.50992	9.60285	1.25119	1.50914	1.5236	-2.13308
	ILMN_2203271	FPR3	9.21584e-09	10.2593	10.4754	10.3434	11.4712	6.97163	9.76547	11.3435	10.3512	22.62
	ILMN_1779558	GAS6	1.95254e-07	9.90508	10.6974	10.8555	9.43829	7.1225	6.88082	11.9167	13.2965	4.97878
	ILMN_1784749	GAS6	3.48934e-07	9.91255	10.6664	10.8205	9.36474	6.98668	7.59934	12.815	14.259	5.19837
	ILMN_1804476	GMPPA	2.52655e-08	8.94972	9.23053	9.00915	7.86059	8.35367	1.51157	1.83637	1.57513	-1.40745
	ILMN_1772719	GPN1	2.13214e-06	9.64435	9.76544	9.80564	8.82581	9.18912	1.371	1.49104	1.53318	-1.28637
	ILMN_1723895	GTF3C5	3.3034e-07	8.37545	8.60279	8.47057	7.52958	8.08257	1.22508	1.43417	1.30857	-1.46713
	ILMN_1693826	HAVCR2	4.38468e-07	12.0256	12.4368	12.2016	11.2082	10.111	3.77019	5.01335	4.25934	2.13933
	ILMN_1678922	HERC4	2.97764e-06	9.17357	8.90854	8.78645	8.99211	7.81904	2.55713	2.128	1.95532	2.2549
	ILMN_1689655	HLA-DRA	3.26601e-07	14.7964	14.7964	14.8149	14.7152	13.3712	2.68554	2.68554	2.72024	2.5386
	ILMN_1718537	HPS6	4.85732e-07	9.49545	9.95224	9.71678	9.28189	8.40066	2.13581	2.93137	2.48995	1.84194
	ILMN_1653042	HSD3B7	3.80836e-08	7.80189	7.7027	7.70977	7.18974	6.6108	2.28326	2.13155	2.14201	1.49375
	ILMN_2091347	IDH1	4.24023e-07	11.532	10.4664	11.1287	10.3971	8.68251	7.20739	3.44341	5.44973	3.28203
	ILMN_2334296	IL18BP	3.90294e-06	10.7723	11.6043	10.8185	10.8373	8.9552	3.52377	6.27298	3.63828	3.68623
	ILMN_2119224	KIFAP3	3.57068e-06	8.04824	8.30632	8.34107	7.66107	7.1129	1.91235	2.28695	2.34271	1.46224
	ILMN_2336109	L3MBTL2	3.56777e-06	8.74458	9.706	9.43232	7.7633	8.3173	1.34469	2.61844	2.16598	-1.46815
	ILMN_1716056	LMF2	2.25375e-06	8.47068	8.97447	8.60291	7.73636	8.47475	-1.00283	1.41394	1.0929	-1.66831
	ILMN_1696749	LMNA	2.84789e-07	9.41515	10.5006	10.0542	8.92762	7.36887	4.13039	8.7648	6.43229	2.94599
	ILMN_1688127	LOC341457	5.71894e-07	13.0566	12.7661	13.3588	11.6185	11.7609	2.45508	2.00727	3.02702	-1.10374
	ILMN_1704750	LOC647000	6.63034e-11	12.454	12.1643	12.6494	12.1069	10.7237	3.31791	2.71425	3.79915	2.60841
	ILMN_1703692	LOC647000	7.8621e-07	10.8421	11.1216	11.3418	10.0461	8.85328	3.96906	4.81763	5.61188	2.28602
	ILMN_1692072	LOC728006	5.40238e-07	8.68788	9.34915	8.78448	8.26846	7.40366	2.43551	3.85168	2.60417	1.82108
	ILMN_1808591	LOC731049	3.02234e-06	9.07093	9.46285	9.52289	8.09117	8.4236	1.56627	2.05516	2.1425	-1.25913
	ILMN_1715024	LSS	1.97215e-07	8.66035	8.54136	8.53623	7.44524	7.19703	2.75741	2.53911	2.53011	1.18773
	ILMN_1798654	MCM6	1.23054e-06	10.3352	10.2152	9.81809	9.1394	7.48208	7.2257	6.64872	5.04906	3.1543
	ILMN_1784227	MCRS1	8.52433e-07	9.8167	10.0735	9.86761	8.93965	9.13533	1.60367	1.91607	1.66126	-1.14526
	ILMN_1656913	MDH1	1.7454e-06	11.69	12.016	12.3604	11.5381	9.94497	3.35201	4.20195	5.33474	3.01708
	ILMN_2343624	METTL13	7.03896e-08	9.46399	9.34577	9.25517	8.97242	7.64645	3.52479	3.24749	3.04981	2.50702
	ILMN_1790575	METTL13	1.22428e-06	8.07099	7.82517	7.69063	7.29372	6.7569	2.48647	2.09693	1.91022	1.45077
	ILMN_1759991	MGC3731	3.51066e-06	9.74029	9.98358	9.96051	8.42421	9.53349	1.15412	1.36612	1.34445	-2.15739
	ILMN_1745697	MGRN1	6.17152e-07	7.72705	8.69619	9.13944	7.22199	8.48645	-1.69279	1.15648	1.57242	-2.40239
	ILMN_1718718	MKKS	4.37684e-07	8.56844	9.06665	9.18057	8.85278	7.69306	1.8345	2.59116	2.80405	2.23414
	ILMN_1657495	MLEC	9.18847e-08	9.42844	9.70839	9.28348	8.92389	7.74238	3.21775	3.90684	2.91015	2.26813
	ILMN_1717046	MOBKL2B	3.48625e-06	9.29542	8.35144	8.23317	9.34518	6.62727	6.35613	3.30391	3.04385	6.57917
	ILMN_1691090	MPV17	2.58809e-07	10.0148	9.53413	9.76687	8.68351	8.91469	2.14372	1.53627	1.80523	-1.17379
	ILMN_1689774	MRFAP1L1	1.8807e-06	9.4388	9.4732	9.12986	9.28527	8.19944	2.36093	2.4179	1.90583	2.12259
	ILMN_1693352	MRPL20	6.92983e-07	8.90486	8.79887	9.31357	7.64239	7.93009	1.96534	1.82612	2.60897	-1.22069
	ILMN_1806123	MRPL23	6.80022e-09	9.0418	8.82127	9.0347	7.70261	8.61635	1.34299	1.15262	1.3364	-1.88393
	ILMN_1811327	MRPL27	1.83572e-06	8.16966	8.4465	8.28928	7.25994	7.48381	1.60865	1.94894	1.74772	-1.16786
	ILMN_2341952	MRPL35	2.18588e-06	9.07688	9.00522	9.0943	8.71781	7.95972	2.16919	2.06408	2.19554	1.69125
	ILMN_1722905	MRPS11	8.30249e-09	9.01894	9.20725	9.02253	7.9076	8.56556	1.36924	1.56016	1.37265	-1.57786
	ILMN_1654552	MRPS31	7.69475e-07	8.65996	8.71963	8.54631	8.41423	7.85756	1.74401	1.81764	1.61189	1.47087
	ILMN_2228180	MSRA	1.82996e-06	9.5315	9.32472	9.56812	7.86948	8.75163	1.71698	1.48771	1.76111	-1.84313
	ILMN_1803277	MVP	1.06866e-06	9.79831	9.58452	9.3739	8.41748	9.29452	1.41793	1.22263	1.05656	-1.83661
	ILMN_1746948	MYL5	5.15969e-07	7.83545	8.35959	7.9712	7.14524	7.57134	1.20089	1.72697	1.31938	-1.34359
	ILMN_2326071	MYL6	1.09948e-07	13.7166	13.8912	13.8122	12.4835	12.9568	1.69322	1.91109	1.80924	-1.38832
	ILMN_1809013	MYL6	1.39514e-07	13.874	14.1159	14.0339	12.6231	13.1186	1.68813	1.99628	1.88598	-1.40975
	ILMN_2201966	N4BP1	3.94124e-06	8.67171	9.48951	9.01304	8.47844	7.37927	2.44941	4.31763	3.10322	2.14231
	ILMN_2175712	NDUFA11	6.00138e-07	9.88934	9.72953	9.84961	8.35442	9.07535	1.75806	1.57371	1.71031	-1.64824
	ILMN_1767139	NDUFA13	2.57169e-06	9.59378	9.88657	9.75436	8.74661	9.177	1.33495	1.63531	1.49212	-1.3476
	ILMN_2354515	NDUFAF3	1.59406e-07	11.0673	11.4391	11.465	10.776	10.3066	1.69429	2.19241	2.23203	1.38448
	ILMN_1661170	NDUFB8	8.72647e-07	12.4926	12.8053	12.4198	11.3041	11.641	1.80445	2.24127	1.71571	-1.26309
	ILMN_1749011	NECAP2	1.09682e-06	11.5193	11.6465	11.9149	10.3605	10.1205	2.6369	2.88001	3.46878	1.18105
	ILMN_2058070	NEDD8	4.36378e-08	12.4234	12.6268	12.5434	11.4214	11.6841	1.66929	1.92207	1.81411	-1.19973
	ILMN_1807211	NICN1	4.57616e-07	8.72938	8.96906	8.79971	7.88691	7.6554	2.10524	2.48571	2.2104	1.17407
	ILMN_1777066	NIF3L1	4.31995e-08	9.22357	9.21538	9.17435	9.02288	8.19992	2.03305	2.02155	1.96486	1.76902
	ILMN_2096604	NIP30	8.10376e-07	7.85777	7.76345	7.88323	7.18049	7.57312	1.21812	1.14103	1.23981	-1.31278
	ILMN_1684210	NPAL3	4.06363e-07	7.7484	8.03914	7.70188	7.34235	7.06584	1.60498	1.96332	1.55406	1.21126
	ILMN_1699574	NRP1	1.32429e-08	10.4538	9.71976	9.87862	10.2853	6.80486	12.5438	7.54175	8.41966	11.1613
	ILMN_1692163	NSDHL	1.8351e-08	8.64196	8.76507	8.76147	7.82646	7.76175	1.84064	2.00461	1.99961	1.04588
	ILMN_1722634	NUCB1	1.9783e-06	13.6484	13.9674	13.5794	12.852	12.3443	2.46917	3.08033	2.35393	1.42176
	ILMN_1751338	NUP133	7.29063e-07	8.92512	8.4336	8.59041	8.17176	7.76434	2.23578	1.59026	1.77285	1.32631
	ILMN_1669635	NUP85	3.188e-06	9.33616	9.31259	9.15432	8.36233	8.65874	1.59927	1.57336	1.40989	-1.22809
	ILMN_1705093	ORC5L	1.48817e-07	8.32849	8.52583	8.25816	7.82052	7.61705	1.63744	1.87746	1.55953	1.15147
	ILMN_1752226	P2RY11	5.93609e-07	8.55473	9.02937	8.742	8.25181	6.82938	3.30661	4.59475	3.76493	2.68037
	ILMN_1795778	P4HA2	1.49568e-06	8.1697	9.15322	8.72033	8.68405	6.52026	3.13713	6.20299	4.59503	4.48091
	ILMN_1748093	PAFAH1B3	4.05462e-06	8.11619	8.83082	8.74277	6.97938	8.02995	1.0616	1.74215	1.639	-2.07134
	ILMN_1786105	PCBD1	1.36946e-06	8.6728	9.17727	9.01306	8.73173	7.71078	1.94804	2.76348	2.46618	2.02925
	ILMN_1672504	PDXK	7.11692e-08	10.7108	12.3495	11.2602	11.0084	8.34762	5.14493	16.021	7.52988	6.3239
	ILMN_1678546	PEX11B	1.41644e-08	9.42616	9.30132	9.40807	7.95538	8.25712	2.24862	2.06222	2.2206	-1.23263
	ILMN_1723632	PIGC	2.18568e-06	9.27014	9.2303	9.14946	8.53203	8.58603	1.60672	1.56295	1.47778	-1.03814
	ILMN_1656057	PLAU	3.23128e-06	9.97784	10.7756	10.1201	10.1968	7.35349	6.16606	10.7195	6.80511	7.17683
	ILMN_1694111	PNKP	1.93137e-06	8.72042	8.87073	8.49339	7.79849	8.24152	1.39367	1.54671	1.19074	-1.35946
	ILMN_1680091	POP7	1.69175e-06	7.80504	7.88251	7.99559	7.29114	7.38228	1.34048	1.41444	1.52976	-1.06521
	ILMN_2366388	PRDX1	3.21635e-07	12.5706	11.8225	11.7882	11.8147	9.96298	6.09512	3.62881	3.54361	3.60934
	ILMN_1720113	PTPRO	1.88838e-07	8.91908	9.74002	9.75629	9.87143	6.77026	4.43465	7.8341	7.92292	8.58114
	ILMN_2316878	PTPRO	2.95602e-07	10.223	10.1597	10.6469	10.1964	7.0502	9.0177	8.63081	12.0983	8.8534
	ILMN_1799015	PXMP2	2.52918e-06	7.55515	7.61353	7.56622	6.88228	7.14923	1.32493	1.37964	1.33513	-1.20326
	ILMN_1660691	RAB31	1.5545e-08	12.9504	13.3191	13.0733	11.9713	11.8862	2.09111	2.69989	2.27705	1.06074
	ILMN_1716524	RAB7A	7.13438e-07	12.1476	12.5412	12.6063	12.0409	11.0702	2.11021	2.7721	2.89998	1.9598
	ILMN_1711862	RNF7	1.44991e-06	12.0702	11.8991	12.0477	10.6578	11.476	1.50965	1.34073	1.48622	-1.76322
	ILMN_2375599	RNH1	1.2744e-06	10.0575	10.6126	11.0771	8.99685	9.34754	1.63576	2.40338	3.31618	-1.27517
	ILMN_1770339	RPAIN	1.26089e-06	9.45276	9.49151	9.6028	8.38209	9.01553	1.35401	1.39086	1.5024	-1.55125
	ILMN_2110532	RPL26L1	9.03299e-07	9.11782	9.24304	9.16897	8.38908	8.58663	1.44511	1.57615	1.49727	-1.14675
	ILMN_1712678	RPS27L	1.02405e-06	11.4923	11.7518	11.6455	11.5969	10.3997	2.13257	2.55291	2.37156	2.29303
	ILMN_1776674	SAC3D1	2.40335e-06	7.94537	8.11972	7.93529	7.48113	7.14998	1.73555	1.95849	1.72347	1.25802
	ILMN_1671932	SAMM50	1.82013e-06	9.70324	10.0995	9.89915	8.82393	9.24556	1.37333	1.80747	1.57307	-1.33944
	ILMN_1689389	SF3B5	1.86983e-07	10.0527	10.7185	10.6936	9.32031	10.227	-1.12843	1.40593	1.38188	-1.87473
	ILMN_2158336	SH3GLB2	1.27603e-07	9.97989	11.013	10.7885	9.29899	9.94296	1.02593	2.09946	1.79697	-1.56262
	ILMN_2128128	SHFM1	1.13737e-06	10.893	11.1835	10.971	10.1006	9.71709	2.25935	2.76338	2.38494	1.30451
	ILMN_1667224	SLAMF8	2.90021e-07	9.84044	9.16983	9.2272	9.82261	6.64252	9.17634	5.76496	5.9988	9.06363
	ILMN_1666553	SLC25A19	2.35127e-06	9.16125	8.72723	8.11572	8.42305	6.90413	4.78034	3.5384	2.31592	2.86577
	ILMN_2105966	SLC35A4	2.47726e-07	8.59828	9.19317	9.21783	7.66812	8.22038	1.29945	1.96264	1.99648	-1.46638
	ILMN_1733932	SNUPN	3.9169e-09	8.62326	8.63566	8.37294	7.58569	7.60003	2.03247	2.05002	1.70872	-1.00999
	ILMN_1804051	SNX8	8.2263e-08	8.74938	10.2701	10.0759	8.88203	7.33562	2.6643	7.64465	6.68196	2.9209
	ILMN_1800739	SPINT2	1.50682e-07	10.7603	11.9097	11.5827	11.0867	8.95374	3.49808	7.75949	6.18581	4.38604
	ILMN_1651354	SPP1	5.9845e-08	13.261	12.6564	12.2712	13.6303	6.62108	99.7272	65.5874	50.2189	128.82
	ILMN_2374449	SPP1	1.93929e-06	12.6943	11.6011	11.3127	12.5973	6.48335	74.0759	34.7223	28.43	69.2619
	ILMN_1803398	SRF	5.85949e-07	10.1096	10.1272	10.4907	8.71497	9.38584	1.65153	1.67178	2.15074	-1.59203
	ILMN_2315694	STRADA	3.49232e-07	9.28905	9.80208	9.62898	9.32734	8.14048	2.21694	3.16368	2.80597	2.27657
	ILMN_1803745	SUOX	9.58018e-10	9.15565	9.80664	9.58966	8.79768	7.83068	2.50527	3.93391	3.38459	1.95478
	ILMN_1701487	TAOK2	3.33225e-08	8.04064	7.75621	7.71953	7.03359	7.11372	1.90121	1.56102	1.52183	-1.05712
	ILMN_1720799	TECR	3.20106e-06	9.49138	10.1307	10.255	9.23749	8.30416	2.27713	3.54694	3.86597	1.90968
	ILMN_1653529	TEX10	3.42894e-06	7.62635	7.9461	7.68681	7.24462	7.10157	1.43871	1.79568	1.50029	1.10423
	ILMN_2098743	THEM2	3.53706e-06	8.9829	9.01038	8.62417	8.76868	7.47773	2.83858	2.89316	2.21366	2.44688
	ILMN_1679880	THOC6	7.06e-08	8.0932	8.43497	8.34632	7.2736	7.71419	1.30045	1.64807	1.54986	-1.35715
	ILMN_1704024	TMEM160	4.01097e-06	8.43837	8.78881	9.02009	7.51088	8.33877	1.07148	1.36608	1.60361	-1.77508
	ILMN_1814650	TRAPPC4	3.10798e-06	9.05699	9.39427	9.36248	8.63959	8.1366	1.89263	2.39109	2.33898	1.41715
	ILMN_1713990	TRIP6	7.3018e-07	8.25047	9.01574	8.67623	8.57675	7.42569	1.77126	3.01061	2.37931	2.22077
	ILMN_2049536	TRPV2	1.28966e-07	9.71922	10.9674	10.2851	9.04955	8.05353	3.17266	7.53613	4.69655	1.99449
	ILMN_1681679	TSPO	5.33458e-07	13.6849	13.4093	13.0568	12.4149	12.9776	1.63275	1.34877	1.05639	-1.47706
	ILMN_2129349	TSSC1	4.33865e-09	8.68579	8.82683	8.69303	7.69041	8.04794	1.55601	1.71581	1.56383	-1.28123
	ILMN_1693317	TTC15	4.6892e-08	9.13102	9.65829	9.66934	8.27363	8.57021	1.4751	2.12591	2.14225	-1.22823
	ILMN_1690320	TTC23	1.85535e-06	7.42061	7.82683	7.14938	7.5928	6.51927	1.86781	2.47523	1.54769	2.10458
	ILMN_2101885	TUBB	6.03319e-07	11.6223	11.94	11.6944	11.5473	9.66377	3.88669	4.84416	4.08589	3.68987
	ILMN_2395285	U1SNRNPBP	9.65202e-07	8.06727	7.90176	8.28738	7.26064	7.51114	1.47032	1.31096	1.71266	-1.18962
	ILMN_2190084	VAMP8	7.48682e-09	12.6515	12.8998	12.6137	11.0845	11.6302	2.02976	2.41101	1.97724	-1.45969
	ILMN_1726981	VEGFB	6.16234e-07	10.4328	10.4835	9.98092	10.1487	7.73535	6.48665	6.71871	4.74226	5.32708
	ILMN_1683243	VPS45	9.41862e-07	9.26022	9.21299	9.28314	8.25598	8.55889	1.626	1.57363	1.65204	-1.23363
	ILMN_1665887	WDR61	1.13869e-06	10.2371	9.93645	10.2497	9.07715	9.56528	1.59306	1.2934	1.60704	-1.40263
	ILMN_2166506	XRCC6	4.73791e-07	10.3133	10.7573	10.5375	9.11701	10.0454	1.2041	1.63801	1.40652	-1.9031
	ILMN_1758055	YIF1B	1.55623e-06	8.32671	8.29115	8.26317	7.52267	7.56808	1.69188	1.65069	1.61898	-1.03198
	ILMN_1803564	YIPF1	1.67104e-07	9.34036	8.90958	9.15107	8.36538	8.70052	1.55815	1.15593	1.36655	-1.2615
	ILMN_2197030	ZFYVE21	5.91644e-07	9.4974	10.011	10.0539	9.36423	8.20709	2.4458	3.49159	3.59692	2.23014
	ILMN_1797903	ZNF544	2.02937e-07	8.02438	8.71147	8.48079	7.89934	7.08035	1.9239	3.09753	2.63982	1.76417
Mo-GMCSFIL4 (0-72h) & Mo-GMCSFIL4 (0-144h) & Mo-GMCSFIL4(72-144h)	ILMN_1663640	MAOA	7.31784e-10	7.73162	12.0541	11.5925	10.7419	6.56305	2.24789	44.9755	32.6606	18.1113
	ILMN_2073758	MMP12	9.72073e-10	6.8894	12.2785	10.5378	12.3279	6.49606	1.31343	55.041	16.4691	56.9604
	ILMN_1761968	PPP1R14A	1.46598e-09	6.92332	10.6865	10.5854	9.2032	6.76877	1.11307	15.1133	14.0902	5.4055
	ILMN_1671486	HOMER2	6.31053e-09	7.10135	11.4057	11.2619	9.52134	6.70079	1.32002	26.0811	23.6064	7.06431
	ILMN_1676372	CD209	1.05772e-08	8.81164	12.7909	12.3006	10.6674	6.8858	3.7996	59.9248	42.6594	13.7526
	ILMN_1676042	ALOX15	1.97846e-08	6.67434	12.3606	13.32	12.1303	6.4812	1.14325	58.8696	114.468	50.1838
	ILMN_1783443	ALOX15	2.83462e-08	6.58173	11.6774	12.7519	11.1134	6.56845	1.00925	34.5092	72.6802	23.3436
	ILMN_1700268	QPRT	5.80568e-08	8.04376	12.0095	11.3345	9.77958	7.29067	1.6854	26.3327	16.4932	5.61351
	ILMN_2346479	HOMER2	7.13895e-08	6.75394	9.25671	10.3972	8.23502	6.61353	1.10222	6.24706	13.7722	3.07694
	ILMN_1673773	GALNTL4	7.28256e-08	6.39727	9.52176	9.34879	7.76118	6.56345	-1.12208	7.77212	6.89399	2.29377
	ILMN_1669046	FOXQ1	8.95578e-08	6.83971	10.6372	10.8443	10.603	6.64767	1.14238	15.8841	18.3362	15.5123
	ILMN_1665123	NMNAT3	2.94323e-07	7.00043	8.62386	8.87611	7.54883	6.73302	1.20364	3.70852	4.41708	1.76028
	ILMN_1807719	CTNS	3.24024e-07	8.59434	9.38464	9.64046	9.05542	7.64839	1.92645	3.33168	3.97808	2.65191
	ILMN_1728684	PELP1	4.19314e-07	7.46366	9.1122	8.59205	8.56346	7.3703	1.06685	3.34473	2.33228	2.28653
	ILMN_1768035	MMP12	4.26576e-07	6.81093	12.1911	10.4448	11.3498	6.49881	1.24153	51.7064	15.4122	28.8591
	ILMN_1772731	HAGH	4.97674e-07	9.25028	10.1497	9.76704	9.70829	8.85453	1.31563	2.45405	1.88232	1.80721
	ILMN_1710186	CCL17	5.39557e-07	6.70496	11.1814	10.8266	11.4515	6.57032	1.09781	24.4382	19.1097	29.47
	ILMN_1740819	STARD7	6.90119e-07	11.3344	12.0984	12.1658	11.4298	10.6675	1.58767	2.69613	2.82518	1.69626
	ILMN_1770768	SLAMF1	7.73841e-07	7.61485	9.4579	9.31069	8.03077	6.5406	2.10563	7.55433	6.82154	2.80922
	ILMN_1763207	BATF3	8.99602e-07	6.958	10.0765	10.4027	8.54915	7.47763	-1.43359	6.0579	7.59523	2.10164
	ILMN_2105033	PLDN	1.01109e-06	8.59836	10.1199	10.5508	10.0176	9.15767	-1.47357	1.94827	2.6264	1.81495
	ILMN_1701914	CD274	1.02877e-06	7.00967	7.71942	7.69902	7.09348	6.50957	1.41431	2.31313	2.28065	1.49891
	ILMN_2087646	HLX	1.0428e-06	8.42964	10.2155	10.2829	9.40274	8.45256	-1.01602	3.3938	3.55625	1.93212
	ILMN_1651254	LPP	1.12858e-06	9.64792	11.017	10.7361	10.0141	9.20213	1.36206	3.51841	2.89583	1.75561
	ILMN_2136446	CTNNAL1	1.4085e-06	7.3238	9.57593	9.97381	10.0366	6.69105	1.55052	7.38642	9.73213	10.1648
	ILMN_2216918	SHPK	1.62446e-06	8.7964	10.2443	10.2588	9.14412	7.80926	1.98226	5.4079	5.46255	2.52252
	ILMN_1721901	CTNNAL1	1.76672e-06	8.25879	10.867	11.8577	9.76264	6.73161	2.88221	17.574	34.9216	8.17393
	ILMN_1763638	BCAR3	1.96848e-06	7.57152	8.79657	9.58854	8.13431	6.67862	1.8569	4.34078	7.51579	2.74288
	ILMN_2345015	PTGES2	2.00688e-06	8.79198	9.73696	9.72656	8.58798	7.90681	1.84698	3.55576	3.5302	1.60344
	ILMN_1691376	JAG1	2.04772e-06	7.37984	8.62865	8.40921	7.69607	6.85387	1.43991	3.42186	2.93903	1.79278
	ILMN_1662451	FCER2	2.12579e-06	6.81788	10.1694	10.3501	9.61565	6.6733	1.10541	11.2834	12.7884	7.68666
	ILMN_1764754	RAMP1	2.43538e-06	6.70901	9.88169	8.75764	8.17274	6.50733	1.15004	10.3701	4.75784	3.17203
	ILMN_1756501	ST6GAL1	2.68443e-06	8.41595	10.2602	10.3777	10.3732	8.41301	1.00204	3.59801	3.90337	3.89124
	ILMN_1749403	TSPAN33	2.80187e-06	7.57276	8.85048	8.53565	8.23284	7.09976	1.38799	3.36526	2.70547	2.19326
	ILMN_1723412	ASCL2	2.81391e-06	8.23738	9.79834	9.48048	9.54042	8.52175	-1.21788	2.42265	1.9436	2.02605
	ILMN_1723520	CD1A	3.11154e-06	8.88613	13.6068	13.5294	12.6869	7.33836	2.92364	77.0893	73.0616	40.7432
	ILMN_1790537	C16orf75	3.3335e-06	7.73758	8.29559	8.64025	8.09519	6.78768	1.93173	2.84398	3.61142	2.47515
	ILMN_1733535	ZNF366	3.37239e-06	6.7648	7.59039	8.21808	7.92217	6.48057	1.21776	2.15818	3.33458	2.71622
	ILMN_1761961	CCDC90A	3.75124e-06	7.79405	10.0084	9.77842	9.12753	7.67349	1.08716	5.04518	4.30177	2.73973
	ILMN_1654210	CD1C	3.82588e-06	9.02795	11.9212	11.8345	10.0129	7.6004	2.6899	19.9849	18.8187	5.32411
Mo-GMCSF	ILMN_1671928	PROS1	7.71228e-09	9.38823	8.11958	7.56698	7.10627	6.64022	6.71791	2.78824	1.901	1.38132
	ILMN_1669409	VSIG4	3.11784e-08	9.76078	6.62246	6.47241	6.80391	7.16103	6.06182	-1.45253	-1.61175	-1.28086
	ILMN_2176063	FCGR1A	8.90894e-08	8.03205	6.54765	6.59514	6.69498	7.23353	1.73931	-1.60868	-1.5566	-1.45251
	ILMN_1777915	STX6	1.78306e-07	9.87848	8.72334	8.87865	8.8357	8.75464	2.17925	-1.02193	1.08975	1.05779
	ILMN_2261600	FCGR1B	2.12967e-07	9.48368	6.73618	6.9354	6.63112	7.75793	3.30751	-2.03038	-1.76851	-2.18375
	ILMN_1798204	IL21R	2.34353e-07	8.79996	7.61737	7.49897	7.46317	6.65263	4.43009	1.95172	1.79794	1.75388
	ILMN_1817255		2.47345e-07	8.73426	8.8594	8.28788	8.27645	8.79096	-1.04009	1.04858	-1.41724	-1.42851
	ILMN_1695851	PARVG	2.8736e-07	11.1587	9.97933	10.0641	9.14483	10.8818	1.21153	-1.86929	-1.76266	-3.33341
	ILMN_1771135	ZKSCAN2	3.92062e-07	6.99763	7.18184	6.74354	6.87835	6.81096	1.13813	1.29314	-1.04785	1.04782
	ILMN_1654560	TLR6	4.57214e-07	9.31771	8.00987	8.38107	7.4769	8.4657	1.80502	-1.37156	-1.06041	-1.98453
	ILMN_1747016	CEP55	5.51358e-07	7.50364	6.77472	6.65217	6.76601	6.73422	1.70458	1.02847	-1.05852	1.02228
	ILMN_1683450	CDCA5	6.75381e-07	7.76309	7.10196	6.84323	6.81397	6.60463	2.23218	1.4116	1.17985	1.15616
	ILMN_1668312	SLC2A9	1.09829e-06	9.31163	8.37008	8.30167	7.85676	8.587	1.65248	-1.16225	-1.21868	-1.65891
	ILMN_1718982	BEST1	1.12508e-06	8.14161	7.55852	7.74044	7.25021	7.50314	1.55668	1.03913	1.17879	-1.19162
	ILMN_1711894	MYB	1.15281e-06	7.94442	6.79869	6.55422	6.69047	7.11596	1.77579	-1.24598	-1.47605	-1.34304
	ILMN_1806040	TYMS	1.45332e-06	7.65412	6.57176	6.95603	6.63995	6.5384	2.16702	1.02339	1.33573	1.07292
	ILMN_2285996	KIAA0101	1.58547e-06	7.90261	6.57729	6.65625	6.52534	6.51109	2.62355	1.04696	1.10585	1.00993
	ILMN_1682996	VWA5A	2.08199e-06	8.19428	7.2001	7.28623	7.08933	6.8823	2.48281	1.24643	1.32311	1.15431
	ILMN_1737205	MCM4	2.59074e-06	8.03092	7.51841	7.4459	7.16916	7.10993	1.89342	1.32729	1.26223	1.04191
	ILMN_1652065	KCNMB1	3.31035e-06	8.81147	8.0524	8.11651	7.32606	8.61708	1.14424	-1.47905	-1.41477	-2.44701
	ILMN_1862909		3.33982e-06	7.17906	6.61464	6.56053	6.72544	6.56735	1.52807	1.03333	-1.00474	1.11581
Remaining	ILMN_1668469	KIAA0922	1.597e-07	8.12445	7.70241	7.65327	7.15245	8.66663	-1.45617	-1.951	-2.01861	-2.85635
	ILMN_1770085	BTG2	5.09148e-07	12.3968	11.1945	12.6711	8.38778	11.5452	1.80449	-1.27518	2.18225	-8.92258
	ILMN_1743299	PXMP3	1.2225e-06	8.79122	8.21572	8.60439	8.0266	8.53873	1.19126	-1.25094	1.04656	-1.42615
	ILMN_2286870	CSNK1D	1.93793e-06	8.64831	8.79084	8.84231	7.70082	8.66597	-1.01232	1.0904	1.13001	-1.95227
	ILMN_2339655	MAPK7	1.64081e-06	6.83738	6.9408	6.70629	6.73144	7.63689	-1.74051	-1.6201	-1.90606	-1.87313
	ILMN_2377174	SYPL1	5.62515e-07	9.88197	8.81719	9.50597	9.63571	9.60081	1.21517	-1.72145	-1.06795	1.02448
	ILMN_1787923	PNPLA2	5.12396e-07	8.3217	8.43972	8.53015	7.67647	9.69314	-2.58727	-2.38406	-2.2392	-4.04649
	ILMN_1796063	TRIM44	8.40815e-08	9.78367	9.55779	9.56765	8.12398	10.1245	-1.26648	-1.48114	-1.47105	-4.00144
	ILMN_1731418	SP110	8.96254e-07	9.71897	9.44152	9.58166	8.79939	10.1776	-1.37426	-1.66567	-1.51148	-2.59949
	ILMN_1659936	PPP1R15A	3.49081e-06	11.0441	11.5409	11.5875	10.4118	12.6837	-3.11587	-2.20814	-2.13798	-4.82987
	ILMN_1793934	PISD	2.78851e-06	7.87904	7.84873	7.76837	7.49049	8.61368	-1.66398	-1.6993	-1.79664	-2.17828
	ILMN_1706261	SLCO3A1	2.47981e-06	8.32311	8.57096	8.52984	7.57031	8.83405	-1.42498	-1.20005	-1.23474	-2.40117
	ILMN_1683609	UBE1	1.06874e-06	9.65071	9.90905	10.0317	8.69663	9.97209	-1.24953	-1.04466	1.04219	-2.42076
	ILMN_1669033	NCOA1	3.05694e-06	8.81107	9.2635	9.01575	8.18219	9.79926	-1.98369	-1.44971	-1.72131	-3.06751
	ILMN_2397028	SERPINB8	7.93661e-07	8.96212	7.97452	8.84187	7.34419	8.53938	1.34048	-1.47924	1.23328	-2.28974
	ILMN_1724066	PLCB2	2.15194e-06	8.98718	9.37216	9.52204	8.58008	9.59767	-1.52678	-1.16919	-1.05382	-2.02453
	ILMN_1754738	AP1M1	1.21994e-06	9.38707	9.42286	9.27439	8.84337	9.49508	-1.07774	-1.05134	-1.16529	-1.57103
	ILMN_1654735	SLCO3A1	1.66528e-07	8.86779	9.04186	9.53971	8.22187	9.68043	-1.75642	-1.55679	-1.10246	-2.74834
	ILMN_1727617	XRN2	2.20175e-07	9.25427	8.71019	9.21199	7.95447	9.45376	-1.14829	-1.67431	-1.18244	-2.82703
	ILMN_1754199	BCL7B	1.95787e-06	7.315	7.39121	7.50405	7.06016	8.15353	-1.78822	-1.69621	-1.5686	-2.13371
	ILMN_1790562	EYA3	1.22089e-06	7.79276	7.86075	8.09216	7.19912	7.85211	-1.042	1.00601	1.18104	-1.57242
	ILMN_1696432	IDH1	1.409e-06	9.45376	7.8056	9.32596	8.76672	7.75205	3.25286	1.03782	2.97711	2.02044
	ILMN_2373632	IDH3B	2.02726e-06	9.48483	9.38719	9.95111	8.61578	10.0236	-1.45274	-1.55447	-1.05154	-2.65338
	ILMN_1718960	SERPINB8	1.33902e-06	8.76797	7.94013	8.75297	7.23531	8.39045	1.2991	-1.36635	1.28567	-2.22706
	ILMN_2214997	LRRFIP1	8.27519e-08	7.8951	10.0983	9.79071	10.4091	10.2474	-5.10637	-1.10885	-1.37239	1.11861
	ILMN_1726169	EDF1	2.62424e-06	10.4944	10.9283	11.0017	9.79284	10.9741	-1.39449	-1.03225	1.01932	-2.26773
	ILMN_1658486	MRPL54	3.23161e-06	8.49059	8.51896	8.77799	7.74409	9.06554	-1.48964	-1.46063	-1.22057	-2.49917
	ILMN_1765446	EMP3	2.60369e-06	11.563	10.7304	11.6174	9.59938	11.5735	-1.00729	-1.79391	1.03091	-3.92893
	ILMN_2415144	SP110	1.64454e-07	9.13305	8.60859	8.94239	7.97158	9.59005	-1.37268	-1.97447	-1.56663	-3.07049
	ILMN_1786601	PLAGL2	1.07133e-07	8.18535	8.35781	8.12602	7.348	9.0623	-1.83649	-1.62956	-1.91358	-3.28137
	ILMN_1761138	C9orf142	8.88074e-08	8.77497	9.70264	9.73221	7.9548	9.69414	-1.89103	1.0059	1.02674	-3.33883
	ILMN_2284998	SP100	2.24409e-07	7.90232	7.60043	7.61843	7.05331	8.36148	-1.37474	-1.69472	-1.67371	-2.47627
	ILMN_1676763	PIPSL	2.13657e-06	7.67135	6.94018	7.43006	7.32563	7.79649	-1.09062	-1.81041	-1.28917	-1.38594
	ILMN_2358652	NXF1	5.40238e-08	9.52547	9.89323	9.51379	8.90835	10.8969	-2.58719	-2.00503	-2.60822	-3.96824
	ILMN_1804530	LOC653888	1.94811e-06	10.7154	8.86297	10.1784	9.99274	10.4676	1.1874	-3.04111	-1.22197	-1.38976
	ILMN_1691188	UIMC1	3.44552e-07	9.42108	9.83245	9.36353	9.0615	10.7018	-2.4296	-1.82684	-2.52848	-3.11731
	ILMN_1743635	ALG14	1.13574e-06	7.36888	7.04184	7.54108	6.83336	6.83005	1.45279	1.15813	1.63698	1.0023
	ILMN_1683658	FKBP1A	3.55278e-06	11.6766	11.1047	12.299	10.3896	11.781	-1.07505	-1.59802	1.43196	-2.62326
	ILMN_1770030	C7orf43	6.80757e-07	7.74871	7.56641	7.6854	7.00226	7.87299	-1.08996	-1.23677	-1.13886	-1.82859
	ILMN_1667030	HSBP1	1.13909e-07	9.94514	10.4574	10.2985	8.67734	10.754	-1.75187	-1.22829	-1.37125	-4.21838
	ILMN_1762861	HLA-F	3.15595e-06	8.04735	8.24609	7.99227	7.53236	9.59751	-2.92849	-2.55164	-3.04246	-4.18478
	ILMN_1750400	C19orf66	3.76527e-07	7.70218	8.11462	7.68207	7.4623	8.08717	-1.30585	1.0192	-1.32418	-1.54207
	ILMN_1705783	NXF1	3.589e-07	9.60886	9.81537	9.4343	8.89566	10.6168	-2.01105	-1.74284	-2.26971	-3.29699
	ILMN_1713402	FAM160A2	3.1677e-06	8.6955	8.60183	8.39469	7.55777	8.83376	-1.10058	-1.17441	-1.35574	-2.42166
	ILMN_2412922	C14orf43	7.098e-07	7.323	7.55751	7.81388	7.05257	7.98716	-1.58465	-1.34691	-1.12763	-1.91136
	ILMN_2379718	RAB24	2.17956e-06	9.01379	8.92311	8.68289	8.29702	10.4181	-2.64698	-2.81869	-3.32937	-4.35029
	ILMN_1696956	ARID3B	6.86893e-07	7.6676	8.05712	7.55832	7.20046	8.30617	-1.55679	-1.18843	-1.67929	-2.15205
	ILMN_2179652	PRELID1	6.95537e-07	9.23704	8.96685	8.81785	7.732	9.58837	-1.27574	-1.5385	-1.70589	-3.62096
	ILMN_1764431	COPS6	4.88429e-07	8.70568	8.40517	8.57362	7.53768	8.53765	1.12353	-1.09617	1.02525	-1.99995
	ILMN_1779376	GSK3B	9.14897e-07	9.11016	9.33221	9.21	8.32439	9.34439	-1.17628	-1.00848	-1.09763	-2.02793
	ILMN_1658290	C16orf68	2.05378e-06	8.17777	8.39209	8.35643	7.85307	8.76701	-1.50445	-1.29677	-1.32922	-1.88418
	ILMN_1780773	LOC400027	1.58911e-06	8.46214	8.632	8.70789	8.08734	9.27988	-1.76264	-1.56687	-1.48657	-2.28554
	ILMN_1791770	SMARCC2	1.83513e-06	7.53168	7.97833	8.89797	7.16649	8.47733	-1.92605	-1.41323	1.33852	-2.48084
	ILMN_1736597	TKT	2.81206e-06	12.3466	11.6624	11.6496	10.8544	12.6968	-1.2747	-2.04826	-2.06643	-3.586
	ILMN_1738010	CTNS	1.90466e-06	7.14317	7.15782	7.79781	6.83751	6.80787	1.26163	1.27451	1.98609	1.02076
	ILMN_1657423	SPG21	2.27439e-06	10.1205	8.16339	9.98891	8.93031	9.63384	1.40116	-2.77109	1.27905	-1.62849
	ILMN_1659895	MSN	3.35821e-06	12.2692	11.9354	11.7947	11.0625	12.6041	-1.26121	-1.58954	-1.75238	-2.91108
	ILMN_1762281	DCTN3	4.27484e-08	9.9383	9.75316	9.93363	8.58172	9.81716	1.08759	-1.04536	1.08408	-2.35452
	ILMN_1659762	BTF3	2.38706e-06	12.3677	12.5147	12.6769	11.7947	12.6167	-1.18838	-1.07324	1.04262	-1.76782
	ILMN_1681802	GRK6	1.12362e-06	7.22131	7.15704	7.23361	6.85505	7.90506	-1.60631	-1.67948	-1.59267	-2.07055
	ILMN_1782543	EEF1D	1.07319e-06	8.38476	8.43752	8.82271	7.93866	9.25099	-1.82289	-1.75742	-1.34562	-2.48342
	ILMN_1676984	DDIT3	1.29806e-06	7.60581	8.40094	7.68699	7.37773	10.0428	-5.41527	-3.12076	-5.11895	-6.34275
	ILMN_2351930	TRIM33	4.18584e-07	7.46819	7.5677	7.47261	7.18564	7.94328	-1.39001	-1.29737	-1.38575	-1.69073
	ILMN_1721575	VPS18	1.58987e-06	8.31617	8.13218	8.29592	7.39404	8.22313	1.06661	-1.06507	1.05175	-1.77657
