# Supplementary material for: Cellular Differentiation of Human Monocytes Is Regulated by Time-Dependent Interleukin-4 Signaling and the Transcriptional Regulator NCOR2
Source: Immunity. 2017 Dec 19;47(6):1051–1066.e12. doi: 10.1016/j.immuni.2017.11.024 (PMC5772172; doi:10.1016/j.immuni.2017.11.024)
Supplement: Table S5. related to Figure 5. Mean Expression and Fold Changes of Genes Specifically Expressed over the Course of IL4-Mediated In Vitro Differentiation in Mo-GMCSFIL4 [file mmc6.xlsx]

## Sheet: A (Fig.5E)
Cluster	Gene Symbol	Overall p-value	IL4 (0h) Mean	IL4 (0-72h) Mean	IL4 (0-144h) Mean	IL4 (12-144h) Mean	IL4 (24-144h) Mean	IL4 (48-144h) Mean	IL4 (72-144h) Mean	IL4 (0-72h) vs. IL4 (0h)	IL4 (0-144h) vs. IL4 (0h)	IL4 (12-144h) vs. IL4 (0h)	IL4 (24-144h) vs. IL4 (0h)	IL4 (48-144h) vs. IL4 (0h)	IL4 (72-144h) vs. IL4 (0h)
Cluster 5	CCL22	1.58376e-08	1863.52	13379.9	17591.2	17448.6	31087.6	55002.4	66977.9	7.17988	9.58677	9.36323	16.6822	29.5153	35.9415
	IFFO2	1.88754e-08	69.5544	173.769	311.475	309.93	429.285	461.138	436.086	2.49832	4.47815	4.45594	6.17193	6.62989	6.26971
	SLC1A2	1.90934e-08	10.5485	20.988	72.1863	76.0139	114.478	179.364	248.214	1.98967	6.97175	7.20614	10.8526	17.0038	23.5307
	VAPA	3.63594e-08	721.41	925.328	941.333	1137.45	1142.18	1178.84	1229.65	1.28267	1.30485	1.57671	1.58326	1.63408	1.70451
	TSKU	3.92398e-08	19.7901	39.1512	99.3878	115.053	146.432	198.843	207.922	1.97832	5.0221	5.81366	7.39928	10.0476	10.5064
	PICALM	1.17519e-07	3278.04	8163.51	7064.26	6942.08	8836.69	9524.1	9939.87	2.49036	2.15502	2.11775	2.69572	2.90542	3.03226
	ZC3HAV1L	2.69565e-07	2.656	12.3524	35.0551	33.3793	43.4685	53.1465	49.3711	4.65075	13.1823	12.5675	16.3661	20.01	18.5885
	TIGAR	3.07749e-07	294.052	613.579	594.026	569.03	671.833	810.345	897.914	2.08664	2.02014	1.93514	2.28475	2.75579	3.05359
	UBE2Z	3.30494e-07	563.539	1028.22	1139.46	1286.98	1429.83	1401.82	1342.49	1.82458	2.02197	2.28374	2.53724	2.48753	2.38225
	RHOF	3.66702e-07	60.6165	264.122	500.786	468.897	718.366	994.778	1113.08	4.35727	8.26156	7.73548	11.851	16.411	18.3627
	SLC25A25	4.80499e-07	206.824	385.914	354.961	378.365	465.223	505.118	622.877	1.8659	1.71625	1.8294	2.24937	2.44226	3.01163
	CDKN1A	6.99968e-07	1172.47	3939.95	4149.95	4100.07	5329.07	8272.95	10144.8	3.36037	3.53948	3.49694	4.54516	7.05598	8.65248
	ACOT7	7.23632e-07	46.554	600.84	750.918	825.951	1230.8	1430.9	1517.01	12.9063	16.13	17.7418	26.4381	30.7363	32.5861
	AKIRIN1	7.52927e-07	463.101	854.111	1026.64	1050.13	1290.37	1444.61	1371.4	1.84433	2.21688	2.26761	2.78637	3.11943	2.96135
	ACTN1	8.68839e-07	1940.77	4247.79	3837.82	4200.05	5311.81	5728.17	5733.14	2.18871	1.97747	2.16412	2.73696	2.95149	2.95405
	P4HA2	9.08459e-07	38.288	102.453	283.633	182.403	271.228	327.567	395.795	2.67585	7.41048	4.76398	7.08389	8.55535	10.3373
	HSPH1	9.19997e-07	688.492	1921.75	2563.4	2457.84	2574.97	2664.16	3024.32	2.79124	3.72321	3.56989	3.74002	3.86956	4.39267
	NR4A3	9.48484e-07	65.1927	392.914	794.693	1141.75	1359.61	1644.99	1627.49	6.02697	12.1899	17.5134	20.8552	25.2328	24.9643
	ETS1	1.13725e-06	285.006	336.403	444.092	456.441	776.671	920.295	931.882	1.18034	1.55819	1.60152	2.72511	3.22904	3.2697
	DHRS11	1.26324e-06	26.0637	129.933	180.958	112.075	195.138	343.636	470.992	4.9852	7.00029	4.30003	7.48699	13.1845	18.0708
	ATP6V1H	1.41844e-06	358.687	415.296	519.775	487.858	623.743	707.413	715.347	1.15782	1.44911	1.36012	1.73896	1.97223	1.99435
	SH3RF3	1.54734e-06	20.5819	21.5852	34.2074	28.6916	76.2003	114.64	115.156	1.04875	1.69562	1.39402	3.70229	5.56991	5.59502
	PSMB5	1.64046e-06	240.577	329.909	333.084	373.786	415.453	459.343	442.641	1.37133	1.38452	1.55371	1.7269	1.90934	1.83992
	DAG1	1.95004e-06	170.377	400.723	400.78	359.472	342.341	401.203	432.3	2.35198	2.35232	2.10986	2.00932	2.3548	2.53732
	LIMS1	2.40288e-06	1644.32	4684.13	4724.6	4450.68	4870.86	5217.07	5695.01	2.84867	2.87328	2.7067	2.96223	3.17278	3.46344
	PPP1R18	2.76348e-06	1928.79	1623.75	2115.46	2116.52	2144.49	2407.06	2465.19	-1.18786	1.09678	1.09733	1.11183	1.24797	1.27811
	PTPRO	2.839e-06	727.106	1445.52	1919.96	1835.38	1970.96	2148.47	2403.51	1.98805	2.64055	2.52423	2.71069	2.95483	3.30559
	PFKP	2.96817e-06	214.289	2432.5	2172.81	2118.99	2760.39	3198.1	2701.68	11.3515	10.1778	9.88846	12.8816	14.9242	12.6076
	CD83	3.18003e-06	546.537	1242.03	1698.08	2117.04	2415.06	3119.99	3155.57	2.27254	3.10697	3.87356	4.41884	5.70865	5.77376
	PGM1	3.21104e-06	166.696	90.4948	201.295	173.906	223.376	224.662	200.436	-1.84205	1.20756	1.04325	1.34002	1.34773	1.2024
	APOL2	3.3206e-06	197.686	352.477	423.925	410.921	460.189	510.391	457.785	1.78302	2.14443	2.07865	2.32788	2.58183	2.31572
	MAFF	3.64845e-06	143.416	637.009	230.661	288.943	506.802	677.627	815.479	4.44168	1.60833	2.01471	3.53378	4.72489	5.6861
	NIPA2	4.05124e-06	437.608	565.171	563.708	574.97	643.012	734.846	659.379	1.2915	1.28816	1.31389	1.46938	1.67923	1.50678
	LONP1	4.72645e-06	407.65	503.724	557.691	424.684	656.703	880.554	1012.19	1.23568	1.36806	1.04179	1.61095	2.16007	2.483
	CD226	4.88097e-06	163.838	1281.42	947.616	1155.83	1645.1	1624.72	1540.41	7.82127	5.78384	7.05468	10.041	9.91662	9.40199
	BCL2L1	4.90009e-06	488.359	521.498	675.297	650.168	772.635	812.04	802.645	1.06786	1.38279	1.33133	1.5821	1.66279	1.64356
	C19orf71	4.90354e-06	19.3002	115.66	110.246	78.2938	117.578	166.464	196.961	5.9927	5.71965	4.05663	6.09206	8.62501	10.2051
	DLC1	5.01083e-06	33.0852	34.1258	35.3483	43.6505	79.0212	97.1617	90.838	1.03145	1.0684	1.31934	2.38842	2.93671	2.74558
	RFTN1	5.37074e-06	357.852	750.853	776.406	937.712	1072.48	1392.06	1407.9	2.09822	2.16963	2.62039	2.997	3.89004	3.93432
	CLSTN1	5.38328e-06	916.85	1371.89	1737.52	1410.43	1902.41	2160.99	2024.17	1.49631	1.8951	1.53834	2.07494	2.35698	2.20774
	DUSP5	5.82256e-06	187.941	206.066	233.444	299.162	304.47	397.649	355.771	1.09644	1.24212	1.59179	1.62003	2.11582	1.89299
	TUBB6	6.12166e-06	532.464	1354.72	1241.38	1137.2	1441.35	1896.67	2082.81	2.54425	2.33139	2.13574	2.70694	3.56207	3.91165
	RAP1A	6.22155e-06	1070.75	2142.02	1732.86	1785.8	1958.12	2018.34	2059.48	2.00048	1.61835	1.6678	1.82873	1.88497	1.92339
	RABEPK	6.24656e-06	75.4653	93.3626	101.988	93.2661	124.443	163.41	205.799	1.23716	1.35146	1.23588	1.64901	2.16536	2.72707
	TPM3	6.29923e-06	3510.38	4721.4	4035.08	3859.6	4654.15	5283.71	5643.57	1.34498	1.14947	1.09948	1.32582	1.50517	1.60768
	GSE1	6.75723e-06	504.412	950.257	1005.68	927.341	1076.78	1115.15	1107.76	1.88389	1.99377	1.83846	2.13472	2.2108	2.19614
	SCIMP	7.30664e-06	623.698	4299.15	2734.57	2471.23	3767.21	4083.33	4504.29	6.893	4.38445	3.96222	6.04011	6.54698	7.22191
	DLGAP4	7.72118e-06	346.857	323.708	400.84	399.771	513.907	673.636	682.081	-1.07151	1.15563	1.15255	1.48161	1.94211	1.96646
	PPP1R7	7.75559e-06	363.747	758.818	711.586	600.215	646.061	697.922	835.037	2.08612	1.95627	1.65009	1.77613	1.9187	2.29566
	SLC9A7	7.972e-06	229.834	633.254	529.366	555.495	784.358	695.494	696.701	2.75527	2.30326	2.41694	3.41272	3.02607	3.03133
	TXN	8.14494e-06	722.225	956.105	1275.79	1022.47	1272.08	1677.52	2733.01	1.32383	1.76647	1.41572	1.76134	2.32271	3.78416
	TUBA1A	8.33414e-06	3393.91	12520.6	6800.67	6529.08	8396.92	11343.7	12924.5	3.68913	2.00379	1.92376	2.47411	3.34236	3.80815
	CCNH	8.53887e-06	164.185	721.352	557.481	592.991	780.496	799.96	852.363	4.39353	3.39544	3.61172	4.75375	4.8723	5.19147
	QSOX1	8.85784e-06	2694.42	6093.61	6078.76	4004.9	5692.56	7475.95	9634.21	2.26157	2.25606	1.48637	2.11272	2.77461	3.57562
	PPFIBP1	8.97215e-06	238.162	1512.41	1232.13	1373.35	1751	1944.78	2076.8	6.35033	5.17349	5.76644	7.35213	8.16579	8.72011
	FLNB	9.46319e-06	279.539	1112.45	1732.34	1230.77	1787.67	2332.91	2837.56	3.9796	6.16553	4.40284	6.39508	8.34556	10.1508
	CTNNA1	9.84354e-06	2507.26	3251.82	3023.89	3236.84	3289.75	3518.12	3664.54	1.29696	1.20605	1.29099	1.31209	1.40317	1.46157
	UBL3	9.86672e-06	794.298	1219.91	1409.27	1626.04	1902.77	1991.98	1892.53	1.53584	1.77423	2.04714	2.39553	2.50785	2.38265
	GFPT1	9.89153e-06	263.903	319.156	515.553	509.467	570.043	607.261	687.256	1.20937	1.95357	1.93051	2.16005	2.30107	2.6042
	WWC2	9.98868e-06	125.301	217.911	241.359	244.364	271.432	267.394	290.752	1.73909	1.92623	1.95022	2.16624	2.13401	2.32043
	ATP6V0A2	1.00257e-05	194.978	291.588	397.875	331.787	435.942	528.748	607.147	1.49549	2.04061	1.70166	2.23585	2.71183	3.11392
	DESI1	1.04425e-05	240.825	310.38	375.593	294.228	396.244	536.331	623.698	1.28882	1.55961	1.22175	1.64536	2.22706	2.58984
	CUL1	1.06886e-05	448.089	624.552	577.689	621.422	686.897	636.263	664.171	1.39381	1.28923	1.38683	1.53295	1.41995	1.48223
	VAC14	1.11842e-05	565.772	619.824	948.651	795.545	1081.51	1208.42	1182.55	1.09554	1.67674	1.40612	1.91157	2.13588	2.09016
	LTV1	1.13253e-05	177.316	333.579	295.43	355.162	434.901	479.161	473.749	1.88127	1.66612	2.00299	2.45268	2.7023	2.67177
	TRAF1	1.15594e-05	305.371	241.4	489.583	962.161	1134.63	1431.51	1261.21	-1.265	1.60324	3.15079	3.71558	4.68776	4.1301
	MVP	1.18178e-05	1446.87	1318.63	1663.73	1436.06	1733.33	2068.48	2026.31	-1.09725	1.14989	-1.00753	1.19799	1.42963	1.40048
	LGALS1	1.22862e-05	1778.7	2531.24	2999.2	2198.73	2675.5	3323.48	3724.34	1.42308	1.68617	1.23614	1.50419	1.86849	2.09385
	SDC2	1.22881e-05	390.099	1440.89	2666.44	1835.06	2252.48	2974.03	3526.54	3.69365	6.83529	4.70409	5.77412	7.62378	9.04012
	GPR137B	1.23996e-05	299.542	390.986	692.221	558.582	655.903	814.034	832.945	1.30528	2.31093	1.86478	2.18968	2.71759	2.78073
	PURB	1.29976e-05	483.77	713.682	698.98	776.252	866.123	907.05	911.167	1.47525	1.44486	1.60459	1.79036	1.87496	1.88347
	FAM214B	1.40601e-05	422.292	470.113	546.603	463.6	604.259	744.805	711.012	1.11324	1.29437	1.09782	1.4309	1.76372	1.6837
	C1orf43	1.57946e-05	912.939	1202.19	1118.26	1169.75	1237.51	1311.84	1315.77	1.31683	1.2249	1.2813	1.35553	1.43694	1.44124
	KPNA4	1.58189e-05	696.055	839.037	895.582	894.869	864.663	969.222	1111.22	1.20542	1.28666	1.28563	1.24224	1.39245	1.59646
	ATXN1	1.61326e-05	814.49	1362.69	1637.2	1489.2	1798.58	1778.21	2181.23	1.67305	2.01009	1.82838	2.20823	2.18322	2.67803
	G6PD	1.66605e-05	1010.76	2203.92	1479.7	1218.38	1331.31	1834.17	2803.9	2.18045	1.46395	1.2054	1.31713	1.81464	2.77404
	ETV3	1.69748e-05	126.606	184.752	331.136	461.309	477.605	619.279	706.387	1.45927	2.61547	3.64365	3.77236	4.89137	5.57939
	MFSD12	1.71392e-05	676.308	3332.99	2649.25	2277.69	3260.2	4538.31	4926.36	4.92821	3.93292	3.36783	4.82058	6.71042	7.2842
	ZMYND8	1.76391e-05	360.308	298.589	462.081	384.251	464.687	464.293	471.197	-1.2067	1.28246	1.06645	1.28969	1.2886	1.30776
	PXYLP1	1.85196e-05	31.8819	81.1388	139.013	100.674	145.648	150.464	153.793	2.54498	4.36025	3.15772	4.56837	4.7194	4.82382
	SPRED2	1.86667e-05	208.432	229.946	212.607	299.959	388.128	462.979	464.781	1.10322	1.02003	1.43912	1.86214	2.22125	2.2299
	TMEM43	1.89091e-05	436.147	865.747	635.605	802.893	993.884	1074.83	942.865	1.98499	1.45732	1.84088	2.27878	2.46437	2.16181
	MDH1	1.9157e-05	903.499	3576.42	2563.51	2971	2898.19	3051.94	3152.05	3.95841	2.83731	3.28833	3.20774	3.37791	3.48871
	SHPK	2.00071e-05	128.295	367.126	310.245	315.14	337.291	380.664	356.506	2.86158	2.41821	2.45636	2.62903	2.9671	2.7788
	PTGFRN	2.01744e-05	314.104	627.052	606.094	443.108	474.448	511.855	694.494	1.99632	1.9296	1.41071	1.51048	1.62957	2.21103
	LY75	2.10208e-05	281.622	1887.29	2698.59	3005.49	3823.77	4044.15	3814.98	6.70152	9.5715	10.6721	13.5777	14.3602	13.5465
	CFL1	2.14573e-05	6361.5	8772.54	7493.81	6618.91	7441.68	8543.29	10396.9	1.37901	1.178	1.04046	1.1698	1.34297	1.63435
	MAOA	2.26602e-05	56.9315	1283.92	1509.59	1079.71	1153.2	1509.25	1869.24	22.5521	26.575	18.9652	20.2559	26.5098	32.8332
	AK4	2.3014e-05	54.3152	230.607	257.414	226.993	295.572	378.233	381.891	4.24571	4.73926	4.17918	5.44178	6.96366	7.03102
	CRB2	2.33509e-05	7.06683	22.6588	67.69	18.793	43.2574	87.878	127.526	3.20636	9.6271	2.65933	6.12119	12.4353	18.0457
	TJP1	2.36029e-05	2.54599	12.8522	22.8007	24.6547	41.6232	46.9148	43.7433	5.048	8.95192	9.68373	16.3485	18.4269	17.1812
	ZDHHC18	2.41376e-05	354.793	593.95	531.165	587.219	645.965	733.026	805.226	1.67408	1.49711	1.6551	1.82068	2.06607	2.26957
	ZNF366	2.44462e-05	363.977	2035.04	2266.77	2255.13	2998.27	2984.68	3108.69	5.59113	6.19426	6.19581	8.23752	8.20018	8.54089
	CD81	2.4501e-05	2042.87	2709.1	3279.64	3119.38	4167.57	4391.23	4645.3	1.32613	1.60541	1.52696	2.04006	2.14954	2.27391
	TOMM34	2.47122e-05	111.403	143.56	177.34	210.035	232.831	311.295	288.75	1.28866	1.59188	1.88537	2.09	2.79433	2.59195
	DNAJA1	2.48855e-05	664.403	625.966	863.381	893.305	858.51	951.633	983.918	-1.0614	1.29948	1.34452	1.29215	1.43231	1.48091
	LOC344967	2.56257e-05	6.21514	73.3494	67.8834	81.4984	135.795	133.027	152.925	11.8017	10.9168	13.1129	21.8491	21.4037	24.6053
	FSCN1	2.57968e-05	201.404	725.794	1498.19	1795.2	2518.48	3452.2	3537.27	3.60368	7.43663	8.91342	12.5046	17.1407	17.5631
	A2M	2.58865e-05	3166.77	20724.1	17154.6	15915.6	19675	23536.4	25708.4	6.54425	5.4715	5.02583	6.21296	7.43231	8.11819
	RAP1GDS1	2.59256e-05	375.318	553.208	549.146	586.286	647.579	672.904	668.379	1.47397	1.46315	1.5621	1.72541	1.79289	1.78083
	FAM175B	2.59258e-05	216.633	279.556	328.876	301.3	349.685	342.16	349.699	1.29046	1.51812	1.39083	1.61418	1.57944	1.61424
	SLC2A1	2.6224e-05	41.8673	72.2722	169.954	97.0921	149.942	248.805	337.008	1.72622	4.07725	2.31904	3.58135	5.9427	8.04943
	RAB7A	2.68214e-05	3544.21	6947.61	5795.48	5031.17	5705.61	6284.72	6891.41	1.96027	1.6352	1.41955	1.60984	1.77324	1.94441
	HSP90AB1	2.76871e-05	2894.9	4052.54	4326.79	3968.16	4588.44	5505.92	6197.71	1.39989	1.49463	1.37074	1.58501	1.90194	2.14091
	MGAT3	2.7705e-05	9.5311	11.6436	24.5862	17.595	39.0831	46.3356	68.7272	1.22164	2.57958	1.84606	4.10059	4.86152	7.21084
	GLRX3	2.77702e-05	127.706	202.416	212.828	195.749	213.657	258.018	262.744	1.58501	1.66654	1.53281	1.67303	2.0204	2.05741
	TREML2	2.84423e-05	63.3992	215.427	277.464	204.419	440.781	460.388	474.267	3.39795	4.32707	3.22432	6.95247	7.26172	7.48065
	TRPV2	2.86403e-05	905.167	2087.71	2014.19	1899.99	2201.64	2637.79	2624.64	2.30643	2.22522	2.09905	2.4323	2.91415	2.89962
	WFDC21P	2.91401e-05	171.61	97.996	238.503	351.078	620.6	661.752	745.486	-1.75119	1.3898	2.04579	3.61635	3.85615	4.34408
	KTN1	2.92569e-05	1108.37	2432.45	2972.92	2507.99	3039.73	3057.81	3404.12	2.19461	2.68224	2.26276	2.74252	2.75883	3.07128
	ZNFX1	3.00245e-05	1040.41	1443.27	1445.64	1420.6	1666.12	1690.49	1764.41	1.38722	1.3895	1.36543	1.60141	1.62483	1.69589
	TRIB1	3.01075e-05	372.332	308.282	440.66	658.583	652.519	911.338	892.241	-1.20776	1.18351	1.7688	1.75252	2.44765	2.39636
	PFKL	3.02073e-05	1225.53	1676.82	2020.12	1608.81	1980.96	2324.18	2480.61	1.36824	1.64836	1.31275	1.61641	1.89647	2.02411
	MAMLD1	3.03998e-05	8.30943	5.85486	8.50464	6.12121	14.0892	22.7656	23.5966	-1.41924	1.02349	-1.35748	1.69557	2.73973	2.83974
	MREG	3.05013e-05	155.459	658.383	838.018	871.608	1102.94	1326.36	1350.18	4.23508	5.45632	5.60666	7.09473	8.5319	8.68513
	ADAM15	3.13879e-05	909.136	2199.35	2290.32	1691.84	1939.9	2350.78	2520.96	2.41916	2.51923	1.86093	2.13378	2.58573	2.77292
	MAP3K14	3.16187e-05	258.629	385.193	708.77	732.217	769.839	1043.27	1082.12	1.48937	2.74049	2.83115	2.97662	4.03384	4.18408
	DUSP14	3.17182e-05	7.12249	17.8139	29.9364	27.3108	51.6298	63.4186	39.456	2.50108	4.2423	3.83444	7.24884	8.90399	5.53964
	MAPKAPK3	3.29045e-05	1698.38	2046.56	2028.83	1858.05	2224.96	2482	2363.58	1.20501	1.19457	1.09402	1.31005	1.4614	1.39167
	PDE8A	3.51372e-05	186.003	233.486	308.02	253.274	265.585	317.476	369.75	1.25528	1.65599	1.36167	1.42786	1.70683	1.98787
	PEX19	3.51444e-05	399.186	688.825	531.043	506.432	659.736	676.594	709.983	1.72557	1.33032	1.26866	1.6527	1.69493	1.77858
	NRBP1	3.52508e-05	783.286	1093.79	1073.19	965.095	1033.76	1174.04	1202.92	1.39641	1.37012	1.23211	1.31978	1.49886	1.53574
	ECE1	3.65039e-05	61.0201	160.961	279.91	281.747	437.947	583.82	689.116	2.63784	4.57885	4.61728	7.17709	9.56766	11.2933
	SLC26A6	3.77656e-05	172.526	412.316	424.148	379.344	457.587	448.383	479.52	2.38988	2.45845	2.19876	2.65228	2.59893	2.7794
	EVL	3.83414e-05	814.536	3049.18	2797.79	2737.62	3387.26	3727.99	3675.96	3.74346	3.43482	3.36096	4.15851	4.57683	4.51295
	YWHAQ	3.83618e-05	894.794	1320.33	1309.59	1267.62	1345.74	1549.86	1577	1.47557	1.46357	1.41667	1.50397	1.73209	1.76241
	H6PD	4.01833e-05	896.624	2222.34	2308.68	2322.6	2901.73	3279.99	3386.23	2.47856	2.57485	2.59038	3.23628	3.65815	3.77664
	FGFRL1	4.05881e-05	79.9603	113.58	218.761	103.975	240.798	336.713	330.957	1.42046	2.73588	1.30033	3.01147	4.21101	4.13902
	MYO1C	4.07778e-05	477.784	708.69	859.391	982.241	1048.74	1187.18	1204.98	1.48328	1.7987	2.05582	2.195	2.48476	2.52201
	LSP1	4.09345e-05	3644.02	5038.76	4313.41	4141.14	4960.43	6128.45	7880.45	1.38275	1.1837	1.13642	1.36125	1.68178	2.16257
	GRIPAP1	4.10992e-05	446.474	691.623	630.788	637.536	762.906	775.671	818.979	1.54908	1.41282	1.42794	1.70874	1.73733	1.83433
	PNMA1	4.25305e-05	163.414	202.151	241.409	255.857	289.35	310.523	295.136	1.23705	1.47729	1.5657	1.77066	1.90023	1.80607
	MYL9	4.38051e-05	33.4673	214.701	171.234	172.812	260.831	379.957	505.579	6.41525	5.16094	5.1636	7.79361	11.3531	15.1067
	CCND1	4.5518e-05	68.5173	89.5336	368.239	265.647	879.773	1150.2	424.012	1.30673	5.46858	3.87708	12.8402	16.7871	6.18839
	NSF	4.62524e-05	739.79	929.78	951.343	926.083	1058.02	1111.47	1165.17	1.25682	1.28596	1.25182	1.43016	1.50241	1.57501
	LAPTM4B	4.71575e-05	34.7977	10.2104	29.1203	21.4532	45.1238	71.2067	72.8763	-3.40807	-1.19731	-1.62203	1.29675	2.0463	2.09428
	PHLDA1	4.93823e-05	420.873	1306.46	850.887	1579.36	3006.88	3492.19	3096.66	3.10417	1.96137	3.75258	7.1444	8.29751	7.35771
	NIPA1	5.52027e-05	93.304	181.514	334.159	270.489	353.659	378.991	355.743	1.94541	3.58141	2.89901	3.7904	4.0619	3.81273
	CDC42BPB	5.5534e-05	610.032	1060.31	1173.02	1075.36	1298.93	1379.35	1310.67	1.73813	1.92288	1.76279	2.12927	2.26111	2.14853
	IGSF3	5.58797e-05	40.9672	23.5549	118.761	127.35	144.446	232.145	238.684	-1.73922	2.93807	3.10859	3.5259	5.66661	5.82622
	FERMT1	5.63116e-05	2.5862	7.80346	12.2867	7.82653	11.0441	22.8011	27.362	3.01734	4.68544	3.02626	4.27039	8.81645	10.58
	SPRYD7	5.66324e-05	48.5536	140.542	106.066	105.056	135.001	138.967	153.467	2.89458	2.18452	2.16372	2.78045	2.86214	3.16077
	EML2	5.98317e-05	145.989	137.907	131.735	127.961	128.127	199.152	202.366	-1.0586	-1.1082	-1.14088	-1.13941	1.36416	1.38618
	M6PR	6.05707e-05	2720.81	3514.87	3813.67	3565.08	3911.67	4077.98	4086.24	1.29185	1.40167	1.3103	1.43769	1.49881	1.50185
	ZC3H8	6.13587e-05	32.0882	39.6924	47.303	38.5023	59.3325	65.7028	85.121	1.23698	1.47415	1.19989	1.84904	2.04757	2.65272
	TCEAL8	6.38259e-05	215.994	189.003	276.773	234.355	253.77	300.859	266.078	-1.14281	1.28139	1.085	1.17489	1.3929	1.23187
	TBXA2R	6.40596e-05	1.68993	2.01828	2.29699	2.68538	4.34955	14.3976	9.88278	1.1943	1.43363	1.58905	2.57381	8.51969	5.84806
	AKAP12	6.41091e-05	28.9773	251.85	573.897	371.526	712.83	840.985	1010.26	8.69126	19.9653	12.8213	24.5996	29.0222	34.8639
	ZBED6CL	6.62663e-05	34.2699	18.9226	52.3848	100.022	128.548	165.178	119.614	-1.81105	1.5286	2.91865	3.75105	4.81992	3.49036
	LMBR1L	6.63824e-05	135.405	331.034	363.563	280.173	368.149	444.16	475.98	2.44476	2.685	2.06914	2.71886	3.28023	3.51522
	PPM1M	6.68764e-05	1164.8	1981.52	1681.54	1819.84	1903.4	1980.32	1961.35	1.70117	1.44363	1.56236	1.6341	1.70014	1.68385
	SLC39A13	6.79713e-05	113.676	180.944	272.988	308.6	400.666	496.261	458.55	1.59176	2.40146	2.71474	3.52464	4.36558	4.03384
	TPM4	6.80642e-05	2188.35	4042.48	4005.68	3724.55	4215.21	4897.03	5447.87	1.84727	1.83045	1.70199	1.9262	2.23777	2.48949
	MROH1	6.91651e-05	498.168	568.11	645.942	577.884	607.382	697.655	727.582	1.1404	1.29663	1.16002	1.21923	1.40044	1.46052
	WFS1	6.96906e-05	58.8098	247.557	317.894	222.655	340.983	413.916	368.193	4.20945	5.44227	3.78602	5.79806	7.03822	6.26075
	RAD23A	6.98027e-05	585.853	535.804	480.323	483.429	532.735	607.516	654.994	-1.09341	-1.21971	-1.21187	-1.09971	1.03698	1.11802
	MAPK1	7.09778e-05	1538.06	2070.53	2186.31	1781.58	1991.46	2155.35	2886.89	1.34619	1.42147	1.15833	1.29478	1.40134	1.87696
	ZNF621	7.14603e-05	261.668	235.271	240.09	309.128	302.767	346.645	365.681	-1.1122	-1.08987	1.18138	1.15707	1.32475	1.3975
	CPT2	7.15563e-05	302.896	460.065	418.759	401.673	473.798	548.302	512.747	1.51889	1.38252	1.32611	1.56423	1.8102	1.69282
	VIM	7.16135e-05	17385.5	36146	40321.4	34452.8	42955	49039.5	48156.4	2.07909	2.31926	1.9817	2.47074	2.82072	2.76992
	CCDC71L	7.27569e-05	122.887	320.339	292.255	298.539	372.246	483.398	448.808	2.60678	2.37824	2.42938	3.02917	3.93368	3.6522
	SULF2	7.46567e-05	1459.95	3980.71	5240.49	3616.51	3513.26	3902.53	5594.6	2.72661	3.5895	2.47715	2.40643	2.67306	3.83205
	PPME1	7.55018e-05	100.513	114.689	172.015	177.593	206.457	229.484	230.36	1.14104	1.71138	1.76688	2.05404	2.28313	2.29185
	HIGD1A	7.66251e-05	294.496	452.125	465.711	469.402	479.007	563.316	602.658	1.53525	1.58138	1.59391	1.62653	1.91281	2.0464
	ALOX15B	7.69416e-05	19.7452	6.33652	23.975	19.6524	24.6069	40.7507	57.6715	-3.11609	1.21422	-1.00472	1.24622	2.06383	2.92079
	SRXN1	7.82274e-05	639.728	878.006	816.235	857.794	1026.8	1270.57	1408.35	1.37247	1.27591	1.34087	1.60506	1.98611	2.20148
	ADAM12	7.83675e-05	132.882	164.322	1177.77	1072.32	2222.83	2676.31	2014.47	1.2366	8.77468	8.06973	16.7279	20.1405	15.1598
	ACSL3	7.9569e-05	802.016	2359.45	2318.8	1681.2	2251.44	2236.14	2611.65	2.94189	2.89122	2.09621	2.80723	2.78814	3.25636
	MIR4435-2HG	8.13067e-05	9.44639	41.2553	36.1696	35.5146	48.9606	54.6217	52.6226	4.36731	3.82893	3.75959	5.18299	5.78229	5.57065
	ANXA11	8.45413e-05	2574.52	4488.84	3704.67	3565.87	3988.38	4325.75	4740.55	1.74357	1.43898	1.38506	1.54918	1.68022	1.84134
	NDP	8.52975e-05	15.7303	8.50532	3.6398	18.6929	56.0234	117.656	76.8869	-1.84947	-4.98121	1.18834	3.5615	7.47961	4.88782
	PEF1	8.52984e-05	277.833	281.433	318.009	280.919	274.957	306.813	366.813	1.01296	1.1446	1.01111	-1.01046	1.1043	1.32026
	ST7	8.55862e-05	93.2609	174.096	196.197	191.925	199.791	224.35	241.604	1.86676	2.10374	2.05794	2.14228	2.40562	2.59063
	CIAO1	8.59981e-05	541.625	631.914	618.764	684.907	761.519	863.301	774.413	1.1667	1.14242	1.26454	1.40599	1.59391	1.4298
	DHDDS	8.81612e-05	230.11	171.366	231.323	238.788	248.616	314.638	282.42	-1.3428	1.00527	1.03771	1.08042	1.36734	1.22732
	GALNT7	8.92138e-05	305.797	453.573	411.355	436.61	532.753	504.705	509.723	1.48325	1.34519	1.42778	1.74218	1.65046	1.66687
	HDLBP	9.03688e-05	2742.39	2791.7	2818.2	2512.96	2568.39	2984.83	3422.19	1.01798	1.02765	-1.0913	-1.06775	1.08841	1.24789
	UQCRC1	9.13275e-05	988.133	1708.04	1240.99	1312.44	1499.83	1615.13	1692.14	1.72855	1.25589	1.3282	1.51784	1.63453	1.71246
	ASAP1	9.32265e-05	2028	4896.88	4891.89	4995.71	5089.35	5130.41	5964.56	2.41464	2.41218	2.46337	2.50954	2.52979	2.94111
	NETO2	9.66651e-05	156.182	348.642	280.627	378.86	406.216	414.107	377.702	2.23228	1.79679	2.42575	2.60091	2.65143	2.41834
	LYPD3	9.7467e-05	16.367	29.7974	131.108	180.124	131.279	233.126	222.635	1.82058	8.19681	11.0053	8.021	14.2437	13.6027
	CD276	0.000100893	831.669	2246.16	2194.6	1991.4	2587.49	3546.16	3488.33	2.70079	2.63879	2.39446	3.1112	4.26391	4.19438
	ANKLE2	0.000100944	452.173	477.468	448.782	538.958	583.561	623.652	582.419	1.05594	-1.00756	1.19193	1.29057	1.37923	1.28804
	TMEM120B	0.000101035	86.7832	89.6689	142.731	107.066	136.072	177.465	175.895	1.03325	1.64468	1.23371	1.56795	2.04493	2.02683
	MYO1D	0.000102306	242.271	118.87	168.293	214.138	293.068	424.513	363.385	-2.03812	-1.43958	-1.13138	1.20967	1.75222	1.49992
	AGFG2	0.000109526	52.762	199.315	192.443	190.724	234.256	240.25	263.579	3.77762	3.64738	3.6148	4.43986	4.55347	4.99563
	TNKS1BP1	0.000111161	116.884	235.919	225.498	295.005	463.183	483.634	427.229	2.01841	1.92925	2.52392	3.96277	4.13774	3.65517
	RGS1	0.000111628	17.3688	17.77	158.809	187.609	183.336	303.87	278.649	1.0231	9.2579	10.8015	10.5555	17.4952	16.0431
	PTPN7	0.000112896	374.569	948.194	885.381	875.985	1178.82	1194.86	1035.7	2.53143	2.36373	2.33865	3.14715	3.18995	2.76505
	CASP7	0.000117951	133.774	280.152	223.558	322.398	337.569	409.167	409.02	2.09422	1.67117	2.41002	2.52343	3.05865	3.05755
	RAB29	0.000119099	306.114	252.304	270.28	343.737	374.719	417.871	377.36	-1.21327	-1.13258	1.12291	1.22412	1.36508	1.23275
	ADPGK	0.000119814	1069.89	1715.96	1441.25	1402.53	1553.5	1700	1758.6	1.60386	1.3471	1.31091	1.45202	1.58895	1.64371
	ITGB1	0.000122224	2536.11	4213.65	4114.03	3971.95	4448.5	4966.78	5204.63	1.66146	1.62218	1.56616	1.75406	1.95842	2.05221
	UQCC1	0.000122418	115.003	162.734	163.684	148.194	176.297	205.23	197.618	1.41504	1.4233	1.28861	1.53297	1.78456	1.71837
	TAF7	0.000123312	460.614	484.004	463.412	408.925	443.706	521.429	558.274	1.05078	1.00607	-1.1264	-1.03811	1.13203	1.21202
	ATP6V0E1	0.000125182	1287.2	1464.12	1638.51	1631.57	1718.36	1765.81	1799.02	1.13745	1.27293	1.26754	1.33496	1.37183	1.39763
	ARPC5L	0.000126208	155.347	166.764	188.997	204.16	262.364	330.227	315.039	1.07349	1.21661	1.31422	1.68889	2.12574	2.02797
	NAGPA	0.00012996	364.223	1290.1	1191.91	1305.98	1492.79	1476.24	1299.46	3.54207	3.27248	3.58567	4.09858	4.05312	3.56777
	MAP4	0.000130056	1058.43	1383.05	1590.98	1458.57	1674.03	1751.19	1743.27	1.3067	1.50315	1.37805	1.58162	1.65452	1.64704
	PIM2	0.0001329	75.5814	96.339	118.808	127.877	142.174	172.521	155.182	1.27464	1.57192	1.69191	1.88107	2.28259	2.05317
	AP1S1	0.000132954	134.871	172.251	201.259	159.027	247.461	253.494	265.755	1.27716	1.49224	1.17911	1.8348	1.87954	1.97045
	AIFM1	0.000133084	276.414	538.25	526.616	426.556	444.033	485.58	564.191	1.94726	1.90517	1.54318	1.6064	1.75671	2.04111
	IRF4	0.000133925	477.588	1959.65	2143.59	2541.74	2670.14	2806.92	2783.92	4.10322	4.48835	5.32203	5.59088	5.87728	5.82913
	GAPDH	0.000138593	4838.83	5633.76	6540.44	4930.84	6147.38	7925.89	8679.75	1.16428	1.35166	1.01902	1.27043	1.63798	1.79377
	UBE2G2	0.000139693	624.653	668.018	666.508	655.567	769.009	818.713	719.791	1.06942	1.06701	1.04949	1.2311	1.31067	1.15231
	MAN2A1	0.000140552	880.71	1192.17	1279.56	1009.55	1274.85	1407.64	1560.01	1.35365	1.45287	1.1463	1.44752	1.5983	1.77131
	COPG1	0.000145147	1026.87	1051.27	1068.49	901.545	983.287	1128.78	1403.91	1.02376	1.04053	-1.13901	-1.04432	1.09925	1.36718
	CAMK2D	0.000146055	123.817	320.795	379.07	340.482	351.1	395.155	446.36	2.59087	3.06152	2.74987	2.83562	3.19143	3.60498
	ATOX1	0.000147804	164.515	177.363	224.864	191.984	199.101	244.644	306.821	1.0781	1.36682	1.16697	1.21022	1.48706	1.865
	CAP1	0.000148124	5506.39	6436.88	5982.3	5614.67	6107.11	6935.55	7761.64	1.16898	1.08643	1.01966	1.10909	1.25955	1.40957
	BZW1	0.000148183	1417.88	1825.23	1846.44	1743.54	1825.38	2126.05	2219.44	1.2873	1.30225	1.22968	1.2874	1.49945	1.56532
	LRRC8A	0.00014966	179.476	412.196	425.867	420.951	535.7	615.847	666.869	2.29666	2.37283	2.34544	2.9848	3.43136	3.71564
	INHBA	0.000150212	83.9967	46.2068	89.1089	100.383	129.207	209.952	278.335	-1.81784	1.06086	1.19508	1.53824	2.49953	3.31364
	C17orf96	0.00015078	69.0952	309.4	323.686	381.613	516.985	689.651	681.426	4.47787	4.68464	5.52301	7.48221	9.98117	9.86213
	OR8G5	0.000151504	1.55513	1.55513	8.42968	9.04973	10.4535	19.5207	13.6337	1	5.29411	5.81928	6.72196	12.5525	8.76695
	FAM83G	0.000156602	18.8435	41.3477	30.0413	54.7992	80.6551	104.686	88.2835	2.19427	1.59426	2.90812	4.28027	5.55555	4.68509
	B4GALT4	0.000157583	66.9802	71.7266	134.858	103.858	151.327	147.369	168.263	1.07086	2.0134	1.55058	2.25928	2.20018	2.51213
	CD86	0.000158719	1099.96	1652.83	1815.17	1744.87	2118.05	2373.02	2661.83	1.50263	1.65022	1.5863	1.92557	2.15738	2.41994
	ACTG1	0.000163709	12586.9	20780.3	15055.4	14524.2	18915.6	24060.1	25082.5	1.65095	1.19612	1.15392	1.50281	1.91153	1.99275
	DPP3	0.000164208	313.768	286.679	293.676	233.259	260.961	322.76	398.153	-1.09449	-1.06842	-1.34515	-1.20236	1.02866	1.26894
	MAN1A1	0.000164448	621.299	991.092	1108.54	1143.61	1505.73	1453.91	1514.13	1.59519	1.78423	1.84068	2.42352	2.34011	2.43704
	ZNF827	0.000165515	8.33584	13.8089	47.0942	52.6567	56.8326	65.8277	72.8977	1.65657	5.64961	6.3169	6.81785	7.89694	8.74509
	2011-09-01	0.000165902	413.995	1090.09	833.44	928.244	1211.72	1264.55	1330.86	2.63309	2.01316	2.24216	2.9269	3.0545	3.21467
	CD53	0.000167409	2714.7	4016.87	3707.16	3772.6	4179.33	4525.13	4479.63	1.47967	1.36559	1.38969	1.53952	1.6669	1.65014
	STRAP	0.000170091	403.589	412.766	403.589	348.666	386.564	466.435	473.852	1.02274	-1	-1.15753	-1.04404	1.15572	1.17409
	MYL12A	0.00017145	2095.1	2575.79	2826.45	2796.9	3001.89	3224.48	3775.35	1.22944	1.34908	1.33497	1.43282	1.53906	1.80199
	CSNK1E	0.000178949	152.675	126.739	188.545	163.082	239.506	249.074	240.077	-1.20464	1.23495	1.06817	1.56873	1.6314	1.57247
	EED	0.000180567	117.012	136.22	139.783	185.608	209.805	225.952	209.813	1.16415	1.19461	1.58623	1.79302	1.93102	1.79309
	PLOD3	0.000184356	510.342	632.084	736.706	587.207	744.546	859.326	895.932	1.23855	1.44355	1.15061	1.45891	1.68382	1.75555
	PDSS2	0.000186814	114.462	176.252	142.901	142.471	156.212	187.535	195.167	1.53983	1.24846	1.24471	1.36475	1.6384	1.70509
	PALLD	0.000188529	344.763	5121.32	4499.36	3602.67	4079.03	4708.33	5394.88	14.8546	13.1087	10.4497	11.8314	13.6567	15.6481
	KBTBD8	0.000189652	237.826	230.974	174.794	226.559	329.168	375.245	384.589	-1.02966	-1.36061	-1.04973	1.38407	1.57781	1.6171
	STK4	0.000192546	1483.77	1386.02	1554.76	1869	1974.64	1964.21	2005.63	-1.07053	1.04784	1.25963	1.33082	1.32379	1.35171
	LINC00152	0.000197729	9.96124	66.1055	43.2431	52.2432	82.9735	85.3732	89.4469	6.63627	4.34114	5.24465	8.32964	8.57054	8.9795
	PACS1	0.000200756	563.947	1082.72	899.978	999.316	1183.67	1187.34	1117.06	1.91989	1.59586	1.772	2.09889	2.1054	1.98078
	ETHE1	0.000201303	232.556	317.8	336.447	221.34	255.546	363.552	482.185	1.36655	1.44673	-1.05067	1.09885	1.56329	2.07341
	AVL9	0.000202794	476.692	670.484	623.939	573.06	619.798	647.672	706.575	1.40653	1.30889	1.20216	1.30021	1.35868	1.48225
	MAP3K14-AS1	0.000207296	9.95706	10.5231	15.7276	23.4766	18.1681	30.4355	22.2022	1.05685	1.57954	2.35778	1.82464	3.05667	2.22979
	FLNA	0.000213152	19528.9	29728.3	25402.3	24808.9	30036.8	37361.7	42578.4	1.52228	1.30076	1.27037	1.53807	1.91316	2.18028
	ATP6V1E1	0.000213721	609.98	673.108	720.387	648.071	748.487	861.061	895.765	1.10349	1.181	1.06245	1.22707	1.41162	1.46852
	LDHA	0.000214568	1293.03	2100.23	3039.22	2458.14	2922.07	3876.82	4553.61	1.62427	2.35046	1.90107	2.25986	2.99824	3.52166
	FAM96A	0.00021508	484.973	704.593	739.146	711.481	674.616	782.18	806.386	1.45285	1.5241	1.46705	1.39104	1.61283	1.66274
	ATP5B	0.000215318	3113.91	4654.4	3902.01	3867.52	4457.38	4890.13	4947.35	1.49471	1.25309	1.24201	1.43144	1.57041	1.58879
	CELSR3	0.000219761	10.0577	20.3375	26.1243	25.8415	28.673	37.5052	33.4546	2.02208	2.59744	2.56933	2.85085	3.72901	3.32626
	SCARF1	0.000220074	289.406	363.025	395.298	569.272	815.376	1022.55	842.999	1.25438	1.3659	1.96704	2.81742	3.53328	2.91286
	IGF2R	0.000220465	2519.39	3612.91	4416.35	4108.86	4944.28	5250.42	4837.24	1.43404	1.75294	1.6309	1.96249	2.08401	1.92001
	C6orf223	0.000221575	2.66056	11.7591	17.5126	6.80308	13.4963	39.0289	47.4544	4.41978	6.5782	2.55701	5.07274	14.6694	17.8363
Cluster 4	CDK2AP1	8.79879e-09	260.306	475.573	502.037	831.49	931.861	758.059	541.037	1.82698	1.92864	3.19428	3.57987	2.91219	2.07847
	PSEN2	1.76725e-08	109.298	229.865	202.432	256.69	285.658	308.465	271.79	2.1031	1.85211	2.34853	2.61357	2.82224	2.48668
	AP2M1	1.04637e-07	2350.98	3163.18	4834.43	3428.87	3503.68	3941.31	4720.92	1.34547	2.05635	1.45848	1.4903	1.67646	2.00807
	PPP2R3A	1.04751e-07	27.2296	43.0119	103.015	158.664	158.136	170.73	164.806	1.5796	3.78319	5.82691	5.80751	6.27004	6.05246
	MSANTD3	1.52477e-07	80.1761	137.153	151.429	285.864	352.743	381.609	305.954	1.71065	1.88871	3.56545	4.3996	4.75963	3.81602
	SOX4	2.43018e-07	86.2656	234.875	314.427	365.046	366.445	386.252	293.374	2.7227	3.64488	4.23166	4.24787	4.47747	3.40082
	FMNL2	5.68159e-07	161.612	250.972	750.538	1320.56	1502.57	1298.84	889.898	1.55292	4.64287	8.17115	9.29734	8.03676	5.50637
	CSRNP2	6.15711e-07	98.3801	188.671	183.087	271.413	271.932	246.535	225.532	1.91777	1.86101	2.75882	2.76409	2.50595	2.29245
	DAXX	9.41012e-07	382.912	351.536	422.413	582.995	610.144	673.856	534.097	-1.08926	1.10316	1.52253	1.59343	1.75982	1.39483
	RASGRP3	1.07684e-06	259.317	1075.11	1198.58	2172.45	2252.99	2070.9	1712.65	4.14594	4.62207	8.37759	8.68819	7.98598	6.60448
	BCL7A	1.38956e-06	21.8646	297.045	394.176	304.898	392.054	366.067	381.252	13.5857	17.9739	13.9448	17.9309	16.7424	17.4369
	LRIF1	1.4369e-06	89.1286	125.554	198.41	232.242	222.966	209.606	220.404	1.40868	2.22611	2.6057	2.50162	2.35172	2.47288
	ABCF3	1.82308e-06	254.821	344.237	465.933	392.174	405.7	451.637	519.544	1.3509	1.82847	1.53902	1.5921	1.77237	2.03886
	USP12	2.03715e-06	394.158	425.651	505.919	662.503	670.44	735.842	662.157	1.0799	1.28354	1.68081	1.70094	1.86687	1.67993
	MADD	2.10407e-06	658.582	846.415	837.949	975.151	990.511	864.917	763.122	1.28521	1.27235	1.48068	1.50401	1.3133	1.15873
	STARD9	2.10689e-06	84.4205	99.3771	204.409	237.417	237.204	162.204	111.327	1.17717	2.42132	2.81231	2.80979	1.92138	1.31872
	MEX3C	2.20626e-06	199.451	290.165	292.218	330.822	369.706	363.754	344.279	1.45482	1.46511	1.65866	1.85362	1.82378	1.72614
	ANXA1	2.32417e-06	1783.61	2720.61	3694.82	3809.15	3420.22	3181.45	3202.66	1.52534	2.07153	2.13564	1.91758	1.78371	1.7956
	SPTAN1	2.68734e-06	1460.87	4563.45	5469.25	6151.88	8162.04	7545.94	6477.09	3.12379	3.74384	4.21111	5.58712	5.16539	4.43373
	CNIH3	2.94799e-06	21.8109	97.3508	134.962	234.299	404.066	384.888	285.369	4.4634	6.15906	10.7423	18.5259	17.6466	13.0838
	COPS7B	3.15148e-06	169.155	325.996	308.561	388.691	444.839	420.303	362.802	1.9272	1.82413	2.29784	2.62977	2.48472	2.14479
	BTBD1	3.15268e-06	556.519	807.106	808.474	930.355	962.41	952.259	850.265	1.45028	1.45273	1.67174	1.72934	1.7111	1.52783
	ADAM8	3.70879e-06	417.336	315.069	1013.96	529.314	681.192	990.197	1257.83	-1.32459	2.42961	1.26832	1.63224	2.37266	3.01395
	CD274	4.87638e-06	236.333	664.621	1327.64	1397.13	1069.07	1375.58	1442.24	2.81222	5.61368	5.9117	4.52358	5.82052	6.10256
	NLK	4.94019e-06	209.127	214.009	339.019	391.846	460.849	468.57	407.613	1.02334	1.62111	1.87372	2.20368	2.24059	1.94911
	PTMS	5.12384e-06	351.965	697.952	567.346	1165.71	998.999	821.713	572.324	1.98302	1.61194	3.31202	2.83835	2.33465	1.62608
	SRPK2	5.54858e-06	313.594	507.559	704.699	570.222	612.662	617.272	638.717	1.61852	2.24717	1.81834	1.95368	1.96838	2.03676
	VOPP1	5.93609e-06	814.478	1423.2	1426.41	1972.71	1705.18	1531.09	1381.4	1.74738	1.75132	2.42205	2.09358	1.87984	1.69605
	RAB38	6.51108e-06	22.0347	35.7874	86.0688	53.3	46.1588	49.8057	56.1352	1.62414	3.90606	2.41891	2.09482	2.26033	2.54758
	ARAP2	6.63807e-06	379.39	472.303	888.719	1133.63	1017.14	1065.7	1036.03	1.2449	2.3425	2.98804	2.681	2.80898	2.73077
	SPR	6.6855e-06	162.881	206.02	234.709	365.9	454.487	525.127	389.704	1.26485	1.44098	2.24642	2.7903	3.22399	2.39257
	FRMD4A	6.74749e-06	98.5815	448.809	514.126	551.865	618.838	626.858	565.037	4.55267	5.21523	5.59806	6.27743	6.35878	5.73167
	ARHGEF12	6.80652e-06	82.3643	267.485	580.143	534.003	519.706	429.226	359.998	3.24759	7.0418	6.48343	6.30985	5.21131	4.37081
	APP	7.97838e-06	1783.13	1713.57	2716.07	3668.97	4888.18	5073.07	4222.97	-1.04059	1.52321	2.05761	2.74135	2.84504	2.3683
	HEXIM1	9.00598e-06	456.524	471.53	646.021	702.995	803.337	853.044	734.221	1.03287	1.41509	1.53989	1.75968	1.86856	1.60829
	FAM69A	9.07308e-06	66.3094	338.382	482.206	404.781	426.404	472.413	498.395	5.10308	7.27205	6.10443	6.43052	7.12436	7.5162
	ITGA2	1.03344e-05	2.47315	6.74413	3.3404	21.4193	28.1557	23.1492	7.6596	2.72694	1.31648	8.66071	11.3845	9.3602	3.0971
	FOXD2-AS1	1.10833e-05	29.7707	66.4338	108.385	172.881	134.376	153.794	90.0546	2.23152	3.64067	5.80709	4.51372	5.16596	3.02495
	FABP3	1.45167e-05	87.5073	351.584	606.849	544.465	496.265	494.367	350.446	4.01776	6.93484	6.22194	5.67112	5.64944	4.00476
	TRIP6	1.5415e-05	131.722	135.155	205.771	201.632	235.82	227.885	182.299	1.02606	1.56216	1.53074	1.79029	1.73004	1.38397
	ST13	1.6558e-05	593.049	985.559	1063.29	974.455	1034.92	1069.21	1170.77	1.66185	1.79292	1.64313	1.74507	1.8029	1.97415
	LIPA	1.78107e-05	5893.91	50583.8	53217	49428.1	59730.3	56620.7	58289.5	8.58239	9.06765	8.3863	10.1342	9.60666	9.8898
	LIMS2	1.99602e-05	7.56003	69.2405	79.8455	77.6543	105.089	92.4481	66.5907	9.15875	10.5392	10.2717	13.9006	12.2285	8.80826
	STRIP1	2.00664e-05	230.74	302.041	278.409	356.429	335.44	323.431	333.274	1.30901	1.20659	1.54472	1.45376	1.40171	1.44437
	MPP6	2.06007e-05	5.26655	6.41963	9.15941	13.9841	18.5824	23.0384	11.9508	1.21894	1.73917	2.65526	3.52839	4.37447	2.26918
	IGF2BP2	2.0684e-05	153.914	139.702	230.333	310.773	314.2	313.677	272.93	-1.10173	1.49651	2.01914	2.0414	2.03801	1.77326
	KLF5	2.14971e-05	9.38264	12.6606	60.7412	94.1508	73.2885	55.7974	59.8415	1.34936	6.41336	10.0346	7.81108	5.94688	6.3779
	PITPNA	2.20656e-05	844.063	1313.26	1854.23	1366.99	1421.27	1643.59	1732.17	1.55588	2.19679	1.61953	1.68385	1.94724	2.05218
	PKD2	2.31477e-05	183.762	582.439	621.701	602.329	680.623	684.412	646.359	3.16954	3.3832	3.27777	3.70384	3.72446	3.51738
	MID2	2.36348e-05	35.6054	137.907	357.4	613.113	564.725	479.649	227.501	3.8732	10.0701	17.2197	15.8607	13.4713	6.38951
	AGAP2	2.39552e-05	108.507	117.531	159.669	182.235	209.216	201.59	179.714	1.08317	1.47151	1.67948	1.92813	1.85786	1.65625
	RNF170	2.70307e-05	141.434	197.825	251.317	239.997	238.068	255.463	251.139	1.39871	1.77692	1.69688	1.68324	1.80623	1.77566
	PDCD4	3.03688e-05	258.54	454.502	710.095	554.895	571.254	511.138	426.366	1.75795	2.74656	2.14626	2.20954	1.97702	1.64913
	ADRBK2	3.07116e-05	1177.14	1674.98	1781.17	1992.15	1918.32	1851.55	2019.62	1.42292	1.51313	1.69236	1.62964	1.57292	1.7157
	RAP1GAP	3.12622e-05	131.309	633.532	505.251	797.295	1177.26	1100.98	850.438	4.82475	3.7804	6.07192	8.96562	8.38469	6.47664
	TTL	3.32697e-05	704.108	964.713	1201.93	1324.54	1367.96	1270.47	1096.24	1.37012	1.70703	1.88116	1.94283	1.80437	1.55693
	CCNA1	3.32699e-05	3.80121	13.0716	34.8685	80.7501	68.316	69.8887	49.9075	3.43879	9.08562	21.2433	17.9722	18.3859	13.1294
	YPEL4	3.33219e-05	32.7921	102.359	81.7089	143.935	154.986	124.541	95.3973	3.12145	2.49172	4.38932	4.72631	3.7979	2.90915
	MTMR12	3.52779e-05	374.639	471.844	535.666	584.33	554.207	512.55	443.048	1.25946	1.42982	1.55971	1.47931	1.36812	1.1826
	KATNAL1	3.63608e-05	75.7077	96.7518	136.363	138.999	182.102	171.628	153.815	1.27797	1.80118	1.83599	2.40533	2.26699	2.0317
	C3orf18	3.66348e-05	45.3623	126.023	205.959	273.875	344.075	404.307	286.937	2.77816	4.54031	6.03751	7.58506	8.91286	6.32545
	CMPK1	3.72156e-05	793.494	898.788	1044.42	1009.7	993.147	1037.78	1021.72	1.1327	1.31623	1.27247	1.25161	1.30786	1.28762
	DUSP16	3.86204e-05	62.9076	139.678	219.877	304.341	211.141	182.835	186.389	2.22037	3.49524	4.8379	3.35636	2.90641	2.96289
	TPD52	3.90425e-05	9.74855	34.1541	116.767	90.9981	88.9228	94.4392	108.675	3.5035	11.9552	9.33453	9.12164	9.68751	11.1478
	TMCC2	4.30662e-05	10.6595	103.038	189.186	164.117	144.092	137.545	105.723	9.66625	17.7788	15.3963	13.5177	12.9035	9.91815
	UBE2Q1	4.56762e-05	470.436	518.353	583.651	610.461	609.714	648.052	555.628	1.10186	1.24066	1.29765	1.29606	1.37756	1.18109
	SSR3	4.59561e-05	1365.26	1730.26	1983.83	2023.52	2035.72	2034.58	1916.97	1.26735	1.45308	1.48215	1.49109	1.49026	1.40411
	KCNK13	4.59865e-05	141.18	535.444	335.538	509.069	674.323	663.367	472.656	3.79264	2.37667	3.60582	4.77634	4.69874	3.3479
	PTENP1-AS	4.67264e-05	5.16788	12.5406	9.11849	28.2335	21.9482	12.4416	6.29005	2.42664	1.75862	5.46326	4.24704	2.40748	1.21714
	DUOX1	4.74948e-05	9.15882	83.5346	435.868	180.834	137.794	132.258	221.598	9.12068	47.5312	19.7443	15.0449	14.4405	24.1951
	ICMT	4.77233e-05	470.842	710.139	741.322	758.484	855.068	789.78	702.827	1.50823	1.57446	1.61091	1.81604	1.67738	1.4927
	ACSF2	4.93722e-05	106.64	367.446	488.456	435.963	501.759	462.104	390.021	3.44566	4.58041	4.08816	4.70516	4.3333	3.65735
	PPP1R12A	5.01943e-05	886.544	991.257	1031.32	1430.09	1282.08	1024.44	980.851	1.11811	1.1633	1.61311	1.44616	1.15554	1.10638
	ARL6IP1	5.39963e-05	986.332	1432.92	1937.84	2101.14	2002.36	1894.73	1544.41	1.45278	1.96469	2.13026	2.0301	1.92098	1.56581
	PDCD10	5.42725e-05	244.623	309.021	287.387	327.995	389.933	371.94	331.807	1.26326	1.17482	1.34082	1.59402	1.52047	1.3564
	ZBTB38	5.52843e-05	762.046	562.51	881.024	1288.68	1103.54	1048.88	930.747	-1.35473	1.15613	1.69107	1.44813	1.3764	1.22138
	MTFMT	5.67009e-05	116.277	168.353	106.934	169.095	226.576	209.724	141.605	1.44786	-1.08737	1.45425	1.94859	1.80366	1.21782
	FOSL2	5.77036e-05	562.309	887.791	1045.19	1419.31	1298.31	997.284	953.297	1.57883	1.85876	2.52407	2.30889	1.77355	1.69533
	RASAL2	5.81989e-05	808.058	1773.18	1375.09	2194.13	2339.16	2079.57	1766.37	2.19437	1.70172	2.71532	2.89479	2.57354	2.18595
	SEC14L5	5.97816e-05	6.5129	93.0818	114.653	170.325	162.832	115.712	80.2345	14.2919	17.5262	26.1519	25.0014	17.7666	12.3193
	POGLUT1	6.1403e-05	78.7942	119.496	174.273	262.308	265.503	298.561	266.986	1.51656	2.21175	3.32903	3.36957	3.78913	3.3884
	GTF2A2	6.21047e-05	235.326	330.771	444.477	419.598	400.683	429.78	423.038	1.40559	1.88877	1.78305	1.70267	1.82632	1.79767
	SLC9A5	6.21725e-05	26.6591	34.228	86.2357	165.444	221.761	230.72	139.522	1.28392	3.15448	6.20592	8.31839	8.65448	5.23356
	FAM126A	6.38792e-05	383.302	1505.64	2297.94	1456.41	1641.33	1694.33	1945.7	3.92809	5.99513	3.79963	4.28209	4.42035	5.07616
	OSBPL9	6.59176e-05	345.745	511.11	564.226	531.801	590.197	561.147	551.946	1.47828	1.63191	1.53813	1.70703	1.62301	1.59639
	C1orf54	6.59268e-05	84.3488	238.641	289.351	345.604	432.997	389.575	315.516	2.82921	3.43041	4.09732	5.13341	4.61862	3.74061
	CCNE1	6.59379e-05	18.6862	31.9007	59.3845	63.1839	73.8466	64.2257	41.7603	1.70718	3.17799	3.38132	3.95194	3.43708	2.23483
	AMACR	6.60073e-05	51.8766	73.7115	95.0411	93.7753	97.7088	91.0086	88.1855	1.4209	1.83206	1.80766	1.88349	1.75433	1.69991
	CYTIP	6.70507e-05	338.068	334.898	458.518	716.204	621.038	681.435	572.384	-1.00947	1.35629	2.11852	1.83702	2.01568	1.6931
	NPR1	6.72244e-05	163.982	701.132	860.354	1216.47	1735.75	1827.13	1621.35	4.27565	5.19034	7.41832	10.585	11.1422	9.88732
	SYT1	6.77528e-05	4.19578	2.89245	52.3963	16.9922	15.8066	32.2145	32.4123	-1.4506	12.4823	4.04983	3.76725	7.67782	7.72497
	SIAE	6.79284e-05	77.8689	125.473	208.981	183.238	238.538	193.44	134.191	1.61134	2.68376	2.35316	3.06332	2.48417	1.72329
	CREBL2	6.85886e-05	1087.87	2128.1	3055.32	3348.72	3113.57	2627.41	2577.25	1.9562	2.80852	3.07823	2.86207	2.41518	2.36907
	EPB41L2	7.14635e-05	266.415	1694.62	2204.27	2308.55	2242.39	2290.32	1747.25	6.36084	8.27382	8.66525	8.4169	8.59683	6.55837
	MYO1E	7.2392e-05	867.643	1298.63	1424.74	2194.03	2578.22	2862.82	2326.52	1.49673	1.64208	2.52872	2.97152	3.29954	2.68142
	ATG9B	7.27191e-05	4.29573	15.8069	25.522	12.0058	13.8465	24.7183	15.94	3.67967	5.96234	2.79481	3.22331	5.75416	3.71066
	ARHGAP23	7.38018e-05	18.0452	42.1641	32.7711	93.786	135.295	108.063	69.8482	2.33659	1.81491	5.1973	7.49757	5.98846	3.87075
	AKAP2	7.40281e-05	134.554	224.563	283.148	458.24	490.282	544.099	450.705	1.66895	2.10435	3.40564	3.64377	4.04374	3.34963
	RUFY3	7.49243e-05	210.204	334.118	414.07	482.939	451.648	493.57	450.852	1.58949	1.96985	2.29748	2.14862	2.34805	2.14483
	LINC00847	7.5807e-05	64.1946	197.092	246.764	237.096	291.066	248.669	240.342	3.07022	3.844	3.69339	4.53412	3.87367	3.74396
	ZBTB10	7.75158e-05	88.6245	122.555	158.477	176.135	151.207	139.05	135.402	1.38285	1.78818	1.98743	1.70616	1.56898	1.52782
	PCBD1	8.13629e-05	150.738	218.427	270.677	220.273	233.969	283.623	313.596	1.44905	1.79568	1.4613	1.55216	1.88157	2.08041
	RHBDF1	8.77324e-05	9.68121	43.347	55.9327	75.8955	99.98	101.745	59.7777	4.47744	5.85894	7.83947	10.3272	10.5096	6.17462
	TRAF4	9.10318e-05	24.4236	80.8623	55.5988	102.528	129.435	140.924	96.0525	3.31083	2.27644	4.19791	5.29958	5.77001	3.93278
	KIAA0368	9.23369e-05	875.688	1098.53	1367.31	1337.06	1371.73	1336.3	1274.21	1.25447	1.56141	1.52687	1.56646	1.526	1.45509
	SHB	9.286e-05	44.4256	143.024	180.191	168.191	169.818	164.576	156.903	3.21939	4.05601	3.7859	3.82252	3.70454	3.5318
	MRC2	9.77965e-05	231.881	1095.39	1165.06	1398.4	2131.06	1849.5	1115.57	4.72393	5.06404	6.03068	9.19032	7.97605	4.81095
	DOCK7	9.89365e-05	304.836	566.581	760.542	743.613	692.523	642.582	669.406	1.85864	2.49492	2.43939	2.27179	2.10796	2.19595
	RGMB	0.000102481	2.8907	7.15174	18.6918	11.253	19.9541	15.7137	8.97938	2.47405	6.46619	3.89282	6.90288	5.43596	3.1063
	ERCC3	0.000106113	301.646	327.436	403.026	429.688	426.091	419.951	356.832	1.0855	1.33609	1.42448	1.41255	1.3922	1.18295
	FHOD1	0.000106216	842.907	1228.89	1864.67	2350.48	2923.65	3070.71	2472.53	1.45792	2.21219	2.78854	3.46853	3.643	2.93333
	TRAF5	0.000106515	31.0844	261.98	311.688	275.326	250.022	297.256	326.26	8.42803	10.0271	8.85737	8.04332	9.56286	10.4959
	MTRR	0.000107968	215.63	363.876	284.98	445.458	425.234	415.291	329.081	1.6875	1.32162	2.06584	1.97205	1.92594	1.52614
	AKAP5	0.000108254	43.9042	629.221	846.3	661.542	813.357	885.942	946.004	14.3317	19.4213	15.0679	18.5257	20.179	21.547
	C6orf62	0.000114037	1499.02	1955.17	2317.59	2199.7	2162.27	2137.53	2245.17	1.3043	1.54607	1.46743	1.44246	1.42595	1.49776
	DSTN	0.000116513	313.91	451.537	503.652	500.206	477.524	510.115	503.675	1.43843	1.60445	1.59347	1.52121	1.62504	1.60452
	BOK	0.000118614	3.67705	7.5171	28.7309	36.7835	55.0977	56.8235	42.0643	2.04433	7.81199	10.0035	14.9842	15.4536	11.4397
	NDRG2	0.000124681	1038.96	888.122	806.516	2545.25	2744.42	2220.5	1386.93	-1.16984	-1.28821	2.4498	2.6415	2.13723	1.33492
	WDR47	0.000125377	143.989	177.495	266.838	281.495	282.73	285.693	265.78	1.2327	1.85319	1.95498	1.96356	1.98414	1.84584
	C22orf46	0.000125619	85.4399	84.9513	112.62	139.089	152.392	118.263	110.183	-1.00575	1.31812	1.62792	1.78361	1.38417	1.2896
	PATL2	0.00013014	17.5437	25.3447	40.6196	37.5104	28.9762	32.8439	30.6851	1.44466	2.31533	2.13811	1.65166	1.87212	1.74906
	LITAF	0.000134423	2889.1	3418.6	3684.21	4675.93	4673.19	4638.55	4148.25	1.18327	1.27521	1.61847	1.61752	1.60553	1.43583
	PPIC	0.000135859	10.8605	21.4645	73.0809	124.815	136.063	133.058	104.27	1.97638	6.85394	11.4925	12.5282	12.2515	9.60081
	PRDX2	0.00013725	77.0284	123.349	164.105	168.633	217.125	221.091	181.102	1.60135	2.13045	2.18923	2.81877	2.87025	2.35111
	RYK	0.000143316	262.695	393.561	310.451	451.832	463.682	408.833	416.602	1.49817	1.18179	1.71999	1.76509	1.5563	1.58588
	SLC25A36	0.000144454	370.349	471.303	503.833	546.528	592.874	534.325	470.303	1.27259	1.36043	1.47571	1.60085	1.44276	1.26989
	ZBTB8A	0.000146949	7.08777	14.671	36.7229	46.0487	47.8058	49.8516	28.0714	2.0699	5.18117	6.49693	6.74484	7.03347	3.96054
	GLS	0.000148228	677.627	1269.61	2028.44	2001.51	2004	2094.98	1964.35	1.87361	2.99345	2.95371	2.95738	3.09165	2.89887
	SEMA7A	0.000148514	126.036	530.825	538.569	749.787	962.439	1002.31	919.421	4.2117	4.25426	5.949	7.63624	7.95257	7.29492
	DNAJB1	0.000150722	362.136	329.839	553.589	430.9	418.553	466.719	569.367	-1.09792	1.52867	1.18988	1.15579	1.28879	1.57224
	C10orf128	0.000150932	932.578	1840.96	1608.74	2792.25	2872.47	2036.49	1150.24	1.97406	1.72504	2.99411	3.08014	2.18372	1.23339
	RYBP	0.000151511	379.466	554.756	538.343	608.226	563.195	590.709	585.508	1.46194	1.41869	1.60285	1.48418	1.55669	1.54298
	KDM5B	0.00015178	274.923	359.202	465.461	467.347	545.221	500.933	448.711	1.30655	1.69306	1.69992	1.98318	1.82209	1.63213
	NEK7	0.000154682	616.384	736.33	718.7	901.734	815.084	695.352	667.333	1.1946	1.16599	1.46294	1.32236	1.12811	1.08266
	KIAA0355	0.000156981	93.5255	149.556	192.93	218.498	199.635	194.564	161.793	1.5991	2.06286	2.33624	2.13455	2.08033	1.72994
	NEIL2	0.000157346	11.4475	25.1511	43.4011	35.9322	54.1405	49.5682	44.0079	2.19709	3.79132	3.13887	4.72946	4.33005	3.84433
	JADE2	0.00015742	190.326	223.208	348.297	432.293	419.497	303.188	207.883	1.17277	1.83	2.27133	2.2041	1.59299	1.09225
	BEX4	0.000157808	250.744	294.895	547.846	447.874	459.047	494.515	471.79	1.17608	2.18488	1.78618	1.83074	1.97219	1.88156
	PON2	0.000158025	111.639	275.473	494.912	505.756	547.908	491.279	416.664	2.46755	4.43317	4.5303	4.90787	4.40062	3.73226
	TLN2	0.000158639	40.6057	199.293	408.156	629.536	492.778	346.816	184.011	4.908	10.0486	15.5037	12.1357	8.54107	4.53166
	FAM95C	0.00016132	3.7476	9.49505	6.03616	30.5621	29.5796	25.205	17.5762	2.53363	1.54927	8.15512	7.89294	6.72565	4.69
	ZNF292	0.000166079	351.516	380.482	471.085	512.186	524.195	475.115	471.423	1.0824	1.34015	1.45708	1.49124	1.35161	1.34111
	DCUN1D2	0.000166501	64.079	109.041	82.8727	117.703	167.041	137.983	95.7092	1.70166	1.29329	1.83684	2.6068	2.15332	1.49361
	BIVM	0.000168829	31.2785	22.3107	67.0684	40.0663	51.1111	50.2694	68.1622	-1.40195	2.14423	1.28095	1.63407	1.60715	2.1792
	SIGLEC10	0.00016972	151.771	1069.1	1140.58	1503.41	2039.26	1970.14	1701.5	7.04421	7.50516	9.90582	13.4364	12.981	11.211
	ESPNL	0.000170424	112.609	514.82	614.395	658.17	889.303	992.776	750.47	4.57177	5.40913	5.84476	7.89729	8.81617	6.66441
	LARP4B	0.000174184	707.412	848.428	895.434	885.836	976.705	919.88	905.598	1.19934	1.26579	1.25222	1.38067	1.30035	1.28016
	ZFYVE28	0.000181425	34.0539	55.6315	117.639	73.8837	84.0701	97.5455	124.769	1.63363	3.45449	2.16961	2.46873	2.86444	3.66387
	EHF	0.000181701	44.2271	316.396	566.231	401.147	334.104	382.683	379.922	7.15388	12.8474	9.07016	7.55429	8.65268	8.59025
	FBXO7	0.000188004	723.443	799.312	798.793	917.553	940.722	914.144	834.532	1.10487	1.10415	1.26831	1.30034	1.2636	1.15355
	REEP5	0.000191736	1142.36	1938.27	2557.91	1986.02	2153.43	2058.47	2305.23	1.69673	2.23915	1.73853	1.88508	1.80195	2.01796
	BPNT1	0.000192993	131.704	199.544	207.005	223.433	261.84	263.655	221.137	1.5151	1.57175	1.69649	1.9881	2.00188	1.67905
	TNFRSF11A	0.000195408	33.7105	161.003	794.393	320.659	324.371	562.535	883.603	4.77603	23.6902	9.51211	9.62223	16.6872	26.2115
	C2orf69	0.000203562	142.923	223.33	189.562	252.745	263.156	241.946	241.122	1.56259	1.32632	1.7684	1.84124	1.69284	1.68707
	LOC101927768	0.000205185	9.19613	22.8769	46.4142	44.4476	38.5616	33.4663	34.3261	2.48766	5.04715	4.8333	4.19324	3.63918	3.73267
	KIAA0907	0.000206271	161.973	187.14	249.288	297.943	275.954	251.138	231.574	1.15538	1.53907	1.83946	1.7037	1.55049	1.42971
	ABI2	0.000206552	132.515	302.635	318.287	303.622	351.408	352.661	279.408	2.28379	2.4019	2.29123	2.65185	2.6613	2.10851
	PPP1R10	0.000209089	511.821	718.854	682.638	777.511	837.687	847.235	785.44	1.4045	1.33375	1.51911	1.63668	1.65534	1.5346
	AK3	0.000211827	200.67	232.038	284.199	323.148	289.904	297.494	225.567	1.15632	1.41625	1.61034	1.44468	1.4825	1.12407
	CTLA4	0.000215849	6.22736	7.30617	90.5925	64.6483	54.0144	66.7147	42.6906	1.17324	14.5918	10.3813	8.67372	10.7132	6.85532
	ARPP19	0.000215917	910.355	1049.5	1030.67	1248.08	1194.52	1179.24	1094.34	1.15284	1.13216	1.37098	1.31215	1.29537	1.20211
	TIAM2	0.00021658	1.91299	7.8671	14.1036	56.6931	43.5842	58.3841	41.2792	4.11247	7.3305	29.6359	22.7833	30.5199	21.5784
	C7orf60	0.000217811	200.517	165.989	160.879	287.607	389.597	299.716	219.464	-1.20802	-1.24639	1.43432	1.94296	1.49471	1.09449
Cluster 3	CALCRL	1.77121e-09	39.2783	1969.87	1092.74	2049.15	1752.94	1027.97	501.872	50.1515	27.8292	52.17	44.6286	26.1715	12.7773
	RRP1B	3.81171e-08	302.582	1831.25	2284.59	2174.94	1955.43	1601.2	1241.82	6.05209	7.55034	7.18794	6.46249	5.29181	4.10408
	ERI1	5.72362e-08	149.605	764.91	872.986	697.182	602.116	569.835	539.137	5.11287	5.83528	4.66016	4.02471	3.80893	3.60374
	HOMER2	1.91338e-07	99.282	1400.03	1775.86	1812.09	1693.84	1590.16	1555.97	14.1015	17.8283	18.2519	17.0609	16.0166	15.6722
	ARHGAP12	2.36448e-07	96.9642	260.331	245.768	225.63	225.322	208.926	206.73	2.68482	2.53462	2.32694	2.32377	2.15467	2.13202
	ARHGAP21	2.9817e-07	350.002	1090.73	784.699	896.723	907.19	737.72	719.251	3.11634	2.24199	2.56205	2.59196	2.10776	2.05499
	ARHGAP10	4.5647e-07	463.842	1150.07	1117.94	1248.89	1165.13	1123.69	1129.57	2.47945	2.41019	2.69248	2.51191	2.42258	2.43524
	ITPRIPL2	5.43823e-07	672.587	1926.52	1889.05	2031.54	1967.82	1748.81	1748.16	2.86435	2.80864	3.02049	2.92574	2.60012	2.59916
	PRCP	6.98561e-07	755.109	2358.94	1683.59	1741.79	1671.76	1721.09	1829.9	3.12398	2.2296	2.30667	2.21393	2.27925	2.42335
	NCAPH	1.04492e-06	43.6405	1042.98	656.446	553.106	686.262	779.014	821.795	23.8993	15.0421	12.6741	15.7253	17.8507	18.831
	CTNS	1.07833e-06	459.849	1263.07	963.806	989.189	970.213	1067.52	962.229	2.7467	2.09592	2.15112	2.10985	2.32146	2.09249
	STARD7	1.13498e-06	1573.01	2769.54	2444.23	2799.25	2798.08	2629.73	2420.26	1.76067	1.55386	1.77956	1.77881	1.67178	1.53862
	PPP1R3B	1.15337e-06	109.216	647.335	935.76	760.505	704.271	620.221	547.626	5.92711	8.56799	6.96333	6.44844	5.67886	5.01417
	MYZAP	1.16656e-06	3.49634	33.705	164.708	109.092	50.4753	27.584	21.5893	9.64008	47.1598	31.2019	14.4366	7.8894	6.17482
	BCAR3	1.25588e-06	103.001	781.239	610.029	786.435	798.752	743.696	582.481	7.58476	5.92255	7.63521	7.75478	7.22027	5.65509
	NPEPPS	1.30588e-06	1008.99	1896.02	1930.58	2309.85	2067.76	1718.55	1476.34	1.87913	1.91338	2.28927	2.04934	1.70324	1.46319
	PRKAR1A	1.58384e-06	3150.05	5721.95	3957.36	4843.73	4700.91	4115.18	3887.33	1.81646	1.25628	1.53767	1.49233	1.30638	1.23405
	SYT17	1.66258e-06	20.3327	393.332	276.809	311.253	279.368	300.2	277.484	19.3448	13.6621	15.308	13.7399	14.7644	13.6472
	GALNT18	1.66596e-06	23.1226	455.37	598.814	398.556	318.65	308.764	392.324	19.6937	26.0002	17.2367	13.7809	13.3534	16.9671
	RNF19A	1.6947e-06	354.081	711.414	685.01	765.657	740.088	648.82	607.187	2.00919	1.93461	2.16238	2.09017	1.8324	1.71483
	EPN2	2.19333e-06	17.4988	218.596	210.695	185.165	199.495	162.918	128.877	12.492	12.0942	10.5816	11.4005	9.31027	7.36491
	WDR48	2.88613e-06	208.267	317.949	331.593	354.589	336.539	310.377	257.743	1.52664	1.59215	1.70257	1.6159	1.49028	1.23756
	MCUR1	3.18533e-06	173.631	527.88	637.187	785.655	587.778	480.427	439.388	3.04024	3.66977	4.52485	3.38521	2.76694	2.53058
	KIAA0430	3.38669e-06	892.308	1108.04	921.055	1244.15	1018.87	854.471	754.193	1.24177	1.03222	1.39431	1.14184	-1.04428	-1.18313
	NFIL3	4.23424e-06	90.2353	678.302	766.249	764.5	651.579	658.98	670.145	7.51703	8.49168	8.4723	7.22089	7.30291	7.42664
	CRYZ	4.24762e-06	119.9	323.777	378.467	373.154	349.305	315.76	348.555	2.7004	3.15653	3.11221	2.91331	2.63353	2.90705
	NDUFA4	4.2754e-06	253.866	441.058	402.305	341.094	292.622	276.364	313.259	1.73736	1.58471	1.3436	1.15266	1.08862	1.23395
	ERCC6L2	4.49902e-06	209.891	208.18	186.013	227.77	205.58	157.465	153.443	-1.00822	-1.12837	1.08518	-1.02097	-1.33293	-1.36788
	JADE1	5.04039e-06	62.4704	155.685	190.413	203.22	184.643	149.461	156.065	2.49214	3.04806	3.25307	2.95568	2.39252	2.49823
	CD209	5.23084e-06	603.602	5159.91	6537.93	6572.54	5089.86	4377.19	4457.61	8.54854	10.8315	10.8889	8.43248	7.25179	7.38501
	TOP2B	6.05095e-06	1599.66	2259.48	1621.31	1592.38	1585.02	1441.3	1483.63	1.41247	1.01353	-1.00457	-1.00924	-1.10987	-1.07821
	ASS1	6.28289e-06	1.04156	11.8888	2.58006	1.6475	1.27655	1.96462	6.05126	11.4144	2.38765	1.58176	1.22561	1.88622	5.80979
	ARL14EP	7.12314e-06	116.183	164.506	177.404	199.696	186.444	164.397	155.614	1.41592	1.52693	1.7188	1.60474	1.41498	1.33939
	CD200R1	8.40276e-06	386.704	1333.51	1189.15	1674.81	1388.02	1179.44	1070.5	3.44839	3.07508	4.33098	3.58937	3.05	2.76826
	STK38	8.54322e-06	911.143	1015.37	684.33	783.444	640.415	571.037	568.334	1.11439	-1.33144	-1.163	-1.42274	-1.59559	-1.60318
	G3BP2	8.76485e-06	1014.66	1431.8	1493.68	1493.95	1594.23	1573.89	1567.38	1.41111	1.4721	1.47237	1.5712	1.55115	1.54473
	RHPN1	9.49718e-06	21.6561	273.86	382.196	354.288	306.401	240.775	186.561	12.6458	17.6484	16.3597	14.1485	11.1181	8.61471
	CD1D	9.65932e-06	144.851	238.033	32.8104	25.1799	18.6478	21.0393	40.423	1.6433	-4.17325	-5.75263	-7.76771	-6.88479	-3.58338
	HDAC2	1.02e-05	477.755	852.401	733.602	763.403	826.883	813.637	812.001	1.78418	1.53552	1.5979	1.73077	1.70304	1.69962
	SEMA3C	1.05363e-05	139.896	863.615	932.512	1042.18	999.6	920.214	893.063	6.17325	6.66574	7.44963	7.14529	6.57783	6.38375
	FCER2	1.19804e-05	286.115	5526.73	3986.17	4720.88	3431.92	2504.67	2546.4	19.3165	13.8857	16.5	11.9949	8.75407	8.89992
	PSMB4	1.25179e-05	687.13	715.675	609.887	533.718	538.872	602.746	670.539	1.04154	-1.12665	-1.28744	-1.27513	-1.14	-1.02474
	ALOX15	1.26103e-05	1297.49	25915.3	20728.7	20047.6	16578.4	14524.9	16420.1	19.9734	15.8948	15.4511	12.7773	11.1946	12.6553
	CTNNAL1	1.45254e-05	82.9905	3177.35	2408.9	2542.85	2281.63	2000.37	2183.1	38.2857	29.0042	30.6403	27.4926	24.1036	26.3054
	STIM2	1.45793e-05	199.95	636.452	654.273	634.423	655.884	641.125	698.743	3.18306	3.27219	3.17291	3.28025	3.20643	3.49459
	ITPRIPL1	1.46362e-05	18.1172	367.143	241.521	337.228	334.646	275.056	226.352	20.2649	13.327	18.6137	18.4711	15.182	12.4938
	CLCN5	1.55534e-05	510.475	770.841	512.674	684.097	489.133	374.272	358.083	1.51005	1.00431	1.34012	-1.04363	-1.36391	-1.42558
	PTPRE	1.59259e-05	3546.38	8547.41	5903.49	7380.13	7980.1	7414.82	7080.09	2.41018	1.66465	2.08104	2.25021	2.09082	1.99643
	JAG1	1.8283e-05	316.887	765.552	608.026	781.914	586.95	528.006	561.623	2.41585	1.91874	2.46748	1.85223	1.66623	1.77231
	SEZ6L	2.06789e-05	22.3587	34.3436	12.6661	8.07838	9.20509	5.20123	9.73306	1.53603	-1.76523	-2.76772	-2.42895	-4.29874	-2.29719
	PLA2G5	2.24497e-05	1.0423	40.3622	15.8254	4.89336	6.55457	7.70226	6.57755	38.7243	15.3053	4.69479	6.28858	7.38969	6.31062
	DIDO1	2.80487e-05	733.576	734.66	637.666	716.288	684.918	600.707	530.479	1.00148	-1.15041	-1.02414	-1.07104	-1.22119	-1.38286
	TSPYL1	2.97703e-05	342.038	511.315	602.122	539.679	499.975	465.488	404.937	1.49491	1.7604	1.57784	1.46176	1.36093	1.1839
	ZMYND15	2.99072e-05	26.1324	18.6291	17.9523	58.9794	27.2778	22.8811	21.6794	-1.40277	-1.45566	2.25695	1.04383	-1.1421	-1.2054
	GBAS	3.09267e-05	439.441	613.527	511.897	518.28	408.333	404.876	397.086	1.39615	1.16488	1.17941	-1.07618	-1.08537	-1.10667
	DENND1B	3.10138e-05	387.607	1368.54	1391.08	1640.04	1822.21	1565.11	1486.28	3.53075	3.5889	4.2312	4.70119	4.03789	3.83452
	HIST1H2BK	3.14061e-05	110.084	302.55	259.688	369.39	364.122	359.557	297.329	2.74835	2.35899	3.35552	3.30767	3.2662	2.70093
	ADI1	3.20887e-05	522.687	524.609	630.418	468.377	383.686	368.312	485.291	1.00368	1.20611	-1.11595	-1.36228	-1.41914	-1.07706
	RAB3GAP1	3.30853e-05	478.538	589.549	675.544	647.338	668.276	568.056	612.069	1.23198	1.41168	1.35274	1.3965	1.18707	1.27904
	CCDC6	3.43298e-05	521.292	1117.42	1082.94	809.876	908.941	960.066	1054.85	2.14357	2.07742	1.55359	1.74363	1.84171	2.02353
	ACSS2	3.56552e-05	593.993	776.162	496.667	514.626	509.332	544.605	635.971	1.30669	-1.19596	-1.15422	-1.16622	-1.09069	1.07067
	FEM1C	3.78137e-05	346.915	584.435	499.218	688.586	602.262	499.168	476.316	1.68466	1.43902	1.98488	1.73605	1.43887	1.373
	BCKDK	3.86676e-05	531.87	988.04	773.988	763.395	815.722	857.829	887.407	1.85767	1.45522	1.43531	1.53369	1.61286	1.66847
	LRP11	3.90289e-05	33.3442	13.6427	75.7216	29.347	32.6143	23.6893	37.7473	-2.44411	2.27091	-1.1362	-1.02238	-1.40757	1.13205
	OAZ1	3.97196e-05	5671.35	5417.97	4588.57	3686.3	3952.27	4795.8	5820.72	-1.04677	-1.23597	-1.53849	-1.43496	-1.18257	1.02634
	CYSLTR2	4.28445e-05	11.9598	10.0818	27.2087	16.5757	3.89509	5.53273	5.60699	-1.18628	2.27502	1.38595	-3.07048	-2.16164	-2.13301
	POGK	4.43282e-05	606.97	847.146	774.346	881.116	946.218	838.977	830.279	1.3957	1.27576	1.45166	1.55892	1.38224	1.36791
	CA11	4.49353e-05	139.616	136.805	82.7479	419.509	190.371	108.719	32.5885	-1.02055	-1.68725	3.00473	1.36353	-1.28419	-4.28422
	XXYLT1	4.54395e-05	142.254	680.65	422.501	355.69	375.768	369.899	397.917	4.78474	2.97004	2.50038	2.64152	2.60026	2.79723
	WNT5B	4.57801e-05	18.7903	449.924	464.296	408.244	250.019	208.03	180.37	23.9444	24.7856	21.7263	13.3057	11.0711	9.59908
	TBC1D23	4.76797e-05	300.522	514.031	400.796	483.737	442.819	425.494	432.534	1.71046	1.33367	1.60966	1.4735	1.41585	1.43928
	SCARF2	5.01579e-05	6.54232	16.539	5.1061	3.29698	4.58472	4.46432	2.89281	2.528	-1.28128	-1.98434	-1.42698	-1.46547	-2.26158
	NR2C2	5.20585e-05	533.053	536.125	522.656	581.215	492.323	388.679	391.604	1.00576	-1.01989	1.09035	-1.08273	-1.37145	-1.36121
	CSF1R	5.53584e-05	6954.48	10019.2	11474.1	14422.8	9276.42	7015.53	5575.84	1.44069	1.64988	2.07388	1.33388	1.00878	-1.24725
	SLC37A3	5.5863e-05	89.18	184.419	183.923	178.131	169.963	173.744	172.029	2.06794	2.06239	1.99744	1.90584	1.94825	1.92901
	KAT6A	5.58898e-05	605.103	664.465	536.858	669.66	625.964	503.609	531.896	1.0981	-1.12712	1.10669	1.03447	-1.20153	-1.13763
	EIF4H	5.65896e-05	1817.82	1652.25	1581.28	1372.67	1502.73	1585.7	1619.45	-1.1002	-1.14958	-1.32429	-1.20968	-1.14638	-1.12249
	HNRNPA3	5.70957e-05	1588.35	1596.04	1349.56	1504.05	1349.31	1348.96	1338.93	1.00484	-1.17693	-1.05605	-1.17716	-1.17746	-1.18628
	MIR503HG	5.76041e-05	7.7211	27.1987	11.9367	108.022	44.9527	34.3351	8.39279	3.52264	1.49605	13.9905	5.82206	4.44692	1.08699
	BLOC1S6	5.8727e-05	844.987	3304.02	3449.23	3423.39	3759.63	3396.64	3228.9	3.91014	4.08199	4.05141	4.44933	4.01975	3.82124
	ITPK1	6.24322e-05	962.05	2025.94	1321.45	1336.38	1441.89	1515.66	1609.75	2.10586	1.37358	1.3891	1.49877	1.57545	1.67325
	RAMP1	6.25603e-05	32.9183	723.405	1277.64	856.222	779.374	794.24	924.225	21.9758	38.9606	26.0105	23.676	24.1276	28.0763
	STX3	7.88871e-05	377.245	571.586	634.116	499.083	550.863	473.302	493.109	1.51516	1.68091	1.32297	1.46023	1.25463	1.30713
	PCM1	8.20106e-05	1000.75	3142.73	2696.58	2988.03	3183.43	2601.58	2408.87	3.14036	2.69456	2.98578	3.18104	2.59963	2.40706
	THEM6	8.56234e-05	47.721	108.663	59.7692	41.7723	56.0867	58.7282	53.2658	2.27705	1.25247	-1.14241	1.1753	1.23066	1.11619
	DTNA	8.76977e-05	117.394	573.964	617.696	640.714	719.942	589.482	577.007	4.88922	5.26174	5.45782	6.13271	5.02141	4.91514
	EHMT2	9.82573e-05	260.716	549.233	584.688	420.974	446.006	411.172	448.399	2.10663	2.24262	1.61468	1.7107	1.57708	1.71987
	RPAP3	0.0001011	173.513	270.29	245.769	270.475	282.207	279.457	258.492	1.55775	1.41644	1.55882	1.62643	1.61059	1.48976
	SLCO4C1	0.000102823	189.221	435.011	72.0913	78.623	81.5179	73.8262	88.7957	2.29895	-2.62474	-2.40669	-2.32122	-2.56306	-2.13097
	ARL4C	0.000109104	212.341	701.61	1002.66	785.414	664.172	569.879	743.147	3.30417	4.72196	3.69883	3.12785	2.68379	3.49978
	SRGAP1	0.000113145	29.4054	171.656	111.954	175.519	102.498	69.2965	57.082	5.83757	3.80726	5.96894	3.48567	2.35659	1.94121
	PPAPDC1B	0.000114063	75.3861	139.572	99.4168	96.7588	91.461	103.994	126.769	1.85143	1.31877	1.28351	1.21324	1.37948	1.68159
	PIK3CD	0.000114222	1557.13	2496.18	1277.41	1406.59	1621.64	1591.17	1687.24	1.60306	-1.21898	-1.10702	1.04143	1.02186	1.08356
	ZNF317	0.000114591	385.705	624.944	672.171	618.812	504.529	465.338	456.7	1.62026	1.74271	1.60437	1.30807	1.20646	1.18407
	TOP1	0.000117704	665.999	1037.35	972.068	994.796	953.39	942.646	925.253	1.55758	1.45956	1.49369	1.43152	1.41539	1.38927
	EPC2	0.000118066	229.055	278.375	205.142	235.546	190.686	161.884	187.122	1.21532	-1.11657	1.02834	-1.20122	-1.41494	-1.2241
	PRX	0.000118806	22.9993	25.3225	22.1757	40.1249	22.011	15.7234	15.9425	1.10101	-1.03714	1.74461	-1.0449	-1.46274	-1.44264
	RNPS1	0.000119545	389.735	380.759	328.552	298.779	316.122	365.195	361.504	-1.02357	-1.18622	-1.30443	-1.23286	-1.0672	-1.07809
	SLC25A3	0.000119577	1735.83	2354.15	1843.56	1652.04	1767.25	1963.35	1981.93	1.35621	1.06206	-1.05072	1.0181	1.13107	1.14178
	DNPEP	0.000120764	212.469	577.831	588.644	602.744	509.943	486.898	480.118	2.7196	2.7705	2.83686	2.40009	2.29162	2.25971
	NUDT16P1	0.000121384	50.3827	235.14	201.303	153.372	188.402	176.862	209.235	4.66708	3.99548	3.04414	3.73941	3.51037	4.15292
	CTCF	0.000129902	476.35	511.286	394.041	505.78	443.98	376.803	394.734	1.07334	-1.20888	1.06178	-1.07291	-1.26419	-1.20676
	PIK3R1	0.000130319	666.837	1144.15	1337.83	1103.7	1118.64	1074.72	1158.72	1.71579	2.00623	1.65513	1.67754	1.61166	1.73764
	SASH3	0.000130601	1365.41	2431.11	2029.1	1675.9	1925.83	2054.25	2125.38	1.78049	1.48607	1.22739	1.41043	1.50449	1.55658
	SNED1	0.000134794	40.5632	125.477	89.5945	72.5516	87.2505	75.3419	57.4903	3.09337	2.20876	1.78861	2.15098	1.85739	1.4173
	LOC220729	0.00013581	93.8613	136.861	129.792	142.338	125.588	108.058	97.8727	1.45812	1.38281	1.51647	1.33801	1.15126	1.04274
	PSMG3-AS1	0.000135881	52.8618	227.112	175.351	227.594	237.682	197.52	151.514	4.29633	3.31716	4.30546	4.49629	3.73654	2.86623
	OXA1L	0.000136089	980.267	1392.76	1121	1010.54	1014.75	1048.22	1005.36	1.4208	1.14357	1.03088	1.03517	1.06932	1.0256
	PRKD3	0.000136822	738.265	1286.18	1031.49	1292.33	1283.42	1256.56	1208.99	1.74216	1.39718	1.75049	1.73843	1.70205	1.63761
	BCKDHA	0.000149149	264.027	395.491	262.101	229.671	246.119	253.678	266.167	1.49792	-1.00735	-1.14959	-1.07276	-1.04079	1.00811
	RUNX2	0.00015145	58.4162	190.418	160.431	152.754	87.4648	53.9156	46.0405	3.25968	2.74635	2.61492	1.49727	-1.08347	-1.2688
	CLEC19A	0.000152746	34.8387	402.401	271.687	156.895	147.294	232.059	312.17	11.5504	7.81219	4.50346	4.22788	6.66096	8.96043
	IRAK1	0.000154459	992.021	992.05	847.125	719.306	752.488	880.327	831.032	1.00003	-1.17105	-1.37914	-1.31832	-1.12688	-1.19372
	INO80B-WBP1	0.000155272	84.1097	118.578	132.924	91.569	84.4747	105.985	56.5914	1.40981	1.58036	1.08869	1.00434	1.26008	-1.48626
	EOGT	0.000159466	171.106	112.341	231.982	257.22	200.457	180.595	172.861	-1.5231	1.35578	1.50327	1.17153	1.05546	1.01025
	FURIN	0.000161531	1623.3	8240.85	7923.62	7354.93	7738.28	7224.71	6747.2	5.0766	4.88118	4.53085	4.767	4.45063	4.15647
	RBM39	0.000161731	1007.57	1237.19	1316.97	1351.65	1247.07	1245.59	1205.25	1.22789	1.30707	1.34149	1.23769	1.23622	1.19618
	TBXAS1	0.000163578	1053.56	1227.94	906.827	706.633	504.374	439.805	544.056	1.16552	-1.16181	-1.49096	-2.08885	-2.39551	-1.93649
	ATP5G2	0.000169046	759.964	854.13	670.426	626.627	618.302	638.111	676.841	1.12391	-1.13355	-1.21279	-1.22912	-1.19096	-1.12281
	SMC3	0.000170237	438.535	474.176	399.653	474.881	421.21	368.639	334.744	1.08127	-1.09729	1.08288	-1.04113	-1.1896	-1.31006
	SLA	0.000170339	1216.11	2854.74	2586	3074.67	3187.32	2978.55	2831.58	2.34744	2.12646	2.52829	2.62092	2.44925	2.32839
	CLK1	0.000173973	524.079	704.101	624.68	732.514	528.061	387.851	459.575	1.3435	1.19196	1.39772	1.0076	-1.35124	-1.14036
	TTC3	0.000176522	880.593	1408.27	1219.8	1528.58	1450.08	1291.3	1186.45	1.59923	1.3852	1.73585	1.64671	1.4664	1.34733
	TTC23	0.000177489	66.727	33.8114	69.4014	71.0185	81.0961	74.4604	52.0988	-1.9735	1.04008	1.06431	1.21534	1.1159	-1.28078
	CDK13	0.00017762	503.602	663.934	519.179	593.242	564.926	534.405	498.102	1.31837	1.03093	1.178	1.12177	1.06117	-1.01104
	KCTD6	0.000179221	71.37	225.231	171.527	152.619	146.083	162.828	178.279	3.15582	2.40335	2.13842	2.04683	2.28146	2.49795
	ZNF10	0.000180772	18.723	11.3008	26.0061	24.4725	19.2759	18.3631	9.74251	-1.6568	1.38899	1.30708	1.02953	-1.0196	-1.92179
	XPNPEP2	0.000183648	11.8008	118.014	80.6832	52.0263	58.5473	50.4202	59.801	10.0005	6.95196	4.40871	4.96129	4.2726	5.06754
	FKBP1A	0.00019112	1826.66	3159.81	2272.47	2444.42	2440.4	2602.4	2942.69	1.72982	1.24406	1.33819	1.33599	1.42467	1.61096
	EVI2B	0.000192226	2160.22	2926.43	1592.91	2125.63	1959.6	1710.62	1433.5	1.35469	-1.35615	-1.01627	-1.10238	-1.26283	-1.50696
	PGBD1	0.000197339	8.55679	5.66532	21.4868	26.753	22.4699	12.8106	11.1021	-1.51038	2.51108	3.12653	2.62598	1.49713	1.29746
	TGFBI	0.000200846	9417.23	11382.2	20989.5	14359.4	10083.2	9651.85	9337.58	1.20866	2.22884	1.5248	1.07072	1.02491	-1.00853
	MEAF6	0.000204659	267.886	431.101	421.203	449.967	498.962	430.263	429.683	1.60927	1.57232	1.67969	1.86259	1.60614	1.60397
	PIP4K2A	0.000207084	802.375	1319.27	1123.92	1061.4	1039.86	965.136	972.924	1.6442	1.40074	1.32282	1.29598	1.20285	1.21255
	NUP210	0.00021922	1013.97	1746.67	846.984	632.067	1041.69	1108.08	1177.8	1.72261	-1.19715	-1.60421	1.02734	1.09281	1.16158
	MRPS27	0.000219688	229.112	384.369	257.153	259.664	284.234	295.141	295.463	1.67765	1.12239	1.13335	1.24059	1.28819	1.2896
	ZFP69	0.000219796	48.9082	143.078	117.464	150.626	157.023	128.954	119.523	2.92543	2.40172	3.07978	3.21056	2.63665	2.44382
	TMEM19	0.000222151	372.403	472.83	432.894	479.179	484.076	434.97	392.875	1.26967	1.16243	1.28672	1.29987	1.16801	1.05497
Cluster 2	C10orf54	3.83454e-08	1939.6	1187.1	651.776	1064.2	857.177	743.192	585.447	-1.6339	-2.97587	-1.82259	-2.26277	-2.60982	-3.31302
	LILRB3	1.40663e-07	734.785	470.238	222.755	308.69	196.173	234.995	289.509	-1.56258	-3.29862	-2.38034	-3.7456	-3.12681	-2.53804
	HMGN2	2.45469e-07	1106.76	796.925	796.984	517.996	420.837	411.913	597.074	-1.38879	-1.38868	-2.13662	-2.6299	-2.68688	-1.85364
	TINF2	6.30851e-07	516.289	435.869	333.162	329.697	297.254	323.064	336.502	-1.18451	-1.54966	-1.56595	-1.73686	-1.5981	-1.53428
	OSGEP	1.47124e-06	178.097	162.382	126.156	124.795	100.38	117.491	126.26	-1.09678	-1.41172	-1.42711	-1.77423	-1.51584	-1.41055
	LBR	1.68176e-06	1008.66	994.229	594.919	559.718	541.651	498.16	598.472	-1.01451	-1.69546	-1.80209	-1.86219	-2.02477	-1.68539
	NLRP3	2.2044e-06	637.017	422.221	240.287	256.835	153.162	195.99	258.98	-1.50873	-2.65107	-2.48026	-4.1591	-3.25025	-2.45971
	ERMAP	2.33967e-06	167.393	96.2518	87.3685	110.386	74.0932	65.2294	76.1297	-1.73911	-1.91594	-1.51643	-2.25922	-2.56621	-2.19878
	CNPY3	2.40681e-06	846.487	729.256	469.499	489.403	384.019	377.394	413.783	-1.16075	-1.80296	-1.72963	-2.20428	-2.24298	-2.04573
	TKT	2.6175e-06	4090.58	2904.7	2375.42	1851.23	1490.67	1729.87	1921.16	-1.40826	-1.72204	-2.20966	-2.74412	-2.36468	-2.12923
	BRD2	2.9083e-06	2077.34	1711.86	1465.89	1787.34	1584.18	1495.81	1442.17	-1.21349	-1.41712	-1.16225	-1.3113	-1.38877	-1.44042
	ALDH3B1	3.59669e-06	603.712	478.226	410.594	239.519	266.492	293.84	346.474	-1.2624	-1.47034	-2.52051	-2.2654	-2.05456	-1.74245
	JAZF1	4.14461e-06	333.029	263.429	214.03	231.928	205.889	188.211	148.237	-1.2642	-1.55599	-1.43591	-1.61751	-1.76944	-2.2466
	ZNF641	5.09726e-06	773.815	683.252	419.219	647.261	539.675	392.188	363.44	-1.13255	-1.84585	-1.19552	-1.43385	-1.97307	-2.12914
	NIPBL-AS1	5.63563e-06	101.456	84.4126	68.0009	91.3535	71.4451	57.639	42.134	-1.20191	-1.49198	-1.11059	-1.42006	-1.7602	-2.40794
	GAB1	7.80883e-06	144.016	93.7996	81.0961	106.832	49.738	43.3227	52.7943	-1.53536	-1.77587	-1.34807	-2.8955	-3.32427	-2.72788
	ZNF428	7.96275e-06	93.933	77.3516	84.7951	52.5078	50.2128	59.504	60.1036	-1.21436	-1.10776	-1.78893	-1.8707	-1.5786	-1.56285
	RBBP8	9.1216e-06	138.251	96.2455	46.1875	75.0266	57.0103	59.2014	78.0674	-1.43644	-2.99326	-1.8427	-2.42502	-2.33527	-1.77092
	USP32	1.45094e-05	1208.8	918.638	706.147	828.553	823.534	780.017	721.215	-1.31587	-1.71183	-1.45893	-1.46783	-1.54972	-1.67607
	USP27X	1.4761e-05	19.3888	9.89223	7.56296	2.43692	2.83155	3.15192	1.80582	-1.96	-2.59516	-7.95626	-6.84742	-6.15141	-10.7368
	SLC36A4	1.53986e-05	205.61	193.406	114.227	174.874	158.141	132.976	110.963	-1.0631	-1.80002	-1.17576	-1.30017	-1.54623	-1.85296
	YTHDC2	1.54056e-05	438.214	347.791	332.947	343.118	277.736	239.515	256.655	-1.25999	-1.31617	-1.27715	-1.57781	-1.82959	-1.70741
	ZNF652	1.62058e-05	538.865	452.38	382.903	519.535	397.683	325.058	289.514	-1.19118	-1.40732	-1.03721	-1.35501	-1.65775	-1.86127
	ERLIN2	1.98748e-05	308.045	278.267	216.044	223.55	181.878	163.266	213.252	-1.10701	-1.42584	-1.37797	-1.69369	-1.88677	-1.44451
	PIGS	2.04761e-05	605.658	554.921	477.176	410.13	396.572	418.047	456.347	-1.09143	-1.26926	-1.47675	-1.52723	-1.44878	-1.32719
	UBE4B	2.31998e-05	532.09	488.657	421.155	360.48	349.388	353.718	382.288	-1.08888	-1.26341	-1.47606	-1.52292	-1.50428	-1.39186
	PGD	2.41715e-05	4372.92	3412.36	2630.25	2184.61	1900.54	2298.96	3070.48	-1.28149	-1.66255	-2.00169	-2.30088	-1.90213	-1.42418
	EPM2AIP1	2.5563e-05	359.256	283.548	274.917	313.599	254.357	248.184	236.009	-1.267	-1.30678	-1.14559	-1.41241	-1.44754	-1.52221
	PGGT1B	2.59891e-05	195.567	164.715	137.232	130.695	108.785	118.639	132.185	-1.1873	-1.42508	-1.49636	-1.79773	-1.64841	-1.47949
	TMBIM4	2.66365e-05	818.73	643.225	598.914	662.258	537.536	531.741	488.483	-1.27285	-1.36702	-1.23627	-1.52312	-1.53971	-1.67607
	ARAF	2.66718e-05	453.317	421.774	386.81	331.318	341.171	351.426	377.764	-1.07479	-1.17194	-1.36822	-1.32871	-1.28993	-1.2
	PSMF1	2.74605e-05	691.954	630.216	565.382	570.684	525.359	557.312	589.503	-1.09796	-1.22387	-1.2125	-1.31711	-1.24159	-1.17379
	MAGEH1	2.76365e-05	33.9626	15.6977	12.7265	16.6688	8.18492	9.73681	11.1344	-2.16353	-2.66865	-2.03749	-4.14941	-3.48806	-3.05024
	CHMP6	2.77176e-05	178.519	168.821	91.2125	116.867	107.283	113.915	120.891	-1.05745	-1.95718	-1.52754	-1.664	-1.56713	-1.47669
	TRAF3IP2-AS1	3.07837e-05	21.7923	9.64427	9.60903	14.2951	10.1419	6.58672	8.84108	-2.25961	-2.2679	-1.52446	-2.14873	-3.30852	-2.4649
	ITPR2	3.15339e-05	2519.97	2235.18	1708.41	1518.51	1108.98	974.176	1158.78	-1.12741	-1.47504	-1.6595	-2.27233	-2.58677	-2.17467
	HEATR6	3.19024e-05	256.773	186.114	136.276	169.027	153.524	143.065	150.011	-1.37965	-1.88421	-1.51912	-1.67252	-1.79479	-1.7117
	STAG2	3.22747e-05	1013.35	845.333	641.96	818.936	667.279	523.792	605.345	-1.19876	-1.57852	-1.2374	-1.51863	-1.93464	-1.674
	SKAP2	3.77938e-05	1578.6	1460.88	1074.12	1140.52	1069.63	1118.43	1365.66	-1.08058	-1.46967	-1.38411	-1.47584	-1.41144	-1.15593
	ECHDC1	4.19809e-05	535.168	419.446	286.611	291.876	264.551	250.289	212.123	-1.27589	-1.86723	-1.83354	-2.02293	-2.1382	-2.52292
	TALDO1	4.4021e-05	2051.69	1763.79	1543.89	1232.38	1094.83	1256.01	1514.71	-1.16323	-1.32891	-1.66483	-1.87398	-1.6335	-1.35451
	XRCC5	4.56657e-05	2000.37	1859.73	1725.81	1717.25	1676.67	1638.98	1552.41	-1.07563	-1.15909	-1.16487	-1.19306	-1.2205	-1.28856
	CTBP2	5.12464e-05	406.945	319.407	298.609	283.567	219.745	212.261	219.703	-1.27406	-1.3628	-1.43509	-1.8519	-1.91719	-1.85225
	KIAA2026	5.67084e-05	337.211	268.327	284.688	287.777	276.098	233.88	235.837	-1.25672	-1.18449	-1.17178	-1.22134	-1.44181	-1.42985
	HVCN1	5.98627e-05	535.931	439.486	214.288	268.595	262.408	270.236	239.205	-1.21945	-2.50098	-1.99531	-2.04236	-1.9832	-2.24047
	CTDSP1	6.65676e-05	896.141	743.786	648.097	624.222	551.872	508.761	495.517	-1.20484	-1.38273	-1.43561	-1.62382	-1.76142	-1.8085
	ZSWIM7	6.80067e-05	97.925	70.0312	79.2219	76.4279	60.2058	39.746	50.7869	-1.39831	-1.23609	-1.28127	-1.62651	-2.46377	-1.92815
	NIPBL	7.0412e-05	1163.72	1040.51	870.828	1044.48	885.494	771.961	764.842	-1.11841	-1.33634	-1.11416	-1.31421	-1.50749	-1.52152
	ACPP	7.31881e-05	222.315	188.202	92.5498	87.1893	92.3838	84.3482	108.559	-1.18125	-2.40211	-2.54979	-2.40642	-2.63568	-2.04788
	PTPN18	7.41427e-05	1297.77	1115.04	1040.39	850.549	689.464	675.519	729.038	-1.16388	-1.24739	-1.52581	-1.88229	-1.92115	-1.78012
	INO80	7.52684e-05	452.222	405.988	319.083	423.722	335.751	300.498	290.736	-1.11388	-1.41725	-1.06726	-1.3469	-1.50491	-1.55544
	GABARAP	7.92616e-05	2428.61	2164.03	1774.99	1879.76	1692.86	1634.58	1481.31	-1.12226	-1.36824	-1.29198	-1.43462	-1.48577	-1.63951
	CANT1	8.0488e-05	460.758	423.946	375.654	366.241	355.005	355.676	400.739	-1.08683	-1.22655	-1.25807	-1.29789	-1.29544	-1.14977
	WWC3	8.69029e-05	411.667	257.161	197.88	284.741	229.562	179.271	166.206	-1.60082	-2.08039	-1.44576	-1.79327	-2.29634	-2.47684
	SAP25	8.84702e-05	42.4745	16.4079	20.9253	21.8509	13.9977	12.1486	22.0718	-2.58866	-2.02981	-1.94383	-3.03439	-3.49623	-1.92437
	TIGD1	9.16927e-05	50.36	21.8837	15.755	26.7618	13.2408	14.2987	12.011	-2.30126	-3.19644	-1.88179	-3.8034	-3.522	-4.19284
	ZC4H2	9.36759e-05	23.0987	7.02062	5.86735	8.25589	6.58636	2.8362	3.37434	-3.29012	-3.93682	-2.79785	-3.50705	-8.14424	-6.84541
	RPL15	9.37032e-05	3217.95	2924.64	2681.67	2281.46	2148.89	2247.44	2231.17	-1.10029	-1.19998	-1.41048	-1.49749	-1.43183	-1.44227
	ZNF639	9.87166e-05	132.061	116.591	98.9671	118.085	81.8842	79.9946	67.6618	-1.13269	-1.33439	-1.11836	-1.61277	-1.65087	-1.95178
	TRIM44	0.000101371	966.3	719.168	628.437	688.596	484.492	434.696	426.024	-1.34364	-1.53762	-1.40329	-1.99446	-2.22293	-2.26818
	ZNF142	0.0001026	199.336	144.885	148.11	154.149	121.323	112.509	136.485	-1.37582	-1.34586	-1.29314	-1.64302	-1.77173	-1.4605
	PCIF1	0.000107767	262.674	236.446	151.738	180.641	144.134	138.941	150.306	-1.11092	-1.73111	-1.45412	-1.82243	-1.89054	-1.74759
	SLC15A4	0.000122989	346.98	258.39	200.525	243.526	200.181	196.711	195.76	-1.34285	-1.73036	-1.42482	-1.73333	-1.76391	-1.77248
	ZSCAN25	0.000123015	226.99	127.076	106.607	144.173	119.388	94.2749	100.829	-1.78625	-2.12923	-1.57443	-1.90129	-2.40775	-2.25124
	PATZ1	0.000123335	138.847	103.016	115.154	104.831	74.0494	59.8979	76.6725	-1.34782	-1.20575	-1.32448	-1.87505	-2.31805	-1.8109
	TMEM230	0.000124091	506.995	453.402	389.503	345.183	298.43	308.015	400.24	-1.1182	-1.30164	-1.46877	-1.69887	-1.646	-1.26672
	BTBD2	0.000126635	312.829	228.093	188.846	159.047	144.271	138.533	143.389	-1.3715	-1.65653	-1.96689	-2.16834	-2.25816	-2.18168
	GGA3	0.000128216	737.66	668.966	556.476	636.045	557.088	519.728	521.481	-1.10269	-1.32559	-1.15976	-1.32414	-1.41932	-1.41455
	CPVL	0.000128654	3037.07	1598.04	1988.76	1825.63	799.753	704.45	638.652	-1.9005	-1.52712	-1.66357	-3.79751	-4.31127	-4.75544
	SLC27A1	0.000129148	277.452	219.185	225.986	151.272	154.585	165.113	145.518	-1.26584	-1.22774	-1.83413	-1.79482	-1.68038	-1.90665
	PEX2	0.000135288	253.441	177.279	168.397	184.016	125.297	126.005	124.446	-1.42962	-1.50503	-1.37728	-2.02272	-2.01136	-2.03656
	MCMBP	0.000142759	836.296	670.546	512.319	567.586	545.727	502.425	480.488	-1.24719	-1.63237	-1.47342	-1.53244	-1.66452	-1.74051
	ACSS1	0.000144013	313.808	231.764	198.82	241.548	193.66	139.259	111.079	-1.354	-1.57835	-1.29915	-1.62041	-2.25341	-2.8251
	PAXBP1	0.0001452	362.71	304.853	265.06	296.483	251.121	231.167	207.389	-1.18979	-1.36841	-1.22337	-1.44436	-1.56904	-1.74894
	ZNF414	0.000164204	51.7474	41.6215	26.9886	24.5252	28.7734	23.8648	26.6048	-1.24329	-1.91738	-2.10996	-1.79844	-2.16835	-1.94504
	C19orf54	0.000165473	108.508	70.2128	66.7608	70.8463	49.9526	45.4461	44.3815	-1.54542	-1.62533	-1.5316	-2.17222	-2.38763	-2.4449
	C14orf93	0.000165619	52.2236	39.6806	18.2709	33.0172	27.6249	21.6971	22.1276	-1.3161	-2.8583	-1.58171	-1.89046	-2.40693	-2.36011
	HNRNPH3	0.000167442	775.172	683.666	597.092	741.322	613.087	571.019	539.227	-1.13385	-1.29824	-1.04566	-1.26438	-1.35752	-1.43756
	PLEKHG3	0.000172039	176.262	80.2411	39.9426	82.0404	41.9682	33.7824	26.6805	-2.19665	-4.41287	-2.14847	-4.19988	-5.21756	-6.60639
	PISD	0.000172874	385.636	300.585	235.561	233.822	233.069	252.728	206.89	-1.28295	-1.6371	-1.64927	-1.6546	-1.5259	-1.86397
	NAP1L4	0.000175899	426.241	355.236	273.478	290.474	260.257	273.97	254.675	-1.19988	-1.55859	-1.4674	-1.63777	-1.55579	-1.67367
	CYSLTR1	0.000183616	213.942	162.619	85.5994	33.9919	33.4317	69.1505	137.373	-1.3156	-2.49934	-6.2939	-6.39937	-3.09386	-1.55738
	RHOA	0.000188337	5007.97	5017.88	4446.11	4311.62	4152.04	4389	4614.55	1.00198	-1.12637	-1.1615	-1.20615	-1.14103	-1.08526
	ALKBH8	0.000190455	87.3124	66.7051	45.9641	51.8845	41.603	39.3051	42.2245	-1.30893	-1.89958	-1.68282	-2.09871	-2.2214	-2.06781
	LOC100130992	0.000192713	13.8762	8.45903	7.50478	3.50845	2.55516	2.53707	3.34401	-1.6404	-1.84898	-3.95507	-5.43065	-5.46937	-4.14956
	FLVCR2	0.000202691	1447.62	1063.21	847.2	932.105	756.769	704.474	758.699	-1.36156	-1.70871	-1.55307	-1.9129	-2.0549	-1.90803
	MLLT1	0.000209915	537.778	483.938	395.979	352.825	355.415	351.667	430.728	-1.11125	-1.3581	-1.52421	-1.5131	-1.52922	-1.24853
	CDK5RAP2	0.000212352	368.13	246.265	222.019	270.444	233.212	199.551	170.92	-1.49486	-1.6581	-1.36121	-1.57852	-1.84479	-2.15382
	USP25	0.000213519	623.426	497.846	378.278	420.661	434.087	411.082	386.761	-1.25225	-1.64806	-1.48202	-1.43618	-1.51655	-1.61191
	PTAFR	0.000219781	4178.4	3538.83	2634.78	2627.16	1863.21	1607.98	1621.64	-1.18073	-1.58586	-1.59047	-2.24259	-2.59855	-2.57666
	GMPR2	0.000220454	386.672	359.87	334.445	364.991	333.481	291.29	280.078	-1.07448	-1.15616	-1.0594	-1.1595	-1.32745	-1.38059
Cluster 1	VSIG4	4.61778e-15	1948.07	29.8493	22.1513	6.04781	1.91901	4.2448	11.4782	-65.2635	-88.4191	-322.111	-1015.14	-458.93	-169.719
	MLC1	9.56076e-14	28.4751	1	1	1.24043	1.00534	1	1	-28.4751	-25.8032	-22.9558	-28.3239	-28.4751	-28.4751
	TLR2	5.2508e-13	3298.42	538.522	435.414	630.854	533.84	385.17	307.617	-6.12495	-7.57537	-5.2285	-6.17867	-8.56354	-10.7225
	CLEC4D	9.92657e-13	261.005	6.17793	4.52987	9.90677	9.66096	11.4999	15.751	-42.248	-58.0049	-26.3461	-27.0165	-22.6963	-16.5707
	SNTB1	8.77693e-12	715.255	108.02	112.082	86.1248	58.5249	64.8694	76.2645	-6.62152	-6.38154	-8.30487	-12.2214	-11.0261	-9.37862
	STK32B	1.49846e-11	45.3677	1.25427	1	1.68715	2.29379	1.67674	1.11444	-36.1707	-42.2077	-26.8902	-19.7785	-27.0571	-40.7088
	PLSCR1	1.09471e-10	772.385	51.136	61.9826	19.3494	23.0114	34.1958	54.8275	-15.1045	-12.4613	-39.9177	-33.5653	-22.5871	-14.0875
	STAP1	7.18431e-10	66.2017	2.3979	1.30745	3.25597	1.39098	2.55016	3.10672	-27.6082	-63.8173	-20.3324	-47.5937	-25.9599	-21.3092
	CLEC12A	8.96057e-10	1127.33	75.2978	60.3581	35.1953	24.7746	32.8043	33.5321	-14.9717	-18.8612	-32.0308	-45.5037	-34.3654	-33.6195
	GBGT1	1.39897e-09	465.378	157.566	115.293	129.737	107.102	121.85	114.487	-2.95355	-4.03646	-3.58709	-4.34518	-3.81925	-4.0649
	CD14	1.98054e-09	3542.7	133.873	290.317	204.6	79.1612	73.646	71.1418	-26.4631	-12.7833	-17.3153	-44.753	-48.1044	-49.7977
	CLEC12B	6.70604e-09	52.4793	1.65377	2.6865	2.48707	2.21258	1.78696	1.95381	-31.7332	-17.3765	-21.1009	-23.7186	-29.3679	-26.86
	COLEC12	7.36528e-09	1497.33	65.9324	200.718	181.4	66.3417	99.3221	218.912	-22.7101	-7.52249	-8.25429	-22.57	-15.0755	-6.83987
	ASGR1	8.00171e-09	122.092	6.01633	5.98119	5.63438	9.40014	3.78459	8.79483	-20.2934	-20.584	-21.6691	-12.9883	-32.2603	-13.8822
	LST1	9.23456e-09	1146.47	553.984	523.337	491.534	437.123	478.681	493.275	-2.06951	-2.1907	-2.33244	-2.62277	-2.39507	-2.32421
	LGALS12	1.1299e-08	97.0623	1.70428	2.05642	1.70428	1.70428	1.88319	1.70428	-56.952	-37.4644	-56.952	-56.952	-51.5414	-56.952
	DENND3	1.17828e-08	760.776	119.773	190.811	153.629	141.765	147.297	147.959	-6.3518	-3.98708	-4.95204	-5.36647	-5.16491	-5.14181
	TRPM2	2.01373e-08	872.96	128.711	284.42	194.839	257.812	285.245	239.908	-6.78233	-3.06927	-4.48042	-3.38604	-3.06039	-3.63873
	STAC	2.22434e-08	1968.85	441.511	538.568	878.335	704.05	662.837	613.639	-4.45935	-3.65572	-2.24157	-2.79647	-2.97034	-3.20849
	TMEM173	3.08796e-08	674.476	37.3878	71.2714	74.9268	53.4487	82.9465	46.5847	-18.04	-9.46349	-9.00181	-12.6191	-8.13146	-14.4785
	SLC22A15	3.13626e-08	208.026	58.0384	50.4583	43.7944	35.8332	42.5819	45.1918	-3.58428	-4.12273	-4.75005	-5.80539	-4.88531	-4.60317
	FCGR1C	3.13866e-08	81.9611	1.46515	1	1.46515	1.89167	3.85354	3.02322	-55.9404	-132.544	-55.9404	-43.3273	-21.2691	-27.1105
	NHS	3.38977e-08	89.6462	4.61505	9.59903	12.3823	4.65135	2.85694	3.10283	-19.4248	-9.42488	-7.23984	-19.2731	-31.3784	-28.8918
	PTK2B	5.19775e-08	764.478	319.283	294.198	385.411	406.118	338.504	265.566	-2.39436	-2.59852	-1.98354	-1.8824	-2.2584	-2.87868
	FLOT1	5.24889e-08	714.696	217.884	250.212	309.955	267.613	312.273	299.728	-3.28017	-2.85636	-2.3058	-2.67063	-2.28869	-2.38448
	NREP	6.34159e-08	278.129	39.5105	36.5939	40.9778	28.7358	37.4994	38.6495	-7.03938	-7.60044	-6.78732	-9.67886	-7.4169	-7.19619
	NAGK	6.38399e-08	1791.37	1105.61	914.368	927.061	756.856	728.516	807.201	-1.62026	-1.95914	-1.93231	-2.36686	-2.45893	-2.21924
	LOC100132062	6.79269e-08	143.382	24.4971	44.8717	42.3427	49.7537	50.0872	48.3672	-5.853	-3.19537	-3.38622	-2.88183	-2.86264	-2.96444
	LOC100132287	6.79269e-08	143.382	24.4971	44.8717	42.3427	49.7537	50.0872	48.3672	-5.853	-3.19537	-3.38622	-2.88183	-2.86264	-2.96444
	RASAL3	7.45245e-08	186.221	51.1851	45.2581	20.2751	24.0716	47.4289	38.9481	-3.63819	-4.11465	-9.18474	-7.73615	-3.92633	-4.78127
	NLRP12	8.03375e-08	428.162	6.3648	5.08815	7.99761	6.35782	7.24827	7.30053	-67.2704	-148.104	-53.5363	-67.3443	-59.0709	-58.6481
	ASRGL1	8.96597e-08	295.679	47.1738	50.3912	39.6121	17.7801	16.5947	14.1533	-6.26786	-5.89919	-7.46435	-16.6297	-17.8176	-20.8911
	KSR1	8.99033e-08	357.845	50.6711	49.5789	56.7374	52.4777	54.1363	38.8482	-7.06212	-7.21768	-6.30704	-6.81899	-6.61008	-9.21138
	FRY	9.88682e-08	517.204	155.402	136.373	137.266	135.963	113.608	118.089	-3.32817	-3.79256	-3.7679	-3.80402	-4.55253	-4.37978
	CARD16	1.0262e-07	169.61	22.2082	60.4594	65.2207	49.5027	48.3752	29.5538	-7.6373	-2.80536	-2.60056	-3.42629	-3.50614	-5.73904
	TANC2	1.06972e-07	370.725	70.971	127.055	180.093	195.864	205.047	152.659	-5.22362	-2.91783	-2.05852	-1.89277	-1.808	-2.42845
	DLEU7	1.10568e-07	92.7515	3.36594	9.34749	5.07408	3.51258	4.08735	3.43105	-27.5559	-9.34495	-18.2795	-26.4056	-22.6923	-27.033
	EDEM2	1.14825e-07	459.11	200.27	219.151	204.453	174.495	210.251	215.671	-2.29245	-2.09495	-2.24556	-2.63107	-2.18363	-2.12875
	FYCO1	1.80891e-07	349.472	183.888	128.556	115.615	113.94	93.9462	104.349	-1.90046	-2.71844	-3.02272	-3.06715	-3.71991	-3.34906
	WLS	2.12837e-07	456.815	30.1167	59.273	62.611	12.9724	12.4557	14.8242	-15.1682	-7.98014	-7.29608	-35.2143	-36.6751	-30.8155
	TFCP2L1	2.44419e-07	27.227	1.00486	3.41566	2.94766	4.41761	4.02518	4.00516	-27.0954	-7.865	-9.23683	-6.1633	-6.76418	-6.79798
	PRKCE	2.90973e-07	54.6988	11.4242	11.2804	11.7328	7.33572	7.88117	8.62567	-4.78799	-4.84902	-4.66206	-7.45651	-6.94045	-6.3414
	SPIDR	2.93746e-07	314.2	205.704	184.47	189.991	161.632	142.523	164.783	-1.52744	-1.70325	-1.65376	-1.94392	-2.20456	-1.90675
	ALOX5	3.23581e-07	2635.4	725.811	584.78	415.232	351.401	379.564	384.245	-3.63098	-4.50666	-6.34683	-7.4997	-6.94325	-6.85865
	GAPT	3.56326e-07	968.678	16.2525	18.6216	15.2574	14.5661	15.0589	15.8745	-59.6018	-71.4264	-63.4892	-66.5022	-64.3259	-61.0212
	DCAF12	3.79877e-07	754.974	260.36	168.206	122.08	165.492	162.311	192.433	-2.89973	-4.4884	-6.18428	-4.56201	-4.6514	-3.9233
	TMEM167A	3.8732e-07	1174.04	939.557	695.47	726.954	700.561	746.365	797.083	-1.24957	-1.68813	-1.61501	-1.67586	-1.57301	-1.47292
	FBXL5	3.88678e-07	1792.63	1057.02	769.459	914.806	940.39	849.341	729.27	-1.69593	-2.32972	-1.95957	-1.90626	-2.11061	-2.45811
	SORL1	3.94423e-07	3497.55	834.517	616.007	279.166	206.253	276.371	298.984	-4.19111	-5.67778	-12.5286	-16.9576	-12.6553	-11.6981
	KIF13A	4.01686e-07	768.51	620.135	493.404	452.434	498.721	441.928	492.997	-1.23926	-1.55757	-1.69861	-1.54096	-1.739	-1.55885
	CHML	4.02012e-07	137.897	54.1503	29.1592	52.765	43.3686	50.6499	55.3065	-2.54656	-4.7291	-2.61341	-3.17964	-2.72255	-2.49332
	IL18	4.21685e-07	241.423	45.7664	135.127	50.7605	90.8401	122.84	114.25	-5.27511	-1.78664	-4.75611	-2.65767	-1.96534	-2.1131
	LOXHD1	4.28405e-07	13.9026	1.00776	1	1.00776	1.00776	1.00776	1.00776	-13.7956	-19.9299	-13.7956	-13.7956	-13.7956	-13.7956
	C5AR1	4.40238e-07	1427.73	151.853	287.61	269.061	104.392	149.38	270.113	-9.40206	-4.96413	-5.30635	-13.6766	-9.55771	-5.28569
	LTB	4.46925e-07	123.227	22.917	35.3745	17.3694	13.2929	17.8901	28.5843	-5.37712	-3.48351	-7.09448	-9.27013	-6.88801	-4.31101
	POU2F2	4.9313e-07	618.013	204.661	55.3366	150.989	168.704	142.859	114.248	-3.01969	-11.1683	-4.09309	-3.66331	-4.32603	-5.40942
	AZI2	5.10543e-07	385.193	177.941	168.746	181.561	138.169	131.358	141.062	-2.16472	-2.28268	-2.12157	-2.78783	-2.93238	-2.73066
	DUSP6	5.19655e-07	1010.29	214.163	144.053	131.581	225.242	256.151	213.048	-4.71738	-7.01331	-7.67804	-4.48535	-3.94411	-4.74206
	ADAM28	5.37669e-07	175.495	4.5444	1.53184	4.32468	3.84398	3.78422	4.84556	-38.6178	-304.827	-40.5798	-45.6545	-46.3755	-36.2177
	GPR65	5.39389e-07	306.446	87.6606	102.431	75.1914	89.5419	91.9413	94.4745	-3.49582	-2.99174	-4.07554	-3.42237	-3.33306	-3.24369
	FAM65B	6.6856e-07	116.702	13.2688	9.067	7.59453	8.83443	8.0698	3.85489	-8.79523	-12.8711	-15.3666	-13.21	-14.4616	-30.2739
	UBXN11	7.10407e-07	493.513	143.029	109.914	119.753	75.4844	71.3353	82.7813	-3.45044	-4.48999	-4.12109	-6.53794	-6.91822	-5.96165
	AP1S2	7.31222e-07	1858.86	691.308	916.68	694.107	691.106	752.639	746.84	-2.6889	-2.02782	-2.67806	-2.68969	-2.46979	-2.48897
	ADAP1	7.65802e-07	593.126	336.513	282.602	229.14	222.346	188.186	198.61	-1.76257	-2.0988	-2.58848	-2.66758	-3.15181	-2.98638
	RRP12	7.66575e-07	394.824	173.952	124.127	107.402	149.688	193.879	191.918	-2.26973	-3.1808	-3.67611	-2.63764	-2.03645	-2.05725
	PLBD1	7.94767e-07	1638.09	791.966	688.582	581.555	462.053	526.057	602.075	-2.06838	-2.37893	-2.81674	-3.54524	-3.1139	-2.72074
	ARHGEF18	8.79565e-07	586.091	439.609	412.764	334.978	355.448	352.85	393.599	-1.33321	-1.41992	-1.74964	-1.64888	-1.66102	-1.48906
	CYBB	9.19364e-07	18046.1	2478.93	2197.66	1236.39	473.45	535.901	633.026	-7.27978	-8.2115	-14.5957	-38.1161	-33.6742	-28.5076
	CASP1	1.02403e-06	699.321	265.012	341.718	372.269	382.597	384.457	269.239	-2.63883	-2.04649	-1.87853	-1.82783	-1.81898	-2.59739
	FYB	1.02571e-06	1458.79	807.1	787.897	655.459	597.666	538.847	487.773	-1.80745	-1.8515	-2.22561	-2.44082	-2.70725	-2.99072
	CAPN2	1.07347e-06	1848.5	1172.89	893.122	1059.88	879.782	877.908	931.687	-1.57602	-2.0697	-1.74406	-2.10108	-2.10557	-1.98403
	IRAK3	1.12988e-06	1744.7	465.81	297.506	293.952	245.791	281.044	258.506	-3.74552	-5.86441	-5.93532	-7.09831	-6.20791	-6.74916
	METTL9	1.18798e-06	964.694	553.881	438.059	398.617	316.428	309.408	272.128	-1.7417	-2.2022	-2.4201	-3.0487	-3.11787	-3.545
	RCSD1	1.21733e-06	1050.43	640.126	644.527	630.169	532.373	470.209	392.225	-1.64097	-1.62976	-1.6669	-1.9731	-2.23396	-2.67812
	LRRC25	1.22754e-06	784.856	415.862	325.324	276.35	165.352	153.908	142.151	-1.8873	-2.41254	-2.84008	-4.74658	-5.09951	-5.52128
	EAF2	1.25611e-06	105.884	20.4063	16.0463	17.2938	16.4621	12.8106	14.954	-5.18881	-6.59866	-6.12266	-6.432	-8.26537	-7.08065
	MTMR3	1.25737e-06	849.601	554.033	500.627	548.731	525.707	452.532	461.508	-1.53348	-1.69708	-1.5483	-1.61611	-1.87744	-1.84092
	SH3BP5	1.37141e-06	521.496	78.5086	65.3542	92.7887	64.5304	134.786	152.856	-6.64254	-7.97953	-5.62026	-8.0814	-3.86906	-3.41168
	SSPO	1.39961e-06	28.4591	7.29327	5.20554	4.29756	3.9665	3.00538	3.07637	-3.90211	-5.40242	-6.62217	-7.17489	-9.46939	-9.25089
	SEMA4B	1.4893e-06	327.958	80.1698	104.292	67.7988	56.7168	61.7931	79.7459	-4.0908	-3.14461	-4.83723	-5.78239	-5.30736	-4.11255
	SAMHD1	1.50883e-06	7985.33	5302.98	3884.08	3855.95	3613.19	3378.83	3554.31	-1.50582	-2.05591	-2.07091	-2.21005	-2.36334	-2.24666
	CSF3R	1.5458e-06	1346.56	456.305	241.023	118.275	111.314	122.986	115.84	-2.95101	-5.58686	-11.385	-12.097	-10.9489	-11.6243
	SHKBP1	1.5476e-06	1276.29	846.277	631.958	626.433	597.864	649.782	653.25	-1.50812	-2.01957	-2.03738	-2.13474	-1.96417	-1.95375
	LMNB1	1.61475e-06	831.747	227.968	32.8926	125.393	133.112	154.432	184.74	-3.64852	-25.2867	-6.6331	-6.24847	-5.38583	-4.50225
	LRRC8D	1.70317e-06	595.47	450.276	353.667	342.467	389.635	433.157	511.431	-1.32246	-1.6837	-1.73877	-1.52828	-1.37472	-1.16432
	NRIP1	1.74448e-06	590.83	285.525	247.435	286.688	220.063	215.329	236.76	-2.06928	-2.38782	-2.06088	-2.68482	-2.74385	-2.49548
	NOD2	1.90877e-06	781.108	154.676	188.995	145.199	106.905	93.7416	66.0614	-5.04995	-4.14107	-5.37955	-7.30657	-8.33256	-11.824
	C15orf39	1.92339e-06	512.748	193.866	196.509	223.148	175.191	204.673	233.99	-2.64486	-2.60929	-2.2978	-2.9268	-2.5052	-2.19132
	ZNF300	2.17694e-06	45.8863	9.69228	7.4813	4.9558	3.95032	5.90999	7.01636	-4.73431	-6.14335	-9.25911	-11.6158	-7.76419	-6.5399
	CLEC4E	2.36931e-06	257.993	6.15019	1	6.11675	6.68004	6.41834	6.80983	-41.9488	-392.529	-42.1782	-38.6215	-40.1963	-37.8854
	GRB2	2.44535e-06	3384.42	2507.79	2453.47	2120.93	2052.31	2178.74	2375.48	-1.34957	-1.37944	-1.59573	-1.64908	-1.55339	-1.42473
	CNTRL	2.45029e-06	666.006	367.546	263.989	224.576	176.556	174.375	203.168	-1.81203	-2.52285	-2.96562	-3.7722	-3.81938	-3.27811
	PRRC1	2.46235e-06	857.635	518.265	554.841	563.906	514.218	533.961	580.533	-1.65482	-1.54573	-1.52088	-1.66784	-1.60618	-1.47732
	ZDHHC7	2.51213e-06	1503.04	1043.35	1073.3	1017.71	923.526	1002.97	1023.71	-1.44059	-1.40039	-1.47688	-1.6275	-1.49859	-1.46823
	NHSL2	2.54175e-06	206.052	12.9326	7.40136	12.5938	8.90105	5.76037	5.88345	-15.9328	-29.3139	-16.3613	-23.1491	-35.7706	-35.0223
	KMO	2.54936e-06	829.542	299.331	243.645	243.229	276.882	303.509	363.76	-2.77133	-3.40471	-3.41054	-2.99601	-2.73317	-2.28047
	DOK3	2.77489e-06	1205.04	480.425	384.711	304.954	366.856	474.639	510.671	-2.50828	-3.13233	-3.95156	-3.28478	-2.53886	-2.35972
	RHOU	2.9836e-06	638.757	122.299	216.081	235.566	201.916	155.075	137.347	-5.22291	-2.9561	-2.71158	-3.16348	-4.11901	-4.65068
	LOC653653	3.42901e-06	382.106	128.329	179.258	121.983	136.647	154.991	169.686	-2.97755	-2.13159	-3.13244	-2.7963	-2.46535	-2.25184
	LILRB2	3.50451e-06	1358.75	331.537	281.401	301.69	117.814	178.124	242.318	-4.09833	-4.8285	-4.50379	-11.533	-7.62809	-5.60729
	TMEM170B	3.73368e-06	1129.61	460.553	275.162	315.286	242.821	241.856	234.7	-2.45272	-4.10524	-3.5828	-4.65202	-4.67057	-4.81299
	UBE2D1	3.96008e-06	840.342	258.529	198.168	181.264	153.025	174.289	190.463	-3.25048	-4.24055	-4.63601	-5.49153	-4.82154	-4.41209
	PIM1	4.0143e-06	2518.43	257.468	116.536	129.089	146.61	131.525	131.44	-9.78154	-21.6108	-19.5093	-17.1777	-19.1479	-19.1603
	IL10RB	4.10243e-06	661.542	461.195	425.824	310.614	336.115	370.63	412.405	-1.43441	-1.55356	-2.12979	-1.9682	-1.78491	-1.60411
	BCL9L	4.22488e-06	340.669	68.8147	141.625	156.217	128.77	150.368	180.697	-4.95053	-2.40542	-2.18074	-2.64556	-2.26558	-1.8853
	GCA	4.37318e-06	1232.96	718.432	556.607	660.616	577.631	559.57	558.221	-1.71619	-2.21514	-1.86638	-2.13452	-2.20341	-2.20874
	TNFSF13	4.48942e-06	2298.2	486.649	865.133	539.967	545.931	695.598	892.281	-4.72249	-2.65647	-4.25618	-4.20968	-3.30391	-2.57564
	AGTRAP	4.48996e-06	489.603	115.59	120.414	104.394	123.197	118.763	89.5768	-4.23569	-4.066	-4.68995	-3.97414	-4.1225	-5.46573
	NUP214	4.53975e-06	580.805	454.596	359.984	393.111	357.871	337.009	403.725	-1.27763	-1.61342	-1.47746	-1.62295	-1.72341	-1.43862
	EPB41L3	4.57783e-06	1286.49	466.726	456.449	392.688	357.595	370.143	640.966	-2.75643	-2.81848	-3.27612	-3.59764	-3.47567	-2.00712
	PARVG	4.63919e-06	1609.96	828.818	420.714	539.538	485.183	499.152	413.811	-1.94248	-3.82674	-2.98397	-3.31826	-3.2254	-3.89058
	IPO8	4.96908e-06	1344.93	655.989	551.762	592.419	512.617	496.643	535.636	-2.05024	-2.43753	-2.27024	-2.62366	-2.70805	-2.51091
	CCHCR1	5.27736e-06	56.3373	19.7806	23.3428	22.8878	22.3422	17.9384	28.6141	-2.8481	-2.41347	-2.46145	-2.52157	-3.1406	-1.96886
	NEDD4	5.31871e-06	48.9728	7.7593	15.4747	13.5147	7.43556	6.82432	9.12962	-6.3115	-3.16471	-3.62366	-6.5863	-7.17622	-5.36417
	MAPK14	5.35261e-06	1237.53	807.448	815.312	819.881	797.819	728.885	726.497	-1.53265	-1.51786	-1.50941	-1.55115	-1.69785	-1.70343
	HDAC4	5.40996e-06	525.693	256.715	227.135	273.285	237.303	179.418	206.746	-2.04777	-2.31445	-1.92361	-2.21529	-2.92999	-2.5427
	SIK3	5.41571e-06	551.184	324.599	252.249	307.466	278.481	244.148	214.77	-1.69805	-2.18508	-1.79267	-1.97925	-2.25758	-2.56639
	LYZ	5.51494e-06	118061	8990.3	11144	7672.2	7732.6	9730.62	13508.3	-13.132	-10.5941	-15.3881	-15.2679	-12.1329	-8.73987
	HSPA1A	5.54718e-06	2247.83	1174.95	1662.77	1219.02	1029.56	1211.5	1780.79	-1.91312	-1.35186	-1.84396	-2.18329	-1.85541	-1.26226
	GPSM3	6.0213e-06	1121.02	566.394	488.38	401.544	350.068	343.596	421.264	-1.97921	-2.29538	-2.79176	-3.20228	-3.2626	-2.66108
	MNDA	6.0314e-06	3844.57	1236.34	864.799	1046.27	1124.47	1226.52	1050.8	-3.10965	-4.44562	-3.67455	-3.41902	-3.13453	-3.6587
	NXPE3	6.22777e-06	708.547	503.711	379.094	406.402	397.703	393.398	348.165	-1.40665	-1.86905	-1.74346	-1.7816	-1.80109	-2.03509
	SSR1	6.36258e-06	2139.28	1488.46	1292.55	1532.09	1485.38	1465.92	1653.26	-1.43725	-1.65508	-1.39631	-1.44022	-1.45934	-1.29398
	GALNT3	6.38003e-06	37.9437	5.93797	12.9691	3.95193	6.63852	4.8513	5.17072	-6.39002	-2.92571	-9.60132	-5.71568	-7.82134	-7.33819
	ARHGAP5	6.44718e-06	180.468	42.0565	55.5676	32.6984	20.2157	30.3498	40.2166	-4.2911	-3.24772	-5.51919	-8.92715	-5.94628	-4.48741
	LRRK2	6.47412e-06	1128.91	565.725	428.012	447.725	519.852	452.105	447.869	-1.9955	-2.63756	-2.52143	-2.17159	-2.497	-2.52062
	GPCPD1	6.74204e-06	1236.47	717.852	426.019	357.338	396.264	389.914	528.161	-1.72245	-2.90238	-3.46021	-3.12031	-3.17113	-2.34108
	PTPN22	6.74812e-06	509.391	87.5727	200.941	235.616	335.125	344.938	302.52	-5.81678	-2.53502	-2.16195	-1.52001	-1.47676	-1.68383
	CCND3	7.1843e-06	1253.83	535.375	651.466	635.42	828.828	928.085	888.456	-2.34197	-1.92463	-1.97324	-1.51278	-1.35099	-1.41125
	ELK3	7.66868e-06	411.385	273.745	196.862	167.765	187.869	165.044	139.595	-1.5028	-2.08972	-2.45214	-2.18974	-2.49257	-2.94698
	KCNE3	7.85955e-06	769.752	353.952	242.431	284.197	248.819	226.664	198.946	-2.17474	-3.17513	-2.70852	-3.09363	-3.39601	-3.86915
	LINC01001	7.92374e-06	50.0201	3.11433	11.5699	7.35584	6.0396	16.8678	10.7464	-16.0612	-4.2185	-6.80004	-8.28202	-2.96541	-4.6546
	MYCBP2	8.04593e-06	1766.51	1137.16	902.629	1156.58	1080.08	849.347	828.43	-1.55344	-1.95707	-1.52736	-1.63553	-2.07984	-2.13236
	PLXNC1	8.05694e-06	1055.65	72.8145	198.839	257.076	154.365	226.858	265.004	-14.4978	-5.30907	-4.10637	-6.83869	-4.65335	-3.98354
	PIGM	8.31209e-06	139.117	67.6268	50.4202	66.0038	43.3014	23.8242	20.8217	-2.05713	-2.75915	-2.10771	-3.21276	-5.83931	-6.68134
	ANKRD22	8.41349e-06	343.458	14.295	2.46855	20.4877	16.7415	43.151	61.8041	-24.0265	-348.47	-16.7641	-20.5153	-7.95946	-5.55721
	CD300LF	8.47129e-06	749.984	54.8006	105.081	38.3421	25.1122	25.3031	31.0359	-13.6857	-7.02949	-19.5603	-29.8653	-29.64	-24.1651
	NLRP1	8.83806e-06	1147.25	373.98	373.912	490.211	434.13	398.478	300.199	-3.06767	-3.06823	-2.34031	-2.64264	-2.87908	-3.82162
	FAM101B	9.59599e-06	341.87	33.3194	16.7155	27.9059	17.1671	18.8443	18.9795	-10.2604	-21.5926	-12.2508	-19.9143	-18.1419	-18.0126
	WDR11	9.60374e-06	1108.77	777.235	819.303	830.235	706.887	689.478	719.508	-1.42655	-1.35331	-1.33549	-1.56852	-1.60813	-1.54101
	SYPL1	9.86739e-06	499.707	307.029	284.282	243.786	217.465	235.532	255.479	-1.62756	-1.75778	-2.04978	-2.29788	-2.12161	-1.95597
	MYD88	1.03641e-05	2225.1	710.035	340.478	512.507	494.967	562.935	551.048	-3.13379	-6.53523	-4.34161	-4.49546	-3.95268	-4.03795
	ARHGEF1	1.08688e-05	1546.06	1105.06	1002.34	945.45	1044.03	1166.14	1099.98	-1.39907	-1.54246	-1.63526	-1.48086	-1.32579	-1.40553
	SSH2	1.13083e-05	1058.96	605.691	542.08	520.823	461.185	473	497.67	-1.74836	-1.95352	-2.03325	-2.29618	-2.23883	-2.12784
	ING3	1.13083e-05	153.106	92.656	96.5845	94.4137	83.6469	75.9828	84.5972	-1.65242	-1.58521	-1.62166	-1.83039	-2.01501	-1.80983
	GPR141	1.15647e-05	199.825	49.1469	85.1701	83.8571	71.4049	71.0086	93.1463	-4.06587	-2.34619	-2.38292	-2.79848	-2.81409	-2.14528
	RASA3	1.19586e-05	403.287	285.657	252.65	200.704	185.44	227.751	204.955	-1.41179	-1.59623	-2.00936	-2.17476	-1.77074	-1.96768
	CSTA	1.21369e-05	443.471	113.026	185.957	127.324	178.392	260.414	378.634	-3.92361	-2.3848	-3.48302	-2.48594	-1.70294	-1.17124
	MTL5	1.2762e-05	11.0161	1.14806	1	1.87859	1	1.71266	1	-9.59539	-8.85398	-5.86399	-11.0161	-6.43215	-11.0161
	RASGRP2	1.28151e-05	120.509	26.7428	33.7298	34.9504	29.0064	43.6161	51.1217	-4.50623	-3.57279	-3.44801	-4.15457	-2.76295	-2.3573
	TFAP2E	1.28305e-05	14.6253	3.19827	2.07949	4.37018	2.33881	1	1.31573	-4.57289	-6.91837	-3.34662	-6.25333	-14.6253	-11.1157
	RALGAPA2	1.29333e-05	423.294	222.443	154.887	208.566	207.155	189.893	176.524	-1.90293	-2.73293	-2.02954	-2.04337	-2.22912	-2.39794
	SEMA4A	1.33409e-05	1024.87	277.326	771.158	379.322	186.061	242.449	397.851	-3.69554	-1.329	-2.70184	-5.50823	-4.22715	-2.57601
	KCNA3	1.41732e-05	60.1122	4.81115	3.32945	6.46215	3.81948	5.75543	7.47053	-12.4944	-18.6295	-9.30221	-15.7383	-10.4444	-8.04658
	CLMN	1.42346e-05	399.412	226.555	141.164	158.167	146.483	148.118	168.835	-1.76298	-2.82942	-2.52526	-2.72667	-2.69658	-2.3657
	SLFN11	1.49912e-05	1724.56	1071.21	704.018	662.649	548.431	569.104	557.936	-1.60992	-2.44959	-2.60252	-3.14453	-3.0303	-3.09096
	HCLS1	1.63768e-05	2993.16	2059.24	1898.49	1718.36	1634.26	1864.27	2284.15	-1.45353	-1.5766	-1.74187	-1.83151	-1.60554	-1.31041
	AIF1	1.69278e-05	2499.85	530.973	976.599	754.719	221.642	229.67	267.912	-4.70805	-2.5979	-3.31229	-11.2788	-10.8845	-9.33087
	CD37	1.71204e-05	1315.09	162.436	293.168	224.86	186.833	194.681	178.802	-8.09604	-4.4858	-5.84848	-7.03885	-6.7551	-7.35501
	CC2D2A	1.7167e-05	17.6418	2.81319	9.35211	4.6385	2.98617	4.41719	5.13491	-6.27111	-1.8864	-3.80335	-5.90784	-3.99389	-3.43566
	SLC41A1	1.75135e-05	64.8689	17.5997	27.6774	23.7882	44.0862	59.2762	46.4371	-3.6858	-2.34375	-2.72693	-1.47141	-1.09435	-1.39692
	CD302	1.88317e-05	2150.09	503.426	600.473	488.647	157.455	163.92	161.934	-4.27091	-3.67004	-4.40008	-13.6553	-13.1167	-13.2776
	VNN1	1.88566e-05	94.1191	3.91373	3.75238	5.8068	5.40214	10.3083	5.38264	-24.0484	-21.4806	-16.2084	-17.4226	-9.13042	-17.4857
	EPHB2	1.94546e-05	294.862	79.7984	45.26	34.7148	23.2727	29.2532	44.7491	-3.69508	-6.55478	-8.49383	-12.6699	-10.0796	-6.58921
	DEF6	1.99844e-05	515.737	297.442	289.767	239.145	238.88	251.53	276.666	-1.73391	-1.77983	-2.15659	-2.15898	-2.0504	-1.86411
	DAZAP2	2.01387e-05	3913.41	2502.26	2515.57	2214.69	2093.89	2204.2	2336.04	-1.56395	-1.55567	-1.76703	-1.86897	-1.77543	-1.67523
	DTWD2	2.01879e-05	162.575	52.8	88.9356	66.4408	57.4217	69.344	79.8753	-3.07908	-1.82801	-2.44692	-2.83125	-2.34448	-2.03537
	DISC1	2.02928e-05	251.736	146.63	109.8	100.479	74.215	72.5382	68.5374	-1.71681	-2.29268	-2.50537	-3.39198	-3.47039	-3.67297
	HLA-DRA	2.03485e-05	90669.3	39658.8	48223.6	46568	31554.1	30193.3	34431.7	-2.28623	-1.88019	-1.94703	-2.87346	-3.00296	-2.63331
	PRKCB	2.11448e-05	803.231	455.591	304.929	331.376	344.193	291.648	265.312	-1.76305	-2.63416	-2.42393	-2.33367	-2.75412	-3.0275
	DUSP10	2.13169e-05	131.972	33.7895	30.1502	39.3545	32.6588	32.5492	31.7188	-3.90573	-4.37716	-3.35343	-4.04095	-4.05456	-4.1607
	FAAH	2.16565e-05	60.7145	12.5016	17.5678	13.7679	14.09	8.06511	10.4106	-4.85653	-3.456	-4.40987	-4.30906	-7.52805	-5.83199
	RAB27A	2.20666e-05	489.063	130.235	89.2537	99.9715	103.118	96.8918	90.1365	-3.75524	-5.47947	-4.89203	-4.74274	-5.04752	-5.42581
	FAM168A	2.2168e-05	870.505	601.578	537.953	593.64	537.473	530.238	452.598	-1.44704	-1.61818	-1.46639	-1.61963	-1.64172	-1.92335
	SERPINB9	2.23816e-05	741.775	168.549	157.421	196.568	155.406	190.994	218.75	-4.40094	-4.71205	-3.77363	-4.77316	-3.88376	-3.39097
	GPR108	2.34109e-05	500.089	348.173	321.565	297.175	298.729	290.348	258.889	-1.43632	-1.55517	-1.68281	-1.67406	-1.72238	-1.93168
	PLEKHA7	2.42691e-05	113.218	20.7983	33.7602	28.6732	17.2176	19.225	25.1766	-5.44362	-3.35359	-3.94856	-6.5757	-5.88911	-4.49694
	CHRND	2.43036e-05	21.3727	3.39993	1	2.96745	1.43739	2.03837	1.61051	-6.2862	-25.9961	-7.20236	-14.8691	-10.4852	-13.2708
	CASC5	2.46147e-05	38.6573	8.10849	10.8427	6.59865	15.2682	5.79296	2.99777	-4.7675	-3.56529	-5.85836	-2.53189	-6.67314	-12.8953
	SH3BP2	2.47144e-05	1894.5	917.14	1101.4	1127.42	935.181	1098.91	1119.06	-2.06566	-1.72008	-1.68039	-2.02581	-1.72398	-1.69294
	ZFP36L2	2.54137e-05	3601.71	1354.14	1435.11	1468.23	1172.46	1093.52	745.869	-2.65979	-2.50972	-2.4531	-3.07192	-3.29369	-4.82888
	JPH4	2.54943e-05	55.7947	9.9844	31.1009	24.6429	18.1243	13.5978	16.0669	-5.58819	-1.79399	-2.26413	-3.07846	-4.10321	-3.47266
	SNX21	2.57316e-05	82.3769	21.4151	32.0595	24.7936	33.2463	38.4285	30.4343	-3.84667	-2.5695	-3.32251	-2.47778	-2.14364	-2.70671
	LOC100507006	2.59589e-05	15.2911	1.1985	4.0236	1.1985	1.1985	1.69129	1.1985	-12.7586	-3.79948	-12.7586	-12.7586	-9.04108	-12.7586
	TMEM109	2.60537e-05	780.272	530.498	520.806	515.995	486.436	435.189	427.347	-1.47083	-1.4982	-1.51217	-1.60406	-1.79295	-1.82585
	CDKN2D	2.67445e-05	36.8096	12.6146	5.74657	9.04968	8.4042	10.8523	11.0926	-2.91802	-6.4055	-4.06751	-4.37991	-3.39186	-3.31838
	HDDC2	2.71862e-05	87.7588	37.6774	34.6049	21.6529	25.3141	30.9903	35.8891	-2.32921	-2.53602	-4.05297	-3.46679	-2.83182	-2.44527
	ADAMTS14	2.75218e-05	168.554	9.97593	47.7898	29.4805	16.8332	17.7289	28.9908	-16.8961	-3.5592	-5.71749	-10.0132	-9.50734	-5.81407
	ARID3B	2.78028e-05	113.219	23.6427	39.4296	47.5547	36.4723	45.1178	48.7533	-4.78873	-2.87141	-2.38081	-3.10424	-2.5094	-2.32228
	CPSF3L	2.88044e-05	317.158	264.145	269.927	233.431	240.223	259.383	270.892	-1.2007	-1.17498	-1.35868	-1.32027	-1.22274	-1.17079
	ADGRA2	2.95088e-05	157.187	18.1072	19.4193	14.7204	20.3405	32.403	36.3573	-8.68092	-8.09436	-10.6782	-7.72776	-4.851	-4.32339
	IRS2	2.9851e-05	168.725	104.538	95.0453	82.805	75.6893	50.8172	49.4751	-1.614	-1.77521	-2.03762	-2.22918	-3.32024	-3.41031
	GCNT2	3.01639e-05	124.807	48.2696	48.6159	42.597	39.0303	49.1603	56.0547	-2.58562	-2.56721	-2.92995	-3.19769	-2.53878	-2.22652
	GNPTAB	3.06991e-05	2078.81	1034.04	1062.51	1330.78	1081.47	982.479	865.221	-2.01039	-1.95652	-1.5621	-1.92222	-2.11589	-2.40264
	RASSF2	3.12819e-05	2894.57	2220.3	1955.7	2083.52	1800.02	1898.33	1974.44	-1.30369	-1.48007	-1.38927	-1.60808	-1.5248	-1.46602
	NUMB	3.22721e-05	1074.12	658.651	674.481	743.675	745.074	762.063	712.86	-1.63078	-1.59251	-1.44434	-1.44163	-1.40949	-1.50677
	CPNE2	3.32012e-05	430.546	271.79	239.28	298.601	258.486	210.422	228.317	-1.58411	-1.79934	-1.44188	-1.66565	-2.04611	-1.88574
	CLN6	3.329e-05	343.412	214.637	185.831	156.687	162.365	169.276	182.116	-1.59997	-1.84798	-2.1917	-2.11506	-2.02871	-1.88567
	SERPINB8	3.32953e-05	780.386	472.782	473.949	424.881	418.19	477.48	486.076	-1.65063	-1.64656	-1.83672	-1.8661	-1.63439	-1.60548
	BANK1	3.43667e-05	316.7	17.123	27.6195	24.6692	22.9336	23.2667	27.7029	-18.4956	-11.5098	-12.8379	-13.8094	-13.6117	-11.432
	CLEC5A	3.46135e-05	3985.49	94.0904	121.009	154.701	184.401	324.914	306.733	-42.3581	-36.9552	-25.7625	-21.6132	-12.2663	-12.9934
	ME1	3.47438e-05	511.722	58.3745	128.948	133.77	24.1157	30.4505	48.3653	-8.76619	-3.98982	-3.82537	-21.2194	-16.805	-10.5804
	ACRBP	3.48327e-05	37.5865	9.04328	12.0434	13.6015	8.68706	4.81894	5.38266	-4.15629	-3.12092	-2.76341	-4.32673	-7.79975	-6.98289
	KLF7	3.49509e-05	286.331	180.403	151.875	145.753	139.353	147.544	167.587	-1.58717	-1.8853	-1.96449	-2.05472	-1.94064	-1.70855
	RAB3D	3.49961e-05	327.202	192.568	144.226	107.33	151.304	180.127	129.943	-1.69915	-2.26867	-3.04855	-2.16254	-1.8165	-2.51804
	ATG7	3.5172e-05	639.053	369.043	321.348	336.32	338.757	388.896	445.581	-1.73165	-1.98866	-1.90013	-1.88647	-1.64325	-1.4342
	RAB32	3.61576e-05	566.408	340.249	437.983	366.584	297.635	291.732	271.432	-1.66469	-1.29322	-1.5451	-1.90303	-1.94154	-2.08674
	ARAP1	3.61646e-05	3017.19	2006.1	2090.29	2113.49	1965.53	2115.28	2054.13	-1.50401	-1.44343	-1.42759	-1.53505	-1.42637	-1.46884
	PKIA	3.61692e-05	125.211	10.0739	45.7841	37.5138	22.5835	52.6021	58.7217	-12.4293	-2.73481	-3.33773	-5.54436	-2.38034	-2.13228
	ITIH4	3.62849e-05	103.666	17.5802	25.1305	28.3541	30.3357	30.7277	28.4648	-5.89677	-4.12513	-3.65614	-3.41731	-3.37371	-3.64191
	ARHGAP27	3.62889e-05	708.614	377.907	369.655	328.69	250.14	254.134	278.049	-1.8751	-1.91696	-2.15587	-2.83286	-2.78835	-2.54852
	B3GNT8	3.63111e-05	33.5458	16.9765	4.64662	3.92671	5.32652	3.3144	7.11285	-1.97602	-7.09037	-8.54298	-6.29788	-10.1212	-4.71622
	KIAA0922	3.63125e-05	347.004	192.448	118.664	123.774	137.482	174.21	173.331	-1.8031	-2.92426	-2.80354	-2.524	-1.99188	-2.00197
	SLC2A9	3.63834e-05	246.773	77.7112	102.657	104.289	94.045	69.3146	84.8194	-3.17551	-2.40385	-2.36625	-2.62399	-3.56019	-2.90939
	CD300C	3.68394e-05	245.844	100.083	123.735	68.4268	75.1017	100.015	117.151	-2.4564	-1.98686	-3.5928	-3.27348	-2.45807	-2.09852
	MGAM	3.71216e-05	61.7083	1.95848	3.59327	4.37555	6.06451	4.73108	14.3337	-31.5083	-18.3144	-14.103	-10.1753	-13.0432	-4.30512
	ANO5	3.72759e-05	97.7405	15.8042	11.8856	44.0075	13.6219	16.4485	6.73792	-6.18448	-8.34285	-2.22099	-7.17524	-5.94223	-14.506
	SIRPB2	3.89632e-05	623.259	95.9285	242.422	158.132	66.5579	64.7969	61.0101	-6.49712	-2.58172	-3.94137	-9.36416	-9.61866	-10.2157
	P2RY13	3.91373e-05	410.396	36.8037	89.1668	61.1366	11.9245	21.6904	21.1164	-11.1509	-4.61424	-6.71278	-34.4162	-18.9206	-19.435
	NCOA2	3.95168e-05	503.017	371.655	253.211	271.639	215.659	180.25	226.114	-1.35345	-1.98655	-1.85179	-2.33247	-2.79066	-2.22461
	FANCI	4.08073e-05	71.0729	21.9188	20.2818	23.8292	33.4717	16.2617	12.5995	-3.24256	-3.50427	-2.98259	-2.12337	-4.37058	-5.64094
	SAR1A	4.11911e-05	589.304	380.185	389.755	349.801	363.506	382.236	391.596	-1.55004	-1.51198	-1.68468	-1.62117	-1.54173	-1.50488
	BIN2	4.1861e-05	1234.03	557.214	644.885	581.304	532.817	544.517	523.555	-2.21464	-1.91356	-2.12286	-2.31604	-2.26628	-2.35701
	WDR91	4.20909e-05	342.623	72.0851	163.471	108.446	87.1221	88.9719	99.8741	-4.75304	-2.09593	-3.15938	-3.93268	-3.85092	-3.43055
	STAC3	4.22754e-05	262.109	60.8634	133.482	100.463	66.089	61.3384	48.8328	-4.30651	-1.96362	-2.609	-3.966	-4.27316	-5.36747
	FMO5	4.30364e-05	112.802	33.2209	31.6795	27.3945	20.7467	12.6169	16.9663	-3.39552	-3.56073	-4.11769	-5.43712	-8.94054	-6.64862
	GALC	4.32663e-05	668.917	367.764	385.375	246.214	219.088	268.731	337.706	-1.81888	-1.73575	-2.71682	-3.05318	-2.48917	-1.98077
	ESR1	4.35965e-05	147.952	47.4931	90.6807	83.5515	89.6492	73.1296	79.4319	-3.11522	-1.63157	-1.77078	-1.65034	-2.02314	-1.86262
	COQ2	4.43562e-05	127.119	79.6909	69.9603	51.0345	48.1515	49.9966	59.4594	-1.59515	-1.81701	-2.49084	-2.63998	-2.54255	-2.13791
	PRKACA	4.56323e-05	1083.48	735.931	777.379	745.359	700.556	697.171	682.832	-1.47226	-1.39376	-1.45363	-1.5466	-1.55411	-1.58674
	FPR1	4.62444e-05	363.396	15.2188	27.1247	12.5653	10.5664	10.5664	10.5664	-23.878	-11.465	-28.9206	-34.3916	-34.3916	-34.3916
	ILK	4.72351e-05	1023.36	816.231	786.256	834.353	767.084	777.989	828.478	-1.25376	-1.30156	-1.22653	-1.33409	-1.31539	-1.23523
	NOL12	4.72715e-05	131.238	89.5249	70.0935	66.8644	70.9867	64.076	67.6339	-1.46594	-1.87232	-1.96274	-1.84876	-2.04816	-1.94042
	APOBEC3B	4.73401e-05	15.1284	1.17291	2.2326	1.99647	2.90222	1.50099	1.50155	-12.8982	-5.89973	-7.57758	-5.21271	-10.0789	-10.0752
	CD48	4.79965e-05	418.352	24.326	36.2124	25.9766	32.9506	53.0267	59.4915	-17.1977	-11.0538	-16.1049	-12.6963	-7.88946	-7.03212
	CASP4	4.86201e-05	624.054	320.544	415.075	429.263	375.567	322.589	285.581	-1.94686	-1.50347	-1.45378	-1.66163	-1.93452	-2.18521
	KCNMA1	4.87287e-05	252.787	15.8705	29.3121	23.9083	12.9655	28.579	46.5151	-15.9281	-8.624	-10.5732	-19.4969	-8.84521	-5.43451
	WDR17	5.02075e-05	27.7338	1.60389	5.03963	1.42982	2.18751	2.66809	1.42982	-17.2915	-5.58974	-19.3967	-12.6782	-10.3946	-19.3967
	CPED1	5.15097e-05	247.644	16.9661	7.02359	14.2146	12.8332	23.4765	19.2726	-14.5964	-35.3827	-17.4218	-19.2971	-10.5486	-12.8495
	STK11IP	5.20212e-05	333.647	267.179	224.293	233.526	227.207	204.916	193.696	-1.24878	-1.48755	-1.42874	-1.46847	-1.62821	-1.72253
	NFIC	5.20571e-05	542.186	442.473	446.351	393.423	368.693	328.838	381.878	-1.22536	-1.21471	-1.37813	-1.47056	-1.6488	-1.41979
	C19orf47	5.23204e-05	91.3999	38.224	44.0288	48.3334	37.6301	46.9307	46.0162	-2.39116	-2.07591	-1.89103	-2.42891	-1.94755	-1.98625
	GCH1	5.39978e-05	108.211	12.0252	18.5968	17.4626	10.1106	15.4337	14.9286	-8.99873	-5.78738	-6.19674	-10.7027	-7.01136	-7.24857
	PIGA	5.56556e-05	92.2191	65.6328	65.2674	57.144	44.1604	53.5696	51.5103	-1.40508	-1.41294	-1.6138	-2.08828	-1.72148	-1.79031
	RNF144A	5.5832e-05	26.6656	2.46775	4.5179	5.86873	6.37463	5.50036	3.20784	-10.8057	-5.9985	-4.54368	-4.18309	-4.84798	-8.31265
	CD101	5.67362e-05	1020.53	57.3442	1	38.8194	51.893	40.8117	42.503	-17.7966	-512.524	-26.2892	-19.6661	-25.0058	-24.0108
	GPR162	5.75154e-05	96.1562	32.7612	12.832	18.6014	7.35128	3.43274	9.61963	-2.93506	-7.66428	-5.1693	-13.0802	-28.0115	-9.99583
	GIMAP8	5.83075e-05	461.028	131.9	127.674	90.3098	55.0972	48.7613	46.3575	-3.49528	-3.61096	-5.10496	-8.36754	-9.45479	-9.94505
	MBOAT1	5.85478e-05	246.502	133.876	87.3202	92.5125	101.614	90.9841	94.2738	-1.84126	-2.82296	-2.66452	-2.42586	-2.70928	-2.61474
	KLF2	6.0806e-05	48.0085	11.8071	13.7735	6.26646	4.09169	6.44088	11.4304	-4.06607	-3.43248	-7.66118	-11.7332	-7.45372	-4.20008
	ZDHHC14	6.11625e-05	58.1292	19.3132	17.524	11.2395	11.7488	18.1061	18.4314	-3.00981	-3.31712	-5.17187	-4.94765	-3.21048	-3.15382
	ALDH2	6.3075e-05	2931.58	694.944	658.054	570.989	711.476	962.243	1217.4	-4.21844	-4.45492	-5.13421	-4.12042	-3.04661	-2.40807
	P2RY2	6.37932e-05	112.155	44.5619	20.5897	28.9358	20.9032	23.9966	14.7744	-2.51683	-5.44713	-3.87599	-5.36544	-4.67377	-7.59113
	TLR5	6.56343e-05	352.155	98.0367	126.244	118.569	22.0204	23.5378	24.7432	-3.59207	-2.84346	-2.97004	-15.9922	-14.9613	-14.2324
	SEMA4D	6.91263e-05	619.808	240.129	252.393	300.237	374.472	450.648	429.757	-2.58115	-2.45572	-2.0644	-1.65515	-1.37537	-1.44223
	MAPK3	7.02437e-05	325.375	205.101	186.709	179.819	203.576	208.955	185.821	-1.58642	-1.74268	-1.80946	-1.59829	-1.55716	-1.75101
	HACD4	7.03682e-05	366.262	118.882	109.254	141.962	136.044	78.4562	84.2241	-3.08089	-3.35239	-2.57999	-2.69223	-4.66837	-4.34866
	ADORA2B	7.06793e-05	133.612	94.4916	64.7388	41.9697	64.5297	75.6108	64.2177	-1.414	-2.06386	-3.18352	-2.07055	-1.7671	-2.0806
	RHOBTB3	7.11235e-05	69.5425	9.1497	23.0525	41.0828	52.4912	82.3893	70.5466	-7.60052	-3.0167	-1.69274	-1.32484	1.18473	1.01444
	LIMK2	7.15575e-05	219.845	113.544	93.5821	97.1031	112.492	97.4902	91.629	-1.93622	-2.34922	-2.26404	-1.95432	-2.25505	-2.3993
	ARHGDIB	7.55012e-05	7077.16	4676.48	4527.79	3796.26	3892.12	4325.54	4842.62	-1.51335	-1.56305	-1.86424	-1.81833	-1.63613	-1.46143
	FGD3	7.56268e-05	565.218	290.75	330.419	246.543	174.108	173.633	181.504	-1.944	-1.71061	-2.29257	-3.24635	-3.25525	-3.11408
	IRF7	7.80879e-05	191.891	82.6469	96.0426	102.982	82.842	75.4932	101.392	-2.32181	-1.99797	-1.86333	-2.31634	-2.54183	-1.89256
	CDC40	7.93161e-05	454.442	360.601	274.259	283.228	269.204	277.604	295.951	-1.26024	-1.65698	-1.60451	-1.68809	-1.63702	-1.53553
	FECH	7.9399e-05	268.905	163.706	212.945	141.662	143.169	147.804	149.659	-1.6426	-1.26279	-1.89822	-1.87823	-1.81934	-1.79679
	FAM160A2	8.10942e-05	296.799	144.981	179.691	119.446	139.748	143.119	159.926	-2.04716	-1.65172	-2.4848	-2.12382	-2.07379	-1.85585
	VNN2	8.17766e-05	36.0898	6.22487	7.72731	5.3321	3.1792	5.62059	5.63435	-5.79767	-4.58897	-6.7684	-11.3519	-6.421	-6.40531
	MCTP1	8.27602e-05	312.336	48.3514	84.1316	101.028	104.798	124.304	80.8309	-6.45972	-3.71247	-3.09157	-2.98037	-2.51268	-3.86407
	GK5	8.51006e-05	174.965	106.917	111.897	121.286	155.368	167.484	157.232	-1.63646	-1.56362	-1.44259	-1.12614	-1.04467	-1.11278
	USP18	8.55863e-05	51.9645	14.8929	10.9475	15.1568	13.3435	22.2961	32.173	-3.48921	-4.74669	-3.42846	-3.89436	-2.33065	-1.61516
	ANKRD27	8.80928e-05	274.827	193.466	235.089	216.484	190.757	216.194	205.733	-1.42055	-1.16904	-1.2695	-1.44072	-1.27121	-1.33584
	SP100	9.18633e-05	878.705	518.048	576.963	500.952	433.859	428.523	426.093	-1.69618	-1.52298	-1.75407	-2.02532	-2.05054	-2.06224
	PCNX	9.20431e-05	1198.35	511.938	369.256	513.33	586.311	604.58	592.946	-2.3408	-3.24529	-2.33445	-2.04387	-1.98211	-2.021
	KIAA0895L	9.4869e-05	154.237	72.1861	138.65	117.529	103.82	163.182	160.871	-2.13665	-1.11242	-1.31233	-1.48561	1.05799	1.04301
	SPTLC2	9.55857e-05	1112.67	656.416	492.643	461.225	477.424	385.198	385.929	-1.69507	-2.25857	-2.41242	-2.33056	-2.88856	-2.88309
	PI4KB	0.00010021	690.975	412.845	431.885	481.498	404.68	431.437	364.594	-1.67369	-1.59991	-1.43505	-1.70746	-1.60157	-1.89519
	STARD4-AS1	0.000101702	61.6206	10.7555	8.08243	9.71255	8.42765	8.64392	7.4402	-5.72923	-7.62445	-6.34443	-7.31172	-7.12878	-8.28211
	PCTP	0.000101931	239.573	133.436	135.147	104.186	110.32	116.115	121.297	-1.79541	-1.77268	-2.29947	-2.17161	-2.06323	-1.9751
	BST1	0.000104473	325.469	50.4596	36.1884	26.8432	16.8683	20.6641	25.8357	-6.4501	-8.63053	-12.1248	-19.2947	-15.7504	-12.5977
	CDKN2C	0.000104521	53.5287	19.0886	34.755	19.0748	22.0972	16.7156	13.8238	-2.80422	-1.54017	-2.80626	-2.42241	-3.20233	-3.87222
	INTS9	0.000105143	210.883	139.42	149.311	136.41	131.197	142.062	152.918	-1.51258	-1.41237	-1.54595	-1.60737	-1.48444	-1.37906
	RARA	0.000105269	1133.67	722.358	524.92	535.626	594.943	668.252	619.981	-1.5694	-2.1597	-2.11653	-1.90551	-1.69647	-1.82856
	EIF4E2	0.000106901	1103.92	659.737	644.358	556.236	517.035	563.002	647.734	-1.67328	-1.71321	-1.98463	-2.1351	-1.96078	-1.70428
	TLR8	0.00010849	1954.45	583.626	715.396	789.157	695.009	602.392	638.288	-3.34881	-2.73199	-2.47664	-2.81213	-3.24449	-3.06202
	TNFSF10	0.000110825	454.886	41.4641	27.9857	29.2356	33.4669	40.5579	57.8606	-10.9706	-16.695	-15.5593	-13.5921	-11.2157	-7.86175
	DPYD	0.000111315	2648.62	1893.3	1733.88	1693.25	1322.61	1240.23	1346.49	-1.39895	-1.52757	-1.56422	-2.00257	-2.13559	-1.96705
	KIAA0513	0.000113115	770.476	495.262	339.874	319.432	315.69	298.21	332.53	-1.55569	-2.26695	-2.41202	-2.44061	-2.58367	-2.31701
	MEF2C	0.000113133	626.16	223.16	211.74	246.792	162.279	149.175	112.525	-2.80588	-2.9572	-2.53719	-3.85853	-4.19749	-5.56461
	KLHL9	0.000117607	404.309	343.97	344.155	315.064	304.753	315.204	325.14	-1.17542	-1.17479	-1.28326	-1.32668	-1.28269	-1.24349
	MYO15B	0.000118734	810.984	426.802	494.131	339.268	274.169	288.323	308.346	-1.90014	-1.64123	-2.39039	-2.95797	-2.81276	-2.63011
	FBN2	0.000120903	244.928	35.4953	45.4555	26.5463	24.0361	14.8973	31.6746	-6.90028	-5.3883	-9.22644	-10.19	-16.4411	-7.73263
	ID3	0.000120928	236.134	20.8823	130.191	92.148	31.9036	26.6808	34.537	-11.3078	-1.82123	-2.56255	-7.40147	-8.85031	-6.83711
	NBEAL2	0.000126799	1035.09	680.601	538.433	417.943	492.968	682.993	704.704	-1.52085	-1.92242	-2.47664	-2.09972	-1.51553	-1.46884
	OAS3	0.000128471	1118.74	279.41	234.255	249.239	244.315	226.705	412.759	-4.00394	-4.77575	-4.48863	-4.5791	-4.93478	-2.7104
	TECPR1	0.000129497	408.533	252.012	270.893	292.168	245.209	250.489	218.288	-1.62108	-1.5081	-1.39828	-1.66606	-1.63094	-1.87153
	KIAA1147	0.000129676	2008.93	626.105	810.716	911.678	804.925	608.074	409.824	-3.20862	-2.47797	-2.20355	-2.4958	-3.30376	-4.90194
	LCLAT1	0.00013225	65.7514	23.4831	22.237	6.63027	10.0891	12.4402	18.2637	-2.79995	-2.95723	-9.91686	-6.51708	-5.2854	-3.60011
	CA13	0.000133436	49.1527	6.75166	3.64018	13.3396	3.40103	3.32108	3.65963	-7.28009	-14.5163	-3.68473	-14.4523	-14.8002	-13.4311
	TET2	0.000134576	2714.86	1150.87	959.613	1409.01	1067.58	830.881	813.852	-2.35896	-2.82912	-1.92678	-2.54301	-3.26744	-3.33581
	TRAPPC9	0.000136747	237.362	179.597	169.129	116.392	127.226	144.716	163.407	-1.32164	-1.40344	-2.03933	-1.86568	-1.64019	-1.45259
	LDLRAD3	0.000138189	140.118	32.8445	8.79868	31.8027	23.844	27.3424	19.7084	-4.26611	-15.9249	-4.40587	-5.87648	-5.12459	-7.10958
	RNF175	0.000138426	46.3575	6.59354	6.37242	10.875	11.1779	6.55252	2.92017	-7.03075	-7.27471	-4.26274	-4.14726	-7.07476	-15.8749
	LY86	0.000140237	460.483	59.8115	141.616	51.6999	40.5979	56.0411	105.856	-7.69891	-3.25164	-8.90685	-11.3425	-8.21689	-4.35009
	TBC1D9	0.000142445	681.511	270.735	249.249	335.151	499.225	552.014	491.932	-2.51726	-2.73425	-2.03345	-1.36514	-1.23459	-1.38538
	IDH2	0.000144511	832.072	685.392	529.422	473.089	445.158	453.296	506.32	-1.21401	-1.57166	-1.75881	-1.86916	-1.8356	-1.64337
	ERGIC3	0.000145523	720.592	588.635	605.378	536.246	525.85	499.761	513.091	-1.22417	-1.19032	-1.34377	-1.37034	-1.44187	-1.40441
	AFAP1	0.000146336	107.741	24.9668	51.0966	55.482	51.0245	96.2237	120.223	-4.31536	-2.10857	-1.9419	-2.11155	-1.11969	1.11585
	SVIL	0.000154698	1613.45	390.239	569.339	576.654	363.873	328.319	455.474	-4.13453	-2.8339	-2.79795	-4.43411	-4.91429	-3.54236
	SLC11A1	0.000155428	681.319	42.8191	59.9296	40.391	54.2724	121.052	81.1057	-15.9116	-11.0017	-16.8681	-12.5537	-5.62834	-8.40039
	PGAP3	0.000158697	112.681	58.6084	102.507	61.1685	58.9786	62.3953	60.3792	-1.92261	-1.09925	-1.84214	-1.91054	-1.80592	-1.86622
	RECK	0.000160559	75.7948	14.815	58.184	43.5953	61.7112	61.3268	56.6526	-5.11608	-1.30267	-1.7386	-1.22822	-1.23592	-1.33789
	FAM157B	0.000162342	23.3913	6.13657	3.53526	3.10129	7.06427	6.25992	3.6022	-3.81179	-6.61658	-7.54244	-3.31122	-3.73668	-6.49361
	TMEM110	0.000164468	414.488	240.083	264.31	253.597	286.567	301.35	248.355	-1.72644	-1.56819	-1.63444	-1.44639	-1.37544	-1.66894
	TMEM214	0.000165521	530.143	349.872	399.059	316.971	318.755	333.953	394.818	-1.51525	-1.32848	-1.67253	-1.66317	-1.58748	-1.34275
	TMEM150B	0.000169628	169.379	27.7009	93.8902	62.275	32.5076	44.9394	57.4432	-6.11457	-1.80401	-2.71986	-5.21046	-3.76906	-2.94864
	TNFSF12-TNFSF13	0.000169898	415.643	56.7417	124.034	119.905	40.5474	60.8939	88.054	-7.32518	-3.35105	-3.46644	-10.2508	-6.8257	-4.72032
	SGMS1	0.000173052	441.563	221.219	220.707	216.82	157.942	147.705	145.04	-1.99605	-2.00067	-2.03655	-2.79573	-2.98949	-3.04443
	CCDC149	0.000173341	151.288	20.7023	36.9294	31.4864	19.2404	17.2278	19.9367	-7.30778	-4.09667	-4.80486	-7.86301	-8.7816	-7.58838
	BEST1	0.000173939	122.108	69.4769	66.4666	63.7766	57.1477	46.0476	51.1645	-1.75753	-1.83713	-1.91462	-2.13671	-2.65178	-2.38657
	SLFN5	0.000177152	350.88	144.624	185.746	168.519	201.282	182.483	214.694	-2.42615	-1.88903	-2.08214	-1.74322	-1.92281	-1.63432
	MGST2	0.000178904	249.301	133.478	174.574	146.26	136.99	149.076	145.997	-1.86773	-1.42805	-1.70451	-1.81985	-1.6723	-1.70757
	PILRA	0.000179155	1094.26	307.86	512.017	572.017	339.332	364.756	387.082	-3.55441	-2.13716	-1.91299	-3.22475	-2.99998	-2.82695
	CTSS	0.000180862	12301.8	7254.15	6642.08	6451.19	4729.91	4622.15	4871.4	-1.69584	-1.85211	-1.90691	-2.60086	-2.6615	-2.52532
	P2RY8	0.00018105	277.662	128.938	142.016	104.953	95.8741	100.237	110.737	-2.15346	-1.95515	-2.64559	-2.89611	-2.77007	-2.50741
	SNCA	0.000181591	217.804	55.389	26.4204	69.2373	66.055	50.7459	36.3603	-3.93227	-8.24378	-3.14577	-3.29732	-4.29205	-5.99016
	RHOG	0.000185006	1437.46	1077.64	985.222	977.069	877.285	960.492	923.379	-1.33389	-1.45902	-1.47119	-1.63853	-1.49658	-1.55673
	IPMK	0.000185941	270.943	176.983	156.46	151.427	139.548	120.088	143.488	-1.5309	-1.73171	-1.78927	-1.94158	-2.25621	-1.88826
	RAD51AP1	0.000189053	32.9329	7.86573	14.7479	7.16216	16.193	8.20662	9.22911	-4.18688	-2.23305	-4.59818	-2.03378	-4.01297	-3.56837
	KCNH3	0.000190861	25.3077	11.2242	19.1182	8.14695	10.8527	19.6623	23.0593	-2.25474	-1.32375	-3.1064	-2.33192	-1.28712	-1.0975
	MUSTN1	0.000193278	21.5567	10.3725	2.47493	3.81794	7.42722	4.66267	6.0627	-2.07825	-8.85863	-5.64616	-2.9024	-4.62326	-3.55563
	HOXB2	0.000193941	30.2963	10.5569	10.8352	8.36952	8.28398	9.78074	6.35222	-2.86982	-2.79609	-3.61984	-3.65722	-3.09755	-4.7694
	C5AR2	0.000196315	83.6724	18.337	15.6506	24.5925	21.7198	20.2577	22.3629	-4.56303	-5.34625	-3.40235	-3.85235	-4.13041	-3.74157
	KXD1	0.000200644	375.097	292.431	347.902	263.776	314.043	341.9	352.069	-1.28268	-1.07817	-1.42203	-1.19441	-1.0971	-1.06541
	SLC46A1	0.000203376	775.452	120.176	178.439	134.514	63.6682	54.5832	63.5292	-6.45265	-4.44982	-5.76483	-12.1796	-14.2068	-12.2062
	NFKBIZ	0.000203842	791.119	70.8204	48.9704	109.195	72.2248	99.3646	97.1216	-11.1708	-16.1551	-7.24501	-10.9536	-7.96178	-8.14566
	IFI35	0.000204722	220.06	111.377	116.25	99.774	118.86	89.1256	104.195	-1.97581	-1.893	-2.20559	-1.85143	-2.4691	-2.112
	RASGRP4	0.000205766	623.078	202.812	197.537	176.261	106.513	107.911	127.296	-3.07219	-3.15423	-3.53498	-5.84976	-5.77399	-4.89474
	EMP1	0.000212795	1500.01	476.903	911.293	842.159	743.602	631.28	508.432	-3.14532	-1.64603	-1.78115	-2.01723	-2.37615	-2.95027
	CRIM1	0.000212826	834.939	136.863	163.678	238.843	243.704	259.584	378.27	-6.10053	-5.10112	-3.49576	-3.42604	-3.21645	-2.20726
	ATP6V0D1	0.000213505	1623.44	1165.63	1087.51	933.523	915.367	1057.53	1128.99	-1.39275	-1.4928	-1.73905	-1.77354	-1.53512	-1.43796
	ZNF480	0.000215926	99.4644	17.8578	42.6479	27.0208	23.7631	15.096	8.8809	-5.56979	-2.33222	-3.68104	-4.18566	-6.58879	-11.1998
	CFAP44	0.000217754	77.1728	49.256	37.9963	38.3802	35.4098	21.6849	22.3877	-1.56677	-2.03106	-2.01074	-2.17942	-3.55883	-3.44711
	IKBKAP	0.000219032	322.803	203.741	194.946	173.809	186.955	198.68	182.213	-1.58437	-1.65586	-1.85722	-1.72663	-1.62474	-1.77157
	ARMT1	0.000219392	758.665	385.475	429.536	486.393	365.76	368.296	351.591	-1.96813	-1.76625	-1.55978	-2.07421	-2.05994	-2.15781
	SH3GL1	0.000221914	520.921	449.95	497.693	384.365	410.673	467.753	554.546	-1.15773	-1.04667	-1.35528	-1.26846	-1.11367	1.06455
	NLRX1	0.000223899	173.571	133.044	146.575	112.892	152.58	160.633	183.646	-1.30461	-1.18418	-1.5375	-1.13757	-1.08055	1.05805
Remaining	ADO	2.93185e-05	592.173	1099.52	626.118	1003.8	1249.58	1357.26	1103.39	1.85675	1.05732	1.69511	2.11016	2.292	1.86329
	CCDC146	7.77914e-05	29.1288	71.1995	54.3288	67.1258	71.5086	80.6472	60.5001	2.4443	1.86513	2.30445	2.45492	2.76865	2.07699
	CECR2	0.000142042	80.4851	25.3318	29.1018	87.2255	156.815	98.564	93.5833	-3.17723	-2.76564	1.08375	1.94837	1.22462	1.16274
	FAM200B	0.000138654	206.034	157.827	112.358	181.558	181.891	162.71	128.33	-1.30544	-1.83373	-1.13481	-1.13273	-1.26626	-1.6055
	FANCM	0.000106778	68.6806	36.6441	50.4816	41.7236	51.5045	33.8278	44.1169	-1.87426	-1.36051	-1.64608	-1.33349	-2.0303	-1.55679
	GLRX	0.000101341	748.495	334.645	257.172	610.159	556.751	466.598	338.152	-2.23668	-2.91048	-1.22672	-1.3444	-1.60416	-2.21349
	GORAB	5.04726e-05	143.921	82.8288	80.7654	98.0357	107.254	75.1706	87.5148	-1.73758	-1.78197	-1.46805	-1.34187	-1.91459	-1.64454
	KLHL6	0.000211281	473.622	335	335.503	417.49	504.149	459.403	552.706	-1.4138	-1.41168	-1.13445	1.06446	-1.03095	1.16698
	LOC101927027	0.000136205	138.696	67.0206	77.951	122.048	90.1302	72.9619	73.7274	-2.06945	-1.77927	-1.1364	-1.53884	-1.90093	-1.8812
	MTDH	3.44841e-06	1709.99	2675.5	1960.49	2239.19	2759.12	2680.9	2449.79	1.56463	1.14649	1.30947	1.61353	1.56779	1.43263
	POU6F1	9.6072e-05	33.5283	4.50862	11.1525	17.0807	18.7821	17.8293	9.63007	-7.43648	-3.00634	-1.96294	-1.78512	-1.88052	-3.48162
	SEPHS2	0.000119397	724.263	1016.85	940.144	954.158	1096.89	1178.01	1014.71	1.40398	1.29807	1.31742	1.51449	1.6265	1.40102
	SLC25A33	1.88306e-05	44.7984	71.8953	43.041	55.3053	76.6051	70.622	61.913	1.60486	-1.04083	1.23454	1.70999	1.57644	1.38203
	TRIO	7.09188e-05	1542.62	984.839	851.863	1144.7	1243.2	1098.43	1024.24	-1.56637	-1.81088	-1.34762	-1.24085	-1.40439	-1.50611
	TRPS1	0.00011633	797.402	304.355	387.111	572.977	492.09	407.889	321.798	-2.61998	-2.05988	-1.39168	-1.62044	-1.95495	-2.47796

## Sheet: B (Fig.5F)
Condition	Gene Symbol	FC >= 1.5 od <= -1.5 for condition compared to overall mean	IL4 (0h) vs. overall Mean	IL4 (0-72h) vs. overall Mean	IL4 (0-144h) vs. overall Mean	IL4 (12-144h) vs. overall Mean	IL4 (24-144h) vs. overall Mean	IL4 (48-144h) vs. overall Mean	IL4 (72-144h) vs. overall Mean	IL4 (0h) Mean	IL4 (0-72h) Mean	IL4 (0-144h) Mean	IL4 (12-144h) Mean	IL4 (24-144h) Mean	IL4 (48-144h) Mean	IL4 (72-144h) Mean
IL4 (0h)	VSIG4	Yes	6.7386	-9.68503	-13.1213	-47.801	-150.646	-68.1047	-25.1861	1948.07	29.8493	22.1513	6.04781	1.91901	4.2448	11.4782
	NLRP12	Yes	6.42718	-10.4665	-23.0434	-8.32967	-10.478	-9.1908	-9.12501	428.162	6.3648	5.08815	7.99761	6.35782	7.24827	7.30053
	GAPT	Yes	6.40147	-9.31065	-11.1578	-9.9179	-10.3886	-10.0486	-9.53237	968.678	16.2525	18.6216	15.2574	14.5661	15.0589	15.8745
	LGALS12	Yes	6.27056	-9.08244	-5.97465	-9.08244	-9.08244	-8.21959	-9.08244	97.0623	1.70428	2.05642	1.70428	1.70428	1.88319	1.70428
	CLEC4E	Yes	6.23795	-6.72478	-62.9261	-6.76155	-6.19139	-6.44383	-6.07338	257.993	6.15019	1	6.11675	6.68004	6.41834	6.80983
	ADAM28	Yes	6.22281	-6.20586	-48.9855	-6.52115	-7.33664	-7.45251	-5.82016	175.495	4.5444	1.53184	4.32468	3.84398	3.78422	4.84556
	FCGR1C	Yes	6.08548	-9.19243	-21.7804	-9.19243	-7.11978	-3.49505	-4.45495	81.9611	1.46515	1	1.46515	1.89167	3.85354	3.02322
	FCN1	Yes	5.88212	-5.93307	-3.50867	-6.02879	-6.039	-6.039	-5.97807	12878.5	369.022	544.431	363.163	362.549	362.549	366.244
	STK32B	Yes	5.83037	-6.20385	-7.23928	-4.61209	-3.39232	-4.64072	-6.9822	45.3677	1.25427	1	1.68715	2.29379	1.67674	1.11444
	PID1	Yes	5.80778	-4.91088	-5.87683	-4.77592	-4.99734	-4.92334	-4.85837	624.93	21.911	27.0661	22.5301	21.5319	21.8555	22.1478
	STAP1	Yes	5.79694	-4.76254	-11.0088	-3.50743	-8.21013	-4.4782	-3.67593	66.2017	2.3979	1.30745	3.25597	1.39098	2.55016	3.10672
	CLEC4D	Yes	5.73636	-7.36495	-10.1118	-4.59283	-4.70969	-3.95657	-2.88871	261.005	6.17793	4.52987	9.90677	9.66096	11.4999	15.751
	MLC1	Yes	5.72374	-4.97491	-4.5081	-4.01063	-4.9485	-4.97491	-4.97491	28.4751	1	1	1.24043	1.00534	1	1
	CD101	Yes	5.71539	-3.1138	-89.6744	-4.59972	-3.4409	-4.37518	-4.20108	1020.53	57.3442	1	38.8194	51.893	40.8117	42.503
	CD300E	Yes	5.70193	-4.68037	-4.72794	-4.57786	-4.50516	-4.68037	-4.56961	571.808	21.4263	29.505	21.9061	22.2596	21.4263	21.9457
	CLEC12A	Yes	5.68251	-2.63469	-3.31917	-5.63674	-8.00767	-6.04758	-5.91632	1127.33	75.2978	60.3581	35.1953	24.7746	32.8043	33.5321
	CX3CR1	Yes	5.68118	-4.59541	-13.121	-3.00329	-3.89989	-4.43001	-4.7645	454.524	17.4098	12.4079	26.6392	20.5147	18.0598	16.7919
	CD14	Yes	5.65894	-4.67633	-2.25895	-3.05981	-7.90837	-8.50061	-8.79983	3542.7	133.873	290.317	204.6	79.1612	73.646	71.1418
	STEAP4	Yes	5.60662	-3.47905	-3.7754	-4.62272	-4.49648	-5.01287	-4.92925	2974.5	152.494	157.021	114.766	117.989	105.834	107.63
	CLEC12B	Yes	5.60048	-5.66615	-3.10268	-3.76769	-4.23511	-5.24383	-4.79603	52.4793	1.65377	2.6865	2.48707	2.21258	1.78696	1.95381
	FPR1	Yes	5.59594	-4.26703	-2.04882	-5.16815	-6.14581	-6.14581	-6.14581	363.396	15.2188	27.1247	12.5653	10.5664	10.5664	10.5664
	CD244	Yes	5.58876	-4.40828	-2.84981	-4.79904	-4.79904	-4.79904	-4.79904	108.807	4.41644	6.69298	4.05684	4.05684	4.05684	4.05684
	NHSL2	Yes	5.5657	-2.86268	-5.26688	-2.93967	-4.15925	-6.42697	-6.29252	206.052	12.9326	7.40136	12.5938	8.90105	5.76037	5.88345
	GLT1D1	Yes	5.48551	-2.83338	-3.13462	-4.95534	-4.64552	-4.95534	-4.47064	154.411	9.93472	8.02077	5.68051	6.05936	5.68051	6.29639
	CACNA2D3	Yes	5.42587	-3.83546	-3.69664	-3.83546	-3.83546	-3.83546	-3.83546	50.43	2.42327	3.1349	2.42327	2.42327	2.42327	2.42327
	CLEC5A	Yes	5.40859	-7.83164	-6.83269	-4.76326	-3.99608	-2.26793	-2.40236	3985.49	94.0904	121.009	154.701	184.401	324.914	306.733
	FCGR1A	Yes	5.39121	-5.03984	-5.59267	-4.27073	-2.85977	-2.54636	-3.92114	234.089	8.61545	10.3459	10.167	15.1832	17.052	11.0734
	FCAR	Yes	5.38999	-2.61952	-4.56798	-5.63424	-5.91949	-4.23198	-2.34389	205.868	14.5807	9.58485	6.779	6.45233	9.02522	16.2954
	S100A9	Yes	5.33323	-4.21916	-1.89309	-4.07221	-4.60802	-4.67691	-4.44179	3167.62	140.772	228.819	145.852	128.893	126.994	133.717
	PLSCR1	Yes	5.31691	-2.84085	-2.34371	-7.50769	-6.31293	-4.24816	-2.64957	772.385	51.136	61.9826	19.3494	23.0114	34.1958	54.8275
	DLEU7	Yes	5.31537	-5.1842	-1.7581	-3.43899	-4.96777	-4.26919	-5.0858	92.7515	3.36594	9.34749	5.07408	3.51258	4.08735	3.43105
	S100A8	Yes	5.31345	-4.41163	-1.94152	-4.10672	-4.38755	-4.28321	-4.16785	1501.14	64.039	95.4194	68.7938	64.3905	65.9591	67.7848
	ASGR1	Yes	5.28689	-3.83844	-3.8934	-4.09865	-2.4567	-6.10194	-2.62579	122.092	6.01633	5.98119	5.63438	9.40014	3.78459	8.79483
	MPZL2	Yes	5.21844	-3.46593	-4.51408	-2.31543	-4.52747	-2.86984	-3.69953	73.1048	4.0419	3.99867	6.05025	3.09421	4.88144	3.78668
	RNASE2	Yes	5.18483	-2.80839	-2.62123	-3.71193	-3.71193	-3.71193	-3.71193	43.0223	2.95463	2.85313	2.23542	2.23542	2.23542	2.23542
	CXCL2	Yes	5.17665	-5.25492	-2.35395	-2.24707	-4.0196	-4.97918	-3.18873	87.884	3.23069	5.07836	7.55518	4.22356	3.4096	5.32407
	RAB37	Yes	5.16397	-2.97535	-2.71889	-3.53227	-3.53338	-3.53338	-3.53338	60.301	3.92467	5.01112	3.30588	3.30484	3.30484	3.30484
	CXCL3	Yes	5.14817	-4.48163	-2.17902	-3.03956	-3.53321	-4.48163	-2.98846	65.1254	2.82268	3.73401	4.16185	3.58037	2.82268	4.23302
	PIM1	Yes	5.13801	-1.90376	-4.20605	-3.79705	-3.34326	-3.72671	-3.72912	2518.43	257.468	116.536	129.089	146.61	131.525	131.44
	BTBD11	Yes	5.10675	-2.68588	-3.71454	-2.97575	-3.2767	-3.2767	-3.27539	28.6561	2.08923	2.06879	1.88572	1.71252	1.71252	1.71321
	VNN1	Yes	5.09483	-4.72016	-4.21616	-3.18135	-3.41966	-1.7921	-3.43204	94.1191	3.91373	3.75238	5.8068	5.40214	10.3083	5.38264
	CD300LF	Yes	5.09071	-2.68836	-1.38085	-3.84236	-5.86663	-5.82237	-4.74689	749.984	54.8006	105.081	38.3421	25.1122	25.3031	31.0359
	ADAMTS10	Yes	5.08665	-2.87972	-9.70678	-1.83728	-2.67447	-3.69762	-3.64373	28.7766	1.96452	1	3.07916	2.11529	1.52998	1.5526
	CPED1	Yes	5.07756	-2.87469	-6.96845	-3.43114	-3.80047	-2.07749	-2.53065	247.644	16.9661	7.02359	14.2146	12.8332	23.4765	19.2726
	GPR84	Yes	5.05908	-3.03759	-3.41975	-2.6893	-3.14172	-3.15374	-3.20435	218.754	14.2349	16.715	16.0785	13.7631	13.7106	13.4941
	FAM101B	Yes	5.04958	-2.03193	-4.27611	-2.4261	-3.94375	-3.59275	-3.56714	341.87	33.3194	16.7155	27.9059	17.1671	18.8443	18.9795
	AATBC	Yes	5.04105	-3.34512	-3.08362	-2.18675	-3.4623	-3.36206	-3.42284	254.854	15.1133	18.3967	23.1192	14.6018	15.0371	14.7701
	IFI44L	Yes	5.02921	-3.69804	-3.83091	-3.35744	-3.43237	-2.6403	-2.12128	172.852	9.29401	12.3012	10.2369	10.0134	13.0173	16.2023
	HPSE	Yes	5.01889	-3.769	-1.66538	-2.81571	-3.94643	-3.94643	-3.94643	106.786	5.6452	9.43277	7.55645	5.3914	5.3914	5.3914
	CXCL10	Yes	5.00637	-4.02395	-1.76365	-2.93771	-4.02395	-4.02395	-2.93522	33.4494	1.6604	2.61075	2.27434	1.6604	1.6604	2.27627
	IFIT1	Yes	5.00443	-3.70593	-4.56415	-2.82624	-3.52458	-3.21683	-1.79139	197.726	10.6613	11.0329	13.9798	11.2099	12.2823	22.0556
	SPNS3	Yes	4.99356	-2.48104	-7.1415	-2.57177	-2.39279	-3.04599	-3.04599	25.3219	2.04386	1.36453	1.97176	2.11924	1.66478	1.66478
	LINC00937	Yes	4.95782	-4.48779	-6.42934	-2.79424	-2.61692	-2.1034	-2.23019	57.0107	2.56232	2.22607	4.11531	4.39416	5.46693	5.15613
	LOXHD1	Yes	4.95537	-2.78397	-4.02189	-2.78397	-2.78397	-2.78397	-2.78397	13.9026	1.00776	1	1.00776	1.00776	1.00776	1.00776
	NHS	Yes	4.95024	-3.924	-1.90392	-1.46252	-3.89337	-6.33876	-5.83644	89.6462	4.61505	9.59903	12.3823	4.65135	2.85694	3.10283
	WLS	Yes	4.94206	-3.0692	-1.61474	-1.47632	-7.12542	-7.42102	-6.23535	456.815	30.1167	59.273	62.611	12.9724	12.4557	14.8242
	CYBB	Yes	4.9342	-1.47537	-1.6642	-2.95807	-7.72488	-6.82465	-5.77756	18046.1	2478.93	2197.66	1236.39	473.45	535.901	633.026
	SERPINB2	Yes	4.9077	-3.3363	-1.68452	-3.3363	-3.3363	-3.3363	-3.3363	56.1685	3.43044	4.64566	3.43044	3.43044	3.43044	3.43044
	ADGRE1	Yes	4.90728	-3.53411	-1.47505	-3.53411	-3.53411	-3.53411	-3.53411	128.396	7.40341	16.6465	7.40341	7.40341	7.40341	7.40341
	CD2	Yes	4.88988	-3.16542	-2.26521	-2.89555	-3.70497	-3.59362	-2.17764	131.008	8.46384	12.8219	9.25269	7.23127	7.45534	12.3031
	IL1B	Yes	4.88838	-3.31874	-3.28913	-2.8016	-2.89996	-2.91263	-2.16838	932.708	57.492	75.3834	68.1045	65.7945	65.5082	87.9926
	ADRB2	Yes	4.88768	-1.31554	-4.39392	-2.59764	-4.62976	-3.89931	-3.74274	121.904	18.9588	6.68193	9.60146	5.38714	6.39631	6.66387
	FAM65B	Yes	4.88027	-1.8022	-2.63738	-3.14873	-2.70681	-2.96328	-6.20331	116.702	13.2688	9.067	7.59453	8.83443	8.0698	3.85489
	RBP1	Yes	4.84703	-3.20345	-2.29087	-2.39587	-3.42033	-3.12994	-2.66629	88.0574	5.67117	8.57507	7.58276	5.31156	5.80436	6.81371
	ADGRE3	Yes	4.83815	-3.35489	-1.6767	-3.35489	-2.67985	-3.35489	-3.35489	24.4122	1.504	1.75601	1.504	1.88285	1.504	1.504
	SERPING1	Yes	4.82385	-2.95865	-3.71364	-3.10992	-2.80333	-2.67309	-1.93603	97.6196	6.83989	6.51935	6.50721	7.21886	7.57058	10.4528
	BANK1	Yes	4.82029	-3.83703	-2.38779	-2.6633	-2.86485	-2.82384	-2.37165	316.7	17.123	27.6195	24.6692	22.9336	23.2667	27.7029
	ARHGAP24	Yes	4.80061	-3.61883	-1.4854	-3.18499	-3.09803	-2.96949	-3.61883	39.151	2.25361	4.92896	2.56059	2.63246	2.74641	2.25361
	ANKRD22	Yes	4.79956	-5.00598	-72.6047	-3.49285	-4.27442	-1.65837	-1.15786	343.458	14.295	2.46855	20.4877	16.7415	43.151	61.8041
	TNNT1	Yes	4.79815	-3.53919	-1.47773	-2.95703	-3.53919	-3.1749	-3.25849	26.4782	1.55923	2.57117	1.8662	1.55923	1.73813	1.69355
	PGA4	Yes	4.78519	-3.82585	-2.70072	-2.76131	-3.82585	-2.75557	-1.67577	33.2977	1.81881	3.04114	2.52	1.81881	2.52524	4.15242
	FOLR3	Yes	4.78509	-1.93324	-2.36876	-3.13605	-3.13605	-3.13605	-3.13605	17.3466	1.87516	1.23393	1.15596	1.15596	1.15596	1.15596
	VIPR1	Yes	4.75907	-2.22211	-4.38668	-2.43077	-2.6808	-2.30228	-2.90539	33.9541	3.21074	2.49167	2.93513	2.66137	3.09893	2.45565
	S100A12	Yes	4.75672	-3.19087	-1.47861	-3.19087	-3.19087	-3.19087	-3.19087	46.0249	3.03233	4.04849	3.03233	3.03233	3.03233	3.03233
	OASL	Yes	4.75621	-3.26981	-3.26146	-2.96697	-2.67495	-2.40263	-1.9831	68.8868	4.42947	4.78681	4.88159	5.4145	6.02819	7.30349
	ADRB3	Yes	4.74275	-2.44299	-4.74865	-2.44299	-2.44299	-2.44299	-2.44299	34.5058	2.97811	2.54242	2.97811	2.97811	2.97811	2.97811
	VCAN	Yes	4.73201	-3.95597	-2.08747	-2.06037	-2.37311	-2.99255	-3.38679	5845.46	312.262	445.529	599.553	520.541	412.792	364.741
	MX1	Yes	4.72254	-3.68163	-3.8295	-3.57221	-2.33949	-3.06678	-1.40596	791.992	45.5517	46.5452	46.947	71.6841	54.6843	119.281
	F2RL1	Yes	4.71757	-2.16533	-2.6944	-2.8699	-2.47435	-2.8699	-2.8699	32.0855	3.141	3.0548	2.36987	2.74871	2.36987	2.36987
	LYZ	Yes	4.67333	-2.80999	-2.26692	-3.29275	-3.26703	-2.5962	-1.87016	118061	8990.3	11144	7672.2	7732.6	9730.62	13508.3
	CES1	Yes	4.6536	-2.79206	-1.5548	-2.84608	-3.35216	-3.21985	-2.59857	271.66	20.9079	27.0864	20.5111	17.4145	18.1301	22.4647
	RBP7	Yes	4.65263	-2.85248	-1.24449	-2.2157	-4.04343	-4.04343	-4.04343	32.4063	2.44179	4.91558	3.14355	1.72259	1.72259	1.72259
	TNFSF10	Yes	4.65039	-2.35907	-3.59002	-3.34581	-2.92279	-2.41178	-1.69056	454.886	41.4641	27.9857	29.2356	33.4669	40.5579	57.8606
	HGF	Yes	4.62611	-3.45596	-1.05496	-2.91433	-4.14435	-3.94334	-3.34866	75.9066	4.74783	14.6924	5.63022	3.9592	4.16101	4.89996
	CXCL8	Yes	4.62519	-4.58148	-1.92731	-1.78837	-4.15836	-3.92502	-1.71448	865.284	40.8342	95.1719	104.61	44.9892	47.6637	109.118
	WDR17	Yes	4.62071	-3.74218	-1.20971	-4.19778	-2.74378	-2.24958	-4.19778	27.7338	1.60389	5.03963	1.42982	2.18751	2.66809	1.42982
	MPEG1	Yes	4.61921	-2.41355	-1.14171	-2.30868	-4.30869	-4.70456	-4.69932	6943.88	622.842	1328.27	651.136	348.891	319.533	319.889
	FCGR1B	Yes	4.61759	-4.05237	-4.24138	-3.24868	-2.05094	-1.48866	-2.31086	52.2859	2.79422	3.5088	3.48548	5.52098	7.60629	4.9
	MPP7	Yes	4.59637	-2.04593	-2.14739	-1.73876	-2.97262	-3.9011	-3.55467	118.506	12.6019	10.9322	14.8281	8.67331	6.60903	7.25313
	KCNA3	Yes	4.59084	-2.72158	-4.05797	-2.02625	-3.4282	-2.27506	-1.75275	60.1122	4.81115	3.32945	6.46215	3.81948	5.75543	7.47053
	PLCH1	Yes	4.56763	-2.25006	-4.75708	-2.25006	-2.25006	-2.25006	-2.25006	29.0183	2.8235	2.50635	2.8235	2.8235	2.8235	2.8235
	SIGLEC11	Yes	4.55839	-3.45228	-6.33978	-2.59713	-1.92158	-1.65682	-2.06099	54.6725	3.47417	2.13349	4.61811	6.24166	7.23905	5.81946
	CLEC6A	Yes	4.55462	-2.62553	-5.88803	-2.38822	-2.02591	-2.09361	-1.98134	104.122	8.70705	5.00396	9.57224	11.2841	10.9193	11.538
	SULT1B1	Yes	4.53738	-3.37723	-1.47369	-3.37723	-3.37723	-1.66763	-3.37723	26.3004	1.71631	4.01774	1.71631	1.71631	3.47581	1.71631
	TMEM173	Yes	4.5352	-3.97777	-2.08667	-1.98487	-2.78249	-1.79297	-3.19246	674.476	37.3878	71.2714	74.9268	53.4487	82.9465	46.5847
	BST1	Yes	4.52174	-1.42646	-1.90867	-2.68145	-4.26709	-3.48327	-2.78602	325.469	50.4596	36.1884	26.8432	16.8683	20.6641	25.8357
	CEACAM4	Yes	4.51803	-1.99519	-3.9554	-1.55034	-2.89505	-2.71762	-2.70603	64.8323	7.19213	4.8346	9.25583	4.95662	5.28023	5.30286
	COLEC12	Yes	4.50173	-5.04474	-1.67102	-1.83358	-5.01362	-3.34882	-1.51939	1497.33	65.9324	200.718	181.4	66.3417	99.3221	218.912
	CD48	Yes	4.49172	-3.82877	-2.46093	-3.58548	-2.82661	-1.75645	-1.56558	418.352	24.326	36.2124	25.9766	32.9506	53.0267	59.4915
	TESC	Yes	4.4746	-2.15548	-4.75192	-2.63986	-2.42398	-1.73041	-2.07562	209.354	21.7061	11.972	17.7233	19.3018	27.0382	22.5413
	MGAM	Yes	4.47435	-7.04198	-4.09319	-3.15196	-2.27414	-2.9151	1.03931	61.7083	1.95848	3.59327	4.37555	6.06451	4.73108	14.3337
	CHRND	Yes	4.44623	-1.41383	-5.84676	-1.61988	-3.34421	-2.35822	-2.98473	21.3727	3.39993	1	2.96745	1.43739	2.03837	1.61051
	AKR1C3	Yes	4.43903	-3.39643	-1.98182	-2.76037	-2.5663	-2.21469	-1.79054	54.8067	3.63515	5.80865	4.47279	4.81103	5.57482	6.89543
	GLI2	Yes	4.42927	-2.42975	-2.73451	-2.42975	-1.78961	-2.42975	-2.42975	11.3984	1.05913	1.0887	1.05913	1.43798	1.05913	1.05913
	CEBPE	Yes	4.42902	-1.66199	-1.97836	-3.06506	-3.06506	-2.62007	-2.32748	22.2463	3.0222	2.55728	1.63875	1.63875	1.91707	2.15807
	SELL	Yes	4.42749	-2.26507	-1.69537	-2.11956	-3.04059	-3.61765	-2.15476	63.9464	6.37642	8.69645	6.81418	4.75007	3.99238	6.70286
	CXCL1	Yes	4.41765	-2.65461	-1.64732	-3.49828	-2.91548	-1.94117	-2.19973	47.4706	4.04793	4.10755	3.0717	3.68573	5.53567	4.885
	P2RY13	Yes	4.40604	-2.53083	-1.04725	-1.52354	-7.81115	-4.29425	-4.41099	410.396	36.8037	89.1668	61.1366	11.9245	21.6904	21.1164
	SLC11A1	Yes	4.40419	-3.61283	-2.49801	-3.83001	-2.8504	-1.27795	-1.90736	681.319	42.8191	59.9296	40.391	54.2724	121.052	81.1057
	MEFV	Yes	4.39921	-3.33844	-2.49145	-1.30797	-1.76408	-3.01152	-4.22976	227.371	15.4817	20.7168	39.5149	29.2983	17.1622	12.2193
	RXFP1	Yes	4.38875	-2.66853	-1.3558	-2.66853	-2.66853	-2.66853	-2.66853	14.6345	1.24958	2.4821	1.24958	1.24958	1.24958	1.24958
	GATA3	Yes	4.38523	-3.26334	-2.43493	-2.17891	-3.26334	-2.812	-1.28757	14.3105	1	1	1.4977	1	1.1605	2.53449
	LINC01002	Yes	4.38394	-3.51031	-2.21868	-3.51031	-1.85823	-2.76673	-1.43675	51.2212	3.32843	4.49265	3.32843	6.28761	4.22297	8.13211
	MMP2	Yes	4.36231	-4.03517	-1.17044	-1.61649	-3.69834	-3.83497	-2.59255	50.9592	2.89498	8.65871	7.22661	3.15864	3.0461	4.50587
	SHROOM3	Yes	4.35493	-2.7425	-2.8556	-2.94816	-2.94816	-2.41925	-1.19258	21.013	1.75938	1.95498	1.63666	1.63666	1.99447	4.04595
	PLAC8	Yes	4.34982	-1.50254	-1.75558	-3.25365	-2.40009	-2.60626	-3.25365	28.0772	4.29591	2.47579	1.98386	2.68939	2.47665	1.98386
	CYP27A1	Yes	4.34544	-2.18106	-1.8401	-2.68095	-2.81269	-2.64329	-1.83225	1121.24	118.303	128.883	96.2447	91.7368	97.6157	140.825
	WASF1	Yes	4.34015	-2.74914	-2.92658	-1.5428	-2.16973	-2.46006	-2.27866	66.6736	5.58795	5.51066	9.95723	7.08016	6.24458	6.7417
	TOX	Yes	4.33192	-1.51226	-2.258	-2.68141	-2.79938	-2.92725	-2.03178	319.885	48.8298	33.1922	27.5391	26.3786	25.2263	36.3444
	SEMA6B	Yes	4.32958	-2.02609	-1.44561	-2.77646	-3.02449	-2.67012	-2.38211	245.107	27.9416	26.7465	20.39	18.7179	21.2021	23.7656
	KCNMA1	Yes	4.31654	-3.69002	-1.9979	-2.44946	-4.5168	-2.04914	-1.259	252.787	15.8705	29.3121	23.9083	12.9655	28.579	46.5151
	CSMD1	Yes	4.31597	-2.23253	-3.1643	-2.23253	-2.23253	-1.73513	-2.23253	10.5909	1.09915	1.14873	1.09915	1.09915	1.41424	1.09915
	OLR1	Yes	4.30303	-1.13487	-3.94288	-3.63566	-3.3619	-2.3275	-1.78556	1468.41	300.696	102.991	93.8619	101.505	146.616	191.117
	ASRGL1	Yes	4.30199	-1.45697	-1.37127	-1.73509	-3.86559	-4.14171	-4.85614	295.679	47.1738	50.3912	39.6121	17.7801	16.5947	14.1533
	NFKBIZ	Yes	4.29684	-2.59976	-3.75975	-1.68612	-2.54921	-1.85294	-1.89573	791.119	70.8204	48.9704	109.195	72.2248	99.3646	97.1216
	CLTCL1	Yes	4.29418	-3.07606	-1.27258	-2.73737	-2.35305	-2.76302	-2.25877	74.8107	5.66356	13.5841	6.3643	7.40377	6.30521	7.7128
	LINC01150	Yes	4.25891	-2.22933	-3.62462	-1.57559	-2.63098	-2.00325	-1.98934	11.2051	1.18017	1	1.66984	1	1.31336	1.32254
	GPRC5B	Yes	4.2351	-2.16003	-1.81173	-1.12927	-3.47038	-3.47038	-3.47038	37.329	4.08059	3.30976	7.80524	2.53984	2.53984	2.53984
	RSAD2	Yes	4.22659	-2.32624	-3.15494	-2.31161	-1.60235	-3.89527	-1.40218	79.0597	8.04101	6.20391	8.0919	11.6736	4.80205	13.3402
	CEACAM8	Yes	4.21729	-2.55369	-1.21246	-2.55369	-2.55369	-2.55369	-2.55369	29.3098	2.72152	3.58228	2.72152	2.72152	2.72152	2.72152
	IFIT3	Yes	4.19735	-2.92823	-3.01248	-1.83889	-2.14267	-1.9987	-1.61719	242.051	19.6937	19.1429	31.3599	26.9139	28.8526	35.6592
	ALK	Yes	4.19135	-3.54159	-1.09131	-1.53079	-3.03605	-3.14341	-3.23403	20.9655	1.41239	3.6371	3.26766	1.64757	1.5913	1.54671
	OLIG1	Yes	4.18607	-2.52715	-1.197	-2.52715	-2.52715	-2.52715	-2.52715	25.1906	2.38124	3.07186	2.38124	2.38124	2.38124	2.38124
	JAKMIP2	Yes	4.15003	-2.07647	-1.91491	-2.52316	-2.51527	-2.14785	-1.70446	87.2574	10.1257	9.21672	8.33309	8.35923	9.7892	12.3358
	LOC100507006	Yes	4.14861	-3.07538	1.09189	-3.07538	-3.07538	-2.1793	-3.07538	15.2911	1.1985	4.0236	1.1985	1.1985	1.69129	1.1985
	S100Z	Yes	4.14535	-1.61529	-2.00678	-2.7192	-2.7192	-2.0572	-1.93929	17.2619	2.57796	1.90291	1.53139	1.53139	2.02418	2.14726
	CA13	Yes	4.14483	-1.75643	-3.50228	1.12487	-3.48683	-3.57076	-3.24044	49.1527	6.75166	3.64018	13.3396	3.40103	3.32108	3.65963
	OLFM1	Yes	4.11369	-3.59703	-1.57883	-2.49545	-2.17993	-2.66931	-1.34981	51.4491	3.47698	5.8232	5.01184	5.73724	4.68541	9.26559
	CD163	Yes	4.10784	-2.69492	1.25183	-1.59695	-4.69003	-4.68	-4.62576	5452.7	492.553	1628.15	831.203	283.024	283.63	286.956
	SNTB1	Yes	4.10009	-1.61497	-1.55644	-2.02553	-2.98076	-2.68922	-2.28741	715.255	108.02	112.082	86.1248	58.5249	64.8694	76.2645
	TMOD2	Yes	4.09952	-3.0794	-2.47304	-1.30289	-2.27963	-2.0887	-2.05578	706.584	55.9713	74.6825	132.288	75.6079	82.5192	83.8408
	FFAR2	Yes	4.09314	-1.7554	-1.14437	-2.12516	-2.80182	-3.21079	-3.08231	21.1747	2.94703	3.38145	2.43427	1.84638	1.6112	1.67836
	TMEM8B	Yes	4.07807	-1.64324	-1.71915	-2.49405	-3.59834	-2.8161	-1.4332	25.9244	3.86859	3.85554	2.54888	1.76665	2.25739	4.43555
	LOC643802	Yes	4.07746	-1.83608	-1.71148	-2.30588	-2.03005	-2.30588	-2.30588	12.7354	1.7011	1.53177	1.35452	1.53856	1.35452	1.35452
	IGFBP7	Yes	4.0764	-1.19357	-1.26182	-2.93232	-2.8633	-3.83762	-2.92036	104.775	21.5345	20.6044	8.76537	8.97667	6.69762	8.80128
	SORL1	Yes	4.07447	-1.02863	-1.3935	-3.0749	-4.16191	-3.10599	-2.87108	3497.55	834.517	616.007	279.166	206.253	276.371	298.984
	PTPRN2	Yes	4.07284	-2.16251	-1.62593	-2.16251	-2.16251	-2.16251	-2.16251	15.1481	1.7199	2.34581	1.7199	1.7199	1.7199	1.7199
	OLFML2B	Yes	4.06899	-2.23793	-1.15226	-1.5983	-2.97751	-3.10509	-3.00531	440.604	48.3855	102.359	67.7492	36.3671	34.8728	36.0307
	MTL5	Yes	4.05865	-2.36419	-2.18151	-1.44481	-2.71422	-1.5848	-2.71422	11.0161	1.14806	1	1.87859	1	1.71266	1
	FBN2	Yes	4.05287	-1.70257	-1.3295	-2.27652	-2.51427	-4.05665	-1.90794	244.928	35.4953	45.4555	26.5463	24.0361	14.8973	31.6746
	TFCP2L1	Yes	4.0474	-6.69452	-1.94322	-2.28216	-1.52278	-1.67124	-1.67959	27.227	1.00486	3.41566	2.94766	4.41761	4.02518	4.00516
	PADI4	Yes	4.03386	-2.16353	-1.69442	-2.41539	-2.48327	-2.38599	-1.47502	16.3065	1.86842	1.76323	1.6736	1.62785	1.69422	2.74056
	MCTP2	Yes	4.03263	-2.76239	-2.31359	-1.88127	-2.61087	-1.33411	-1.96462	43.1942	3.8775	4.89073	5.69357	4.10252	8.02871	5.45203
	CD163L1	Yes	4.02331	-3.50828	1.23272	-1.54292	-3.75734	-3.75734	-3.59036	400.362	28.3646	127.096	64.495	26.4844	26.4844	27.7161
	PROCR	Yes	4.02295	-4.80755	-1.71453	-1.13412	-2.54172	-1.94607	-2.52032	119.153	6.16079	17.4449	26.1156	11.6528	15.2196	11.7518
	PLB1	Yes	4.01407	-2.0852	-1.65037	-2.6027	-1.96959	-1.56221	-2.71456	147.67	17.6425	22.5042	14.1346	18.678	23.5488	13.5521
	MARCO	Yes	3.98601	-3.04022	-2.14989	-3.29482	-1.97423	-1.26132	-1.62054	780.483	64.405	91.3021	59.4283	99.1806	155.238	120.827
	HAL	Yes	3.98559	-1.60037	-1.21179	-3.03641	-2.45186	-1.94704	-3.18936	26.3642	4.13334	5.41167	2.17852	2.6979	3.3974	2.07405
	CCDC88C	Yes	3.98116	-1.50763	-1.4586	-2.64885	-2.71455	-2.417	-1.95955	156.589	26.089	23.6758	14.8489	14.4895	16.2733	20.0723
	IL1A	Yes	3.97594	-3.37487	-1.27709	-2.95279	-2.46386	-2.29956	-1.30663	48.4471	3.61053	8.59845	4.12663	4.94552	5.29886	9.3256
	SLC18B1	Yes	3.97014	-1.69497	-1.30131	-1.23903	-3.74014	-2.85493	-4.05349	127.256	18.9108	23.1447	25.8697	8.57009	11.2274	7.9076
	SCN4B	Yes	3.96271	-2.05752	-5.29842	-1.69254	-1.73215	-2.1562	-1.3687	16.4516	2.01776	1	2.45288	2.39679	1.92542	3.03324
	APOBEC3B	Yes	3.95636	-3.26011	-1.4912	-1.91529	-1.31755	-2.54753	-2.54659	15.1284	1.17291	2.2326	1.99647	2.90222	1.50099	1.50155
	CRISPLD2	Yes	3.9482	-1.57843	-1.2133	-2.04824	-3.45025	-2.64725	-2.28173	72.3354	11.6071	15.1522	8.9448	5.31008	6.9208	8.02948
	ADGRD1	Yes	3.94359	-2.42527	-4.10264	-1.83133	-1.79317	-1.44679	-1.6517	73.1575	7.64903	4.60187	10.1298	10.3453	12.8222	11.2314
	GRIP1	Yes	3.93106	-2.35497	-2.57762	-1.82332	-2.35497	-1.59713	-1.52172	10.4123	1.12474	1.18712	1.4527	1.12474	1.65844	1.74062
	NUPR1	Yes	3.92891	-4.53645	1.31598	-1.70032	-3.51918	-4.53645	-2.26261	43.502	2.44074	13.4137	6.5119	3.14627	2.44074	4.89361
	SMAGP	Yes	3.92891	-3.47281	-1.77658	-3.22137	-1.73929	-1.90093	-1.23634	21.0087	1.53974	3.13061	1.65992	3.07437	2.81294	4.32503
	TLR7	Yes	3.92567	-2.55336	-2.91677	1.26384	-2.53904	-2.8859	-2.97927	762.243	76.0445	81.1394	245.398	76.4733	67.2819	65.1733
	SLC46A1	Yes	3.9159	-1.64781	-1.13635	-1.47216	-3.1103	-3.62798	-3.1171	775.452	120.176	178.439	134.514	63.6682	54.5832	63.5292
	CXCL5	Yes	3.90684	-2.90244	-1.82203	-1.68919	-3.7874	-1.98474	-1.1906	17.4515	1.53901	1.82297	2.6444	1.17941	2.25061	3.75179
	FOLR2	Yes	3.90117	-3.63597	1.30142	-1.4324	-3.64854	-3.60825	-3.66263	1401.8	98.8256	477.417	250.856	98.4852	99.5847	98.1064
	ATHL1	Yes	3.89694	-2.53734	-3.36742	-2.51049	-1.98637	-1.29094	-1.35942	49.2716	4.98305	4.20229	5.03634	6.36522	9.79414	9.30075
	NREP	Yes	3.89307	-1.80818	-1.9523	-1.74344	-2.48618	-1.90516	-1.84846	278.129	39.5105	36.5939	40.9778	28.7358	37.4994	38.6495
	CSGALNACT1	Yes	3.87952	-3.16193	-4.22749	-1.93887	-1.21288	-1.29334	-2.20151	117.13	9.54854	7.34854	15.5718	24.8927	23.344	13.7141
	ADAMDEC1	Yes	3.87617	-2.84833	1.2843	-2.84833	-2.84833	-2.84833	-2.29773	15.6831	1.42049	4.51635	1.42049	1.42049	1.42049	1.76088
	NCAM1	Yes	3.87265	-1.9984	-3.09286	-2.28838	-1.69771	-1.29329	-1.98258	11.5758	1.49576	1.34509	1.30622	1.76068	2.31126	1.5077
	CCR6	Yes	3.86752	-2.69088	-1.94959	-1.6278	-1.96317	-1.98911	-1.60903	218.514	20.9968	31.8243	34.7094	28.7799	28.4046	35.1141
	LILRA5	Yes	3.85979	1.32554	-4.80533	-3.51671	-4.49652	-2.46084	-1.44204	149.63	51.3865	9.98216	11.0235	8.6214	15.7533	26.8829
	LINC01272	Yes	3.85753	-2.15286	-1.67377	-3.35952	-3.59621	-1.89999	-1.022	773.107	93.0926	116.804	59.6559	55.7295	105.482	196.101
	CHIC1	Yes	3.85726	-2.12676	-1.9399	-1.11974	-1.79991	-2.23638	-3.8276	33.4292	4.07501	4.34172	7.73979	4.81501	3.87527	2.26423
	GCH1	Yes	3.84762	-2.33878	-1.50415	-1.61054	-2.78166	-1.82226	-1.88391	108.211	12.0252	18.5968	17.4626	10.1106	15.4337	14.9286
	CYP3A5	Yes	3.83432	-1.71103	-1.45019	-1.66117	-1.64327	-2.76357	-3.13188	42.3123	6.44942	7.27191	6.64298	6.71535	3.99306	3.52348
	ME1	Yes	3.83085	-2.28832	-1.0415	1.00143	-5.53909	-4.38677	-2.76188	511.722	58.3745	128.948	133.77	24.1157	30.4505	48.3653
	PTGER3	Yes	3.82593	-2.12342	-2.8908	-1.44697	-1.88159	-1.90422	-1.64069	178.338	21.9518	19.1867	32.2141	24.7732	24.4787	28.4105
	APOBEC3A	Yes	3.79833	-2.65783	-1.465	-1.20766	-2.99524	-2.2221	-1.88362	32.2272	3.19229	5.96718	7.02566	2.83269	3.81827	4.5044
	THBS1	Yes	3.79625	-2.57367	-1.25065	-2.91354	-2.87457	-2.57388	-1.06837	196.933	20.1564	32.8079	17.805	18.0464	20.1547	48.5561
	KSR1	Yes	3.79364	-1.86157	-1.90258	-1.66253	-1.79748	-1.74241	-2.42811	357.845	50.6711	49.5789	56.7374	52.4777	54.1363	38.8482
	SLITRK4	Yes	3.78913	-1.20836	-2.96076	-3.42769	-1.20935	-1.55282	-3.53432	83.5364	18.2448	7.45142	6.43183	18.2299	14.1976	6.23779
	ST6GALNAC3	Yes	3.78802	-1.72809	-1.90136	-3.05523	-2.69399	-1.89232	-1.13582	11.5733	1.76798	1.5807	1	1.13409	1.61454	2.68989
	ZNF300	Yes	3.7842	-1.25107	-1.62342	-2.44678	-3.06956	-2.05174	-1.72821	45.8863	9.69228	7.4813	4.9558	3.95032	5.90999	7.01636
	PROK2	Yes	3.77929	-1.93496	-2.56438	-1.57315	-1.80615	-1.97941	-1.61442	38.3243	5.24073	4.75755	6.44605	5.6145	5.12303	6.28125
	TLR2	Yes	3.76665	-1.6261	-2.01117	-1.3881	-1.64036	-2.27352	-2.84669	3298.42	538.522	435.414	630.854	533.84	385.17	307.617
	CPAMD8	Yes	3.76652	-1.28861	-1.92594	-1.96328	-2.08493	-2.09859	-2.11532	22.8974	4.71763	3.26305	3.09645	2.91579	2.8968	2.87389
	ANKRD35	Yes	3.76205	-1.44101	-2.25351	-1.82207	-2.12941	-1.69351	-2.03533	11.2462	2.07451	1.44917	1.64065	1.40385	1.7652	1.46875
	STARD4-AS1	Yes	3.76121	-1.52324	-2.02713	-1.68681	-1.94398	-1.89534	-2.20198	61.6206	10.7555	8.08243	9.71255	8.42765	8.64392	7.4402
	ALDH1A1	Yes	3.76085	-2.91975	1.22886	-1.31245	-3.14058	-3.4763	-3.33561	1356.11	123.499	420.435	274.741	114.815	103.727	108.102
	RMRP	Yes	3.75703	-1.30287	-1.6339	-2.14661	-2.14661	-2.14661	-2.14661	10.5687	2.15912	1.46569	1.31046	1.31046	1.31046	1.31046
	C5AR1	Yes	3.75699	-2.50255	-1.3213	-1.41239	-3.64031	-2.54398	-1.40689	1427.73	151.853	287.61	269.061	104.392	149.38	270.113
	CSF3R	Yes	3.75191	1.2714	-1.48907	-3.03446	-3.22422	-2.91823	-3.09823	1346.56	456.305	241.023	118.275	111.314	122.986	115.84
	NEXN	Yes	3.74653	-1.19383	-1.44668	-1.97933	-1.69063	-3.55443	-2.88565	23.185	5.18366	4.05732	3.12651	3.66041	1.74104	2.14455
	NID1	Yes	3.74317	-3.52785	-1.84934	-2.49334	-1.28862	-2.48365	-1.17245	114.378	8.66148	16.5229	12.2552	23.7125	12.3031	26.0621
	EPHB2	Yes	3.74167	1.01261	-1.75183	-2.27006	-3.38615	-2.69388	-1.76103	294.862	79.7984	45.26	34.7148	23.2727	29.2532	44.7491
	GPR162	Yes	3.7297	1.27074	-2.05493	-1.38598	-3.50703	-7.51038	-2.68006	96.1562	32.7612	12.832	18.6014	7.35128	3.43274	9.61963
	HTR7	Yes	3.71979	-2.10452	-6.29686	1.29165	-1.88653	-2.08118	-2.90683	21.7261	2.77531	1	7.54415	3.09599	2.80644	2.0093
	B3GNT7	Yes	3.71258	-2.54679	-1.57498	-2.92224	-1.69811	-1.62374	-1.40275	34.2107	3.61821	4.97068	3.15334	5.4265	5.67507	6.5691
	PDK4	Yes	3.71185	-2.42204	-1.33959	-1.02911	-2.18561	-2.30529	-3.76291	53.8497	5.98977	9.99732	14.0971	6.63774	6.29314	3.85539
	ADAMTS14	Yes	3.6996	-4.56701	1.03945	-1.54543	-2.70656	-2.56983	-1.57154	168.554	9.97593	47.7898	29.4805	16.8332	17.7289	28.9908
	FAM157C	Yes	3.69652	-2.77514	-1.15249	-1.89779	-2.69815	-2.26059	-1.35954	13.838	1.34895	2.92754	1.97256	1.38744	1.65599	2.75352
	BCL2A1	Yes	3.68995	-3.90512	-2.2577	-3.27643	-2.98871	-1.59246	1.34329	144.813	10.0497	16.7715	11.9781	13.1312	24.6445	52.7179
	ADGRA2	Yes	3.6857	-2.3553	-2.19615	-2.89719	-2.09669	-1.31617	-1.17302	157.187	18.1072	19.4193	14.7204	20.3405	32.403	36.3573
	GRAMD1B	Yes	3.6771	-2.30396	-1.49691	-1.53508	-1.94331	-1.73425	-2.09121	198.758	23.4609	36.1095	35.2117	27.8148	31.1678	25.8477
	HPGD	Yes	3.6673	-2.67297	-2.1583	-2.47127	-1.36833	-1.22696	-1.83562	14.8253	1.51239	1.76859	1.63583	2.95438	3.29479	2.2023
	MYBL1	Yes	3.66597	-2.70427	-1.42483	-1.21066	-1.99377	-1.78101	-2.6783	45.8145	4.62129	9.08297	10.3226	6.26815	7.01694	4.66611
	AZU1	Yes	3.64884	-1.82528	-1.0707	-2.10482	-2.30894	-2.37011	-1.85454	45.9826	6.90412	10.6224	5.98721	5.45791	5.31705	6.7952
	RCBTB2	Yes	3.64569	-1.63368	-1.39491	-1.08562	-2.73723	-2.98675	-2.47507	2242.29	376.482	447.146	566.543	224.698	205.926	248.498
	EAF2	Yes	3.63583	-1.42713	-1.8149	-1.68398	-1.76906	-2.27331	-1.94747	105.884	20.4063	16.0463	17.2938	16.4621	12.8106	14.954
	MCEMP1	Yes	3.62583	-1.6216	-2.4679	-2.5234	-1.35703	-1.391	-1.99922	451.498	76.79	48.6752	49.3471	91.7613	89.5201	62.2857
	VNN2	Yes	3.6118	-1.6052	-1.27055	-1.87397	-3.14299	-1.77778	-1.77344	36.0898	6.22487	7.72731	5.3321	3.1792	5.62059	5.63435
	P2RY14	Yes	3.61068	-1.19674	-1.07722	-1.80117	-3.21598	-2.90489	-2.40951	375.376	86.8718	102.642	57.7196	32.327	35.7888	43.1469
	RAB44	Yes	3.60266	-2.29691	-1.04692	-2.41126	-2.93748	-1.88209	-1.38827	18.3675	2.21963	3.76915	2.11437	1.7356	2.70885	3.6724
	PGA5	Yes	3.60224	-3.37025	-2.52551	-2.1831	1.01112	-1.42962	-1.8642	14.2891	1.17698	1.8069	1.81702	4.01083	2.77466	2.12784
	CD37	Yes	3.60176	-2.2478	-1.24544	-1.62378	-1.95428	-1.8755	-2.04206	1315.09	162.436	293.168	224.86	186.833	194.681	178.802
	SSPO	Yes	3.59813	-1.08448	-1.50145	-1.84045	-1.99406	-2.63175	-2.57103	28.4591	7.29327	5.20554	4.29756	3.9665	3.00538	3.07637
	MYO7A	Yes	3.5961	-3.01779	1.21942	-1.60463	-2.51351	-2.12571	-2.76516	311.704	28.7225	105.058	54.0178	34.485	40.7762	31.3467
	FCGBP	Yes	3.58662	-2.0911	-1.14353	-1.731	-2.65529	-1.76697	-1.85035	14.2153	1.89538	2.85087	2.28968	1.49266	2.24307	2.14199
	MYB	Yes	3.58243	-3.35194	-1.93535	-1.53957	-1.69153	-1.59034	-1.36419	100.138	8.33925	12.5634	18.1562	16.525	17.5765	20.4904
	KIF20A	Yes	3.58193	-3.68196	-3.44295	-1.3139	1.36867	-2.73585	-2.77195	13.646	1.03469	1.05204	2.89953	5.21422	1.39251	1.37437
	NCF4	Yes	3.57899	-1.62752	-1.14491	-1.25491	-2.81125	-2.54277	-2.58203	1692.74	290.605	415.556	376.893	168.241	186.004	183.176
	CD302	Yes	3.57385	-1.19504	-1.02691	-1.23119	-3.82088	-3.67017	-3.7152	2150.09	503.426	600.473	488.647	157.455	163.92	161.934
	RNF175	Yes	3.57189	-1.96836	-2.03666	-1.19341	-1.16108	-1.98068	-4.44441	46.3575	6.59354	6.37242	10.875	11.1779	6.55252	2.92017
	CYTL1	Yes	3.57142	-2.57495	-2.99028	-1.84274	-1.6359	-1.24275	-1.33835	103.425	11.2465	10.7324	15.7153	17.7022	23.3025	21.6379
	CCDC149	Yes	3.56798	-2.04816	-1.14818	-1.34666	-2.20377	-2.46122	-2.1268	151.288	20.7023	36.9294	31.4864	19.2404	17.2278	19.9367
	NOD2	Yes	3.55901	-1.41892	-1.16355	-1.51153	-2.05298	-2.34126	-3.32226	781.108	154.676	188.995	145.199	106.905	93.7416	66.0614
	CD69	Yes	3.55836	-2.55819	-1.52812	-1.14747	-2.61277	-2.23865	-1.43795	300.137	32.9713	55.7883	73.5071	32.2827	37.6777	58.658
	ASPM	Yes	3.54797	-3.45504	-2.13164	-2.49267	1.58984	-2.28398	-3.77876	45.4675	3.70911	5.81508	5.14111	20.374	5.61086	3.39135
	STON1	Yes	3.54552	-1.46628	-2.50045	-1.43002	-1.66872	-2.02687	-1.72225	11.4328	2.19916	1.43429	2.25492	1.93237	1.59092	1.87231
	IFITM1	Yes	3.53826	-1.58407	-2.13868	-1.65066	-3.08674	-2.27632	-1.00625	15.1175	2.69722	2.13012	2.58841	1.38417	1.87696	4.24603
	TFAP2E	Yes	3.53485	-1.29366	-1.95719	1.05625	-1.76905	-4.13747	-3.14461	14.6253	3.19827	2.07949	4.37018	2.33881	1	1.31573
	TNFRSF8	Yes	3.52529	-1.69337	-1.26898	-1.21514	-2.14859	-2.59735	-2.36537	20.7559	3.47691	4.87473	4.84528	2.74027	2.26681	2.48912
	LY86	Yes	3.51858	-2.18807	1.08209	-2.53138	-3.22362	-2.33529	-1.23632	460.483	59.8115	141.616	51.6999	40.5979	56.0411	105.856
	SIGLEC16	Yes	3.51694	-1.51827	-2.06325	-1.52151	-2.15891	-2.03911	-1.37192	16.9748	3.17899	2.27952	3.17224	2.23565	2.36701	3.51812
	TOP2A	Yes	3.51472	-4.31691	-1.75464	-2.39545	1.61809	-2.39327	-4.3416	107.378	7.07705	16.2148	12.7538	49.4342	12.7654	7.0368
	IGF1	Yes	3.50634	-3.07386	1.79289	-2.50325	-3.07386	-3.07386	-3.07386	35.5246	3.29602	17.633	4.04735	3.29602	3.29602	3.29602
	TARP	Yes	3.50347	-2.23266	-1.29593	-1.09514	-2.23266	-2.23266	-2.1364	11.6596	1.49061	1.73591	3.03891	1.49061	1.49061	1.55776
	LRRN2	Yes	3.49218	-1.55839	-5.07268	-1.44803	-1.50702	-1.61453	-1.43787	23.4559	4.31002	1.32409	4.6385	4.45695	4.16015	4.67127
	TNF	Yes	3.48672	-2.3267	-3.04141	-1.60981	-1.48576	-1.68967	-1.15125	476.066	58.6826	46.39	84.8154	91.8968	80.8066	118.598
	OLFML2A	Yes	3.48137	1.05839	-1.17467	-2.34216	-2.4682	-2.48653	-2.669	19.7024	5.98982	5.08754	2.4163	2.29292	2.27601	2.12041
	DLGAP5	Yes	3.47551	-2.82799	-2.4109	-1.70758	1.37379	-2.35651	-2.68577	12.4654	1.26827	1.4024	2.10043	4.9273	1.52202	1.33543
	ANOS1	Yes	3.47265	-2.48411	-1.41742	-1.3003	-1.80222	-2.10419	-1.61258	31.1118	3.60655	6.33266	6.89	4.97115	4.25774	5.55576
	PNOC	Yes	3.47178	-3.00729	-1.22017	-3.00729	-3.00729	-1.23398	-1.11023	10.8626	1.04042	2.16835	1.04042	1.04042	2.53556	2.81817
	PGA3	Yes	3.47022	-2.51322	-2.08923	-1.73366	-2.51322	-1.09195	-1.31106	15.3478	1.75978	2.53459	2.55109	1.75978	4.0503	3.37339
	KIF14	Yes	3.44906	-3.91442	-1.93426	-2.72087	1.5147	-1.63501	-3.51332	15.8843	1.17653	1.99711	1.69263	6.97583	2.81675	1.31084
	LDLRAD3	Yes	3.44805	-1.23725	-4.61853	-1.27778	-1.70429	-1.48623	-2.06191	140.118	32.8445	8.79868	31.8027	23.844	27.3424	19.7084
	LMNB1	Yes	3.44453	-1.05922	-7.34113	-1.92569	-1.81403	-1.56359	-1.30707	831.747	227.968	32.8926	125.393	133.112	154.432	184.74
	LOC100507639	Yes	3.43614	-3.00265	-2.33455	-2.41667	-2.07124	-1.119	1.01223	29.1035	2.82079	3.81621	3.50475	4.08926	7.56912	8.57344
	CFH	Yes	3.43195	-4.14051	1.75363	-1.51894	-4.05632	-3.6999	-2.51416	272.57	19.1815	139.794	52.2874	19.5796	21.4658	31.5896
	GALNT3	Yes	3.42881	-1.86363	1.17196	-2.80019	-1.66696	-2.28107	-2.14016	37.9437	5.93797	12.9691	3.95193	6.63852	4.8513	5.17072
	MYO1A	Yes	3.42788	-2.06908	-3.88082	-1.14136	-2.86715	-2.21001	1.15373	12.8901	1.81741	1.10823	3.29463	1.31154	1.70152	4.33846
	AR	Yes	3.42573	-5.12289	-3.26775	-2.53458	-1.3634	1.37351	-1.74966	19.6442	1.11935	1.82687	2.26243	4.20588	7.87614	3.27737
	RNF144A	Yes	3.42304	-3.15674	-1.75239	-1.32738	-1.22204	-1.41628	-2.42844	26.6656	2.46775	4.5179	5.86873	6.37463	5.50036	3.20784
	C3	Yes	3.40954	-1.92636	-1.5047	-2.89628	-2.67126	-1.86709	1.15155	82.7266	12.5954	14.8152	8.37741	9.0831	12.9952	27.9405
	NEGR1	Yes	3.4078	-2.75078	1.2637	-1.17478	-4.11616	-4.11616	-1.5927	14.0271	1.49636	5.27311	3.50376	1	1	2.58439
	SIGLEC1	Yes	3.40694	-4.89008	1.53907	-1.1819	-3.42769	-3.87446	-2.20477	3600.9	216.137	1654.86	894.259	308.35	272.794	479.382
	SMARCD3	Yes	3.4051	-1.30401	1.26626	-3.29764	-2.32299	-2.4712	-2.36188	95.769	21.5682	35.6138	8.52889	12.1073	11.3812	11.908
	SECTM1	Yes	3.40479	-1.87652	-1.3916	1.25628	-2.59345	-2.97314	-2.73594	235.243	36.8189	54.3563	86.7981	26.6408	23.2386	25.2533
	IRAK3	Yes	3.40448	-1.10017	-1.72256	-1.74339	-2.08499	-1.82346	-1.98244	1744.7	465.81	297.506	293.952	245.791	281.044	258.506
	CFD	Yes	3.40132	-1.78476	1.50827	-1.67267	-3.31951	-3.26642	-3.07808	425.504	70.0932	189.206	74.7902	37.6861	38.2987	40.6421
	GPR34	Yes	3.40017	-2.00118	1.43622	-1.97951	-3.7738	-3.08028	-1.75713	403.278	59.2678	169.85	59.9164	31.4286	38.5046	67.4994
	KCNJ15	Yes	3.39779	-1.95484	-20.7081	1.36479	1.15838	-3.50157	-4.28043	62.8462	9.46175	1.33819	25.2435	21.4257	5.28226	4.32112
	GTSE1	Yes	3.39293	-3.71908	-1.9672	-1.77807	1.49404	-2.80703	-2.39714	13.8963	1.10126	1.88421	2.30344	6.11908	1.45907	1.70856
	FUCA1	Yes	3.39199	-2.04885	1.4071	-1.72	-2.76795	-2.72884	-2.477	4576.11	658.465	1913.72	784.356	487.398	494.384	544.648
	SLC15A2	Yes	3.39013	-1.89886	1.04178	-1.49835	-2.85887	-2.23806	-1.73172	76.8508	11.9382	23.6161	15.1293	7.92936	10.1288	13.0905
	PRKCE	Yes	3.38907	-1.41278	-1.43078	-1.37562	-2.20017	-2.04789	-1.87114	54.6988	11.4242	11.2804	11.7328	7.33572	7.88117	8.62567
	LILRB2	Yes	3.38282	-1.21151	-1.42736	-1.33137	-3.40928	-2.25495	-1.65758	1358.75	331.537	281.401	301.69	117.814	178.124	242.318
	GPR82	Yes	3.37273	-1.06498	-2.79187	-4.31932	-2.57491	-1.73833	1.13496	227.477	63.331	24.3465	15.615	26.1936	38.7994	76.5486
	TCF7L2	Yes	3.36946	-2.10502	-2.5715	-1.49112	-1.2074	-1.28482	-2.04318	202.632	28.5687	23.9818	40.3307	49.8075	46.8063	29.4335
	ALOX5	Yes	3.36859	-1.07789	-1.33785	-1.88412	-2.22636	-2.06118	-2.03606	2635.4	725.811	584.78	415.232	351.401	379.564	384.245
	PTGS2	Yes	3.36764	-3.23542	-1.64347	-1.44203	-1.98995	-1.45537	-1.20233	45.714	4.19559	8.42624	9.41349	6.82154	9.32718	11.2901
	MX2	Yes	3.36344	-1.42809	-1.41489	-1.89172	-1.7879	-2.12545	-1.48999	454.619	94.6474	95.5305	71.4508	75.6001	63.5938	90.7155
	GIMAP8	Yes	3.35772	-1.04097	-1.07542	-1.52037	-2.49203	-2.81584	-2.96185	461.028	131.9	127.674	90.3098	55.0972	48.7613	46.3575
	IFIT2	Yes	3.34186	-1.50739	-1.94697	-1.70214	-1.70323	-2.08311	-1.20998	135.495	26.8973	20.8245	23.8199	23.8046	19.4636	33.5086
	FPR2	Yes	3.3357	-1.28972	1.06148	-2.85911	-3.42566	-2.21078	-1.36339	29.7621	6.91804	8.73005	3.12066	2.60456	4.03582	6.54423
	TMEM52B	Yes	3.33505	1.66774	-5.28152	-3.78928	-4.17577	-2.14591	-1.19261	55.1924	27.5997	3.18717	4.36737	3.96315	7.71199	13.8765
	LTB	Yes	3.33491	-1.61238	-1.04456	-2.12734	-2.77973	-2.06543	-1.29269	123.227	22.917	35.3745	17.3694	13.2929	17.8901	28.5843
	SIRPB2	Yes	3.32761	-1.95249	1.28891	-1.18445	-2.81408	-2.89056	-3.06998	623.259	95.9285	242.422	158.132	66.5579	64.7969	61.0101
	LRRC16B	Yes	3.32524	-1.58098	-2.99765	-2.10672	-2.43787	1.11577	-1.41239	33.899	6.44816	3.62735	4.839	4.18169	11.3747	7.21784
	ANO5	Yes	3.32006	-1.86276	-2.51286	1.49485	-2.16118	-1.7898	-4.36921	97.7405	15.8042	11.8856	44.0075	13.6219	16.4485	6.73792
	PLXNC1	Yes	3.3128	-4.3763	-1.60259	-1.23955	-2.06432	-1.40466	-1.20247	1055.65	72.8145	198.839	257.076	154.365	226.858	265.004
	LINC01001	Yes	3.30317	-4.86237	-1.2771	-2.05864	-2.50729	1.1139	-1.40913	50.0201	3.11433	11.5699	7.35584	6.0396	16.8678	10.7464
	KLF2	Yes	3.29369	-1.23451	-1.04214	-2.32602	-3.56232	-2.26303	-1.27519	48.0085	11.8071	13.7735	6.26646	4.09169	6.44088	11.4304
	LOC653786	Yes	3.29285	-1.50647	-1.28311	-1.82753	-2.18865	-1.74434	-1.45641	23.11	4.65873	4.71633	3.84029	3.20665	4.02343	4.81885
	SH3BP5	Yes	3.28777	-2.02038	-2.42704	-1.70944	-2.45802	-1.1768	-1.03769	521.496	78.5086	65.3542	92.7887	64.5304	134.786	152.856
	HTRA4	Yes	3.28598	-1.4829	-2.28419	-1.49451	-1.80735	-2.14568	-1.09479	14.3978	2.95472	2.02634	2.93177	2.42431	2.04204	4.00219
	SLC9A7P1	Yes	3.26715	-1.37513	-2.00467	-2.0568	-1.27955	-1.36244	-1.97968	69.2492	15.4135	10.5731	10.3051	16.5649	15.5571	10.7066
	EREG	Yes	3.26554	-2.76055	-4.92259	-1.11467	-1.62116	-2.04578	1.16629	23.8269	2.64312	1.48224	6.54587	4.50077	3.56659	8.50979
	ADA	Yes	3.26459	-1.59269	1.0753	-3.34017	-2.0433	-2.37742	-1.21531	39.7229	7.63981	13.0518	3.64288	5.95499	5.11807	10.0121
	AMICA1	Yes	3.26441	-1.40961	-1.55775	-1.19577	-1.76113	-2.32181	-1.82008	4201.73	913.112	826.276	1076.41	730.857	554.367	707.186
	MSRB2	Yes	3.25604	-1.38479	1.31355	-2.36231	-3.52134	-1.80126	-2.24309	55.6664	12.3458	22.5097	7.23713	4.85507	9.49133	7.62177
	LTA4H	Yes	3.25206	-1.41563	-1.37676	-1.50425	-1.56614	-1.84007	-2.13467	2997.34	651.071	669.45	612.714	588.5	500.89	431.765
	TGFB2	Yes	3.23738	-4.54963	-1.88145	-1.30528	-1.09893	-1.21439	-1.95401	78.7994	5.34999	12.3233	18.6477	22.1492	20.0434	12.4567
	GIMAP1	Yes	3.23464	-1.47131	-1.03064	-1.51399	-1.54743	-2.18449	-2.84971	223.167	46.8921	66.9417	45.57	44.5852	31.583	24.2105
	TLR5	Yes	3.23117	-1.1117	1.13635	1.08792	-4.94936	-4.6303	-4.40473	352.155	98.0367	126.244	118.569	22.0204	23.5378	24.7432
	DUSP6	Yes	3.22257	-1.46385	-2.17631	-2.38258	-1.39185	-1.2239	-1.47151	1010.29	214.163	144.053	131.581	225.242	256.151	213.048
	ANLN	Yes	3.22113	-3.56815	-1.21127	-2.15671	1.44005	-2.00176	-3.70704	46.537	4.04899	11.4758	6.69884	20.805	7.21736	3.89729
	CENPM	Yes	3.21966	-3.16234	-2.90543	-1.81341	1.43781	-1.26044	-2.96469	10.2564	1.00734	1.01101	1.75667	4.58024	2.52735	1.0745
	RETN	Yes	3.21559	-2.15901	-1.13661	-1.98486	-1.74637	-1.46503	-1.46536	24.2893	3.49864	5.48029	3.80562	4.32531	5.15593	5.15477
	SRGAP3	Yes	3.21318	-1.42337	1.07326	-4.36981	-1.64769	-1.41791	-2.12769	42.0485	9.19387	14.0371	2.9947	7.94218	9.22926	6.15047
	NCF1B	Yes	3.21254	-1.31727	1.11311	1.00937	-3.76984	-4.3279	-2.44188	139.155	32.8832	48.2157	43.7222	11.4902	10.0086	17.7389
	TNFSF12-TNFSF13	Yes	3.21202	-2.28055	-1.04329	-1.07921	-3.19139	-2.12505	-1.46958	415.643	56.7417	124.034	119.905	40.5474	60.8939	88.054
	ADAMTS6	Yes	3.20961	-1.17048	-1.72708	-3.00602	-1.85096	1.06814	-2.40402	10.3503	2.7551	1.84149	1.07278	1.74223	3.44452	1.34141
	CCL2	Yes	3.20826	-1.27475	1.03743	-2.08261	-2.47329	-2.10165	-1.64059	573.007	140.109	175.475	85.7593	72.213	84.9823	108.865
	DENND3	Yes	3.20422	-1.98232	-1.24432	-1.54548	-1.67482	-1.61191	-1.6047	760.776	119.773	190.811	153.629	141.765	147.297	147.959
	GIMAP7	Yes	3.20266	-1.29466	1.10045	-1.27446	-2.39919	-2.90916	-2.63644	301.784	72.783	103.856	73.9369	39.2755	32.3905	35.741
	AIF1	Yes	3.20082	-1.47089	1.23208	-1.03483	-3.52371	-3.40054	-2.91515	2499.85	530.973	976.599	754.719	221.642	229.67	267.912
	SCAMP5	Yes	3.19951	-2.97854	1.28603	-1.58739	-2.1833	-1.32449	-2.97854	17.1257	1.79705	6.81165	3.37195	2.45161	4.04123	1.79705
	TBC1D8B	Yes	3.19654	-1.49096	-1.43687	-1.23052	-1.14185	-2.28278	-3.22277	50.5667	10.6101	11.0094	12.8557	13.854	6.92979	4.90856
	IFITM2	Yes	3.19499	-2.20151	-1.5017	-1.34634	-1.25934	-1.67982	-1.80915	355.798	50.5839	74.1865	82.7142	88.4281	66.2933	61.5543
	KIF18B	Yes	3.18439	-3.62648	-2.21665	-1.57598	1.70958	-2.16581	-3.53473	11.5481	1	1.67052	2.30109	6.19978	1.67443	1.02596
	LOC102724323	Yes	3.16309	-2.18241	-1.0626	-1.42958	-2.25799	-2.0608	-1.23458	20.7283	3.00273	6.19289	4.584	2.90222	3.17992	5.30803
	MYBL2	Yes	3.1561	-6.65395	-2.53116	-3.82906	2.51022	-2.75986	-6.06725	29.2101	1.39092	3.48141	2.41707	23.2324	3.35347	1.52542
	RASAL3	Yes	3.15333	-1.15376	-1.30486	-2.91271	-2.45332	-1.24514	-1.51626	186.221	51.1851	45.2581	20.2751	24.0716	47.4289	38.9481
	UBXN11	Yes	3.15255	-1.09449	-1.42424	-1.30723	-2.07386	-2.19448	-1.89106	493.513	143.029	109.914	119.753	75.4844	71.3353	82.7813
	ARHGAP5	Yes	3.14583	-1.36406	-1.03239	-1.75445	-2.83777	-1.89021	-1.42646	180.468	42.0565	55.5676	32.6984	20.2157	30.3498	40.2166
	NEDD4	Yes	3.14185	-2.00885	-1.00728	-1.15335	-2.09631	-2.28408	-1.70733	48.9728	7.7593	15.4747	13.5147	7.43556	6.82432	9.12962
	BNC2	Yes	3.13565	-1.71907	1.30151	-1.23019	-2.80302	-2.58474	-2.35507	18.6203	3.45435	7.07174	4.8271	2.11852	2.29743	2.52148
	OAS2	Yes	3.13435	-1.62622	-1.5908	-1.49592	-1.44245	-1.91414	-1.35513	796.807	156.324	159.805	169.941	176.24	132.81	187.597
	B3GNT8	Yes	3.1337	1.58587	-2.26262	-2.72616	-2.00972	-3.22979	-1.505	33.5458	16.9765	4.64662	3.92671	5.32652	3.3144	7.11285
	FAM124A	Yes	3.13077	-4.81911	-3.01945	-2.95123	-1.23392	1.02277	1.15851	31.3885	2.08043	3.35297	3.39717	8.1252	10.2541	11.615
	GPR88	Yes	3.12507	1.48817	-2.07972	-1.45094	-2.58165	-2.26232	-2.58165	10.2258	4.86957	1.40122	2.25522	1.26748	1.44639	1.26748
	ATP6V0D2	Yes	3.12424	-2.55438	-1.05783	-2.55438	-1.86935	-1.83738	1.06827	42.1089	5.27646	10.7194	5.27646	7.21004	7.33549	14.3983
	LPAR1	Yes	3.12158	-1.49225	-1.41948	-1.06236	-2.78806	-1.64755	-1.67538	407.369	87.4527	91.9356	122.841	46.8071	79.2092	77.8931
	RAB27A	Yes	3.11599	-1.20515	-1.7585	-1.56998	-1.52206	-1.61988	-1.74128	489.063	130.235	89.2537	99.9715	103.118	96.8918	90.1365
	NEURL1	Yes	3.10395	-2.38368	-1.83076	-1.38425	-1.65586	-1.30482	-1.19389	13.5425	1.83036	2.50318	3.15188	2.63488	3.34375	3.65444
	FAAH	Yes	3.09955	-1.56685	-1.115	-1.42275	-1.39022	-2.42876	-1.88156	60.7145	12.5016	17.5678	13.7679	14.09	8.06511	10.4106
	LOC653513	Yes	3.09278	-5.02763	-2.60641	-1.38052	-1.73737	-1.18833	1.18319	46.9379	3.01864	5.67929	10.9934	8.73536	12.7714	17.9568
	FMO5	Yes	3.09136	-1.09839	-1.15183	-1.332	-1.75881	-2.89211	-2.15071	112.802	33.2209	31.6795	27.3945	20.7467	12.6169	16.9663
	SMPD3	Yes	3.09125	-1.85145	1.05661	-1.84356	-1.93286	-1.37403	-1.90677	16.4822	2.87984	5.70159	2.89216	2.75855	3.88047	2.79629
	KLHDC7B	Yes	3.08775	-1.41276	-1.65517	-1.50833	-1.40462	-1.54877	-1.72518	15.8734	3.63882	3.1059	3.40826	3.65991	3.31927	2.97985
	FAM157B	Yes	3.08414	-1.23593	-2.14536	-2.44556	-1.07363	-1.21158	-2.10549	23.3913	6.13657	3.53526	3.10129	7.06427	6.25992	3.6022
	RTN1	Yes	3.08156	-1.58546	-3.56207	-1.31312	-1.45909	-1.25594	-1.30914	1178.07	241.125	107.324	291.134	262.009	304.391	292.019
	KLHDC8B	Yes	3.08049	-3.40922	1.21343	-1.01072	-1.7373	-2.1379	-2.63145	66.3767	6.32036	24.7862	21.319	12.4028	10.0788	8.18845
	RRM2	Yes	3.07579	-4.70897	-1.51951	-4.70897	1.94724	-1.62918	-3.56711	40.0211	2.76316	7.8787	2.76316	25.3368	7.98664	3.64767
	MCM10	Yes	3.07576	-4.54077	-1.65214	-1.43567	1.73477	-2.23611	-4.54077	13.9663	1	2.80194	3.16282	7.8772	2.03066	1
	PLEKHA7	Yes	3.07099	-1.77259	-1.09202	-1.28576	-2.14123	-1.91766	-1.46433	113.218	20.7983	33.7602	28.6732	17.2176	19.225	25.1766
	C1orf228	Yes	3.06936	1.23197	-3.45313	1.13427	-2.15235	-2.67934	-2.28841	26.6221	10.6855	2.58805	9.83816	4.02979	3.23718	3.79019
	IFI44	Yes	3.06915	-1.60853	-1.32444	-1.55806	-1.81257	-1.47148	-1.46838	358.529	72.6234	88.2007	74.9756	64.4483	79.3871	79.5548
	GPBAR1	Yes	3.06889	-4.00705	1.75949	-1.26599	-2.86989	-2.43018	-2.68643	115.511	9.39332	66.637	29.7312	13.1153	15.4883	14.0109
	DCHS1	Yes	3.06802	-1.22117	-1.93036	-1.70854	-1.34506	-1.43976	-1.74904	40.5735	10.8295	6.9308	7.74034	9.83199	9.18534	7.56109
	CASC5	Yes	3.06575	-1.55509	-1.16294	-1.91091	1.21085	-2.17668	-4.20626	38.6573	8.10849	10.8427	6.59865	15.2682	5.79296	2.99777
	FAM157A	Yes	3.05822	-3.13751	1.09161	-1.49326	-1.38499	-2.11756	-1.49811	10.6999	1.11514	3.19122	2.34302	2.5262	1.65226	2.33544
	UBE2C	Yes	3.05298	-2.79576	-2.12807	-2.50784	1.60915	-1.32652	-2.79576	10.3239	1.20954	1.31431	1.3484	5.44148	2.54922	1.20954
	ODF3B	Yes	3.03774	-2.1277	-1.21953	-1.28356	-2.8709	-1.52561	-1.12434	76.6155	11.8537	20.9454	19.6494	8.78514	16.532	22.432
	NUCB2	Yes	3.03012	1.20249	-1.07483	-1.94873	-3.43175	-2.61903	-1.53695	164.735	65.3742	50.3945	27.8981	15.8421	20.758	35.3727
	PDE4B	Yes	3.02007	-3.05297	-1.48896	-1.68017	-1.69103	-1.23801	-1.01369	112.214	12.1705	24.8197	22.1145	21.9724	30.0129	36.6543
	CRYBB1	Yes	3.01824	-1.68577	1.85464	-2.126	-2.8207	-2.8207	-2.8207	13.6422	2.68122	7.73166	2.12601	1.60241	1.60241	1.60241
	RNASEK-C17orf49	Yes	3.01317	-1.02687	-5.95331	-2.25701	1.13859	-1.30455	-2.01276	32.1025	10.3753	2.19443	4.72044	12.1307	8.16687	5.29328
	SLC22A15	Yes	3.00911	-1.19114	-1.37008	-1.57856	-1.92927	-1.6235	-1.52974	208.026	58.0384	50.4583	43.7944	35.8332	42.5819	45.1918
	DYNC2H1	Yes	3.00671	-3.53932	1.24796	-1.44146	-1.41485	-1.52917	-2.4491	47.0949	4.42551	19.5472	10.8663	11.0706	10.243	6.39553
	MROH7	Yes	3.003	-1.17953	-3.80292	1.12429	-3.92099	-1.53159	-1.17094	28.5456	8.0589	2.5062	10.6871	2.42431	6.20641	8.118
	IFITM3	Yes	3.00183	-2.97454	-1.43906	-1.01612	-1.47388	-1.38323	-1.71959	256.137	28.6857	59.4654	83.9728	57.8925	61.6865	49.6204
	PADI2	Yes	3.00153	-1.93765	-1.90887	-1.51767	1.18249	-1.63914	-1.97223	163.782	28.161	27.8331	35.954	64.5242	33.2895	27.6673
	TRIM2	Yes	2.99642	-1.16154	-1.02823	-1.96181	-1.24642	-2.63624	-2.08873	14.2057	4.08153	4.68623	2.41659	3.80358	1.79835	2.26974
	GTF2IRD2B	Yes	2.99397	-1.19954	1.06468	-1.25898	-4.7262	-1.7762	-1.85591	18.915	5.26677	6.73728	5.01809	1.33674	3.55686	3.4041
	BIRC5	Yes	2.98748	-4.58711	-1.39951	-2.61945	2.19169	-3.60189	-4.36854	13.7039	1	3.07055	1.75117	10.0535	1.27353	1.05003
	CYP2U1	Yes	2.98382	-3.18952	2.06747	-1.75029	-2.43685	-3.74855	-2.58585	28.4038	2.98455	19.5717	5.4387	3.90638	2.53945	3.6813
	POU2F2	Yes	2.97365	-1.01548	-3.75574	-1.37645	-1.23192	-1.45479	-1.81912	618.013	204.661	55.3366	150.989	168.704	142.859	114.248
	CARD11	Yes	2.9672	-1.22884	-1.32704	-2.15508	-1.13282	-1.81772	-1.75885	27.123	7.43865	6.41445	4.24158	8.06918	5.02879	5.1971
	RALGAPA1P	Yes	2.96666	-1.8093	1.08503	-2.57731	-1.94006	-1.63658	-1.13491	16.9253	3.15325	6.45054	2.21362	2.94073	3.48604	5.02698
	ZNF480	Yes	2.96617	-1.87777	1.27182	-1.24101	-1.41113	-2.22131	-3.77585	99.4644	17.8578	42.6479	27.0208	23.7631	15.096	8.8809
	EXO1	Yes	2.96316	-3.45594	-1.5846	-1.50477	1.44544	-1.82879	-2.17573	10.2405	1	2.09367	2.29665	4.99536	1.88974	1.5884
	CRTAM	Yes	2.96165	-2.01651	-1.18883	-1.41424	-1.72483	-1.27902	-1.58084	38.6748	6.47582	10.7513	9.2336	7.57089	10.2098	8.26049
	P2RY2	Yes	2.95237	1.17305	-1.845	-1.31284	-1.81733	-1.58306	-2.5712	112.155	44.5619	20.5897	28.9358	20.9032	23.9966	14.7744
	AGTRAP	Yes	2.95059	-1.43554	-1.37803	-1.5895	-1.3469	-1.39718	-1.85242	489.603	115.59	120.414	104.394	123.197	118.763	89.5768
	SEMA4B	Yes	2.94898	-1.38719	-1.06634	-1.6403	-1.96081	-1.79973	-1.39456	327.958	80.1698	104.292	67.7988	56.7168	61.7931	79.7459
	ASGR2	Yes	2.94756	1.05265	-1.42387	-1.62157	-1.87333	-2.62032	-1.30657	181.407	64.785	43.2237	37.9539	32.8531	23.4876	47.1043
	UBE2D1	Yes	2.94698	-1.10299	-1.43895	-1.57314	-1.86345	-1.6361	-1.49716	840.342	258.529	198.168	181.264	153.025	174.289	190.463
	SNX29P2	Yes	2.94645	1.49797	-2.9963	-1.70144	-1.84263	-3.04852	-1.30997	30.7545	15.6355	3.33822	6.13469	5.66462	3.42389	7.96798
	LACC1	Yes	2.94252	-1.88656	1.21951	1.02061	-2.58569	-2.69308	-1.88951	825.117	148.637	342.232	286.19	108.448	104.123	148.404
	CENPF	Yes	2.93342	-2.24354	-1.29047	-1.8271	1.58232	-2.7379	-2.84844	86.4285	13.1325	22.6763	16.1257	46.6205	10.7613	10.3437
	STARD13	Yes	2.93047	-1.92843	1.30466	1.12186	-2.58535	-2.79598	-2.63146	100.67	17.8139	44.754	38.5389	13.2875	12.2865	13.0546
	COL8A2	Yes	2.92488	-1.34271	-2.99736	-1.4078	-1.02834	-1.09553	-2.49274	247.577	63.0405	28.4195	60.1258	82.312	77.2644	33.9567
	CHRNG	Yes	2.92213	-1.27026	-1.68166	-1.69787	1.15446	-1.68429	-2.78681	11.777	3.17279	2.40732	2.37372	4.65278	2.39286	1.44619
	SNCA	Yes	2.92068	-1.34635	-2.82255	-1.07707	-1.12895	-1.46954	-2.05095	217.804	55.389	26.4204	69.2373	66.055	50.7459	36.3603
	TRIM58	Yes	2.91246	-1.62095	-1.33447	-2.18618	-1.46319	-1.31051	-1.22349	32.8373	6.95564	8.51943	5.15728	7.7056	8.60334	9.21522
	CDK1	Yes	2.91112	-4.48706	-1.48025	-2.26836	2.34967	-4.59177	-5.48959	25.7211	1.96909	5.61824	3.89509	20.7604	1.92419	1.60949
	MPP3	Yes	2.90733	-4.48325	-1.13723	1.17965	-1.78091	-2.19585	-1.25987	15.9422	1.2231	4.92722	6.46855	3.07902	2.49719	4.35239
	KANK2	Yes	2.90595	-1.7466	1.51423	-2.05973	-1.42908	-2.01827	-3.06215	34.6501	6.82689	17.4648	5.78902	8.3437	5.90795	3.89395
	SLC43A1	Yes	2.89718	-1.50849	1.15535	-1.02117	-1.60644	-3.0086	-2.85379	55.6978	12.7444	22.4255	18.8263	11.9673	6.38995	6.73658
	LCLAT1	Yes	2.89669	1.03455	-1.0209	-3.42352	-2.24984	-1.82463	-1.24284	65.7514	23.4831	22.237	6.63027	10.0891	12.4402	18.2637
	DCAF12	Yes	2.89444	-1.00183	-1.5507	-2.13661	-1.57613	-1.60701	-1.35546	754.974	260.36	168.206	122.08	165.492	162.311	192.433
	SLC1A3	Yes	2.89026	-1.44954	-2.41153	-1.31453	-1.74663	-1.20161	-1.19087	398.004	94.9995	57.1028	104.756	78.8404	114.601	115.634
	ID3	Yes	2.89004	-3.91268	1.58687	1.1278	-2.56102	-3.06234	-2.36575	236.134	20.8823	130.191	92.148	31.9036	26.6808	34.537
	USP27X	Yes	2.88902	1.47399	1.11324	-2.75396	-2.37015	-2.12924	-3.71641	19.3888	9.89223	7.56296	2.43692	2.83155	3.15192	1.80582
	ANG	Yes	2.88659	-2.29007	-1.28581	-1.07466	-1.46404	-2.03507	-1.25932	19.0722	2.88514	5.4663	6.14814	4.51299	3.24665	5.24663
	ACRBP	Yes	2.88609	-1.44011	-1.08137	1.04439	-1.49916	-2.70253	-2.41949	37.5865	9.04328	12.0434	13.6015	8.68706	4.81894	5.38266
	MYD88	Yes	2.88596	-1.08588	-2.26449	-1.50439	-1.5577	-1.36963	-1.39917	2225.1	710.035	340.478	512.507	494.967	562.935	551.048
	EPSTI1	Yes	2.88181	-2.42694	1.10443	-1.20036	-1.84295	-1.74322	-1.53285	252.701	36.1312	96.8459	73.0518	47.5804	50.3026	57.2063
	KREMEN1	Yes	2.87799	-2.35437	-1.93213	-1.34422	-1.52856	-1.61291	1.16158	39.144	5.77697	7.03944	10.1182	8.898	8.43264	15.7988
	ARHGEF10L	Yes	2.87577	1.08208	-1.05637	-1.43705	-2.54804	-1.97714	-1.99441	1007.57	379.123	331.668	243.808	137.503	177.207	175.673
	GTF2IRD2	Yes	2.87283	-1.20612	-1.13819	1.13092	-1.6723	-3.54645	-2.44735	50.8208	14.6669	15.5663	20.0062	10.5783	4.98812	7.22828
	HAMP	Yes	2.87273	-2.61995	1.08468	1.16567	-1.70189	-2.6216	-1.90038	21.4116	2.84487	7.44339	8.68822	4.3795	2.84308	3.92205
	FAH	Yes	2.8674	-1.94117	1.22852	-3.45513	-2.91665	-1.50177	1.09077	220.382	39.5936	94.4217	22.2446	26.3514	51.1784	83.8339
	NCF1	Yes	2.86622	-1.01544	1.20715	1.00381	-3.22943	-4.81836	-2.37614	686.118	235.74	288.968	240.292	74.1248	49.681	100.744
	GIMAP1-GIMAP5	Yes	2.85325	-1.48289	-1.43884	-1.27772	-1.06925	-1.79986	-1.98445	166.671	39.3923	40.5982	45.7176	54.6311	32.4549	29.436
	AXL	Yes	2.84973	-1.78602	-2.60747	-1.12808	-1.35899	-1.88438	1.05388	24.8025	4.87309	3.30992	7.71525	6.40433	4.61874	9.17239
	NEDD9	Yes	2.8495	1.29507	-3.37944	-1.95524	-1.24378	-1.45031	-1.80317	139.455	63.3806	14.4817	25.0302	39.348	33.7445	27.1411
	HERC5	Yes	2.84661	-2.01162	1.16011	-1.03758	-1.68014	-2.39377	-1.92509	61.3735	10.7179	25.1331	20.7794	12.8324	9.00679	11.1996
	CEBPB	Yes	2.84545	-1.35913	-1.66786	-2.4326	-1.49826	-1.25062	-1.06259	1164.16	301.024	245.303	168.186	273.071	327.141	385.031
	PRUNE2	Yes	2.83878	-4.37518	1.53807	-1.5629	-2.32557	-1.53654	-1.4838	96.7229	7.78758	52.5772	21.8005	14.6511	22.1745	22.9627
	SERPINB9	Yes	2.83823	-1.55059	-1.66021	-1.32957	-1.68174	-1.36838	-1.19475	741.775	168.549	157.421	196.568	155.406	190.994	218.75
	C5AR2	Yes	2.83508	-1.60949	-1.88575	-1.20009	-1.35882	-1.45689	-1.31974	83.6724	18.337	15.6506	24.5925	21.7198	20.2577	22.3629
	ZC4H2	Yes	2.83472	-1.16065	-1.38879	1.01318	-1.23718	-2.87303	-2.41484	23.0987	7.02062	5.86735	8.25589	6.58636	2.8362	3.37434
	OAS3	Yes	2.83183	-1.41391	-1.68646	-1.58507	-1.61701	-1.74262	1.0448	1118.74	279.41	234.255	249.239	244.315	226.705	412.759
	RASGRP4	Yes	2.82959	-1.08574	-1.11473	-1.24929	-2.06735	-2.04058	-1.72984	623.078	202.812	197.537	176.261	106.513	107.911	127.296
	PCDH12	Yes	2.78591	-2.17022	1.32633	-1.25703	-2.02139	-1.72639	-1.79371	31.1007	5.14397	15.2222	8.88093	5.52271	6.46642	6.22374
	MKI67	Yes	2.78528	-3.07686	-1.76213	-1.29455	1.99309	-2.89916	-4.72274	233.704	27.2703	46.6245	64.8154	167.234	28.9418	17.7666
	ABCC6	Yes	2.78367	-1.24162	-1.3732	-2.14329	1.32663	-2.39762	-2.11676	12.1794	3.52387	3.00389	2.0414	5.80443	1.82486	2.06699
	CTSK	Yes	2.78357	-2.1579	-1.09738	1.32899	-2.26772	-2.22363	-1.6075	98.9225	16.4688	32.3844	47.2295	15.6712	15.982	22.1076
	SIRPB1	Yes	2.7824	-1.11065	-1.01939	-1.83666	-2.1507	-1.68284	-1.36503	656.732	212.516	231.541	128.51	109.746	140.257	172.913
	DUSP10	Yes	2.78093	-1.40447	-1.57399	-1.20586	-1.45309	-1.45798	-1.49615	131.972	33.7895	30.1502	39.3545	32.6588	32.5492	31.7188
	GFI1	Yes	2.77287	-1.36909	-1.79124	-1.39509	-1.60054	-1.27871	-1.22726	51.4714	13.5582	10.3629	13.3056	11.5976	14.5165	15.1252
	SERPINA1	Yes	2.7605	-2.28521	-3.67879	-1.44359	-1.06339	1.11913	-1.28559	3448.22	546.616	339.549	865.294	1174.67	1397.94	971.637
	DNASE2	Yes	2.75841	-1.95727	1.48915	-1.15878	-3.97742	-2.1861	-1.49321	493.053	91.3238	266.178	154.252	44.94	81.7644	119.706
	CIT	Yes	2.75611	-9.27001	-1.15048	-1.52979	1.52024	-1.86302	-1.79813	30.773	1.20446	9.7032	7.29866	16.9741	5.99316	6.20945
	ARHGAP6	Yes	2.75596	-2.61366	-4.28234	-1.83126	-1.78387	1.07446	1.44681	16.878	2.34314	1.67631	3.34424	3.43307	6.58019	8.86049
	FRY	Yes	2.75548	-1.20784	-1.37637	-1.36742	-1.38053	-1.65218	-1.58948	517.204	155.402	136.373	137.266	135.963	113.608	118.089
	HLA-DOA	Yes	2.75259	1.05599	1.12563	-1.03965	-2.48912	-2.73058	-2.97666	1662.94	637.962	703.799	581.095	242.71	221.247	202.957
	VILL	Yes	2.75174	-1.813	-1.2221	-1.12142	-1.39285	-1.61327	-1.54109	38.9499	7.80731	11.5822	12.6221	10.1623	8.77387	9.18482
	PAG1	Yes	2.74899	-1.43739	-2.61489	-1.29996	-1.19161	-1.29879	-1.25869	726.911	183.965	101.124	203.413	221.908	203.596	210.081
	ITIH4	Yes	2.74604	-2.14738	-1.50221	-1.33142	-1.24445	-1.22858	-1.32624	103.666	17.5802	25.1305	28.3541	30.3357	30.7277	28.4648
	PPP1R13L	Yes	2.74204	-1.15809	-1.64478	-1.47861	-1.55828	-1.30717	-1.4216	11.4316	3.59987	2.53468	2.81954	2.67538	3.18932	2.93261
	NINJ1	Yes	2.73709	-2.51485	1.06036	-1.32882	-1.90547	-1.52636	-1.14625	673.949	97.9095	261.089	185.299	129.221	161.317	214.812
	CXCR2	Yes	2.72993	2.21359	-3.51569	-1.63891	-2.14674	-2.96069	-2.79095	311.338	252.451	34.6392	69.5866	53.1253	38.5201	40.8627
	PRKCH	Yes	2.72938	-1.69018	-2.18699	-2.14543	-1.41036	1.07612	-1.03044	71.9794	15.6031	12.0586	12.2922	18.6988	28.3796	25.5929
	TMEM170B	Yes	2.72665	1.11169	-1.5056	-1.31399	-1.70613	-1.71293	-1.76516	1129.61	460.553	275.162	315.286	242.821	241.856	234.7
	CDKN2D	Yes	2.72463	-1.07098	-2.35096	-1.49286	-1.60752	-1.24489	-1.21792	36.8096	12.6146	5.74657	9.04968	8.4042	10.8523	11.0926
	DTX4	Yes	2.72113	-1.22476	-2.56359	-1.09645	-1.59745	-1.36396	-1.24825	63.2752	18.986	9.18418	21.2078	14.5565	17.0484	18.6288
	IL7R	Yes	2.71954	-5.00717	-1.52666	-1.37487	-2.24034	-1.28012	1.47085	1097.39	80.5883	264.315	293.496	180.115	315.22	593.516
	HLA-DOB	Yes	2.7134	-1.41075	1.14598	-1.90897	-2.25132	-1.10118	-1.79972	21.259	5.55368	9.01186	4.10422	3.4801	7.11495	4.35337
	IFI6	Yes	2.70921	-3.08455	-2.41351	-3.35249	-2.85928	-2.12461	2.43357	450.524	53.9118	65.8221	49.603	58.1594	78.2701	404.687
	CLDN7	Yes	2.70873	1.13747	-2.20694	1.18941	-1.20424	-2.79123	-3.09967	76.1399	31.9734	12.7367	33.4331	23.3418	10.0705	9.06842
	RORA	Yes	2.70859	-1.49689	1.29528	1.25817	-3.08758	-2.59763	-2.76958	90.2477	22.2589	42.9883	41.9209	10.7913	12.8267	12.0303
	HFE	Yes	2.70688	-1.10397	-1.0261	1.33821	-2.62536	-2.68837	-3.10881	121.816	40.7644	44.5948	60.2228	17.1415	16.7397	14.4758
	F5	Yes	2.70406	-1.21999	-1.07343	-3.01475	-2.03121	-1.28484	-1.06118	10.2551	3.10862	3.43936	1.25798	1.86712	2.95173	3.57385
	SPOCK2	Yes	2.70016	-1.80452	-1.95408	1.14547	-2.0325	-1.61816	-1.022	12.7395	2.61459	2.06093	5.40439	2.32131	2.91571	4.61652
	TRPM2	Yes	2.69921	-2.51271	-1.1371	-1.6599	-1.25445	-1.13381	-1.34807	872.96	128.711	284.42	194.839	257.812	285.245	239.908
	C1orf127	Yes	2.6903	-1.9543	1.10999	1.00125	-1.54027	-2.406	-1.60795	16.4348	3.12588	6.64699	6.11651	3.96612	2.53903	3.7992
	GBGT1	Yes	2.68913	-1.09833	-1.50103	-1.33392	-1.61583	-1.42026	-1.51161	465.378	157.566	115.293	129.737	107.102	121.85	114.487
	BUB1B	Yes	2.6885	-4.65288	-1.66149	-1.08605	1.34748	-1.555	-1.71414	20.608	1.64742	4.6135	7.05791	10.3288	4.92944	4.47179
	HSD17B14	Yes	2.68821	-1.92326	1.29704	1.03288	-2.28791	-2.01245	-1.89417	39.6428	7.66768	18.3648	15.2317	6.44557	7.32786	7.78542
	CFP	Yes	2.68122	-1.58115	1.19775	-2.71621	-2.8003	-1.41436	1.05628	592.809	139.833	262.107	81.3988	78.9544	156.323	233.54
	MUSTN1	Yes	2.67865	1.2889	-3.30712	-2.10783	-1.08353	-1.72596	-1.32739	21.5567	10.3725	2.47493	3.81794	7.42722	4.66267	6.0627
	CEBPD	Yes	2.67257	1.05587	-1.25044	-1.35129	-1.27167	-2.09019	-2.14122	261.168	103.182	78.1503	72.3173	76.8453	46.7526	45.6385
	SMAD3	Yes	2.67102	1.18397	-1.17934	-1.08981	-1.73575	-2.59134	-2.3954	192.158	85.1768	61.4369	66.0132	41.4472	27.7624	30.0334
	CARD16	Yes	2.66845	-2.86207	-1.05131	1.02611	-1.284	-1.31393	-2.1507	169.61	22.2082	60.4594	65.2207	49.5027	48.3752	29.5538
	FXYD6	Yes	2.6494	-2.4748	-1.53341	-1.1017	-1.0593	-1.13653	-1.77679	78.4951	11.9717	18.7556	26.8925	27.9689	26.0682	16.6747
	STON2	Yes	2.64935	1.5602	1.32325	-2.83757	-2.8525	-2.85349	-2.4168	200.24	117.922	103.384	26.6357	26.4963	26.4871	31.2731
	ALDH2	Yes	2.64901	-1.59246	-1.68173	-1.93816	-1.55545	-1.15009	1.10006	2931.58	694.944	658.054	570.989	711.476	962.243	1217.4
	PSRC1	Yes	2.64144	-1.8371	-1.2831	-1.48914	-1.72478	1.06399	-1.38972	53.234	10.9702	15.6916	13.5335	11.6846	21.443	14.5018
	COL23A1	Yes	2.63889	-1.90135	1.37396	-3.35253	-2.07166	-1.93439	1.16327	62.8115	12.5186	32.539	7.09978	11.4895	12.3047	27.6883
	LINGO3	Yes	2.63616	1.09691	-1.12718	-1.52564	-1.69762	-1.79267	-1.73185	44.3245	18.4434	14.9169	11.021	9.90448	9.37933	9.70869
	RARRES3	Yes	2.63582	-1.70986	-1.14858	-1.67527	-1.32688	1.01786	-1.85089	30.4828	6.7636	10.0688	6.90327	8.71577	11.7714	6.24826
	SOX13	Yes	2.63413	-2.61344	-1.33862	-1.4569	-1.81882	-1.34024	1.25387	19.9569	2.89897	5.52049	5.20029	4.16551	5.65295	9.49969
	ZDHHC14	Yes	2.63382	-1.14275	-1.25943	-1.96364	-1.87851	-1.21894	-1.19743	58.1292	19.3132	17.524	11.2395	11.7488	18.1061	18.4314
	FRAT1	Yes	2.63364	1.21485	-1.49899	1.04451	-1.35413	-2.43227	-3.44496	131.545	60.679	33.3211	52.171	36.8857	20.5355	14.4989
	ZC3H12C	Yes	2.63276	-1.65518	-1.37943	-1.50198	-1.35318	-1.33244	-1.13269	235.529	54.049	64.8535	59.5617	66.1115	67.1408	78.9807
	CC2D2A	Yes	2.62841	-2.3859	1.39335	-1.44702	-2.24769	-1.51951	-1.30713	17.6418	2.81319	9.35211	4.6385	2.98617	4.41719	5.13491
	SVIL	Yes	2.62817	-1.57316	-1.07828	-1.0646	-1.68715	-1.86985	-1.34784	1613.45	390.239	569.339	576.654	363.873	328.319	455.474
	RHOU	Yes	2.61933	-1.99399	-1.12857	-1.03522	-1.20775	-1.57255	-1.77553	638.757	122.299	216.081	235.566	201.916	155.075	137.347
	CCR2	Yes	2.61253	1.52512	-6.71331	1.25796	-1.08058	-2.89973	-5.40077	2021.52	1180.11	119.946	973.382	716.076	266.845	143.272
	LPAR6	Yes	2.60788	-1.35174	-1.0013	1.32892	-2.03213	-2.46209	-2.34486	1747.21	495.637	678.115	890.338	329.69	272.116	285.72
	TMEM176B	Yes	2.60569	-1.36293	-1.05637	-1.73676	-2.04426	-1.26715	-1.16302	756.148	212.918	274.707	167.088	141.954	229.01	249.515
	NUF2	Yes	2.60162	-3.25501	1.02183	-2.25429	1.32671	-2.03663	-1.23759	11.5469	1.36354	4.54898	1.96884	5.88838	2.17926	3.58628
	FMN1	Yes	2.595	-2.43583	1.15567	-1.15576	-1.92111	-1.44158	-1.31691	259.658	41.0789	115.638	86.5763	52.0851	69.4105	75.9818
	FAM161B	Yes	2.59497	-1.22323	1.33874	1.0009	-2.39972	-1.91454	-3.23778	32.9991	10.3959	17.0676	12.728	5.29918	6.64211	3.92756
	CMPK2	Yes	2.59457	-1.4458	-2.85451	-1.36203	-1.03033	-1.38529	-1.06744	156.506	41.7214	21.1317	44.2873	58.5452	43.5437	56.5099
	CD300A	Yes	2.59285	-2.30192	1.31754	-2.56199	-2.53299	-2.1923	1.41394	102.229	17.128	48.8922	15.3893	15.5655	17.9844	55.7479
	CRIM1	Yes	2.59082	-2.35467	-1.96892	-1.34929	-1.32238	-1.24148	1.17377	834.939	136.863	163.678	238.843	243.704	259.584	378.27
	NPL	Yes	2.58955	-1.46831	1.62744	-1.0816	-3.18107	-2.57693	-2.10531	1415.71	372.333	888.024	505.452	171.86	212.152	259.676
	MNDA	Yes	2.58925	-1.20099	-1.71696	-1.41916	-1.32047	-1.2106	-1.41304	3844.57	1236.34	864.799	1046.27	1124.47	1226.52	1050.8
	RRN3P2	Yes	2.58547	-1.96678	1.09443	-1.24371	-1.36581	-1.3368	-1.89613	63.382	12.4644	26.8835	19.7109	17.9488	18.3383	12.9288
	IFT88	Yes	2.57179	1.0819	1.02489	-1.12869	-2.30493	-2.15544	-1.85992	53.0905	22.3341	21.1822	18.2897	8.95622	9.57735	11.0991
	GPR161	Yes	2.56738	-3.08219	-1.66773	1.79781	-1.36069	-2.18967	-1.92628	49.5816	6.2657	11.5927	34.7195	14.1929	8.81963	10.0256
	PLEKHG3	Yes	2.56558	1.16795	-1.72003	1.19414	-1.63701	-2.03367	-2.575	176.262	80.2411	39.9426	82.0404	41.9682	33.7824	26.6805
	CCDC109B	Yes	2.55854	1.07082	1.18819	-1.42215	-2.05008	-2.31228	-1.78879	160.046	66.9839	74.326	43.9853	30.5129	27.0528	34.9698
	MCTP1	Yes	2.55481	-2.52845	-1.45313	-1.2101	-1.16657	1.01677	-1.51247	312.336	48.3514	84.1316	101.028	104.798	124.304	80.8309
	DRAM1	Yes	2.55174	-1.74082	-1.7953	-1.12471	-1.12009	-1.17961	-1.45524	630.19	141.867	137.562	219.58	220.486	209.361	169.707
	TNFSF13	Yes	2.54396	-1.85635	-1.04422	-1.67305	-1.65478	-1.29873	-1.01245	2298.2	486.649	865.133	539.967	545.931	695.598	892.281
	CCDC170	Yes	2.53829	-1.08125	1.1226	1.06956	-2.11106	-2.2186	-2.37946	253.336	92.3062	113.048	106.749	47.2776	44.986	41.9447
	CEACAM21	Yes	2.53699	1.11118	-1.7146	-1.64763	-1.4133	-1.55114	-1.23544	25.1581	11.019	5.78357	6.01867	7.01659	6.39306	8.02672
	PMP22	Yes	2.53146	-1.4459	1.22628	-1.31623	-2.08506	-1.79469	-1.32607	436.211	119.176	211.077	130.916	82.643	96.0142	129.945
	MEF2C	Yes	2.53092	-1.10864	-1.16843	-1.00248	-1.52456	-1.65848	-2.19866	626.16	223.16	211.74	246.792	162.279	149.175	112.525
	GPR65	Yes	2.53056	-1.38144	-1.18224	-1.61053	-1.35242	-1.31712	-1.28181	306.446	87.6606	102.431	75.1914	89.5419	91.9413	94.4745
	TMTC2	Yes	2.52724	-1.49285	-1.27183	-1.47112	-1.39378	-1.1048	-1.40005	206.786	54.8097	64.3348	55.6191	58.7056	74.0613	58.4426
	HDAC9	Yes	2.52093	-1.1901	-1.20764	-1.60479	-1.16714	-1.26897	-1.84236	362.326	120.769	119.015	89.5611	123.144	113.263	78.0125
	HOXB2	Yes	2.5105	-1.14313	-1.11376	-1.44188	-1.45677	-1.23384	-1.89978	30.2963	10.5569	10.8352	8.36952	8.28398	9.78074	6.35222
	NBPF14	Yes	2.50845	-1.44904	-3.63711	-1.11536	-1.55482	-1.29518	1.21468	14.0971	3.87833	1.61178	5.03862	3.61449	4.33906	6.82632
	PRLR	Yes	2.50333	-3.52771	1.03009	1.00414	-1.72847	-1.14764	-1.3716	38.2052	4.32625	15.3933	15.3249	8.82965	13.2984	11.127
	CD72	Yes	2.50318	-1.86058	-1.3469	-1.20171	-1.63077	-1.02228	-1.26047	15.5267	3.33379	4.60523	5.16163	3.80358	6.06762	4.92099
	STAC3	Yes	2.50248	-1.7209	1.27442	-1.04257	-1.58483	-1.70757	-2.14486	262.109	60.8634	133.482	100.463	66.089	61.3384	48.8328
	LYSMD2	Yes	2.50011	-1.58465	-1.23516	1.24759	-2.68797	-1.37518	-1.40362	94.4439	23.8386	30.5839	47.1288	14.0537	27.4698	26.9133
	CKAP4	Yes	2.49616	-1.16241	-4.89665	-3.24957	-1.42772	1.20492	1.22627	370.143	127.567	30.283	45.6322	103.862	178.672	181.838
	PTX3	Yes	2.49474	-2.84011	-1.6238	-1.36621	-1.05826	1.04703	-1.22941	29.3329	4.13995	7.24097	8.60621	11.1106	12.3109	9.56388
	LRRC16A	Yes	2.49472	-1.47997	-3.07001	-1.67027	-1.62771	1.13431	1.15649	29.3338	7.94499	3.83007	7.03977	7.22383	13.3376	13.5984
	FANCI	Yes	2.49459	-1.29983	-1.40475	-1.19562	1.17483	-1.75202	-2.26126	71.0729	21.9188	20.2818	23.8292	33.4717	16.2617	12.5995
	WDR91	Yes	2.49157	-1.90765	1.18877	-1.26803	-1.5784	-1.54558	-1.37687	342.623	72.0851	163.471	108.446	87.1221	88.9719	99.8741
	HMGB2	Yes	2.49119	-1.34121	1.1569	-1.29493	-1.26613	-1.94398	-1.88732	377.8	113.073	175.449	117.114	119.778	78.0122	80.3543
	LOC100132062	Yes	2.48864	-2.35189	-1.28398	-1.36067	-1.15799	-1.15028	-1.19119	143.382	24.4971	44.8717	42.3427	49.7537	50.0872	48.3672
	LOC100132287	Yes	2.48864	-2.35189	-1.28398	-1.36067	-1.15799	-1.15028	-1.19119	143.382	24.4971	44.8717	42.3427	49.7537	50.0872	48.3672
	TCN2	Yes	2.48774	-2.29727	1.53928	-1.25912	-2.14465	-1.8312	-1.36777	236.968	41.4642	145.719	75.6515	44.415	52.0175	69.642
	PKIA	Yes	2.48653	-4.99865	-1.09985	-1.34232	-2.22976	1.04461	1.16614	125.211	10.0739	45.7841	37.5138	22.5835	52.6021	58.7217
	RASGRP2	Yes	2.48344	-1.81451	-1.43865	-1.3884	-1.67291	-1.11255	1.05351	120.509	26.7428	33.7298	34.9504	29.0064	43.6161	51.1217
	HACD4	Yes	2.47693	-1.24383	-1.35344	-1.04161	-1.08692	-1.88474	-1.75566	366.262	118.882	109.254	141.962	136.044	78.4562	84.2241
	FCGR2C	Yes	2.47625	-1.57196	-1.14359	1.21975	-1.53826	-1.75892	-1.73972	2181.5	560.426	776.15	1074.56	572.704	500.858	506.386
	SH3PXD2B	Yes	2.471	-7.56559	-2.66206	-1.15905	-1.35232	1.05039	1.36854	319.773	17.1051	48.8632	111.652	95.6949	135.932	177.103
	NOTCH2NL	Yes	2.46775	-1.11011	-1.11536	1.01421	-1.54806	-2.0491	-1.70451	691.252	252.33	251.144	284.095	180.946	136.701	164.337
	LRRCC1	Yes	2.4674	-1.06888	-1.55411	1.15444	-1.0485	-2.00619	-2.88235	49.2205	18.6629	12.8359	23.0291	19.0256	9.94339	6.92084
	GYPC	Yes	2.46511	-1.7252	-1.10337	-2.52521	-1.57117	-1.12724	1.12934	86.2197	20.2736	30.8036	13.8507	22.2611	31.0279	39.4997
	DLG5	Yes	2.4547	-2.47092	1.73649	-3.05253	-2.001	-1.7198	-1.00472	32.7635	5.40174	23.1775	4.37253	6.67031	7.76094	13.2845
	TREM1	Yes	2.44657	-3.10748	-1.28544	-2.61063	-2.22085	1.34523	1.27514	51.3377	6.75261	15.1844	8.03775	9.44845	28.2277	26.757
	KANK1	Yes	2.4416	-2.06052	-1.29785	-2.11412	-1.18229	1.25084	-1.36439	20.8876	4.15182	6.31051	4.04656	7.23587	10.7008	6.27011
	RNASE4	Yes	2.43936	-2.03357	1.13479	1.26364	-1.49104	-1.95305	-2.05009	74.9272	15.1044	35.4282	38.8137	20.6003	15.7271	14.9827
	SLC9A9	Yes	2.43466	-1.16407	1.67066	-1.41671	-2.56335	-2.30931	-1.97381	159.663	56.336	109.623	46.2898	25.5834	28.3977	33.2247
	TRIM22	Yes	2.43119	-1.23941	-1.2459	-1.15419	-1.24639	-1.41789	-1.70838	1431.88	475.195	472.72	510.28	472.536	415.38	344.75
	TNFSF15	Yes	2.4309	-2.95934	-1.91065	-1.00849	-1.07122	1.14957	-1.57943	49.0546	6.81895	10.1435	20.0097	18.838	23.1978	12.7765
	TMEM150B	Yes	2.42895	-2.51737	1.34641	-1.11977	-2.14515	-1.55173	-1.21396	169.379	27.7009	93.8902	62.275	32.5076	44.9394	57.4432
	LRRC25	Yes	2.42689	1.2859	1.00595	-1.17025	-1.95583	-2.10126	-2.27505	784.856	415.862	325.324	276.35	165.352	153.908	142.151
	KIF21B	Yes	2.42524	-1.78483	-1.42785	-1.69998	-1.59609	-1.03873	1.13665	157.49	36.3832	45.4796	38.1993	40.6855	62.5165	73.8115
	LOC729737	Yes	2.41898	-1.3489	-1.16291	-1.65213	-1.33993	-1.14751	-1.32148	449.86	137.869	159.919	112.564	138.791	162.064	140.73
	ISG15	Yes	2.41868	-1.51531	-1.68709	-1.7807	-1.47012	-1.01154	1.09828	134.865	36.7974	33.0506	31.3132	37.9286	55.1233	61.2393
	SLC16A7	Yes	2.41792	-1.7365	1.08325	1.02429	-1.55039	-1.55265	-1.64037	145.736	34.7096	65.2912	61.7371	38.8761	38.8195	36.7438
	GPNMB	Yes	2.41357	-1.8998	-1.04373	-1.44041	-1.6407	-1.16905	-1.06064	9058.33	1975.51	3564.94	2605.56	2287.49	3210.37	3538.5
	MLLT3	Yes	2.40009	-1.84781	1.073	-1.78656	-1.02682	-1.28055	-1.48987	24.0717	5.42777	10.7616	5.61386	9.76758	7.83221	6.73178
	C20orf197	Yes	2.39903	-1.81652	-1.31923	-1.78636	1.04957	-1.08027	-1.32033	44.6142	10.2376	14.2318	10.4104	19.5186	17.2149	14.0849
	PCED1B-AS1	Yes	2.39835	-3.15303	1.67989	1.00747	-1.37453	-2.23189	-2.37214	35.8223	4.7371	25.12	15.0479	10.8664	6.69219	6.29653
	UHRF1	Yes	2.39678	-2.01024	-1.71902	-1.60108	1.76694	-1.29378	-2.78082	77.9977	16.1885	18.9309	20.3255	57.5011	25.1532	11.7026
	RAD51AP1	Yes	2.39295	-1.74968	1.07161	-1.92155	1.1766	-1.677	-1.4912	32.9329	7.86573	14.7479	7.16216	16.193	8.20662	9.22911
	EFHC1	Yes	2.39286	-1.11166	1.06214	1.25998	-1.72808	-2.21313	-2.8174	52.3095	19.6649	23.4549	27.5438	12.6502	9.8777	7.75915
	CACNB1	Yes	2.38954	-1.22875	-1.42415	-1.19585	1.07903	-1.59463	-1.81126	14.3461	4.88603	4.25346	5.02044	6.47818	3.76494	3.31465
	TESPA1	Yes	2.38544	-2.6629	-1.58882	-1.72373	-1.32073	1.08246	1.18989	10.8916	1.71462	2.9012	2.64883	3.45707	4.94235	5.43288
	SLC22A16	Yes	2.3835	-1.21164	-1.77133	1.01512	-1.12956	-1.21141	-1.9971	57.5522	19.9285	13.6316	24.5112	21.3766	19.9322	12.0906
	ANKRD28	Yes	2.38226	-1.34933	-2.19332	-1.13153	-1.39515	-1.12652	-1.07239	120.817	37.5855	23.1226	44.8202	36.3511	45.0192	47.2917
	OPHN1	Yes	2.38005	-1.34549	-1.18999	1.01161	-1.12851	-1.94713	-1.59979	153.511	47.937	54.201	65.2476	57.154	33.1251	40.3172
	TSNAX-DISC1	Yes	2.37933	1.22611	-1.70743	-1.80196	-1.15062	-1.50565	-1.3876	42.8741	22.0938	10.5535	9.99987	15.6606	11.9679	12.986
	CACNB3	Yes	2.37878	-3.02131	-1.17299	-1.14078	-1.29379	1.40524	-2.61118	19.3373	2.69057	6.97134	7.12584	6.28313	11.4233	3.11318
	SOD2	Yes	2.37736	-1.46096	-1.21956	-1.19572	-1.2816	-1.377	-1.28967	1226.49	353.126	423.026	431.458	402.546	374.659	400.028
	ERP27	Yes	2.37531	1.44655	-1.9144	-1.40954	-1.75805	-1.66831	-1.28515	20.1275	12.2575	4.42627	6.01163	4.8199	5.07917	6.5935
	STAC	Yes	2.37302	-1.87919	-1.54054	1.05864	-1.17845	-1.25172	-1.35207	1968.85	441.511	538.568	878.335	704.05	662.837	613.639
	EPB41L5	Yes	2.37285	-2.46229	-1.17023	1.01632	-1.2394	-1.42563	-1.1878	14.2216	2.43411	5.12165	6.0913	4.83579	4.20408	5.04587
	PIGM	Yes	2.36873	1.15147	-1.16482	1.12384	-1.35632	-2.46516	-2.82064	139.117	67.6268	50.4202	66.0038	43.3014	23.8242	20.8217
	CDK5R1	Yes	2.36731	-1.34751	-2.08835	-1.56341	-1.39884	1.26711	-1.26563	13.6246	4.27107	2.79051	3.68127	4.11435	7.29263	4.54739
	GABBR1	Yes	2.36027	-1.93175	-1.12765	-1.15517	-1.41416	-1.02579	-1.45431	231.381	50.7476	86.9349	84.8634	69.3215	95.5671	67.408
	KIF11	Yes	2.35813	-2.15602	-1.15162	1.03183	1.33428	-1.91466	-2.37352	68.5767	13.4883	25.2523	30.0067	38.8021	15.1886	12.2523
	ICAM2	Yes	2.35585	-1.59332	1.17271	-1.31186	-1.34972	-1.61972	-1.38262	62.4222	16.6298	31.0729	20.1977	19.6311	16.3588	19.164
	ZNF532	Yes	2.35407	-1.94631	-1.43789	1.13223	-1.31004	-1.14481	-1.49789	162.511	35.4693	48.0109	78.1624	52.6961	60.302	46.0878
	C3AR1	Yes	2.35387	-1.93254	1.41825	1.84007	-3.06117	-3.67192	-3.68524	974.017	214.119	595.167	761.412	135.175	112.691	112.284
	FRMD3	Yes	2.35284	-1.45746	1.39793	-1.48578	-1.51085	-2.37403	-1.23921	16.5962	4.83969	9.86051	4.74744	4.66868	2.97118	5.69207
	C1RL-AS1	Yes	2.35138	-1.63056	-1.65034	1.11406	1.14898	-1.80253	-1.63508	26.1361	6.81683	6.78779	12.383	12.7712	6.16648	6.79796
	ACOT11	Yes	2.35073	1.21905	-2.35418	-1.53677	-1.52611	-1.11368	-1.24757	156.51	81.1631	28.2812	43.324	43.6266	59.7832	53.3669
	PARVG	Yes	2.34925	1.2094	-1.62892	-1.27018	-1.41248	-1.37295	-1.6561	1609.96	828.818	420.714	539.538	485.183	499.152	413.811
	AASS	Yes	2.34885	-1.20043	-1.21588	-1.36239	-2.85084	-1.5503	1.26585	14.2904	5.06817	5.01287	4.46568	2.1341	3.9244	7.70139
	RCN3	Yes	2.34677	-1.10779	1.57234	-1.31266	-2.25908	-2.2916	-1.86097	98.7446	37.9824	66.1587	32.0546	18.6256	18.3613	22.6101
	RAD51-AS1	Yes	2.3421	-1.01414	-1.66611	-1.19568	-1.58754	-1.30244	-1.19388	16.2625	6.84671	4.16752	5.8072	4.37378	5.33118	5.81594
	PRC1	Yes	2.33948	-2.21206	-1.33748	-1.1618	1.44408	-1.57824	-1.91439	53.3833	10.3155	17.0608	19.6406	32.9516	14.4582	11.9194
	LTBP2	Yes	2.33944	-1.60586	-1.52809	1.01521	-1.04312	-1.25015	-1.64024	45.5812	12.133	12.7505	19.7801	18.6784	15.5853	11.8786
	GPR85	Yes	2.33807	-2.07699	-1.1901	-1.08567	1.42812	-1.73094	-2.41975	21.9558	4.52123	6.83601	8.64956	13.4108	5.42512	3.8808
	SGMS2	Yes	2.33784	-1.14216	-1.67607	-1.51128	-1.23608	-1.17359	-1.15312	372.979	139.682	95.1868	105.566	129.069	135.941	138.355
	POLQ	Yes	2.3354	-3.33732	-1.67768	1.0619	1.48267	-1.08117	-3.33984	35.0694	4.49956	8.95074	15.9459	22.2644	13.8891	4.49616
	MTHFS	Yes	2.33473	-2.55575	-1.68657	-2.12354	-1.57335	-1.5777	1.94076	27.4961	4.60804	6.44129	5.54592	7.4853	7.46467	22.8563
	FAM114A1	Yes	2.32752	-1.27893	-1.70506	-1.34203	-1.75182	-1.05635	1.04146	67.0237	22.5159	16.8887	21.4572	16.4379	27.2601	29.9901
	LOC100130992	Yes	2.32461	1.41711	1.25724	-1.70139	-2.33615	-2.35281	-1.78505	13.8762	8.45903	7.50478	3.50845	2.55516	2.53707	3.34401
	ZFP36L2	Yes	2.31919	-1.14686	-1.08215	-1.05774	-1.32456	-1.42019	-2.08214	3601.71	1354.14	1435.11	1468.23	1172.46	1093.52	745.869
	ENPP4	Yes	2.31855	-5.69608	-1.14312	-1.64849	-1.62216	1.14132	1.2667	355.691	26.9327	134.071	93.0613	94.5723	175.091	194.326
	KCNE3	Yes	2.31777	1.06577	-1.36991	-1.16859	-1.33474	-1.4652	-1.66934	769.752	353.952	242.431	284.197	248.819	226.664	198.946
	JAG2	Yes	2.31673	-1.51449	-1.48372	-1.36698	1.01622	-1.39146	-1.13305	26.8379	7.64903	7.80767	8.47444	11.7723	8.32534	10.2241
	ANKLE1	Yes	2.31522	-1.82294	1.15386	-1.39371	-1.33318	-1.46498	-1.20169	21.226	5.02922	10.5786	6.57812	6.87677	6.25808	7.62924
	NCF1C	Yes	2.31436	-1.19107	1.87283	-1.10134	-3.89105	-2.65236	-2.31897	163.93	59.4687	132.706	64.3138	18.2037	26.705	30.5444
	RPS6KA5	Yes	2.3084	1.64436	-1.06654	1.09322	-2.32509	-3.5158	-3.31244	54.6695	38.9432	22.2052	25.8906	10.1858	6.73612	7.14966
	JPH4	Yes	2.30677	-2.42252	1.28583	1.01883	-1.33453	-1.77877	-1.50542	55.7947	9.9844	31.1009	24.6429	18.1243	13.5978	16.0669
	IQGAP2	Yes	2.30563	1.29138	-1.05989	-1.00778	-1.63506	-2.28421	-2.39335	1828.94	1024.39	748.428	787.129	485.152	347.276	331.439
	ARHGAP32	Yes	2.30041	1.23814	-1.93242	-1.4015	-1.0718	-1.45796	-1.6352	88.1408	47.4397	19.8275	27.3388	35.7487	26.28	23.4315
	KIAA0101	Yes	2.29535	-3.62711	-1.37228	-1.1088	2.15421	-2.69973	-3.65309	11.6726	1.40203	3.55603	4.58635	10.9549	1.88364	1.39206
	A2M-AS1	Yes	2.29533	-1.38394	1.01708	-1.46841	-1.64498	-1.70383	1.08919	14.2933	4.49956	6.12625	4.24072	3.78553	3.65478	6.78254
	DDX60	Yes	2.29079	-1.38738	1.08537	-1.29227	-1.44609	-1.57593	-1.24508	202.454	63.701	95.9226	68.3892	61.1148	56.0796	70.9814
	ITM2C	Yes	2.29041	-1.69068	1.7902	-1.14418	-1.56331	-2.15458	-2.85601	23.954	6.18593	18.6409	9.14049	6.6899	4.85404	3.66189
	TLR8	Yes	2.28847	-1.46334	-1.19381	-1.08223	-1.22883	-1.41776	-1.33802	1954.45	583.626	715.396	789.157	695.009	602.392	638.288
	TIGD1	Yes	2.28448	-1.00735	-1.3992	1.214	-1.66489	-1.54171	-1.83536	50.36	21.8837	15.755	26.7618	13.2408	14.2987	12.011
	GARNL3	Yes	2.28334	-3.81947	1.36746	-1.11611	-1.77577	-1.50084	-1.0395	11.5254	1.32155	6.93119	4.52252	2.8425	3.3632	4.85583
	FCGR2B	Yes	2.28292	-1.17304	-1.18643	1.07837	-1.74158	-1.76848	-1.24421	4875.77	1820.71	1800.16	2303.13	1226.34	1207.68	1716.56
	NLRP1	Yes	2.28266	-1.3439	-1.34415	-1.02526	-1.1577	-1.26128	-1.6742	1147.25	373.98	373.912	490.211	434.13	398.478	300.199
	SLC24A4	Yes	2.28086	-1.04158	1.12762	-1.20892	-1.42033	-1.65398	-2.01778	300.334	126.42	148.481	108.92	92.7078	79.6114	65.2578
	CHML	Yes	2.28038	-1.11672	-2.07382	-1.14604	-1.39434	-1.1939	-1.09338	137.897	54.1503	29.1592	52.765	43.3686	50.6499	55.3065
	ZSWIM8-AS1	Yes	2.27968	-1.80196	-1.37779	-1.66634	1.06436	1.15231	-1.6057	37.426	9.11076	11.9657	9.85227	17.4738	18.9178	10.2244
	MYO10	Yes	2.27821	-3.13144	1.12778	-1.11354	-2.21603	-1.30175	1.15718	16.8662	2.36417	8.20146	6.6484	3.34078	5.68716	8.56693
	CIDEB	Yes	2.27792	1.61529	-1.16174	-1.09195	-1.70288	-2.17972	-3.51843	134.369	95.2819	50.7755	54.0204	34.64	27.062	16.7653
	KIAA1147	Yes	2.2754	-1.41014	-1.08903	1.0326	-1.09686	-1.45195	-2.15432	2008.93	626.105	810.716	911.678	804.925	608.074	409.824
	GGT5	Yes	2.27491	1.1111	1.21802	-1.27533	-2.11491	-2.53347	-1.3435	963.006	470.346	522.702	331.927	200.158	167.089	315.083
	LOC374443	Yes	2.27078	-1.01474	-1.91285	1.43202	-1.23369	-1.74732	-2.46259	178.065	77.2765	40.9942	112.293	63.5619	44.8777	31.8428
	SLC25A37	Yes	2.27024	-1.12255	1.03662	-1.6739	-1.34292	-1.3719	-1.36733	95.8866	37.6256	43.7833	25.2323	31.4511	30.7867	30.8896
	KMO	Yes	2.26837	-1.22172	-1.50095	-1.50352	-1.32078	-1.2049	-1.00533	829.542	299.331	243.645	243.229	276.882	303.509	363.76
	MED20	Yes	2.26825	-1.01812	-1.2056	1.24596	-1.51497	-1.99841	-1.94684	87.2262	37.7709	31.8972	47.9138	25.3836	19.2429	19.7527
	EPB41L3	Yes	2.26777	-1.21548	-1.24284	-1.44464	-1.58642	-1.53264	1.12987	1286.49	466.726	456.449	392.688	357.595	370.143	640.966
	RASGEF1B	Yes	2.26754	-1.23283	-1.4932	-1.12659	-1.2647	-1.13623	-1.44261	204.856	73.2807	60.5027	80.1912	71.4342	79.5111	62.6247
	EHD3	Yes	2.26742	-1.77796	-1.63738	-1.87584	1.03369	1.01966	-1.02779	22.8236	5.66147	6.14755	5.36607	10.4051	10.2638	9.79374
	DOK3	Yes	2.26311	-1.10833	-1.38408	-1.74607	-1.45144	-1.12184	-1.04269	1205.04	480.425	384.711	304.954	366.856	474.639	510.671
	USP18	Yes	2.2625	-1.54219	-2.09799	-1.51534	-1.72126	-1.03012	1.40079	51.9645	14.8929	10.9475	15.1568	13.3435	22.2961	32.173
	C9orf72	Yes	2.25884	-1.15915	-1.04252	1.13557	-1.6989	-1.84139	-1.53374	789.877	301.671	335.421	397.09	205.829	189.902	227.993
	KIF23	Yes	2.24617	1.15906	-1.30825	1.03338	-1.04597	-2.17024	-2.63026	27.676	14.2813	9.40123	12.7327	11.7798	5.67743	4.68448
	CNTRL	Yes	2.24545	1.23919	-1.12354	-1.32072	-1.67993	-1.70094	-1.45989	666.006	367.546	263.989	224.576	176.556	174.375	203.168
	FYCO1	Yes	2.2448	1.18119	-1.21099	-1.34655	-1.36634	-1.65713	-1.49192	349.472	183.888	128.556	115.615	113.94	93.9462	104.349
	GPSM2	Yes	2.24469	-1.98056	-1.18114	-1.39209	1.23805	-1.1498	-1.73113	28.0223	6.30316	10.5791	8.96767	15.4556	10.8574	7.21136
	HDDC2	Yes	2.24294	-1.03847	-1.13067	-1.807	-1.54565	-1.26255	-1.09021	87.7588	37.6774	34.6049	21.6529	25.3141	30.9903	35.8891
	PAPSS2	Yes	2.24114	-1.89656	1.23159	-1.72676	-2.61128	-1.5871	1.40785	274.477	64.5762	149.525	70.9263	46.9013	77.1673	172.423
	DKFZP586I1420	Yes	2.23933	1.06419	-1.40836	1.01894	-1.31778	-1.54329	-1.78355	167.285	79.4988	53.043	76.1186	56.6887	48.4054	41.8847
	TCF19	Yes	2.23833	-2.08971	-1.51253	1.18785	1.49074	-1.55976	-3.30816	99.8826	21.354	29.5026	53.0064	66.5224	28.6093	13.489
	ARID3B	Yes	2.23759	-2.14012	-1.28326	-1.064	-1.38731	-1.12147	-1.03785	113.219	23.6427	39.4296	47.5547	36.4723	45.1178	48.7533
	KIF15	Yes	2.23715	-2.13351	-1.6756	-1.30157	1.47469	-1.80342	-1.11129	11.3947	2.38733	3.07473	3.91327	7.51117	2.8243	4.58331
	LINC00654	Yes	2.23625	1.03855	-1.22881	-1.00578	-1.3509	-1.47874	-1.99738	42.8853	19.9167	15.6065	19.0671	14.196	12.9687	9.60126
	SIDT1	Yes	2.23402	-2.68658	1.53996	1.10757	-3.11512	-1.28656	-1.54332	12.6255	2.1036	8.72571	6.25942	1.81421	4.39271	3.66189
	AMDHD1	Yes	2.23286	1.21492	1.102	-1.297	-2.16944	-1.43787	-1.91277	13.0582	7.10508	6.31503	4.50903	2.69572	4.06727	3.05745
	CMKLR1	Yes	2.22979	1.00514	1.77521	1.17288	-3.84727	-3.83227	-3.37704	1329.55	599.333	1075.52	699.353	154.984	155.591	176.565
	IMPA2	Yes	2.22809	1.42368	-1.39711	-1.55479	-1.18131	-1.85042	-1.66011	114.531	73.1818	36.7926	33.0611	43.5137	27.7792	30.9637
	GSTM2	Yes	2.22719	-2.01796	1.36861	-1.71155	-1.37001	-1.20997	-1.30208	44.9144	9.99346	27.6	11.7825	14.7199	16.6669	15.4878
	HSPA7	Yes	2.2238	-1.51467	1.03429	1.15954	-1.40419	-1.674	-1.63228	1694.82	503.165	788.513	883.721	542.753	455.275	466.911
	SIRPD	Yes	2.22359	1.12459	-1.7594	-1.36807	-1.25927	-1.50863	-1.11665	22.1671	11.2111	5.66619	7.28693	7.91654	6.60801	8.92767
	IRAK2	Yes	2.22274	-1.55733	-1.76115	-1.22048	-1.48387	-1.05779	1.1287	58.2794	16.8363	14.8878	21.4831	17.6698	24.7872	29.5942
	LILRA4	Yes	2.22083	-1.03645	-1.00305	-1.31086	-1.62997	-1.94678	-1.07835	22.2677	9.67416	9.99628	7.64898	6.15149	5.15044	9.29821
	PDE4D	Yes	2.22073	1.31086	-1.01168	-1.44249	-1.56523	-1.63517	-1.86468	21.6033	12.7521	9.61569	6.7439	6.21507	5.94923	5.21699
	MMP17	Yes	2.21988	-1.02544	-1.56644	1.06677	-1.50986	-1.6808	-1.18694	25.5353	11.2176	7.34339	12.2711	7.61857	6.84376	9.69129
	HLA-DQB1	Yes	2.21865	-1.23416	1.02709	-1.04909	-1.64017	-1.62954	-1.30306	11801.4	4309.94	5463.28	5070.24	3243.05	3264.22	4082.06
	SLC2A9	Yes	2.21574	-1.43316	-1.0849	-1.06793	-1.18425	-1.60677	-1.31306	246.773	77.7112	102.657	104.289	94.045	69.3146	84.8194
	PAIP2B	Yes	2.21513	-2.01682	1.46789	-1.17449	-1.28539	-2.14754	-1.37723	15.1083	3.3818	10.0139	5.8072	5.30615	3.17595	4.95234
	UBR5-AS1	Yes	2.21301	1.29663	-1.64757	1.28536	-1.53158	-2.09516	-2.13748	11.0119	6.45201	3.09011	6.39592	3.24891	2.37498	2.32796
	HIVEP1	Yes	2.21014	-2.03937	-1.53977	-1.22499	-1.42717	1.0671	1.06594	243.211	53.9594	71.4674	89.8318	77.1058	117.428	117.3
	ZC2HC1A	Yes	2.2097	-1.26859	-1.17931	-1.16456	-1.45168	-1.34851	-1.15612	89.8129	32.0395	34.4651	34.9016	27.9984	30.1407	35.1564
	NINJ2	Yes	2.20923	-2.55658	1.18753	-1.34365	-1.05766	-1.23839	-1.39887	78.815	13.9543	42.3656	26.551	33.7305	28.8077	25.5029
	SULT1A3	Yes	2.20847	-1.24586	1.27917	-1.21124	-2.24911	-1.28968	-1.50578	94.9301	34.5019	54.9846	35.4881	19.1119	33.3297	28.5464
	SULT1A4	Yes	2.20847	-1.24586	1.27917	-1.21124	-2.24911	-1.28968	-1.50578	94.9301	34.5019	54.9846	35.4881	19.1119	33.3297	28.5464
	C15orf41	Yes	2.20841	-1.98165	-1.0001	-1.28542	-1.40863	-1.18209	-1.04905	16.6688	3.80889	7.61903	5.8719	5.35831	6.38517	7.19496
	CDC42EP3	Yes	2.20601	1.2372	-2.37229	-1.27648	-1.08119	-1.11081	-1.89857	766.678	429.979	146.5	272.264	321.442	312.873	183.054
	CCDC144B	Yes	2.2041	-1.14053	-1.30439	1.07944	-1.30783	-1.44657	-1.62043	477.333	189.881	166.028	233.77	165.592	149.71	133.647
	C20orf196	Yes	2.20271	-1.0325	-1.58799	-1.37326	-1.38711	-1.16501	-1.12161	38.6745	17.005	11.0566	12.7854	12.6578	15.0709	15.654
	OMA1	Yes	2.20212	1.04327	-1.03392	-1.17047	-1.7264	-1.80858	-1.24859	78.5428	37.2102	34.4968	30.4724	20.6597	19.7209	28.5659
	MAGEH1	Yes	2.19901	1.01639	-1.21357	1.07927	-1.88695	-1.5862	-1.3871	33.9626	15.6977	12.7265	16.6688	8.18492	9.73681	11.1344
	NUDT17	Yes	2.19877	1.01779	-1.35743	-1.75794	-1.19277	-1.22479	-1.21498	11.0106	5.09671	3.7521	2.84858	4.19832	4.08855	4.12156
	SOWAHD	Yes	2.19873	1.10569	-1.37102	-1.77827	-1.34536	-1.11042	-1.31578	81.5511	41.0101	27.053	20.8574	27.5688	33.4018	28.1887
	NBPF10	Yes	2.19782	-1.00951	-1.20991	1.07213	-1.2886	-1.74192	-1.77666	290.53	130.945	109.256	141.725	102.584	75.8873	74.4036
	SNX21	Yes	2.19459	-1.75279	-1.17083	-1.51395	-1.12904	1.02377	-1.23335	82.3769	21.4151	32.0595	24.7936	33.2463	38.4285	30.4343
	DDR1	Yes	2.19239	-1.74745	1.07839	1.81179	-1.85009	-2.65729	-2.33464	30.7461	8.02538	15.3485	25.4085	7.58018	5.27755	6.00692
	SEMA4A	Yes	2.18786	-1.68911	1.64625	-1.23492	-2.51763	-1.93209	-1.17741	1024.87	277.326	771.158	379.322	186.061	242.449	397.851
	CEP55	Yes	2.18216	-2.80571	-1.159	-1.08743	1.47432	-1.31008	-2.26561	28.3749	4.63452	11.2192	11.9577	19.1708	9.92544	5.73934
	TXNDC16	Yes	2.17665	-1.36512	1.17447	1.18179	-1.44381	-1.836	-2.01092	108.116	36.3857	58.3367	58.7004	34.4026	27.0538	24.7005
	ITPR1	Yes	2.17557	-1.16004	-1.90256	-1.41434	-1.21386	-1.09744	-1.0053	1159.53	459.45	280.138	376.839	439.077	485.655	530.17
	DGKG	Yes	2.16988	1.41168	-1.46213	-3.0328	-2.28632	-1.46681	1.28565	49.3651	32.116	15.5596	7.50138	9.95059	15.51	29.2489
	RNLS	Yes	2.16779	-1.23842	1.1926	-1.04843	-1.86028	-1.82086	-1.26329	26.6858	9.94024	14.6811	11.7415	6.61736	6.7606	9.7445
	SKIL	Yes	2.16746	-1.15811	-1.3425	-1.10048	-1.61469	-1.25099	-1.11504	843.408	335.998	289.849	353.592	240.989	311.051	348.975
	PLBD1	Yes	2.16745	1.0479	-1.09757	-1.29956	-1.63567	-1.43666	-1.25527	1638.09	791.966	688.582	581.555	462.053	526.057	602.075
	GNG2	Yes	2.16514	-1.16797	-1.46542	1.02032	-1.22178	-1.29049	-1.46502	477.382	188.776	150.459	224.966	180.463	170.854	150.5
	TRIM6	Yes	2.16291	-1.48983	-3.13943	-1.35735	-1.71999	1.40456	1.12467	10.2933	3.19434	1.56582	3.50611	2.76689	6.68431	5.35231
	AMZ2P1	Yes	2.15995	-1.35452	-1.01478	1.00375	-2.14629	-1.28717	-1.1497	36.0407	12.3186	16.4429	16.7484	7.77428	12.9632	14.5132
	BCL3	Yes	2.15967	-1.3182	-1.42465	-1.27409	-1.55304	-1.13913	1.07316	553.312	194.357	179.835	201.087	164.968	224.911	274.946
	ZNF33B	Yes	2.15899	-1.55983	1.26283	1.07745	-1.25382	-1.59753	-2.29302	54.9104	16.3053	32.1182	27.4033	20.2847	15.9204	11.0916
	NBPF9	Yes	2.15533	-1.05502	-1.11998	1.18738	-1.69743	-1.82117	-1.47415	871.636	383.318	361.087	480.186	238.248	222.061	274.333
	DPH6	Yes	2.14796	-1.12684	-1.69433	1.04973	-1.73246	-1.32794	-1.00562	37.9039	15.6601	10.415	18.5241	10.1858	13.2886	17.5478
	PILRA	Yes	2.14122	-1.65999	1.0019	1.11931	-1.50604	-1.40106	-1.32025	1094.26	307.86	512.017	572.017	339.332	364.756	387.082
	GPR141	Yes	2.14025	-1.89972	-1.09622	-1.11339	-1.30755	-1.31485	-1.00235	199.825	49.1469	85.1701	83.8571	71.4049	71.0086	93.1463
	DISC1	Yes	2.1387	1.24574	-1.07199	-1.17144	-1.586	-1.62266	-1.71738	251.736	146.63	109.8	100.479	74.215	72.5382	68.5374
	GCNT2	Yes	2.1385	-1.20909	-1.20047	-1.3701	-1.4953	-1.18718	-1.04116	124.807	48.2696	48.6159	42.597	39.0303	49.1603	56.0547
	GPCPD1	Yes	2.13604	1.24012	-1.35876	-1.61992	-1.46079	-1.48458	-1.09599	1236.47	717.852	426.019	357.338	396.264	389.914	528.161
	MAML3	Yes	2.13495	1.3171	-1.21278	-1.10853	-1.29171	-1.87005	-1.95164	287.704	177.491	111.116	121.566	104.326	72.0618	69.0491
	TTLL4	Yes	2.13493	1.06838	-1.2773	-1.20544	-1.32186	-1.45374	-1.35165	436.765	218.57	160.166	169.714	154.767	140.727	151.356
	LAIR1	Yes	2.13259	1.37916	1.33479	-1.12354	-2.57739	-2.4084	-2.1729	1076.98	696.487	674.082	449.478	195.938	209.686	232.412
	PLXNA2	Yes	2.13258	-1.61225	1.69412	-1.12657	-2.86844	-1.90631	-1.2623	61.1102	17.7736	48.546	25.4361	9.98993	15.032	22.7011
	PTTG1	Yes	2.12954	-1.63354	1.2349	-1.26467	-1.12201	-1.42443	-1.56399	12.6783	3.64457	7.36171	4.7076	5.30615	4.1796	3.80665
	ZNF469	Yes	2.12786	-1.21287	-1.00561	-1.80883	-1.35908	-1.51064	1.10263	73.1561	28.3461	34.1884	19.0068	25.2965	22.7587	37.9084
	ACSM1	Yes	2.12779	-1.7798	-2.76076	-1.0523	1.21604	1.29559	-2.05674	12.5857	3.32338	2.1425	5.62094	7.19283	7.66336	2.87589
	GPSM3	Yes	2.12529	1.0738	-1.08003	-1.31359	-1.50675	-1.53513	-1.2521	1121.02	566.394	488.38	401.544	350.068	343.596	421.264
	TET2	Yes	2.12415	-1.11055	-1.33188	1.10243	-1.19719	-1.53824	-1.57043	2714.86	1150.87	959.613	1409.01	1067.58	830.881	813.852
	IQCK	Yes	2.12311	-1.15474	-1.01292	1.24317	-1.22129	-2.63421	-1.71804	21.8112	8.89653	10.1422	12.7713	8.41175	3.89992	5.97962
	SOWAHC	Yes	2.12245	-1.48716	-1.60381	-1.42812	-1.10205	-1.10355	1.06783	314.764	99.7222	92.4688	103.845	134.57	134.387	158.362
	MIAT	Yes	2.11826	-1.28811	-1.03586	-1.60995	-1.48877	-1.19017	1.00699	22.775	8.34695	10.1037	6.67831	7.22191	9.03377	10.8269
	FAM49A	Yes	2.11518	-1.69725	1.03043	-1.04235	-1.42501	-1.43318	-1.10333	508.985	141.779	247.956	230.859	168.865	167.903	218.098
	QRICH2	Yes	2.11393	-1.4233	-2.32631	-1.076	-1.3427	-1.32064	1.32227	13.4209	4.46061	2.72913	5.90035	4.72839	4.80738	8.39484
	PARD6A	Yes	2.11341	-1.86633	-1.28141	-1.29895	1.22009	-1.15649	-1.3971	14.1633	3.59081	5.22333	5.15929	8.17658	5.7948	4.79683
	DDX60L	Yes	2.11329	-1.26554	-1.29406	-1.21536	-1.20362	-1.16076	-1.23663	673.775	251.93	246.378	262.332	264.889	274.671	257.819
	MROH7-TTC4	Yes	2.11322	-1.47666	1.53134	-2.28905	-1.22331	-1.27275	-1.56687	38.08	12.2031	27.5946	7.87219	14.7304	14.1582	11.5005
	LINC00528	Yes	2.11274	-1.0573	-1.78833	1.13151	-1.15092	-1.08088	-2.18947	10.2656	4.59557	2.71702	5.49788	4.22177	4.49533	2.21922
	ARL4A	Yes	2.11233	-1.3394	-2.56643	1.27408	-1.02115	-1.26475	-1.41364	214.228	75.7187	39.5171	129.214	99.317	80.1883	71.7426
	LOC344887	Yes	2.11174	-3.36277	1.18311	-1.13815	-1.843	-1.60431	1.36324	24.6566	3.47212	13.8231	10.2588	6.33529	7.27788	15.9171
	IL18	Yes	2.1098	-2.50029	1.18087	-2.2543	-1.25968	1.0735	-1.00157	241.423	45.7664	135.127	50.7605	90.8401	122.84	114.25
	FLOT1	Yes	2.10882	-1.55546	-1.35449	-1.09341	-1.26641	-1.08529	-1.13072	714.696	217.884	250.212	309.955	267.613	312.273	299.728
	NPPA-AS1	Yes	2.10767	1.6389	-3.30658	-1.02116	-1.32391	-1.77346	-1.53254	42.4876	33.0379	6.27161	19.7408	15.2265	11.3668	13.1537
	CD2AP	Yes	2.10342	-1.28783	-1.1171	-1.33391	-1.38754	-1.23496	-1.05843	202.184	74.6387	86.046	72.06	69.2752	77.8336	90.8154
	CCDC144A	Yes	2.10283	-1.38759	-1.38697	1.22087	-1.03161	-1.61665	-1.54628	73.7887	25.2886	25.2999	42.8407	34.0149	21.7055	22.6933
	TNFAIP2	Yes	2.10267	-1.9653	-1.04473	-1.22659	-1.54005	-1.09804	1.05602	2284.86	552.918	1040.13	885.911	705.593	989.629	1147.52
	APAF1	Yes	2.1025	-1.0221	-1.18033	-1.01546	-1.28459	-1.50328	-1.55409	1029.79	479.202	414.962	482.334	381.282	325.817	315.163
	LOC653653	Yes	2.10113	-1.41712	-1.0145	-1.49083	-1.33085	-1.17334	-1.07173	382.106	128.329	179.258	121.983	136.647	154.991	169.686
	FMO4	Yes	2.0938	-1.0234	1.23461	-2.16061	-2.01255	-1.4976	1.067	26.6102	12.4185	15.6907	5.88217	6.31491	8.4863	13.5606
	LILRB3	Yes	2.09328	1.33963	-1.57581	-1.13713	-1.78934	-1.49373	-1.21247	734.785	470.238	222.755	308.69	196.173	234.995	289.509
	SPOCK1	Yes	2.09325	-1.51791	1.11269	-2.56484	-1.41865	1.08344	-1.04489	18.0296	5.67438	9.57324	3.35818	6.0714	9.33188	8.24312
	CDKN2C	Yes	2.09233	-1.34024	1.3585	-1.34121	-1.15776	-1.53051	-1.85068	53.5287	19.0886	34.755	19.0748	22.0972	16.7156	13.8238
	SAP30L-AS1	Yes	2.09102	-1.58215	-1.18541	1.07685	-1.06077	-2.48556	1.01145	11.3468	3.42981	4.60136	5.84351	5.11558	2.18319	5.48862
	TNFSF8	Yes	2.08758	-1.41016	-1.76847	1.09826	1.1771	-1.18235	-1.93536	490.942	166.771	132.981	258.28	276.82	198.902	121.514
	POU6F1	Yes	2.08599	-3.56496	-1.4412	1.06269	1.16855	1.10926	-1.66905	33.5283	4.50862	11.1525	17.0807	18.7821	17.8293	9.63007
	NBPF25P	Yes	2.08415	1.0336	-1.07305	1.02002	-1.47825	-1.59937	-1.59087	1519.47	753.555	679.43	743.657	493.192	455.843	458.278
	EFNB1	Yes	2.08364	1.39943	-1.26378	-1.61541	-1.59934	-1.49054	-1.23386	203.517	136.687	77.2871	60.4637	61.0714	65.5291	79.1612
	WWP1	Yes	2.07962	-1.23404	1.09158	1.14916	-1.59141	-1.6033	-1.62019	555.952	216.633	291.816	307.21	167.985	166.74	165.001
	METTL9	Yes	2.07575	1.1918	-1.06092	-1.16589	-1.46872	-1.50205	-1.70782	964.694	553.881	438.059	398.617	316.428	309.408	272.128
	LILRA6	Yes	2.07548	-1.0108	1.02991	-1.14987	-2.0712	-1.50912	-1.12336	368.191	175.504	182.707	154.278	85.651	117.552	157.919
	SLC44A1	Yes	2.0751	-1.67987	-1.1713	-1.20629	-1.21547	-1.20528	-1.00555	3251.96	932.89	1337.94	1299.14	1289.33	1300.22	1558.49
	EIF2AK2	Yes	2.07251	-1.14719	-1.18622	-1.13882	-1.09059	-1.49543	-1.33503	379.49	159.612	154.362	160.786	167.897	122.444	137.156
	CD300C	Yes	2.0725	-1.18524	1.0431	-1.73356	-1.57949	-1.18605	-1.01256	245.844	100.083	123.735	68.4268	75.1017	100.015	117.151
	RRP12	Yes	2.06901	-1.09701	-1.53735	-1.77675	-1.27483	1.01599	1.00572	394.824	173.952	124.127	107.402	149.688	193.879	191.918
	MEGF6	Yes	2.06808	-1.06376	-1.11881	-1.58532	-1.10555	-1.20557	-1.36377	70.7159	32.1446	30.5628	21.5692	30.9294	28.3634	25.0731
	SLFN11	Yes	2.06785	1.28444	-1.18461	-1.25856	-1.52067	-1.46544	-1.49477	1724.56	1071.21	704.018	662.649	548.431	569.104	557.936
	MS4A7	Yes	2.06771	-1.50289	1.51371	1.26963	-2.01759	-2.09831	-1.9556	1067.15	343.407	781.232	655.258	255.802	245.961	263.91
	DHRS4L2	Yes	2.06442	1.08987	-1.23158	-1.44485	-1.34278	-1.2934	-1.21395	234.297	123.693	92.1525	78.5498	84.521	87.748	93.4906
	C15orf39	Yes	2.06263	-1.28227	-1.26503	-1.11401	-1.41896	-1.21457	-1.06239	512.748	193.866	196.509	223.148	175.191	204.673	233.99
	TLR4	Yes	2.06231	1.08553	1.24731	1.00438	-1.59221	-2.0554	-2.05804	2398.83	1262.67	1450.84	1168.27	730.546	565.913	565.188
	CCHCR1	Yes	2.06209	-1.38117	-1.1704	-1.19367	-1.22282	-1.52301	1.04735	56.3373	19.7806	23.3428	22.8878	22.3422	17.9384	28.6141
	WDR76	Yes	2.06044	-1.56137	-1.69835	-1.02375	1.81325	-1.74516	-2.87987	33.1232	10.296	9.46556	15.7028	29.1495	9.21165	5.58214
	NLRP3	Yes	2.06013	1.36547	-1.28685	-1.20394	-2.01886	-1.57769	-1.19396	637.017	422.221	240.287	256.835	153.162	195.99	258.98
	DHRS4	Yes	2.05823	1.09165	-1.2841	-1.37839	-1.415	-1.24849	-1.19303	298.007	158.058	112.754	105.042	102.324	115.97	121.362
	CLEC3B	Yes	2.05678	-1.63355	2.45777	-2.07797	-2.48533	-2.24223	-1.83922	21.7432	6.47148	26.1828	5.0874	4.25356	4.71473	5.74781
	CRTAP	Yes	2.05581	1.0266	1.0139	-1.00151	-1.4914	-1.65031	-1.59046	1532.18	765.119	755.651	744.168	499.725	451.609	468.601
	FAM206A	Yes	2.04949	-1.50241	-1.08899	-1.07807	-1.25743	-1.1845	-1.2507	96.6924	31.402	43.3235	43.7621	37.5202	39.8302	37.7218
	AP1S2	Yes	2.04864	-1.31253	1.01027	-1.30724	-1.31291	-1.20557	-1.21493	1858.86	691.308	916.68	694.107	691.106	752.639	746.84
	NUSAP1	Yes	2.04832	-1.43628	1.18234	-1.0315	-1.03471	-1.79851	-1.72066	75.747	25.7471	43.7232	35.8508	35.7395	20.5615	21.4918
	NBPF3	Yes	2.04598	1.11364	1.07411	-1.54402	-1.64633	-1.20154	-1.47289	28.8927	15.7265	14.8318	9.14603	8.57763	11.7529	9.58773
	AATK	Yes	2.0451	-1.30912	-1.12692	-1.2538	-1.28895	-1.06736	-1.26046	80.861	30.2025	35.0859	31.5351	30.6752	37.0437	31.3686
	PDSS1	Yes	2.04472	-1.1878	-1.83316	-1.3034	-1.25873	-1.12427	1.11674	230.087	94.736	61.3843	86.3337	89.3977	100.089	125.664
	BCL9L	Yes	2.04315	-2.42299	-1.17731	-1.06734	-1.29484	-1.10886	1.08373	340.669	68.8147	141.625	156.217	128.77	150.368	180.697
	HERC6	Yes	2.03982	-1.10546	-1.04095	-1.0925	-1.68022	-1.26475	-1.25982	94.4448	41.8837	44.4791	42.3803	27.5562	36.6085	36.7518
	LUCAT1	Yes	2.03883	-1.78608	1.19382	-1.76718	-2.42932	1.10153	1.12843	24.7006	6.78308	14.4283	6.85559	4.98702	13.3452	13.671
	GVINP1	Yes	2.03872	-2.24008	1.12003	1.21371	-1.61485	-1.38486	-1.19078	67.5285	14.7865	37.0988	40.2015	20.5115	23.9178	27.8161
	MBOAT1	Yes	2.03701	1.10631	-1.38584	-1.30806	-1.19089	-1.33003	-1.28362	246.502	133.876	87.3202	92.5125	101.614	90.9841	94.2738
	ZNF395	Yes	2.0365	1.13387	1.13632	1.06395	-1.91283	-1.98552	-1.65853	194.834	108.478	109.374	101.79	50.0154	48.1845	57.6842
	AZI2	Yes	2.03647	-1.06298	-1.1209	-1.04178	-1.36895	-1.43993	-1.34087	385.193	177.941	168.746	181.561	138.169	131.358	141.062
	MAGOH2P	Yes	2.03546	-1.16736	-1.19053	-1.1887	-1.92975	-1.3554	1.1707	12.6532	5.32519	5.22155	5.22957	3.22134	4.58638	7.27752
	CYSLTR1	Yes	2.03448	1.54643	-1.22849	-3.09362	-3.14547	-1.52071	1.30635	213.942	162.619	85.5994	33.9919	33.4317	69.1505	137.373
	PFKFB2	Yes	2.03388	-1.46919	1.21204	-1.06205	-1.39944	-1.40261	-1.41978	368.629	123.363	219.675	170.654	129.512	129.219	127.656
	HLA-DMB	Yes	2.03332	1.05365	1.04961	1.06639	-1.42245	-1.791	-1.86682	5190.42	2689.64	2679.32	2722.15	1794.57	1425.28	1367.39
	MS4A6A	Yes	2.03233	1.02979	1.3688	1.22236	-1.93011	-2.51549	-2.31968	5560.29	2817.41	3745.96	3344.27	1417.5	1087.63	1179.44
	DSC2	Yes	2.03021	1.07916	-1.2947	1.28196	-1.52183	-1.72949	-1.66394	952.239	506.165	362.273	601.283	308.204	271.198	281.881
	ZNF467	Yes	2.02993	-1.04967	-1.37079	1.21252	1.0403	-1.42428	-3.00334	216.417	101.568	77.7751	129.271	110.909	74.8541	35.4981
	RPGR	Yes	2.02812	-1.01435	-1.36075	1.13225	-1.32094	-1.49498	-1.44309	95.6234	46.4818	34.649	53.3841	35.6934	31.5381	32.672
	HLA-DQA2	Yes	2.02634	-1.16438	-1.01027	1.11556	-1.51362	-1.52165	-1.44594	1393.34	590.538	678.016	767.074	454.284	451.885	475.546
	ADAP1	Yes	2.02479	1.14878	-1.03655	-1.27839	-1.31746	-1.55661	-1.4749	593.126	336.513	282.602	229.14	222.346	188.186	198.61
	P2RY8	Yes	2.02375	-1.06409	1.03508	-1.30728	-1.43107	-1.36878	-1.23899	277.662	128.938	142.016	104.953	95.8741	100.237	110.737
	FGD3	Yes	2.0164	1.03724	1.17876	-1.13696	-1.60998	-1.61439	-1.54438	565.218	290.75	330.419	246.543	174.108	173.633	181.504
	CLMN	Yes	2.01326	1.14197	-1.40539	-1.25431	-1.35436	-1.33941	-1.17506	399.412	226.555	141.164	158.167	146.483	148.118	168.835
	STAB1	Yes	2.01284	-1.8206	1.88471	1.42952	-2.71694	-2.7538	-2.54796	10449.1	2851.38	9906.97	7420.94	1910.69	1885.11	2037.4
	TRPV4	Yes	2.01256	-2.71561	-2.557	-1.17366	1.27154	1.51777	-1.70419	108.811	19.9093	21.1442	46.0658	68.7469	82.0594	31.7253
	SHMT1	Yes	2.01191	-1.14202	1.22063	1.26332	-1.25479	-2.16853	-2.69967	88.4751	38.5069	53.6779	55.5552	35.0462	20.2789	16.2893
	PRKCB	Yes	2.01075	1.14049	-1.31004	-1.20548	-1.16059	-1.36969	-1.50565	803.231	455.591	304.929	331.376	344.193	291.648	265.312
	FAM106A	Yes	2.00902	-1.44709	-1.02364	1.1568	-1.50429	-1.09291	-1.70505	20.771	7.14459	10.0827	11.96	6.87292	9.45999	6.06367
	IPO8	Yes	2.00737	-1.02136	-1.21429	-1.13096	-1.30702	-1.34906	-1.25085	1344.93	655.989	551.762	592.419	512.617	496.643	535.636
	CPVL	Yes	2.00706	1.05607	1.31428	1.20648	-1.89207	-2.14805	-2.36935	3037.07	1598.04	1988.76	1825.63	799.753	704.45	638.652
	DDIAS	Yes	2.00699	-2.25632	-1.51009	1.1804	1.36316	-1.17311	-2.03411	356.406	78.7042	117.597	209.618	242.073	151.377	87.3024
	LOC100506314	Yes	2.00499	-1.01187	-2.04324	-1.14355	-1.06453	-1.35314	-1.03686	15.6814	7.72942	3.82784	6.8394	7.34713	5.78005	7.5432
	DFNA5	Yes	2.00371	-1.63103	-1.38599	-2.06298	-1.64357	1.2005	1.36802	72.7533	22.2616	26.1483	17.6005	22.0917	43.5892	49.6719
	CCDC138	Yes	2.00076	1.05323	1.14671	-1.77678	1.12542	-1.85884	-1.74491	11.3045	5.95088	6.48995	3.17997	6.35874	3.03959	3.23805
	BUB1	Yes	1.99905	-1.83042	-1.15063	-1.56957	1.43662	-1.23797	-1.42039	27.803	7.5983	12.0874	8.86108	19.9807	11.2346	9.79175
	ACSM3	Yes	1.99823	-4.01845	-2.36161	1.36809	1.26542	1.07959	-1.62233	60.6601	7.5544	13.1122	41.5311	38.4142	32.773	18.712
	NFAM1	Yes	1.99682	1.06728	-1.68826	-1.319	-1.09039	-1.08724	-1.33589	2173.66	1161.8	644.784	825.29	998.325	1001.21	814.86
	DMXL2	Yes	1.99633	-1.13539	1.01749	1.20364	-1.44332	-1.60589	-1.70579	3424.08	1510.66	1745.18	2064.46	1188.36	1068.06	1005.51
	MOB3B	Yes	1.99545	-1.16464	-1.27135	1.12207	-1.23256	-1.32875	-1.48504	1783.59	767.476	703.058	1002.94	725.179	672.683	601.891
	SGMS1	Yes	1.99288	-1.00159	-1.00391	-1.02191	-1.40286	-1.50009	-1.52765	441.563	221.219	220.707	216.82	157.942	147.705	145.04
	LOC728392	Yes	1.99286	-1.10468	-1.24058	-1.01178	-1.05709	-1.29008	-1.7055	71.6942	32.5664	28.999	35.5567	34.0327	27.8863	21.0938
	TANC2	Yes	1.99251	-2.62162	-1.4644	-1.03313	1.0527	1.10205	-1.21879	370.725	70.971	127.055	180.093	195.864	205.047	152.659
	USP32P2	Yes	1.99065	-1.2758	-1.06651	-1.15643	-1.18713	-1.03949	-1.61606	201.289	79.2576	94.811	87.4393	85.1777	97.2761	62.5704
	GRIN3A	Yes	1.99001	-1.22844	-1.00643	-1.18667	-1.3493	-1.03814	-1.52608	23.5289	9.6248	11.7479	9.96356	8.76267	11.3891	7.74762
	MERTK	Yes	1.98973	-1.21469	1.25318	-1.65403	-2.00903	-1.13567	-1.05156	81.1866	33.5911	50.3593	24.6686	20.3097	35.9285	38.8022
	NRIP1	Yes	1.98586	-1.04201	-1.20241	-1.03778	-1.35197	-1.38169	-1.25662	590.83	285.525	247.435	286.688	220.063	215.329	236.76
	GPR68	Yes	1.98445	-2.06531	-3.39671	-1.02798	1.22992	1.1245	-1.09918	671.476	163.835	99.6165	329.157	416.165	380.496	307.837
	PLXNB1	Yes	1.98435	-1.39997	1.04396	-1.55683	-1.19339	-1.02183	-1.25238	13.4447	4.83969	7.07326	4.35205	5.67744	6.63065	5.41002
	SAP25	Yes	1.98377	-1.30492	-1.02321	1.02055	-1.52961	-1.76242	1.03087	42.4745	16.4079	20.9253	21.8509	13.9977	12.1486	22.0718
	TBC1D2	Yes	1.98121	1.02163	1.09658	-1.17527	-1.61902	-1.41699	-1.37677	599.421	309.096	331.774	257.433	186.874	213.518	219.756
	LRRK2	Yes	1.98044	-1.0076	-1.3318	-1.27316	-1.09652	-1.26083	-1.27275	1128.91	565.725	428.012	447.725	519.852	452.105	447.869
	HLA-DRA	Yes	1.97538	-1.15737	1.05063	1.01456	-1.45464	-1.5202	-1.33307	90669.3	39658.8	48223.6	46568	31554.1	30193.3	34431.7
	HIVEP2	Yes	1.97527	1.42069	-1.34187	-1.4434	-3.18166	-1.60013	1.22676	54.015	38.8497	20.3788	18.9453	8.59477	17.0896	33.5465
	TNNI2	Yes	1.97259	1.55016	-2.87988	-1.67362	-1.734	-1.18505	1.11196	16.1992	12.7301	2.85156	4.90681	4.73595	6.92979	9.13159
	SMYD3	Yes	1.97134	-1.40608	-1.17549	-1.68184	1.00405	1.10465	-1.30982	25.3077	9.13023	10.9213	7.63319	12.8899	14.1813	9.80119
	SFR1	Yes	1.97105	1.19595	-1.41515	-1.03186	-1.59069	-1.46593	-1.18143	52.0383	31.5746	18.6562	25.586	16.5975	18.01	22.347
	DTWD2	Yes	1.97098	-1.56221	1.07821	-1.24147	-1.43647	-1.1895	-1.03267	162.575	52.8	88.9356	66.4408	57.4217	69.344	79.8753
	SULT1A2	Yes	1.97067	1.47226	-1.41512	-1.44292	-1.3272	-1.38777	-1.4634	14.5129	10.8424	5.29844	5.10387	5.54888	5.3067	5.03244
	GRK5	Yes	1.96986	-1.05252	-1.46013	1.23371	-1.24248	-1.31168	-1.68284	52.3507	25.2498	18.2011	32.7869	21.3894	20.2609	15.7923
	ALOX5AP	Yes	1.96713	-1.63376	-1.74158	-1.86138	1.00527	1.239	1.0651	1502.7	467.574	438.626	410.395	767.924	946.474	813.63
	C8orf46	Yes	1.96666	-2.586	1.00144	1.20035	-1.4577	-1.12216	-1.15246	34.4446	6.7727	17.3774	21.0232	12.015	15.6076	15.1973
	COPZ2	Yes	1.96509	-2.7091	-1.03333	1.06425	1.06925	-1.34838	-1.2152	16.3237	3.06626	7.98719	8.84055	8.88211	6.1606	6.83577
	ETS2	Yes	1.9646	-1.35711	1.34377	1.27375	-1.45772	-1.8884	-2.14831	336.775	126.314	230.351	218.348	117.596	90.7766	79.794
	HLA-DRB1	Yes	1.96424	-1.18028	1.10305	-1.02563	-1.56316	-1.50895	-1.23761	38275.4	16509.8	21494.2	18999.1	12465.9	12913.7	15745
	KIF9	Yes	1.96359	1.32945	1.14954	-1.57347	-2.24181	-1.63917	-1.15506	16.9865	11.5007	9.94442	5.49788	3.85882	5.27753	7.48944
	SPTLC2	Yes	1.96114	1.15697	-1.15166	-1.23011	-1.18837	-1.4729	-1.47011	1112.67	656.416	492.643	461.225	477.424	385.198	385.929
	ATP8B1	Yes	1.95976	-2.70022	-1.18354	1.43285	1.0928	-1.86357	-1.31109	20.6993	3.9116	8.92819	15.134	11.5424	5.66771	8.05605
	SLC16A5	Yes	1.95932	1.08605	-1.15475	-1.07331	-1.451	-1.33913	-1.38694	108.354	60.0611	47.8911	51.5248	38.1131	41.297	39.8733
	AMPD3	Yes	1.95482	-1.62852	-1.10787	-1.49338	-1.30336	-1.02472	1.11576	799.662	251.193	369.244	273.925	313.86	399.204	456.427
	GLI4	Yes	1.95094	-1.12488	1.26399	-1.36576	-1.4694	-1.31968	-1.37819	33.5895	15.3057	21.7623	12.6062	11.7171	13.0464	12.4925
	MPHOSPH6	Yes	1.95058	-1.61842	-1.29393	-1.30421	-1.25483	1.02253	1.07251	317.332	100.522	125.73	124.739	129.648	166.351	174.482
	GCNT1	Yes	1.94867	-1.58769	1.30752	1.41688	-1.41811	-2.13998	-1.90608	774.337	250.281	519.695	563.021	280.21	185.688	208.474
	NBPF8	Yes	1.9483	-1.08023	-1.05078	1.06312	-1.33889	-1.43289	-1.50059	1096.35	520.925	535.522	598.237	420.286	392.715	374.998
	NME8	Yes	1.94611	-1.52325	-1.1048	-1.17734	-1.27129	-1.29766	1.08567	35.2434	11.8888	16.3918	15.3818	14.2451	13.9557	19.6611
	LST1	Yes	1.94581	-1.06357	-1.12585	-1.1987	-1.34791	-1.23088	-1.19447	1146.47	553.984	523.337	491.534	437.123	478.681	493.275
	LOC101929057	Yes	1.94446	1.09102	-1.02717	-1.10386	-1.79627	-1.14466	-1.52735	11.1959	6.28194	5.60555	5.21612	3.20545	5.03021	3.76984
	CD1D	Yes	1.93917	3.18663	-2.15209	-2.96655	-4.0057	-3.55039	-1.8479	144.851	238.033	32.8104	25.1799	18.6478	21.0393	40.423
	VAV3	Yes	1.93855	-1.02111	-1.19367	1.00755	-1.34162	-1.24297	-1.45573	281.721	142.321	121.747	146.423	108.321	116.919	99.8303
	IFT172	Yes	1.93453	-1.03204	-1.11452	-1.12722	-1.25772	-1.38371	-1.25888	93.5849	46.874	43.4051	42.9162	38.4632	34.961	38.4277
	PARP15	Yes	1.93375	-2.06844	1.83205	-1.17031	-1.88325	-1.7971	-1.23637	60.2181	15.0551	57.051	26.6089	16.5355	17.3282	25.187
	ZNF484	Yes	1.93326	-1.5381	-1.10053	1.19788	-1.08323	-1.75495	-1.22386	49.2683	16.5689	23.1566	30.5274	23.5264	14.5215	20.8232
	ARHGAP27	Yes	1.93219	1.03045	1.00795	-1.11576	-1.46614	-1.4431	-1.31898	708.614	377.907	369.655	328.69	250.14	254.134	278.049
	KCNMB3	Yes	1.93199	-1.16055	-1.43905	1.25767	-1.57773	-1.2687	-1.20229	17.8866	7.97738	6.43349	11.6436	5.86801	7.29732	7.70037
	C10orf54	Yes	1.93174	1.18229	-1.54051	1.05989	-1.17137	-1.35102	-1.71505	1939.6	1187.1	651.776	1064.2	857.177	743.192	585.447
	PDIA5	Yes	1.93136	-1.2844	-1.45813	-1.62025	-1.36446	1.04438	1.20981	44.4219	17.9074	15.7738	14.1955	16.8567	24.0211	27.8261
	RILPL2	Yes	1.93135	1.08307	-1.23048	-1.60343	-1.27834	-1.16908	-1.09697	269.461	151.109	113.386	87.0131	109.141	119.341	127.186
	HDAC4	Yes	1.93037	-1.06082	-1.19897	1.00351	-1.1476	-1.51784	-1.31721	525.693	256.715	227.135	273.285	237.303	179.418	206.746
	MYO15B	Yes	1.92959	1.0155	1.17569	-1.23881	-1.53295	-1.4577	-1.36304	810.984	426.802	494.131	339.268	274.169	288.323	308.346
	PTK2B	Yes	1.92942	-1.24098	-1.34679	-1.02805	1.02498	-1.17051	-1.49199	764.478	319.283	294.198	385.411	406.118	338.504	265.566
	ATP8B4	Yes	1.92786	-1.4411	1.4694	-1.58122	-1.55453	-1.25321	-1.19736	844.425	303.942	643.615	277.009	281.765	349.513	365.813
	MLKL	Yes	1.92774	1.13695	-1.02886	-1.05417	-2.00967	-1.37868	-1.26291	253.02	149.226	127.57	124.507	65.31	95.2013	103.928
	GGH	Yes	1.92704	-1.29104	-1.22794	-1.29959	1.07786	-1.20424	-1.24024	35.96	14.4541	15.1968	14.359	20.1137	15.4959	15.046
	SMIM3	Yes	1.92682	-1.35713	-1.40549	-1.50005	-1.09724	1.20158	-1.18309	136.362	52.1473	50.3528	47.1787	64.4985	85.0362	59.8185
	TBC1D15	Yes	1.92589	-1.21618	-1.0156	1.1556	-1.16791	-1.47574	-1.73076	686.005	292.886	350.731	411.627	304.992	241.372	205.807
	FAM198B	Yes	1.92573	-1.04088	-1.30795	1.17657	-1.11772	-1.35298	-1.85653	2626.66	1310.41	1042.84	1604.82	1220.32	1008.13	734.695
	LOC606724	Yes	1.92301	-1.34421	1.04491	-1.59106	-1.06654	-1.17469	-1.14845	14.7352	5.70042	8.00664	4.816	7.18449	6.52301	6.67207
	TLR1	Yes	1.92209	-1.00199	-1.38277	-1.06558	-1.1708	-1.24926	-1.30946	706.19	366.677	265.704	344.795	313.808	294.099	280.58
	GLUL	Yes	1.92173	-1.45496	1.3184	1.05456	-1.61083	-1.52151	-1.3514	6795.48	2430.39	4662.02	3729.05	2195.22	2324.09	2616.65
	DDHD1	Yes	1.92099	-1.49831	1.0582	-1.13668	-1.41008	-1.13871	-1.12832	362.996	126.117	199.96	166.242	134.009	165.945	167.473
	TMEM180	Yes	1.91799	-1.67823	-1.07776	1.20967	-1.13316	-1.21718	-1.5514	80.3724	24.9695	38.8811	50.6906	36.9804	34.4274	27.0107
	BMF	Yes	1.91758	-1.30374	1.07545	1.09794	-1.21378	-1.50602	-1.52875	535.133	214.05	300.123	306.398	229.916	185.3	182.546
	KIAA0922	Yes	1.91728	1.06332	-1.52521	-1.46224	-1.31645	-1.03891	-1.04417	347.004	192.448	118.664	123.774	137.482	174.21	173.331
	PCNX	Yes	1.91661	-1.22133	-1.69325	-1.21801	-1.0664	-1.03418	-1.05447	1198.35	511.938	369.256	513.33	586.311	604.58	592.946
	DGKD	Yes	1.91578	-1.15982	-1.00586	-1.23646	-1.22977	-1.1775	-1.32158	344.435	155.013	178.741	145.405	146.196	152.687	136.04
	FYB	Yes	1.9146	1.05928	1.03408	-1.16244	-1.27485	-1.41401	-1.56207	1458.79	807.1	787.897	655.459	597.666	538.847	487.773
	ASF1B	Yes	1.91402	-1.60218	-1.09524	-1.22741	1.54228	-1.36164	-2.18634	33.0231	10.7686	15.7529	14.0567	26.6094	12.6709	7.8914
	CFAP44	Yes	1.91369	1.22142	-1.06133	-1.05072	-1.13886	-1.85967	-1.80129	77.1728	49.256	37.9963	38.3802	35.4098	21.6849	22.3877
	EHD1	Yes	1.91263	1.06738	-1.79177	-1.53364	-1.07809	-1.0303	-1.09686	695.334	388.044	202.899	237.049	337.215	352.856	331.445
	MEI1	Yes	1.91222	-1.53016	-1.39952	-1.65671	-1.74277	-1.08041	1.61676	25.5794	8.74209	9.5573	8.07432	7.67559	12.3812	21.6271
	PELI2	Yes	1.91118	1.18517	-1.45358	1.2736	-1.11958	-1.66002	-2.23954	224.014	138.916	80.6367	149.281	104.693	70.6087	52.3376
	JDP2	Yes	1.90984	-1.1979	-1.18064	-1.56978	-1.36365	-1.10542	1.13338	226.816	99.1418	100.592	75.6552	87.0917	107.436	134.603
	EDEM2	Yes	1.9091	-1.20081	-1.09735	-1.17624	-1.37818	-1.1438	-1.11506	459.11	200.27	219.151	204.453	174.495	210.251	215.671
	SDSL	Yes	1.90798	1.26292	1.20399	-1.40495	-1.57652	-2.11167	-1.24149	44.5132	29.4638	28.0459	16.6056	14.7984	11.0481	18.792
	ZNF449	Yes	1.90795	-1.19458	1.33476	1.14578	-1.52959	-1.82646	-1.74482	92.7531	40.6955	64.8881	55.701	31.7824	26.6165	27.8619
	P2RY6	Yes	1.90779	-1.05331	-1.16964	-1.02151	-1.1963	-1.34396	-1.37186	818.18	407.159	366.662	419.834	358.492	319.104	312.613
	FUT8	Yes	1.89982	-1.53346	-1.47566	-1.02645	-1.09886	1.15288	-1.36378	84.3278	28.9457	30.0795	43.2433	40.3939	51.1732	32.5472
	ACVR1B	Yes	1.89771	1.29202	-1.33645	-1.33879	-1.24031	-1.36199	-1.29099	272.597	185.593	107.483	107.295	115.814	105.467	111.268
	SULT1A1	Yes	1.89689	-1.09871	1.11647	-1.23278	-1.41761	-1.2732	-1.2912	570.993	273.972	336.076	244.175	212.34	236.425	233.128
	TYMP	Yes	1.8927	-1.72968	-1.07846	-1.49693	-1.47369	1.05507	1.20024	1802.4	550.559	883.005	636.164	646.193	1004.74	1142.97
	METAP1D	Yes	1.89061	1.2429	-3.95606	-1.22986	-1.44067	-1.01825	1.12443	11.6844	7.68141	1.56222	5.02513	4.28983	6.06945	6.9492
	HLA-DPB1	Yes	1.8882	-1.0707	1.1422	1.13362	-1.45026	-1.68281	-1.61751	15566.9	7699.95	9416.67	9345.95	5684.73	4899.13	5096.93
	NFYC-AS1	Yes	1.88798	-1.58086	-1.20336	1.65983	1.02926	-1.61935	-2.9254	18.0984	6.06387	7.96613	15.9113	9.86664	5.91972	3.27685
	PXMP2	Yes	1.88781	-1.71371	-1.39327	-1.07074	1.21463	-1.09777	-1.3308	18.7058	5.78203	7.16277	9.25412	12.0354	9.02621	7.44568
	TRAF3IP2-AS1	Yes	1.88537	-1.1985	-1.20289	1.23675	-1.13969	-1.75484	-1.30738	21.7923	9.64427	9.60903	14.2951	10.1419	6.58672	8.84108
	C5	Yes	1.88501	1.08656	-1.72503	1.30442	1.1254	-1.72473	-2.27731	127.585	73.5425	39.2365	88.2888	76.1718	39.2432	29.7211
	IRS2	Yes	1.88341	1.16692	1.06095	-1.08188	-1.18359	-1.76289	-1.81071	168.725	104.538	95.0453	82.805	75.6893	50.8172	49.4751
	CRLF3	Yes	1.88253	1.00117	-1.00054	1.05612	-1.54066	-1.42113	-1.41245	464.635	247.103	246.682	260.665	160.201	173.675	174.742
	HLA-DQA1	Yes	1.88243	-1.40358	1.20351	-1.01255	-1.56547	-1.55411	-1.07324	14018.4	5305.68	8962.47	7354.62	4756.99	4791.79	6938.76
	LOC100288069	Yes	1.87997	-1.688	-1.25402	-1.00595	1.01638	-1.05963	-1.28868	81.0713	25.5472	34.3883	42.8687	43.8299	40.6971	33.4635
	SLC7A7	Yes	1.87956	-1.32656	-1.01271	-1.13549	-1.37734	-1.09192	-1.16735	1361.65	546.112	715.362	638.01	525.98	663.467	620.595
	ANKRD19P	Yes	1.87874	1.07288	-1.36404	-1.00443	-1.51367	-1.01949	-1.4746	12.6532	7.22579	4.93748	6.70524	4.44939	6.60617	4.56728
	KIAA0513	Yes	1.87825	1.20734	-1.20695	-1.28419	-1.29941	-1.37558	-1.2336	770.476	495.262	339.874	319.432	315.69	298.21	332.53
	GALC	Yes	1.87763	1.0323	1.08174	-1.44694	-1.62608	-1.3257	-1.05493	668.917	367.764	385.375	246.214	219.088	268.731	337.706
	SUPT3H	Yes	1.87338	1.30284	1.1774	-1.09032	-1.51846	-1.91287	-1.82519	15.5028	10.7815	9.74343	7.58984	5.44982	4.32614	4.53396
	TMEM154	Yes	1.8721	1.3493	-1.03422	-1.60103	-1.3295	-1.5017	-1.30035	138.527	99.8424	71.5477	46.2175	55.6567	49.2748	56.9044
	RALGAPA2	Yes	1.87208	-1.01648	-1.45983	-1.08411	-1.0915	-1.19072	-1.2809	423.294	222.443	154.887	208.566	207.155	189.893	176.524
	SNX10	Yes	1.87049	1.13872	-1.24168	-1.15823	-1.17374	-1.25921	-1.47946	651.262	396.477	280.408	300.612	296.641	276.504	235.341
	EMP1	Yes	1.87045	-1.68159	1.13634	1.05013	-1.07847	-1.27036	-1.57731	1500.01	476.903	911.293	842.159	743.602	631.28	508.432
	BIN2	Yes	1.87042	-1.18403	-1.02307	-1.13496	-1.23825	-1.21164	-1.26015	1234.03	557.214	644.885	581.304	532.817	544.517	523.555
	RPGRIP1	Yes	1.86978	1.07761	1.05228	-1.50856	-1.12492	-1.48162	-1.29272	19.9594	11.5032	11.2328	7.07609	9.48936	7.20477	8.25755
	ELK3	Yes	1.86719	1.24247	-1.11918	-1.31328	-1.17275	-1.33493	-1.5783	411.385	273.745	196.862	167.765	187.869	165.044	139.595
	C19orf35	Yes	1.86607	-1.54897	1.2627	-1.24026	-1.06981	-1.37847	-1.3172	81.7722	28.2902	55.3321	35.3318	40.961	31.7892	33.2681
	TRAF3IP3	Yes	1.8645	1.56433	-1.44552	-1.47119	-1.4716	-1.28286	-1.35022	359.407	301.546	133.352	131.025	130.988	150.26	142.764
	LIMK2	Yes	1.86381	-1.03885	-1.26044	-1.21474	-1.04856	-1.20992	-1.28731	219.845	113.544	93.5821	97.1031	112.492	97.4902	91.629
	BTN2A3P	Yes	1.86371	-1.547	1.03885	1.43067	-1.30672	-1.47216	-1.73666	31.9531	11.0827	17.8111	24.5286	13.1206	11.6461	9.87234
	CCDC159	Yes	1.86344	-1.03743	-1.09149	-1.25782	-1.28472	-1.24527	-1.13632	106.427	55.0525	52.3259	45.4066	44.4559	45.8641	50.2617
	TBC1D30	Yes	1.86081	-3.15755	-2.97681	1.09699	1.4381	1.19898	-1.32891	21.9194	3.73057	4.03753	12.922	16.94	14.1233	8.86398
	KCNMB1	Yes	1.86034	-1.59694	-1.43178	-1.15772	-1.27673	1.11833	1.0497	100.024	33.6686	37.5522	46.4418	42.1127	60.129	56.4387
	ANKRD50	Yes	1.86011	1.11869	-1.20675	1.10324	-1.17734	-1.5309	-1.7044	398.932	239.922	177.724	236.608	182.164	140.093	125.832
	DENND4A	Yes	1.85863	1.01591	1.04527	-1.01287	-1.55866	-1.45868	-1.30586	437.508	239.139	246.048	232.401	151.022	161.374	180.259
	RAB3D	Yes	1.85805	1.09352	-1.221	-1.64073	-1.16388	1.02287	-1.35521	327.202	192.568	144.226	107.33	151.304	180.127	129.943
	TMEM80	Yes	1.85778	1.11265	-1.40374	1.20341	-1.26463	-1.68282	-1.37213	94.1145	56.3663	36.0889	60.9641	40.0589	30.104	36.9205
	MS4A14	Yes	1.85452	-2.08768	1.43591	1.49072	-1.46439	-1.95669	-1.83177	148.547	38.3681	115.019	119.407	54.6985	40.9365	43.7283
	C7orf31	Yes	1.85403	-1.17777	-1.63208	-1.00109	1.06519	-1.17464	-1.30079	67.0963	30.727	22.1738	36.1501	38.5487	30.809	27.8212
	HELB	Yes	1.85284	-1.09927	-1.26834	-1.01563	1.00058	-1.30797	-1.42997	47.7213	23.4299	20.3067	25.3594	25.7708	19.6914	18.0115
	PHYKPL	Yes	1.85165	-1.35571	1.08996	-1.1689	-1.31143	-1.26495	-1.09626	338.905	135.006	199.492	156.582	139.564	144.692	166.957
	USP32P1	Yes	1.85156	-1.06773	-1.08808	1.18497	-1.19934	-1.57225	-1.56731	228.134	115.396	113.238	146.003	102.733	78.3662	78.6134
	KCNC4	Yes	1.84826	1.32961	-2.06538	-1.12784	-1.05208	-1.24586	-1.43234	20.6608	14.863	5.41231	9.91141	10.6251	8.97256	7.80436
	CTSD	Yes	1.84315	-1.14577	1.09018	-1.55413	-1.80935	-1.31605	1.23792	15079.3	7140.45	8919.06	5264.22	4521.67	6216.56	10127.7
	FOXO3B	Yes	1.84293	-1.56137	-1.03042	1.69205	-1.31236	-1.33323	-2.92364	34.6283	12.0342	18.2351	31.7934	14.3176	14.0935	6.42686
	DMXL1	Yes	1.84077	-1.15209	-1.01266	1.04305	-1.33544	-1.43155	-1.22949	1263.03	595.566	677.564	715.683	513.795	479.3	558.071
	ZNF503	Yes	1.8404	-1.00208	-1.16918	-1.31796	-1.10271	-1.4047	-1.07657	40.035	21.7084	18.6057	16.5054	19.7273	15.4862	20.2063
	POLI	Yes	1.83924	-1.66094	-1.05833	1.13319	-1.11162	-1.28235	-1.24811	111.729	36.5742	57.3993	68.8387	54.6478	47.3722	48.6717
	ZFP36	Yes	1.83888	-1.26445	1.26746	1.03625	-1.66292	-1.55086	-1.21891	890.777	383.101	613.976	501.974	291.303	312.352	397.413
	RAP2B	Yes	1.8383	-1.42032	1.24747	1.02246	-1.43986	-1.43376	-1.25671	1319.15	505.229	895.172	733.708	498.373	500.496	571.004
	CTSS	Yes	1.83717	1.08334	-1.00813	-1.03796	-1.41569	-1.4487	-1.37457	12301.8	7254.15	6642.08	6451.19	4729.91	4622.15	4871.4
	CYTH3	Yes	1.8365	-1.09263	-1.18677	-1.213	1.02075	-1.20076	-1.3742	113.082	56.3548	51.8844	50.7622	62.8524	51.2797	44.8078
	LOC100507373	Yes	1.83597	-1.11654	1.09523	-1.06216	-1.27251	-1.34409	-1.42478	77.8302	37.967	46.4289	39.911	33.3136	31.5394	29.7533
	STXBP4	Yes	1.83557	-1.15208	-1.77638	-1.2707	1.29096	-1.48934	-1.01612	21.2297	10.039	6.51081	9.10183	14.9308	7.76564	11.3822
	COQ2	Yes	1.83315	1.1492	1.00888	-1.35878	-1.44013	-1.38698	-1.16625	127.119	79.6909	69.9603	51.0345	48.1515	49.9966	59.4594
	DZIP1L	Yes	1.8329	1.15474	-2.13399	1.18783	-1.0355	-1.25843	-1.67907	119.96	75.5756	30.6695	77.7419	63.2048	52.008	38.979
	HEXA-AS1	Yes	1.83204	-1.35051	-1.06271	1.09626	-1.40061	-1.17697	-1.20971	31.6412	12.7885	16.2519	18.9336	12.3311	14.6741	14.2769
	IRF7	Yes	1.83179	-1.26751	-1.09072	-1.01722	-1.26452	-1.38762	-1.03317	191.891	82.6469	96.0426	102.982	82.842	75.4932	101.392
	CD36	Yes	1.83134	-1.60325	-1.61455	1.34494	1.10129	-1.2506	-1.47119	3078.55	1048.52	1041.19	2260.89	1851.32	1344.19	1142.64
	HLA-DMA	Yes	1.83086	1.05457	1.09203	1.07728	-1.52703	-1.63227	-1.47544	4335.22	2497.07	2585.77	2550.85	1550.63	1450.66	1604.85
	HENMT1	Yes	1.83045	1.00578	-1.15692	-1.04514	1.00797	-1.72696	-1.32348	70.6594	38.8253	33.3663	36.9351	38.9101	22.3527	29.1673
	DSTNP2	Yes	1.8303	-1.30365	-1.13395	-1.19033	-1.21023	-1.27013	1.06704	49.6758	20.8191	23.9347	22.8011	22.4261	21.3685	28.9604
	CDC7	Yes	1.82954	1.04032	-1.22285	-1.10578	1.01197	-1.33442	-1.54635	38.7684	22.0447	17.3286	19.1632	21.4439	15.8797	13.7034
	ZNRF2	Yes	1.82826	-1.06059	-1.29402	1.14112	-1.15931	-1.27856	-1.49197	473.244	244.062	200.034	295.379	223.278	202.453	173.494
	ITGAL	Yes	1.82445	-1.12154	-2.04592	1.05117	1.16152	-1.00209	-1.7107	2495.69	1219.68	668.609	1437.91	1588.86	1365.06	799.623
	ZNF354C	Yes	1.824	1.04211	-1.26809	1.32571	-1.32547	-1.87493	-1.36649	41.2021	23.5401	17.8133	29.9462	17.0422	12.0479	16.5306
	SLC2A8	Yes	1.82161	-1.03178	1.51425	-1.51244	-2.37848	-1.49219	-1.06026	87.5063	46.5583	72.7412	31.7617	20.1969	32.1927	45.3077
	MAP3K1	Yes	1.82104	1.16537	-1.00722	-1.02497	-1.35167	-1.63264	-1.44343	1347.53	862.352	734.674	721.952	547.454	453.242	512.653
	DHRS4L1	Yes	1.81909	-1.03848	-1.27906	1.20489	-1.17445	-1.16344	-1.9221	19.0551	10.087	8.18969	12.6214	8.91916	9.00357	5.44982
	IFT122	Yes	1.81903	1.0299	1.00195	-1.41876	-1.03413	-1.66711	-1.13967	96.0129	54.3606	52.8856	37.2034	51.0407	31.6612	46.3137
	DTNB	Yes	1.81672	-1.81611	1.26017	-1.0081	-1.18251	-1.59818	-1.09991	49.7408	15.0759	34.5028	27.1595	23.1537	17.1317	24.8925
	AKT3	Yes	1.81534	-1.38553	-1.08011	1.24313	-1.14046	-1.21343	-1.68629	178.095	70.8072	90.8292	121.958	86.0233	80.8501	58.1784
	C19orf47	Yes	1.81471	-1.31766	-1.14394	-1.04206	-1.33845	-1.0732	-1.09453	91.3999	38.224	44.0288	48.3334	37.6301	46.9307	46.0162
	HMMR	Yes	1.81302	-1.47765	-1.12572	-1.58147	1.72106	-1.87542	-1.35994	18.9788	7.08426	9.29896	6.61917	18.0161	5.58169	7.6974
	MORN2	Yes	1.81236	-1.06967	1.24653	-1.46982	-1.46554	-1.35021	-1.10751	28.0487	14.4683	19.2916	10.5294	10.5601	11.4622	13.974
	BBS9	Yes	1.81005	-1.081	-1.01054	1.01631	-1.09738	-1.4008	-1.5776	53.2721	27.2258	29.1241	29.9112	26.8195	21.0104	18.6557
	FAM13A	Yes	1.80983	-1.24542	-1.03305	-1.12512	-1.21812	-1.14664	-1.19419	187.596	83.2285	100.338	92.127	85.094	90.398	86.7988
	MN1	Yes	1.80902	-1.15612	-1.89651	1.51284	-1.05657	-1.57321	-1.42085	15.6906	7.50228	4.57343	13.1217	8.20915	5.51328	6.10449
	ZNF658	Yes	1.80585	-1.45555	1.21292	1.07247	-1.69243	-1.04128	-1.49137	42.1592	16.0392	28.3167	25.0377	13.7943	22.4203	15.654
	TESK2	Yes	1.80395	-1.3053	1.02736	1.08586	-1.10224	-1.2616	-1.62118	49.9341	21.2061	28.4379	30.0571	25.1128	21.9408	17.0742
	ACVR2A	Yes	1.80377	1.03177	-1.52823	-1.08844	-1.13915	-1.1857	-1.14924	192.432	110.073	69.8083	98.0154	93.6517	89.9747	92.8294
	CASP1	Yes	1.8033	-1.46334	-1.13486	-1.04172	-1.0136	-1.0087	-1.44036	699.321	265.012	341.718	372.269	382.597	384.457	269.239
	FAM107B	Yes	1.80284	-1.34261	-1.67033	-1.01486	1.05944	-1.00488	-1.22891	704.15	290.91	233.832	384.859	413.795	388.68	317.824
	RARA-AS1	Yes	1.79771	1.22926	-1.37991	-1.64552	-1.20536	-1.12761	-1.08203	27.7393	18.9679	11.1821	9.37718	12.8014	13.6842	14.2605
	IL13RA1	Yes	1.79706	-1.39139	1.00649	-1.10341	-1.22715	-1.20709	-1.07743	3435.03	1373.78	1923.88	1732.34	1557.66	1583.54	1774.11
	CD320	Yes	1.79697	-1.53346	1.57085	-1.1806	-1.05504	-1.6097	-1.77315	15.9476	5.78738	13.9409	7.51717	8.41175	5.51328	5.00507
	CDKL1	Yes	1.79684	1.41827	-2.25863	-1.05891	-1.06322	-1.47765	-1.28125	13.7399	10.8451	3.38555	7.22134	7.19205	5.17492	5.96818
	RB1	Yes	1.79536	1.04747	1.09484	1.08767	-1.496	-1.61428	-1.45613	1501.67	876.121	915.746	909.745	559.102	518.137	574.41
	BEST1	Yes	1.795	1.02132	-1.02347	-1.06664	-1.19037	-1.47731	-1.32957	122.108	69.4769	66.4666	63.7766	57.1477	46.0476	51.1645
	WAS	Yes	1.79355	1.07075	1.0784	-1.18341	-1.36398	-1.49365	-1.23511	874.837	522.277	526.011	412.17	357.606	326.56	394.917
	FOXRED2	Yes	1.79321	-1.05452	1.26915	1.25261	-1.4487	-1.97808	-1.8487	151.783	80.2674	107.425	106.025	58.427	42.7905	45.7853
	IFI35	Yes	1.79194	-1.10261	-1.0564	-1.23084	-1.0332	-1.3779	-1.17861	220.06	111.377	116.25	99.774	118.86	89.1256	104.195
	TRIM25	Yes	1.79167	-1.05866	1.08133	-1.09597	-1.26252	-1.44811	-1.27007	1052.67	554.978	635.321	536.088	465.366	405.726	462.601
	ZNF70	Yes	1.7909	1.00618	-1.62499	1.47751	-1.10642	-1.60908	-1.71016	51.3474	28.8486	17.644	42.3621	25.9136	17.8185	16.7653
	LOC100049716	Yes	1.79031	1.1134	1.16288	1.01366	-1.6617	-1.49422	-1.5415	68.8856	42.8402	44.7441	39.0023	23.1551	25.7505	24.9607
	SP110	Yes	1.78818	1.09326	1.01661	-1.26626	-1.18612	-1.46101	-1.27439	236.369	144.512	134.379	104.389	111.443	90.4745	103.723
	ADAL	Yes	1.78813	-1.13278	-1.40576	1.038	1.05975	-1.23898	-1.40279	47.4271	23.4142	18.8676	27.5311	28.108	21.4074	18.9074
	AVIL	Yes	1.78475	-1.12375	-1.73509	1.18194	-1.40988	-1.14688	-1.01431	15.3096	7.6334	4.94385	10.1387	6.08422	7.47942	8.45704
	NOTCH2	Yes	1.78463	1.10144	-1.03715	1.05387	-1.39781	-1.60912	-1.31748	4114.72	2539.53	2223.06	2429.86	1649.46	1432.86	1750.05
	PPP3CB-AS1	Yes	1.78364	1.21629	-1.02561	1.08884	-1.62729	-1.61976	-1.41981	88.3814	60.2687	48.3137	53.953	30.4501	30.5917	34.8997
	NAGK	Yes	1.78348	1.10074	-1.09849	-1.08345	-1.3271	-1.37873	-1.24433	1791.37	1105.61	914.368	927.061	756.856	728.516	807.201
	MTURN	Yes	1.7823	-1.87318	1.08305	1.38337	1.12262	-1.47089	-2.4099	135.112	40.47	82.1035	104.87	85.1031	51.5385	31.4567
	SSH2	Yes	1.78216	1.01934	-1.09615	-1.14089	-1.28842	-1.25624	-1.19397	1058.96	605.691	542.08	520.823	461.185	473	497.67
	TBC1D14	Yes	1.78157	-1.12553	1.00022	1.09292	-1.18507	-1.40553	-1.46731	2130.34	1062.4	1196.04	1306.88	1009.03	850.762	814.939
	TMEM2	Yes	1.78115	-1.24376	1.06567	1.04344	-1.56047	-1.27794	-1.13328	821.258	370.716	491.359	481.11	295.477	360.802	406.855
	KHK	Yes	1.7807	-1.24451	-1.02808	-1.00821	-1.11516	-1.11201	-1.52619	39.552	17.8476	21.6048	22.0308	19.9179	19.9743	14.5536
	NCOA4	Yes	1.77923	1.08889	-1.00524	1.03893	-1.37537	-1.4473	-1.47027	3848.79	2355.47	2151.91	2247.39	1572.8	1494.63	1471.28
	FBXL5	Yes	1.77918	1.04909	-1.30944	-1.10139	-1.07142	-1.18628	-1.3816	1792.63	1057.02	769.459	914.806	940.39	849.341	729.27
	CYP1B1	Yes	1.77784	-1.00958	1.03053	-1.56336	-1.57199	-1.55538	1.28242	8373.17	4665.02	4853.51	3012.56	2996.03	3028.02	6039.86
	ACPP	Yes	1.77741	1.50468	-1.35147	-1.43456	-1.35389	-1.48288	-1.15217	222.315	188.202	92.5498	87.1893	92.3838	84.3482	108.559
	LINC01481	Yes	1.77599	-1.07593	1.00828	1.16096	-1.52291	-1.35405	-1.36953	13.0159	6.81161	7.38947	8.50841	4.81235	5.41251	5.35131
	SIK3	Yes	1.77564	1.0457	-1.23058	-1.00959	-1.11467	-1.27142	-1.44533	551.184	324.599	252.249	307.466	278.481	244.148	214.77
	GCA	Yes	1.7744	1.03392	-1.24839	-1.05184	-1.20295	-1.24178	-1.24478	1232.96	718.432	556.607	660.616	577.631	559.57	558.221
	SLC2A4RG	Yes	1.77395	-1.75318	1.33212	-1.49085	-1.37251	-1.67043	1.32555	67.0739	21.5668	50.3681	25.3617	27.5485	22.6353	50.1198
	CHPT1	Yes	1.77349	-1.12495	-1.0963	-1.14143	-1.14092	-1.12632	-1.27388	191.17	95.8202	98.3247	94.4372	94.4789	95.7042	84.618
	GIMAP6	Yes	1.7734	-1.00977	1.13998	-1.67023	-1.03869	-1.07359	-1.65733	235.767	131.66	151.556	79.5977	127.995	123.833	80.2175
	SAMHD1	Yes	1.77032	1.17565	-1.16132	-1.16979	-1.24839	-1.33498	-1.26907	7985.33	5302.98	3884.08	3855.95	3613.19	3378.83	3554.31
	PTPN22	Yes	1.76863	-3.28886	-1.43333	-1.22239	1.16357	1.19764	1.05036	509.391	87.5727	200.941	235.616	335.125	344.938	302.52
	LOC153684	Yes	1.76563	1.12973	-1.32309	1.43577	1.14919	-2.38376	-2.90385	32.2193	20.6153	13.792	26.2	20.9705	7.65514	6.28407
	MARCKS	Yes	1.76543	-1.82392	1.66727	1.11749	-2.18928	-1.53508	-1.26049	1542.87	479.155	1457.09	976.619	399.19	569.312	693.331
	GAB1	Yes	1.76368	1.1487	-1.00691	1.3083	-1.64174	-1.88485	-1.5467	144.016	93.7996	81.0961	106.832	49.738	43.3227	52.7943
	CASP10	Yes	1.76208	1.03724	1.17556	1.06257	-1.47668	-1.5234	-1.58999	348.783	205.309	232.688	210.322	134.043	129.932	124.49
	CHD3	Yes	1.76176	-2.16692	-1.26255	1.1007	-1.10274	1.07444	-1.10772	1035.52	271.251	465.55	646.968	533.015	631.532	530.619
	TNFSF12	Yes	1.76131	-1.4408	1.01034	-1.25912	-1.27437	-1.11695	1.0601	625.071	246.315	358.561	281.855	278.482	317.731	376.22
	RBBP8	Yes	1.7596	1.22497	-1.70111	-1.04723	-1.37817	-1.32716	-1.00644	138.251	96.2455	46.1875	75.0266	57.0103	59.2014	78.0674
	REC8	Yes	1.75957	-1.34549	1.17771	-1.44266	-1.17031	-1.31169	1.00949	27.157	11.4708	18.1766	10.6982	13.1878	11.7663	15.5803
	TEC	Yes	1.75666	-1.30307	1.08069	1.46898	-1.20969	-1.68014	-1.98249	64.1811	28.0383	39.4839	53.6705	30.2027	21.7458	18.4294
	FAM160A2	Yes	1.75516	-1.16637	1.06262	-1.41572	-1.21005	-1.18154	-1.05737	296.799	144.981	179.691	119.446	139.748	143.119	159.926
	SLC44A2	Yes	1.75432	1.04902	-1.55479	-1.41196	1.22199	-1.05413	-1.48235	158.098	94.5376	57.9624	63.826	110.126	85.4922	60.7951
	P2RX1	Yes	1.75314	1.52376	-1.58328	-1.36406	-1.24524	-1.1804	-1.41208	390.588	339.484	140.717	163.331	178.917	188.744	157.777
	LRPAP1	Yes	1.75267	1.02315	-1.01558	-1.36195	-1.36443	-1.32033	1.01498	1646.05	960.907	924.759	689.57	688.321	711.312	953.235
	IRF8	Yes	1.7507	1.0515	-1.52527	-1.37471	-1.08312	-1.00856	-1.11111	902.712	542.182	338.058	375.082	476.058	511.254	464.066
	TKT	Yes	1.74986	1.24257	1.01615	-1.26276	-1.56819	-1.35135	-1.2168	4090.58	2904.7	2375.42	1851.23	1490.67	1729.87	1921.16
	PPIF	Yes	1.74881	-1.30697	-1.17455	-1.31373	-1.17688	-1.01478	1.03835	535.999	234.507	260.946	233.3	260.43	302.03	318.249
	SEC22B	Yes	1.74728	-1.18005	-1.09138	-1.1393	-1.21534	-1.12836	-1.10835	851.494	412.971	446.522	427.74	400.977	431.889	439.683
	PCTP	Yes	1.74675	-1.02786	-1.01484	-1.31643	-1.24323	-1.18118	-1.13073	239.573	133.436	135.147	104.186	110.32	116.115	121.297
	DISP1	Yes	1.74673	1.14786	1.54886	-1.69072	-2.01107	-1.94661	-1.04807	39.1008	25.695	34.6714	13.24	11.131	11.4996	21.3584
	TMEM50B	Yes	1.74658	1.0386	-1.07048	-1.18087	-1.14684	-1.27778	-1.28327	198.042	117.766	105.923	96.0211	98.8703	88.7388	88.3591
	C1RL	Yes	1.74547	-1.22526	1.00627	1.02855	-1.07449	-1.29658	-1.42527	325.606	152.248	187.713	191.87	173.611	143.873	130.883
	SLC23A2	Yes	1.74388	1.25319	-1.10793	-1.32923	-1.44247	-1.30302	-1.12697	981.038	704.998	507.757	423.222	389.998	431.735	499.181
	MMP25-AS1	Yes	1.74368	-2.17645	1.05978	-1.05507	-1.47851	1.19098	-1.08466	28.102	7.40491	17.0799	15.2752	10.9004	19.1943	14.8585
	NCOA2	Yes	1.7418	1.28693	-1.14052	-1.06315	-1.33911	-1.60217	-1.27719	503.017	371.655	253.211	271.639	215.659	180.25	226.114
	LHPP	Yes	1.74011	1.10178	-1.65177	-1.13533	-1.12717	-1.15472	-1.08848	164.224	103.982	57.1361	83.1262	83.7283	81.7302	86.704
	DNAH1	Yes	1.73995	-1.03142	-1.04353	1.12206	-1.14963	-1.47632	-1.50836	348.071	193.953	191.701	224.463	174.01	135.503	132.625
	TMEM220	Yes	1.73783	1.05669	1.01417	1.24647	-1.20474	-2.25529	-1.48946	17.4196	10.592	10.1658	12.4943	8.32025	4.44453	6.72978
	TAGAP	Yes	1.73745	1.05526	-1.01029	-1.34305	-1.25265	-1.2665	-1.12991	473.053	287.312	269.495	202.723	217.353	214.976	240.964
	AKR1B1	Yes	1.73657	-2.03897	1.35878	-1.20648	-1.219	-1.22329	-1.05536	453.039	127.948	354.48	216.234	214.013	213.261	247.196
	TTBK2	Yes	1.73611	-1.04431	1.01535	-1.01005	-1.22724	-1.22937	-1.48661	189.179	104.344	110.64	107.883	88.7903	88.6364	73.2992
	CA5B	Yes	1.73562	-1.07828	-1.03976	-1.35033	-1.05398	-1.20445	-1.16874	67.9448	36.3053	37.6501	28.9909	37.1422	32.502	33.4953
	C5orf66	Yes	1.73488	-1.09312	1.01853	1.01239	-1.1731	-1.47926	-1.26433	136.633	72.0471	80.2161	79.732	67.1355	53.2402	62.291
	TMEM255B	Yes	1.73476	-2.34454	1.1678	1.42026	-1.42856	-1.37225	-1.21665	33.0213	8.1189	22.2293	27.0348	13.3247	13.8715	15.6455
	ADORA2B	Yes	1.73467	1.22678	-1.18977	-1.83523	-1.19362	-1.01869	-1.19942	133.612	94.4916	64.7388	41.9697	64.5297	75.6108	64.2177
	ERMAP	Yes	1.73118	-1.00458	-1.10673	1.14161	-1.30502	-1.48235	-1.27011	167.393	96.2518	87.3685	110.386	74.0932	65.2294	76.1297
	WBP5	Yes	1.73094	-2.62512	-1.00298	-1.9348	-2.04735	1.39387	1.49195	49.9463	10.9919	28.6693	14.9137	14.0938	40.2201	43.0502
	BTG2	Yes	1.73018	1.06719	-1.12283	-1.15824	-1.25505	-1.30158	-1.13178	1764.52	1088.37	908.284	880.51	812.59	783.545	901.1
	NUDT1	Yes	1.73004	1.38225	-1.13127	-1.00672	-1.70357	-1.4156	-1.39468	105.536	84.3204	53.9235	60.595	35.8084	43.0927	43.7393
	ZSCAN25	Yes	1.72834	-1.0335	-1.23195	1.09776	-1.10006	-1.39309	-1.30254	226.99	127.076	106.607	144.173	119.388	94.2749	100.829
	TIMP1	Yes	1.72795	-1.08971	1.03962	-1.81133	-2.27814	-1.07526	1.39372	658.021	349.459	395.898	210.238	167.158	354.155	530.743
	ANKAR	Yes	1.72685	-1.39865	1.44364	1.52445	-1.77481	-1.46849	-2.89276	21.2616	8.80301	17.8458	18.7696	6.93728	8.38437	4.25627
	GNPTAB	Yes	1.72509	-1.16538	-1.13415	1.10435	-1.11427	-1.22653	-1.39276	2078.81	1034.04	1062.51	1330.78	1081.47	982.479	865.221
	TAF1A	Yes	1.72498	1.02719	-1.13932	1.14243	-1.16268	-1.5533	-1.38156	22.285	13.2702	11.3392	14.759	11.1114	8.31712	9.35099
	PRAM1	Yes	1.72355	1.46986	-1.28477	-1.53951	-1.29628	-1.25885	-1.2302	601.78	513.204	271.762	226.794	269.35	277.359	283.817
	PNKD	Yes	1.7234	-1.2707	1.00182	-1.18002	-1.34622	1.09207	-1.24148	402.83	183.946	234.165	198.082	173.627	255.262	188.276
	COL4A3BP	Yes	1.72214	1.03015	-1.01326	-1.19196	-1.20392	-1.27485	-1.23943	735.886	440.192	421.719	358.494	354.931	335.185	344.764
	BISPR	Yes	1.72176	-1.00074	-1.2123	-1.10253	-1.10573	-1.1498	-1.29364	114.769	66.6091	54.9848	60.4592	60.2844	57.9737	51.5277
	MPP1	Yes	1.72123	-1.27218	1.19776	1.28262	-1.35603	-1.60557	-1.53357	1140.72	520.947	793.803	850.04	488.734	412.774	432.153
	CD33	Yes	1.72122	-1.14314	1.05084	1.09718	-1.15501	-1.38424	-1.49754	1018.65	517.71	621.907	649.33	512.388	427.539	395.192
	CD55	Yes	1.72106	-1.00453	1.08663	-1.40281	-1.3504	-1.26072	-1.05236	229.542	132.77	144.927	95.075	98.7651	105.79	126.737
	SNN	Yes	1.71905	-1.04346	1.00201	-1.1064	-1.34908	-1.12403	-1.27249	679.039	378.556	395.803	357.021	292.798	351.42	310.422
	SGK1	Yes	1.71867	-1.0869	-1.53262	-1.2201	-1.00082	1.043	-1.1806	2447.07	1309.98	929.005	1166.96	1422.64	1485.03	1206.01
	GCLM	Yes	1.71745	-1.02731	1.06939	-1.10796	-1.428	-1.41835	-1.07311	220.064	124.728	137.025	115.649	89.7296	90.3404	119.405
	MLLT4	Yes	1.71691	-2.74731	-1.91749	-1.06215	1.01378	1.16026	1.28206	735.811	155.995	223.504	403.489	434.472	497.251	549.45
	MBNL3	Yes	1.7155	-1.02237	-1.06478	-1.01877	-1.22711	-1.26895	-1.27765	397.845	226.837	217.803	227.638	188.99	182.759	181.514
	RFC3	Yes	1.71479	1.02409	1.00301	-1.00455	-1.0078	-1.46728	-1.69821	50.6791	30.2661	29.6432	29.4203	29.3256	20.1421	17.4031
	ITGB2-AS1	Yes	1.71418	-1.0905	-1.71653	-1.13445	-1.11811	-1.00243	1.01283	550.959	294.739	187.246	283.321	287.46	320.635	325.536
	SYPL1	Yes	1.71193	1.05184	-1.02678	-1.19735	-1.34227	-1.23931	-1.14255	499.707	307.029	284.282	243.786	217.465	235.532	255.479
	DEF6	Yes	1.71165	-1.013	-1.03983	-1.25995	-1.26134	-1.19791	-1.08907	515.737	297.442	289.767	239.145	238.88	251.53	276.666
	EEPD1	Yes	1.70918	-1.10989	1.14765	-1.37457	-1.64448	-1.24521	1.10351	146.881	77.4284	98.625	62.5188	52.2575	69.014	94.8321
	MEGF9	Yes	1.70828	-1.04734	1.06697	-1.1141	-1.17313	-1.31011	-1.32161	1012.05	565.663	632.113	531.767	505.01	452.206	448.273
	BLM	Yes	1.70826	1.19228	1.16747	-1.05219	-1.18769	-1.60776	-1.93187	50.7147	35.3964	34.6597	28.2153	24.9964	18.4654	15.3674
	C19orf38	Yes	1.70691	-1.34533	1.0359	-1.39127	-1.16727	-1.05954	-1.00542	226.591	98.6742	137.515	95.416	113.727	125.29	132.035
	LOC101927550	Yes	1.70644	1.22369	-1.31414	1.27317	-1.16522	-1.68549	-1.71161	28.3786	20.3504	12.6549	21.1731	14.2722	9.86676	9.71614
	TUBB1	Yes	1.70546	-1.19358	-1.28919	1.1732	-1.06441	-1.09051	-1.53528	37.0918	18.2215	16.8701	25.5158	20.4328	19.9438	14.166
	MCM4	Yes	1.70509	-1.54924	-1.17891	-1.0051	1.4577	-1.31354	-1.70277	266.436	100.862	132.545	155.466	227.778	118.96	91.7679
	JMJD1C	Yes	1.70383	1.18078	-1.15915	1.179	-1.27714	-1.49198	-1.61174	1084.87	751.827	549.302	750.692	498.551	426.764	395.053
	ZNF333	Yes	1.70361	-1.08095	1.01151	1.08787	-1.16445	-1.35661	-1.47926	129.729	70.4465	77.0253	82.8401	65.3948	56.1319	51.478
	PPM1H	Yes	1.70336	-1.0727	-1.28812	-1.58915	-1.14621	1.08882	-1.00243	82.6729	45.2458	37.6791	30.5415	42.344	52.8459	48.4175
	C14orf93	Yes	1.70314	1.29408	-1.67825	1.07677	-1.10998	-1.41323	-1.38574	52.2236	39.6806	18.2709	33.0172	27.6249	21.6971	22.1276
	THRA	Yes	1.70141	-1.00323	-1.3542	-1.33414	-1.0601	1.15197	-1.39166	75.9172	44.4763	32.9494	33.4448	42.0904	51.4011	32.0625
	ZNF815P	Yes	1.70052	1.07253	-1.22701	-1.11252	1.13579	-1.2056	-1.82532	37.8935	23.8997	18.1607	20.0297	25.3094	18.4833	12.208
	TRPS1	Yes	1.6999	-1.54125	-1.21177	1.22147	1.04903	-1.15004	-1.45771	797.402	304.355	387.111	572.977	492.09	407.889	321.798
	CLN6	Yes	1.69967	1.06232	-1.08726	-1.28949	-1.2444	-1.19359	-1.10943	343.412	214.637	185.831	156.687	162.365	169.276	182.116
	KIF20B	Yes	1.69966	-1.09324	1.34776	1.02411	-1.18797	-1.72932	-1.68424	108.774	58.5393	86.2535	65.5405	53.8715	37.0074	37.998
	CORO1A	Yes	1.69604	-1.05291	-1.51492	-1.61917	-1.04482	1.04498	1.07444	2306.3	1291.48	897.614	839.82	1301.48	1420.97	1461.03
	SLFN5	Yes	1.69598	-1.43053	-1.11383	-1.22769	-1.02786	-1.13375	1.03772	350.88	144.624	185.746	168.519	201.282	182.483	214.694
	SCAMP1-AS1	Yes	1.69405	-1.18027	-1.3013	1.07626	-1.0779	-1.16051	-1.21278	29.5048	14.7566	13.3841	18.745	16.1581	15.0078	14.361
	TSC22D3	Yes	1.69333	1.21443	-1.38004	-1.12904	-1.11613	-1.35513	-1.1792	156.066	111.928	66.7846	81.6313	82.5759	68.0123	78.1594
	ESR1	Yes	1.69257	-1.84053	1.03739	-1.04621	1.02559	-1.19531	-1.10047	147.952	47.4931	90.6807	83.5515	89.6492	73.1296	79.4319
	CD3EAP	Yes	1.69174	1.02077	-1.03922	-1.3176	-1.36724	-1.09779	-1.0823	30.6786	18.5109	17.45	13.7632	13.2634	16.519	16.7554
	SHKBP1	Yes	1.69145	1.12157	-1.19399	-1.20452	-1.26208	-1.16123	-1.15507	1276.29	846.277	631.958	626.433	597.864	649.782	653.25
	SH3BP5-AS1	Yes	1.69081	-1.22271	-1.1349	-1.02709	-1.22244	-1.03911	-1.16796	221.888	107.328	115.633	127.77	107.352	126.292	112.359
	LINC01503	Yes	1.69072	1.05971	1.31831	-1.23951	-1.39976	-1.5514	-1.30633	26.0598	16.3338	20.3197	12.4351	11.0115	9.93517	11.7991
	TSHZ3	Yes	1.68903	1.00335	-1.16672	1.14513	1.01395	-1.56798	-1.52979	236.224	140.326	119.872	160.155	141.809	89.1961	91.423
	CHST13	Yes	1.68882	1.01297	1.36891	-1.02258	-1.78162	-1.6671	-1.2654	77.9081	46.7299	63.1504	45.113	25.8931	27.6719	36.4562
	OBFC1	Yes	1.68864	-1.3659	1.00482	-1.08195	-1.20922	-1.18761	-1.0192	156.977	68.0579	93.4082	85.9195	76.8766	78.2754	91.2096
	CAPN2	Yes	1.6884	1.0713	-1.22584	-1.03297	-1.24442	-1.24708	-1.1751	1848.5	1172.89	893.122	1059.88	879.782	877.908	931.687
	ARMT1	Yes	1.68822	-1.1658	-1.04622	1.08235	-1.22864	-1.22018	-1.27816	758.665	385.475	429.536	486.393	365.76	368.296	351.591
	RCSD1	Yes	1.68644	1.02771	1.03478	1.01173	-1.16998	-1.32465	-1.58803	1050.43	640.126	644.527	630.169	532.373	470.209	392.225
	KRBA1	Yes	1.68593	-1.37391	-1.2236	1.19933	1.02173	-1.17309	-1.4379	58.5622	25.2825	28.3883	41.6598	35.4907	29.6107	24.1573
	CRELD2	Yes	1.68489	-1.06971	-1.28747	-1.29139	-1.17315	-1.06183	1.03503	134.45	74.5969	61.9801	61.7919	68.0195	75.1508	82.5924
	FCGRT	Yes	1.68392	-1.1175	1.46698	-1.05665	-1.48706	-1.70968	-1.33246	2169.31	1152.8	1889.83	1219.19	866.308	753.505	966.823
	HVCN1	Yes	1.68218	1.37946	-1.48675	-1.18614	-1.21411	-1.17894	-1.33188	535.931	439.486	214.288	268.595	262.408	270.236	239.205
	SAMD9	Yes	1.68055	1.14373	1.24258	1.22979	-1.3026	-2.21726	-2.06335	565.285	384.715	417.964	413.663	258.228	151.705	163.021
	ZNF37BP	Yes	1.68047	1.17813	-1.14168	-1.06091	-1.15991	-1.36427	-1.37402	132.62	92.9765	69.1251	74.3875	68.0383	57.8468	57.4362
	KDM6B	Yes	1.68038	-1.32058	-1.61994	1.31612	-1.11855	-1.11791	-1.18987	455.594	205.308	167.368	356.834	242.39	242.529	227.862
	CENPE	Yes	1.67824	-1.68979	1.25184	-1.08134	1.37936	-1.65029	-1.76042	54.2729	19.138	40.4833	29.9065	44.6073	19.596	18.3702
	LFNG	Yes	1.67497	-1.04979	-1.48518	-1.54019	-1.19051	1.13479	1.0751	466.537	265.324	187.542	180.843	233.963	316.079	299.452
	LPPR2	Yes	1.6741	1.00868	-1.10509	-1.37193	-1.12771	-1.0148	-1.23267	174.831	105.339	94.5019	76.1209	92.6057	102.91	84.7205
	NT5DC3	Yes	1.67186	-2.076	-1.73643	-1.09006	1.11066	1.10007	1.14244	98.7837	28.4616	34.0274	54.2044	65.6247	64.9992	67.5027
	CEP162	Yes	1.67148	1.11511	1.02916	1.01866	-1.16714	-1.57654	-1.48256	77.6771	51.8212	47.8271	47.3392	39.8169	29.4772	31.3457
	TXNRD2	Yes	1.67108	-1.24618	1.02478	-1.52359	-1.13141	-1.01783	-1.02142	175.469	84.2597	107.605	68.9183	92.8071	103.163	102.801
	LIPT1	Yes	1.6697	-2.55458	1.33585	1.16095	-1.09944	-1.22829	-1.39207	31.2362	7.32316	24.9905	21.7185	17.0156	15.2306	13.4387
	NDST2	Yes	1.66914	-1.37244	1.01718	1.12468	-1.16687	-1.19534	-1.30412	1023.27	446.688	623.584	689.488	525.384	512.869	470.088
	WWC3	Yes	1.6691	1.04265	-1.24642	1.15448	-1.0744	-1.3758	-1.48394	411.667	257.161	197.88	284.741	229.562	179.271	166.206
	SAYSD1	Yes	1.66888	-1.03409	-1.05852	-1.02721	-1.50185	-1.23418	-1.03117	116.133	67.2934	65.7405	67.7437	46.3344	56.3835	67.4836
	STS	Yes	1.66861	-1.00925	1.00908	-1.28415	-1.04003	-1.22425	-1.2913	112.838	67.0038	68.238	52.6603	65.0212	55.2369	52.3689
	ABCB6	Yes	1.6681	1.54302	1.18533	-1.45904	-1.81965	-2.20785	-1.09207	39.7775	36.7947	28.2653	16.3437	13.1047	10.8005	21.8356
	ZGRF1	Yes	1.66688	-1.08336	-1.08551	1.11589	-1.1528	-1.23008	-1.44396	66.5128	36.8323	36.7593	44.5267	34.6135	32.439	27.6341
	HMGN2	Yes	1.66663	1.20006	1.20015	-1.282	-1.57797	-1.61216	-1.11221	1106.76	796.925	796.984	517.996	420.837	411.913	597.074
	LRRC20	Yes	1.66559	-1.14982	-1.41231	-1.20545	1.04419	1.07975	-1.24509	22.9452	11.981	9.75423	11.4281	14.3849	14.8747	11.0643
	IL11RA	Yes	1.66533	-1.09192	-1.32068	1.08209	-1.26555	-1.04476	-1.20154	29.6426	16.3014	13.4778	19.261	14.065	17.0373	14.8142
	C19orf54	Yes	1.6653	1.07757	1.02459	1.0873	-1.3044	-1.43375	-1.46814	108.508	70.2128	66.7608	70.8463	49.9526	45.4461	44.3815
	BTBD2	Yes	1.66524	1.21418	1.00526	-1.18115	-1.30212	-1.35606	-1.31013	312.829	228.093	188.846	159.047	144.271	138.533	143.389
	CREB3L2	Yes	1.66422	1.00743	-1.02613	-1.15633	-1.1666	-1.2581	-1.19478	736.843	446.045	431.481	382.899	379.525	351.925	370.576
	DBNDD2	Yes	1.66288	-1.13368	1.07297	1.11508	-1.4853	-1.40696	-1.13253	453.633	240.632	292.706	304.192	183.666	193.893	240.875
	TLDC2	Yes	1.66126	-1.09323	1.08102	1.25625	-1.21211	-1.47918	-1.70738	97.3753	53.6168	63.364	73.6353	48.3581	39.6268	34.3306
	ENOSF1	Yes	1.66104	-1.00538	-1.05174	-1.38771	-1.32248	-1.12218	1.02563	198.511	118.871	113.631	86.1207	90.3684	106.499	122.574
	LOC100289230	Yes	1.65974	1.68624	-1.62339	1.05784	-1.58565	-1.56112	-1.41049	16.0005	16.2559	5.93841	10.1979	6.07974	6.17526	6.83477
	SPATA6	Yes	1.65865	-1.08462	1.02499	-1.37828	-1.01728	-1.16309	-1.21058	27.6122	15.3485	17.0634	12.0783	16.3646	14.3131	13.7516
	TMEM208	Yes	1.65811	1.10602	-1.07938	-1.16424	-1.38995	-1.43315	1.03328	121.445	81.0076	67.8559	62.9102	52.6946	51.1059	75.6799
	MTF1	Yes	1.65758	-1.00474	-1.39787	-1.34464	-1.16145	1.02429	1.00278	775.025	465.359	334.483	347.724	402.57	478.923	468.863
	ECHDC1	Yes	1.65756	1.29913	-1.1265	-1.10617	-1.22043	-1.28997	-1.52207	535.168	419.446	286.611	291.876	264.551	250.289	212.123
	RIN2	Yes	1.6563	1.28118	-1.08244	-1.15319	-1.1189	-1.28476	-1.66823	860.494	665.611	479.96	450.514	464.323	404.377	311.424
	RARA	Yes	1.65336	1.05349	-1.30625	-1.28014	-1.15251	-1.02608	-1.10597	1133.67	722.358	524.92	535.626	594.943	668.252	619.981
	ZNF530	Yes	1.65103	-1.02459	-1.19603	1.1654	-1.13912	-1.37462	-1.30526	32.6403	19.2951	16.5294	23.0395	17.3551	14.3819	15.1461
	PORCN	Yes	1.65077	-1.24758	-1.52149	-1.13307	1.04414	-1.01345	-1.02353	42.521	20.6466	16.9297	22.7332	26.8951	25.4163	25.1661
	YPEL3	Yes	1.65054	1.21881	-1.07778	1.09083	-1.31097	-1.19745	-1.94518	212.476	156.9	119.442	140.425	98.1954	107.505	66.1797
	DHODH	Yes	1.65034	-1.04676	1.09069	-1.14605	-1.09953	-1.22892	-1.41267	39.3403	22.7729	25.9996	20.7999	21.6798	19.3973	16.8743
	GPN3	Yes	1.64906	-1.05486	-1.05026	-1.07586	-1.28877	-1.08182	-1.21798	129.939	74.6981	75.025	73.2399	61.1406	72.8364	64.6939
	LGALS8	Yes	1.6487	1.08076	1.00822	-1.05324	-1.36773	-1.30793	-1.22374	1464.67	960.132	895.688	843.473	649.53	679.226	725.956
	NAMPT	Yes	1.6473	-1.4322	-1.07068	1.09341	-1.13803	-1.21794	-1.07838	340.413	144.288	193.008	225.953	181.585	169.671	191.63
	EIF4E2	Yes	1.64694	-1.01599	-1.04024	-1.20504	-1.29641	-1.19056	-1.03482	1103.92	659.737	644.358	556.236	517.035	563.002	647.734
	FOXO4	Yes	1.64689	-1.16851	-1.0142	1.23395	-1.19309	-1.29324	-1.50157	199.865	103.858	119.659	149.75	101.718	93.8408	80.8214
	TMEM39B	Yes	1.64472	1.04429	1.12097	-1.04957	-1.50905	-1.39671	-1.16467	107.123	68.0163	73.0109	62.0554	43.1608	46.6322	55.9229
	SYP	Yes	1.64454	-1.43051	1.36148	-1.03516	-1.41837	-1.30121	-1.16911	18.2082	7.73983	15.0742	10.6959	7.80607	8.50894	9.47038
	KLF7	Yes	1.64444	1.03608	-1.14647	-1.19463	-1.2495	-1.18012	-1.03899	286.331	180.403	151.875	145.753	139.353	147.544	167.587
	GSTZ1	Yes	1.64438	1.17618	-1.36963	-1.16772	-1.35657	-1.17005	1.00113	96.8859	69.3002	43.0186	50.4569	43.4328	50.3564	58.9863
	CTSH	Yes	1.64417	-1.12911	-1.0201	-1.2629	-1.20784	-1.0853	-1.05404	4524.72	2437.29	2697.73	2179.09	2278.41	2535.68	2610.88
	KCNJ2	Yes	1.64381	-1.56411	1.00018	1.12247	-1.10371	-1.324	-1.07194	174.472	67.8591	106.158	119.138	96.1657	80.1656	99.0161
	IL17RA	Yes	1.64275	1.15612	-1.49383	-1.32306	-1.03703	-1.05099	-1.16263	4050.06	2850.32	1650.39	1863.41	2377.37	2345.79	2120.54
	INPP5B	Yes	1.64274	-1.16261	-1.08257	-1.18154	-1.21768	-1.20178	1.07373	425.585	222.836	239.31	219.266	212.758	215.572	278.171
	SMPDL3A	Yes	1.64265	1.21636	-1.37211	-1.16978	-1.1366	-1.0933	-1.31087	73.3384	54.3059	32.5384	38.1665	39.2808	40.8364	34.0585
	ZNF782	Yes	1.64181	1.25119	1.05397	-1.05037	-1.12793	-1.9344	-1.43381	24.1418	18.3979	15.4979	13.9992	13.0366	7.60149	10.2554
	NOL12	Yes	1.63925	1.11823	-1.14218	-1.19734	-1.12781	-1.24945	-1.18372	131.238	89.5249	70.0935	66.8644	70.9867	64.076	67.6339
	CRYL1	Yes	1.63862	-1.28943	1.5372	-1.21547	-1.50709	-1.46149	-1.13874	252.308	119.414	236.692	126.681	102.168	105.356	135.216
	IPMK	Yes	1.6365	1.06898	-1.05818	-1.09335	-1.18642	-1.37868	-1.15384	270.943	176.983	156.46	151.427	139.548	120.088	143.488
	GALNT10	Yes	1.63622	-1.02187	1.07466	-1.3528	-1.38965	-1.1959	1.01552	374.332	223.881	245.859	169.115	164.63	191.302	232.33
	KCTD12	Yes	1.63496	1.10102	1.03944	-1.0297	-1.21881	-1.28816	-1.5229	5377.54	3621.37	3418.81	3194.24	2698.61	2553.33	2159.75
	SCAPER	Yes	1.63487	-1.35366	1.18585	1.18738	-1.32253	-1.41646	-1.26411	75.1914	33.9763	54.5399	54.6103	34.7762	32.47	36.3832
	SP100	Yes	1.63452	-1.03773	1.07324	-1.07314	-1.23909	-1.25452	-1.26168	878.705	518.048	576.963	500.952	433.859	428.523	426.093
	ARPIN	Yes	1.63402	-1.05168	1.09542	1.22182	-1.16742	-1.58117	-1.64242	1487.99	865.878	997.517	1112.62	780.036	575.922	554.441
	ZNF784	Yes	1.63361	-1.0457	1.00027	1.26215	-1.31937	-1.49118	-1.39055	40.6122	23.7738	24.8672	31.3775	18.8426	16.6716	17.8782
	SLC36A1	Yes	1.63184	-1.2888	1.28541	1.02784	-1.45891	-1.25209	-1.25804	775.248	368.621	610.671	488.303	325.637	379.427	377.634
	NMT2	Yes	1.63139	-3.18558	1.06419	1.20038	1.01252	-1.15601	-1.09582	32.242	6.20405	21.0321	23.7238	20.0109	17.0963	18.0354
	BRPF3	Yes	1.63086	-1.34834	1.15096	1.4037	-1.35173	-1.43149	-1.57611	301.242	136.993	212.597	259.282	136.649	129.036	117.196
	IFI27L2	Yes	1.63062	-1.2914	-1.0377	-1.40779	-1.16424	-1.127	1.17479	134.775	64.0024	79.6501	58.711	70.9927	73.3384	97.0992
	ALKBH8	Yes	1.62984	1.24517	-1.1655	-1.03251	-1.28768	-1.36296	-1.26872	87.3124	66.7051	45.9641	51.8845	41.603	39.3051	42.2245
	FAM46A	Yes	1.62883	-1.28876	1.54706	1.1804	-1.53141	-1.95714	-1.42079	318.806	151.872	302.802	231.036	127.809	100.007	137.759
	ST3GAL6	Yes	1.62817	-1.34214	-1.33824	-1.17747	1.01255	1.09262	-1.081	290.343	132.866	133.253	151.447	180.563	194.841	164.962
	EMP3	Yes	1.62747	1.011	1.0903	1.00389	-1.31902	-1.32449	-1.3259	1199.55	745.175	803.627	739.93	558.801	556.49	555.897
	CELF2-AS1	Yes	1.62699	-2.22997	-1.00948	1.10784	-1.09686	-1.16632	1.05704	22.547	6.21446	13.728	15.3525	12.6343	11.8819	14.6486
	MB21D2	Yes	1.62692	-2.1167	-1.27232	1.10493	1.10815	-1.01373	-1.09272	167.755	48.7134	81.0425	113.932	114.264	101.716	94.3626
	SEMA4D	Yes	1.62652	-1.58691	-1.5098	-1.26921	-1.0176	1.18261	1.12779	619.808	240.129	252.393	300.237	374.472	450.648	429.757
	RGS18	Yes	1.6221	1.22609	-1.30226	1.27639	-1.11341	-1.55199	-1.76971	475.993	359.787	225.333	374.548	263.552	189.075	165.814
	KIAA0141	Yes	1.61879	1.04764	1.15535	1.03845	-1.48705	-1.36491	-1.36118	590.751	382.318	421.624	378.965	245.407	267.367	268.101
	SH3BP2	Yes	1.61852	-1.27627	-1.06275	-1.03823	-1.25164	-1.06516	-1.04598	1894.5	917.14	1101.4	1127.42	935.181	1098.91	1119.06
	PTAFR	Yes	1.61846	1.37073	1.02056	1.0176	-1.38563	-1.60557	-1.59204	4178.4	3538.83	2634.78	2627.16	1863.21	1607.98	1621.64
	PRIM1	Yes	1.61823	-1.09671	-1.27883	1.22318	1.09183	-1.35035	-1.58119	47.4589	26.7415	22.9331	35.873	32.0207	21.7184	18.5478
	ZNF414	Yes	1.6162	1.29994	-1.18635	-1.30551	-1.11276	-1.34164	-1.20346	51.7474	41.6215	26.9886	24.5252	28.7734	23.8648	26.6048
	ATG16L2	Yes	1.61596	1.07753	1.1087	1.1038	-1.26823	-1.46962	-1.59983	480.306	320.271	329.536	328.078	234.363	202.248	185.787
	JMJD7	Yes	1.61514	1.03176	-1.08894	1.00756	-1.01282	-1.27687	-1.52271	80.7993	51.6149	45.9404	50.4047	49.393	39.1788	32.8536
	SPICE1	Yes	1.61508	1.02187	-1.05577	1.14752	-1.23875	-1.39975	-1.33924	89.5573	56.6634	52.5215	63.6308	44.7636	39.6149	41.4046
	MDM4	Yes	1.6148	1.06772	-1.16314	1.1094	-1.07027	-1.40624	-1.42269	724.254	478.884	385.602	497.58	419.062	318.942	315.255
	GAB3	Yes	1.61477	-1.08104	1.19152	1.1942	-1.37642	-1.39833	-1.58023	373.799	214.134	275.822	276.441	168.181	165.546	146.49
	SRA1	Yes	1.61368	1.00844	-1.13181	-1.12625	-1.25769	-1.15572	-1.05699	166.493	104.046	91.1599	91.61	82.0359	89.2745	97.613
	SPIDR	Yes	1.61329	1.05621	-1.05577	-1.02509	-1.20494	-1.3665	-1.1819	314.2	205.704	184.47	189.991	161.632	142.523	164.783
	PDE4DIP	Yes	1.61232	-1.49876	-1.33313	-1.08428	1.05289	1.06675	-1.07706	1582.63	654.931	736.302	905.287	1033.5	1047.1	911.357
	ZNF628	Yes	1.61176	1.12587	-1.08339	-1.03228	-1.48118	-1.16451	-1.1951	50.3681	35.1837	28.8449	30.2733	21.0982	26.8357	26.1487
	CTBS	Yes	1.61031	1.16137	-1.06453	-1.10401	-1.477	-1.3116	-1.05968	321.141	231.609	187.339	180.639	135.022	152.049	188.195
	LOC100130691	Yes	1.60816	-1.35286	1.0514	1.07003	-1.02627	-1.08259	-1.57948	37.6884	17.3232	24.6405	25.077	22.836	21.6479	14.8376
	KRBOX4	Yes	1.60788	-1.0229	1.48463	1.19741	-1.52742	-1.92952	-1.78729	38.6652	23.5089	35.7014	28.7946	15.7438	12.4628	13.4546
	TXLNGY	Yes	1.6073	-1.18402	1.09466	1.22111	-1.38799	-1.25601	-1.3972	165.339	86.8799	112.605	125.612	74.1122	81.9	73.6239
	KIAA1328	Yes	1.60514	-1.01692	1.14474	-1.11746	-1.12188	-1.44188	-1.2707	28.6218	17.5347	20.4123	15.957	15.8942	12.3668	14.0327
	NEK4	Yes	1.60396	-1.00019	-1.07761	1.11875	-1.3466	-1.41704	-1.10962	167.645	104.499	96.9916	116.931	77.617	73.7588	94.1934
	RASA3	Yes	1.60358	1.13585	1.00461	-1.25305	-1.35619	-1.10424	-1.22706	403.287	285.657	252.65	200.704	185.44	227.751	204.955
	KLF13	Yes	1.60273	-1.06952	-1.00592	-1.10827	-1.15359	-1.19808	-1.15697	2789.75	1627.48	1730.38	1570.57	1508.87	1452.84	1504.46
	ITM2B	Yes	1.60223	-1.07539	1.25205	1.15347	-1.38921	-1.47508	-1.50465	5186.51	3010.13	4052.95	3733.85	2330.15	2194.5	2151.37
	NPTN-IT1	Yes	1.60204	1.00216	-1.16294	-1.17842	-1.25256	1.03577	-1.17208	47.4719	29.6962	25.4804	25.1456	23.6572	30.692	25.2815
	HAUS5	Yes	1.60179	1.34345	1.04076	-1.43111	-1.26115	-1.49391	-1.17243	58.4922	49.0586	38.0051	25.5164	28.955	24.4438	31.1463
	MYCBP2	Yes	1.60161	1.03101	-1.22194	1.04861	-1.02118	-1.2986	-1.33139	1766.51	1137.16	902.629	1156.58	1080.08	849.347	828.43
	ALDH3B1	Yes	1.60145	1.26857	1.08917	-1.5739	-1.4146	-1.28294	-1.08805	603.712	478.226	410.594	239.519	266.492	293.84	346.474
	LOC728323	Yes	1.60078	1.34203	-1.13069	-1.07349	1.01152	-1.88631	-1.42942	29.5391	24.7643	16.3201	17.1896	18.6656	9.78258	12.9094
	DHX58	Yes	1.60078	-1.15829	-1.09004	-1.0032	-1.19175	-1.19932	-1.054	165.603	89.3132	94.906	103.121	86.806	86.2583	98.1508
	TBL1X	Yes	1.60068	-1.12091	-1.03911	-1.00878	-1.06144	-1.27155	-1.21215	782.866	436.328	470.674	484.827	460.773	384.635	403.483
	SLC41A1	Yes	1.60038	-2.30307	-1.46449	-1.70392	1.08765	1.46241	1.14565	64.8689	17.5997	27.6774	23.7882	44.0862	59.2762	46.4371
	ZNF22	Yes	1.59963	-1.09249	1.14142	1.13034	-1.3005	-1.37453	-1.39505	170.254	97.4228	121.485	120.305	81.8404	77.4325	76.2935
	ZNF438	Yes	1.59778	-1.73714	1.0476	1.02924	-1.13713	1.03749	-1.20072	255.361	92.0032	167.429	164.495	140.549	165.814	133.106
	SPTBN1	Yes	1.59737	1.38117	-1.39139	-2.31165	-1.19982	-1.024	1.06015	136.484	118.011	60.5776	36.9618	71.2132	83.4404	90.5819
	CNPY3	Yes	1.59721	1.37602	-1.12881	-1.0829	-1.38008	-1.4043	-1.28081	846.487	729.256	469.499	489.403	384.019	377.394	413.783
	CAPG	Yes	1.59716	-1.16406	-1.28	-1.22324	-1.23738	1.02997	1.10692	4065.06	2186.48	1988.42	2080.69	2056.91	2621.46	2817.31
	PRAF2	Yes	1.59381	1.054	-1.06953	-1.26471	1.03368	-1.47817	-1.09131	31.8861	21.0866	18.7057	15.8188	20.68	13.5345	18.3323
	KLF10	Yes	1.59369	-2.05963	1.29381	1.20695	-1.11523	-1.20312	-1.44469	487.034	148.377	395.392	368.845	274.026	254.007	211.535
	GTF2IP4	Yes	1.59322	1.04471	-1.01186	1.20033	-1.00284	-1.40907	-2.14315	399.195	261.761	247.622	300.753	249.849	177.818	116.911
	GUSBP11	Yes	1.59274	-1.01353	-1.0943	1.04405	-1.20025	-1.17464	-1.28494	175.862	108.94	100.9	115.278	91.9928	93.9982	85.9294
	PROS1	Yes	1.59204	-1.91934	1.32872	1.48501	-1.08273	-1.74962	-1.72987	86.2667	28.2317	71.9986	80.467	50.0459	30.9703	31.3239
	NBEAL2	Yes	1.5915	1.04645	-1.20793	-1.55617	-1.31934	1.05013	1.08351	1035.09	680.601	538.433	417.943	492.968	682.993	704.704
	TRMT10B	Yes	1.59104	-1.01191	-1.2488	-1.08451	-1.03189	-1.2447	-1.08062	66.293	41.1761	33.3652	38.4196	40.3788	33.475	38.5581
	SLC22A5	Yes	1.59051	-1.23621	-1.13341	-1.14792	-1.04221	-1.02794	-1.09311	130.467	66.3546	72.3725	71.4579	78.7059	79.7983	75.0408
	METTL18	Yes	1.58909	1.16017	1.06579	-1.01278	-1.42714	-1.37916	-1.29569	31.8357	23.2428	21.352	19.7812	14.0378	14.5262	15.4619
	ARHGAP19	Yes	1.58768	-1.00321	1.0098	1.19022	-1.26536	-1.38801	-1.41892	274.23	172.171	174.417	205.58	136.502	124.44	121.73
	EVA1B	Yes	1.58766	-1.07564	1.39362	-1.06391	-1.2836	-1.61492	-1.33187	81.3619	47.6425	71.4181	48.1681	39.924	31.7331	38.4769
	FOXM1	Yes	1.58759	-2.51327	-1.14033	1.2099	1.23466	1.08764	-1.65183	40.5582	10.1649	22.4032	30.9094	31.542	27.786	15.4659
	SCCPDH	Yes	1.58599	-1.08949	1.16652	-1.34771	-1.13196	-1.20751	-1.14147	220.407	127.556	162.112	103.116	122.77	115.088	121.748
	SLC9A3R1	Yes	1.58489	1.06512	1.19235	-1.40117	-1.20246	-1.37365	-1.13078	203.297	136.625	152.945	91.5466	106.675	93.3802	113.437
	PAXBP1-AS1	Yes	1.58386	1.15941	-1.10298	1.16874	-1.65998	-1.24308	-1.29117	49.8904	36.5207	28.5584	36.8144	18.9757	25.3397	24.396
	GLRX	Yes	1.58198	-1.41385	-1.83977	1.2896	1.17672	-1.01402	-1.39919	748.495	334.645	257.172	610.159	556.751	466.598	338.152
	FCER1G	Yes	1.58171	-1.33648	-1.08022	1.03569	-1.1876	-1.06802	-1.07494	2647.6	1252.46	1549.58	1733.63	1409.48	1567.28	1557.19
	EFCAB2	Yes	1.58147	1.4134	-1.30506	1.07559	-1.19627	-1.28915	-1.81268	37.1057	33.1622	17.9783	25.2364	19.6132	18.2001	12.9437
	SCPEP1	Yes	1.58128	-1.056	1.07761	-1.3012	-1.25184	-1.136	-1.05649	1775.04	1063.01	1209.65	862.691	896.712	988.15	1062.51
	NXPE3	Yes	1.58107	1.12399	-1.18215	-1.10271	-1.12683	-1.13916	-1.28716	708.547	503.711	379.094	406.402	397.703	393.398	348.165
	SLIT1	Yes	1.58048	-1.1329	1.06687	-1.13581	1.01161	-1.11817	-1.46282	30.4946	17.0311	20.5847	16.9875	19.5186	17.2555	13.19
	ZRANB2-AS1	Yes	1.57885	-1.53706	-1.15992	1.3816	-1.24226	-1.08145	-1.25444	21.8703	9.01202	11.9423	19.138	11.1507	12.8088	11.0424
	TGFBR1	Yes	1.57846	-1.20411	1.04434	1.04003	-1.17783	-1.20845	-1.20457	1666.96	877.049	1102.89	1098.33	896.616	873.899	876.714
	LYSMD3	Yes	1.57789	1.10046	-1.01387	1.09344	-1.18033	-1.44033	-1.42778	240.423	167.677	150.286	166.607	129.091	105.788	106.718
	FCGR2A	Yes	1.57768	-2.17391	1.54762	1.21746	-1.32957	-1.41232	-1.35672	1900.15	554.024	1863.95	1466.31	905.857	852.779	887.731
	P2RX4	Yes	1.57725	-1.26413	-1.13415	1.06155	-1.10335	1.00183	-1.28161	383.384	192.282	214.32	258.032	220.302	243.516	189.661
	IER3	Yes	1.57723	-1.86263	1.60099	1.02374	-1.51644	-1.51547	-1.06171	742.608	252.777	753.796	482.009	310.484	310.683	443.464
	NBPF15	Yes	1.57603	-1.08984	-1.02814	1.06672	-1.01514	-1.31483	-1.38617	319.248	185.867	197.021	216.08	199.544	154.062	146.133
	ATG7	Yes	1.57569	-1.09898	-1.26209	-1.20591	-1.19723	-1.04288	1.09865	639.053	369.043	321.348	336.32	338.757	388.896	445.581
	CASP4	Yes	1.57551	-1.2357	1.04792	1.08374	-1.05466	-1.22787	-1.38698	624.054	320.544	415.075	429.263	375.567	322.589	285.581
	SLC25A42	Yes	1.57435	-1.19371	1.21511	-1.13089	-1.24657	-1.11639	-1.26483	21.9697	11.6902	16.9565	12.3396	11.1945	12.4999	11.0329
	ING3	Yes	1.57381	-1.04995	-1.00724	-1.0304	-1.16303	-1.28034	-1.14997	153.106	92.656	96.5845	94.4137	83.6469	75.9828	84.5972
	LOC100996255	Yes	1.57342	-1.2725	-1.09847	-1.07353	1.06997	-1.19745	-1.11882	50.643	25.294	29.3014	29.982	34.4389	26.8793	28.7683
	TIMELESS	Yes	1.57297	-1.04602	-1.04956	1.0505	1.01288	-1.40929	-1.34176	173.968	105.733	105.376	116.184	112.023	78.4785	82.4278
	ITPR2	Yes	1.57161	1.394	1.06547	-1.05592	-1.44586	-1.64593	-1.38372	2519.97	2235.18	1708.41	1518.51	1108.98	974.176	1158.78
	GLMP	Yes	1.57069	-1.2381	1.39453	1.03192	-1.55828	-1.26096	-1.3151	694.964	357.369	617.02	456.583	283.94	350.889	336.444
	CISD3	Yes	1.5698	-1.15956	-1.05927	-1.2551	-1.17152	1.03496	-1.06556	232.929	127.963	140.079	118.222	126.657	153.568	139.252
	CLEC2B	Yes	1.56931	-1.20788	1.05578	1.05131	-1.17302	-1.15791	-1.28273	209.157	110.341	140.714	140.118	113.621	115.104	103.903
	PLEKHM1	Yes	1.56926	-1.09016	1.05388	-1.10756	-1.1684	-1.2095	-1.14415	732.54	428.2	491.954	421.473	399.526	385.95	407.993
	ALG6	Yes	1.56832	1.37156	-1.0596	-1.57316	-1.22358	-1.10335	-1.3208	69.5958	60.8645	41.8799	28.2082	36.2673	40.2194	33.5979
	CDK14	Yes	1.56702	-1.0346	-2.28192	-1.26197	-1.06213	1.16547	1.12881	126.397	77.9633	35.3479	63.9167	75.9427	94.0081	91.0509
	ANP32E	Yes	1.56593	-1.01468	-1.19645	-1.0866	-1.05121	-1.15789	-1.13958	452.406	284.727	241.469	265.881	274.832	249.511	253.521
	GRAMD4	Yes	1.56581	1.1462	1.09312	-1.22554	-1.20476	-1.38827	-1.20693	937.456	686.235	654.455	488.52	496.947	431.257	496.053
	TMEM205	Yes	1.56547	1.03126	1.01557	-1.20226	-1.37899	-1.14844	-1.04164	237.021	156.139	153.762	125.934	109.795	131.836	145.352
	GTF2IP1	Yes	1.56515	1.05597	1.05228	1.18297	-1.01775	-1.42716	-2.17204	431.625	291.207	290.189	326.23	270.963	193.232	126.965
	FRAT2	Yes	1.56502	1.11061	-1.10221	-1.10244	-1.07898	-1.2521	-1.27458	446.43	316.808	258.803	258.749	264.375	227.821	223.803
	AGTPBP1	Yes	1.56381	1.06835	1.0262	1.02421	-1.14767	-1.39208	-1.3741	779.507	532.536	511.528	510.535	434.33	358.073	362.759
	CD68	Yes	1.5635	-1.07532	1.16767	-1.12155	-1.41099	-1.30214	-1.03032	11428.6	6797.63	8535.26	6517.44	5180.51	5613.59	7094.58
	GIMAP4	Yes	1.56326	-1.01342	-1.18214	-1.60502	1.02306	1.09757	-1.16228	409.809	258.68	221.76	163.332	268.196	287.727	225.549
	MAPRE2	Yes	1.5621	1.08511	1.01393	-1.29307	-1.12784	-1.09913	-1.30029	415.767	288.813	269.868	205.836	235.99	242.154	204.692
	ITPKC	Yes	1.56186	-1.01623	-1.13548	-1.14389	-1.20154	-1.18706	1.02454	90.3673	56.9349	50.9553	50.5806	48.1537	48.7412	59.2783
	IKBKE	Yes	1.56141	1.34294	-2.27646	1.11125	-1.06615	-1.12675	-1.38955	421.283	362.339	118.522	299.827	253.069	239.459	194.171
	DPYD	Yes	1.56085	1.11573	1.02179	-1.00216	-1.283	-1.36822	-1.26024	2648.62	1893.3	1733.88	1693.25	1322.61	1240.23	1346.49
	EPB41	Yes	1.56083	-1.13546	1.16085	-1.30658	-1.29007	-1.15497	-1.00878	488.345	275.55	363.2	239.462	242.526	270.894	310.153
	GRN	Yes	1.55934	-1.07101	1.16611	-1.06324	-1.26326	-1.22218	-1.26498	14624.9	8757.05	10936.8	8821.04	7424.33	7673.88	7414.27
	THADA	Yes	1.5592	1.1961	-1.21984	1.09788	-1.26113	-1.3349	-1.27391	245.473	188.307	129.061	172.845	124.836	117.937	123.584
	BRCA1	Yes	1.55784	-1.65735	1.13261	-1.17407	1.32902	-1.27186	-1.35287	72.4996	28.08	52.7098	39.6387	61.8507	36.5909	34.3997
	C17orf51	Yes	1.55693	-1.26332	-1.07193	-1.04238	-1.0206	-1.05445	-1.20321	62.9316	31.9953	37.708	38.777	39.6044	38.3331	33.5938
	AOAH	Yes	1.55689	1.11685	1.2794	-1.11888	-1.21891	-1.42948	-1.57939	980.659	703.486	805.877	562.96	516.76	440.641	398.817
	FLVCR2	Yes	1.55657	1.14322	-1.09775	1.00225	-1.22892	-1.32015	-1.2258	1447.62	1063.21	847.2	932.105	756.769	704.474	758.699
	TRIM44	Yes	1.55578	1.15789	1.01181	1.10867	-1.28196	-1.42882	-1.4579	966.3	719.168	628.437	688.596	484.492	434.696	426.024
	CPNE2	Yes	1.55557	-1.01835	-1.15671	1.07885	-1.07076	-1.31534	-1.21225	430.546	271.79	239.28	298.601	258.486	210.422	228.317
	IL10RB	Yes	1.55483	1.08395	1.00082	-1.36978	-1.26586	-1.14798	-1.03169	661.542	461.195	425.824	310.614	336.115	370.63	412.405
	UTP20	Yes	1.5522	1.32792	-1.2453	-1.10555	-1.46933	-1.20942	-1.10507	179.869	153.88	93.054	104.817	78.8664	95.8153	104.862
	TTC27	Yes	1.55142	1.21518	-1.22922	-1.06386	-1.38716	-1.23639	-1.0524	89.4782	70.0855	46.9201	54.2132	41.5779	46.648	54.8036
	STK36	Yes	1.55012	-1.77967	1.29665	1.07693	-1.01022	-1.32725	-1.29687	96.7993	35.0889	80.9712	67.2505	61.8149	47.0494	48.1518
	APMAP	Yes	1.54953	-1.38374	1.25458	1.06687	-1.33197	-1.23255	-1.18447	1512.3	705.314	1224.43	1041.24	732.731	791.835	823.973
	TBC1D9	Yes	1.54898	-1.62511	-1.76519	-1.31276	1.13467	1.25465	1.11809	681.511	270.735	249.249	335.151	499.225	552.014	491.932
	PFN1P2	Yes	1.54874	-1.83434	1.04611	1.15745	-1.00907	-1.36331	-1.02245	33.8196	11.9045	22.8437	25.275	21.6405	16.0175	21.3575
	POC1A	Yes	1.54857	-1.09371	-1.35135	-1.38054	1.07909	1.01262	-1.01932	29.9974	17.7113	14.3346	14.0315	20.9032	19.6155	19.004
	DUSP3	Yes	1.54704	-1.1755	1.15804	-1.07824	-1.20599	-1.20338	-1.16741	1912.69	1051.77	1431.76	1146.64	1025.18	1027.4	1059.06
	PFKFB3	Yes	1.54672	1.03567	-1.09385	1.01498	-1.18126	-1.30466	-1.14231	371.292	248.614	219.455	243.647	203.216	183.995	210.145
	LCP2	Yes	1.54652	-1.09901	1.1087	1.31833	-1.2501	-1.38658	-1.67949	1253.01	737.22	898.282	1068.13	648.119	584.325	482.416
	APOL3	Yes	1.54643	-1.22438	1.0908	-1.0101	-1.07834	-1.10229	-1.38602	125.918	66.5027	88.8182	80.6108	75.5092	73.8685	58.747
	ATAD5	Yes	1.54639	-1.21916	1.0478	1.15068	1.05306	-1.37741	-1.52475	51.3901	27.2582	34.8207	38.2397	34.9954	24.1266	21.7953
	PLD1	Yes	1.5461	-1.1414	1.24243	1.17124	-1.21273	-1.5406	-1.44838	218.491	123.81	175.577	165.517	116.529	91.7289	97.5692
	SERPINB8	Yes	1.54587	-1.06776	-1.06514	-1.18814	-1.20715	-1.05726	-1.03856	780.386	472.782	473.949	424.881	418.19	477.48	486.076
	PARL	Yes	1.54584	1.03353	-1.09576	-1.08889	-1.06799	-1.17536	-1.24606	409.657	273.892	241.846	243.373	248.136	225.468	212.676
	NUDT15	Yes	1.54567	1.05867	-1.32385	-1.03287	-1.16851	-1.13089	-1.07289	71.3438	48.8654	34.8659	44.6884	39.5009	40.8148	43.0214
	EAF1	Yes	1.54461	-1.09255	-1.03816	-1.26391	-1.22237	-1.03145	-1.00192	359.006	212.738	223.882	183.894	190.144	225.339	231.979
	GGACT	Yes	1.54454	1.06549	-1.02153	-1.51847	-1.08955	-1.13231	-1.05093	66.4201	45.8196	42.0969	28.3201	39.4689	37.9783	40.9191
	IKBKAP	Yes	1.54436	-1.02591	-1.0722	-1.20259	-1.11803	-1.05205	-1.14712	322.803	203.741	194.946	173.809	186.955	198.68	182.213
	CCDC97	Yes	1.54417	-1.01846	-1.18729	1.01012	-1.17201	-1.20241	-1.06758	324.715	206.473	177.113	212.412	179.422	174.887	196.973
	XAF1	Yes	1.54375	-1.46857	-1.16801	1.1092	1.02621	-1.1644	-1.08114	594.574	262.262	329.748	427.209	395.245	330.772	356.243
	CRACR2A	Yes	1.54356	2.23566	-1.52555	-1.0843	-1.40338	-1.74466	-2.79887	35.4488	51.3434	15.054	21.1802	16.3646	13.1634	8.20532
	HDHD1	Yes	1.54323	1.2078	1.01198	-1.15185	-1.26462	-1.39871	-1.15857	188.795	147.759	123.804	106.21	96.7385	87.4646	105.594
	ULK2	Yes	1.54191	-1.21909	1.09379	1.0098	-1.12149	-1.14827	-1.29588	253.684	134.958	179.956	166.138	146.703	143.282	126.96
	CECR1	Yes	1.54187	-1.1344	1.20425	1.06457	-1.12988	-1.42898	-1.38321	9376.59	5360.84	7323.41	6473.97	5382.25	4255.72	4396.51
	VPS54	Yes	1.54174	-1.01001	1.04136	1.02501	-1.21468	-1.22748	-1.30914	437.564	280.999	295.551	290.908	233.652	231.215	216.792
	RAB32	Yes	1.54153	-1.07989	1.19201	-1.00231	-1.2345	-1.25948	-1.35368	566.408	340.249	437.983	366.584	297.635	291.732	271.432
	DAZAP2	Yes	1.54071	-1.01509	-1.00971	-1.14689	-1.21306	-1.15235	-1.08731	3913.41	2502.26	2515.57	2214.69	2093.89	2204.2	2336.04
	SEZ6L	Yes	1.54067	2.36652	-1.14576	-1.79644	-1.57655	-2.79017	-1.49103	22.3587	34.3436	12.6661	8.07838	9.20509	5.20123	9.73306
	PGD	Yes	1.54053	1.20213	-1.07921	-1.29935	-1.49357	-1.23473	1.08169	4372.92	3412.36	2630.25	2184.61	1900.54	2298.96	3070.48
	N4BP2L1	Yes	1.54029	-1.51233	1.05021	-1.10843	-1.41941	1.06254	1.07905	236.514	101.533	161.262	138.531	108.18	163.155	165.69
	VPS53	Yes	1.54028	-1.36753	1.14601	1.00599	-1.08388	-1.25568	-1.16619	645.782	306.583	480.479	421.772	386.815	333.892	359.515
	WHAMMP1	Yes	1.53968	-1.06215	1.01257	-1.00625	-1.16945	-1.21643	-1.19719	102.094	62.4288	67.1425	65.8971	56.7009	54.511	55.387
	UNC5A	Yes	1.53964	-4.89521	-1.07787	-2.02592	-1.46355	1.51943	1.63202	14.8941	1.97617	8.92009	4.775	6.60981	14.6986	15.7878
	TMPO	Yes	1.53963	1.15627	-1.14801	-1.0945	-1.05248	-1.24088	-1.30998	797.239	598.728	451.051	473.103	491.993	417.294	395.281
	ZMAT5	Yes	1.53958	1.01799	1.10935	-1.32252	-1.17114	-1.2038	-1.1206	107.186	70.8725	77.2332	52.642	59.4465	57.8334	62.1273
	HACE1	Yes	1.53943	-1.28239	-1.09915	-1.03064	1.03278	-1.32791	1.01488	66.8183	33.8465	39.4891	42.1143	44.8274	32.6863	44.0502
	FAM175A	Yes	1.53931	-1.07	-1.08417	-1.00547	-1.01011	-1.14243	-1.3443	85.2316	51.7474	51.0711	55.0685	54.8158	48.4667	41.1887
	ADGRE5	Yes	1.53797	1.18558	-1.07896	-1.38812	-1.20879	-1.0477	-1.17995	1078.86	831.665	650.144	505.346	580.32	669.547	594.503
	PAQR7	Yes	1.53781	1.0663	-1.24865	-1.0582	-1.06208	-1.06064	-1.30607	46.3814	32.1602	24.1545	28.5017	28.3977	28.4361	23.0927
	DHRS4-AS1	Yes	1.53717	-1.00769	-1.022	1.00148	-1.1328	-1.15365	-1.34965	186.931	120.679	118.99	121.787	107.352	105.411	90.1032
	NME7	Yes	1.53686	1.0266	1.58759	-1.49504	-1.50631	-1.96619	1.00761	20.6356	13.7842	21.3167	8.98112	8.9139	6.82901	13.5293
	MGST2	Yes	1.53662	-1.21548	1.07603	-1.10926	-1.18431	-1.0883	-1.11125	249.301	133.478	174.574	146.26	136.99	149.076	145.997
	ACSS1	Yes	1.53619	1.13456	-1.02744	1.18246	-1.05482	-1.46688	-1.83903	313.808	231.764	198.82	241.548	193.66	139.259	111.079
	TICAM2	Yes	1.53543	-1.04875	1.26727	1.00173	-1.38069	-1.6179	-1.1115	219.479	136.299	181.148	143.191	103.53	88.3513	128.604
	TAF9B	Yes	1.53516	1.1015	-1.06789	-1.23394	-1.14114	-1.10481	-1.19752	102.73	73.7101	62.664	54.2313	58.6413	60.5699	55.8806
	NCAPG2	Yes	1.53479	-1.02037	-1.18374	-1.03845	1.23358	-1.21603	-1.60905	93.0115	59.3924	51.1954	58.3584	74.7574	49.8361	37.6631
	NEU3	Yes	1.53475	-1.52954	1.04912	-1.25291	-1.14477	1.02745	1.06321	280.601	119.533	191.811	145.925	159.711	187.85	194.389
	CCND3	Yes	1.53402	-1.52669	-1.25463	-1.28632	1.01404	1.13548	1.08699	1253.83	535.375	651.466	635.42	828.828	928.085	888.456
	ECE2	Yes	1.53363	1.00624	-1.84612	-1.33506	-1.0344	1.11051	1.09218	37.081	24.3295	13.0969	18.1105	23.3744	26.8504	26.4073
	FECH	Yes	1.53303	-1.07147	1.21401	-1.23821	-1.22517	-1.18676	-1.17205	268.905	163.706	212.945	141.662	143.169	147.804	149.659
	PUS7L	Yes	1.5329	-1.0617	-1.08589	-1.11073	-1.21391	-1.09908	-1.03053	126.208	77.5475	75.8201	74.1245	67.8245	74.9101	79.8937
	DNAJC17	Yes	1.53283	-1.06246	-1.24599	-1.22655	-1.15799	1.09076	-1.04847	87.6113	53.7961	45.8722	46.5994	49.3583	62.3438	54.5141
	NT5C3B	Yes	1.53168	1.04599	-1.02314	1.12707	-1.20612	-1.51467	-1.2069	114.233	78.0103	72.8933	84.0568	61.8348	49.2386	61.7946
	PEX2	Yes	1.53087	1.07082	1.01717	1.11151	-1.32129	-1.31387	-1.33033	253.441	177.279	168.397	184.016	125.297	126.005	124.446
	DPEP2	Yes	1.5303	-1.00568	1.55584	1.23469	-1.46264	-2.07567	-1.92541	202.472	131.561	205.85	163.359	90.4584	63.7423	68.7168
	MTMR3	Yes	1.52777	-1.00374	-1.11082	-1.01344	-1.05782	-1.22888	-1.20497	849.601	554.033	500.627	548.731	525.707	452.532	461.508
	CPNE8	Yes	1.52759	-1.19805	1.18281	1.14436	-1.11936	-1.25152	-1.61768	227.225	124.158	175.941	170.221	132.887	118.854	91.9513
	ATP13A2	Yes	1.52654	1.15224	1.07486	-1.15232	-1.34171	-1.19778	-1.25258	273.838	206.695	192.814	155.674	133.699	149.765	143.213
	PGAP3	Yes	1.5265	-1.25949	1.38867	-1.20678	-1.25159	-1.18305	-1.22255	112.681	58.6084	102.507	61.1685	58.9786	62.3953	60.3792
	COQ10A	Yes	1.52574	-1.13999	1.04784	1.06561	1.00796	-1.20888	-1.54217	18.931	10.8841	13.0014	13.2218	12.5065	10.2638	8.04561
	ZDHHC2	Yes	1.52415	-1.17585	-1.048	1.41022	1.01848	-1.4136	-1.86878	235.89	131.623	147.679	218.257	157.628	109.485	82.8177
	KRI1	Yes	1.52395	-1.00773	-1.10813	-1.14559	-1.17125	-1.06433	-1.09283	185.402	120.726	109.788	106.197	103.871	114.305	111.324
	HSPA1A	Yes	1.52374	-1.25554	1.12715	-1.21015	-1.43285	-1.21766	1.20715	2247.83	1174.95	1662.77	1219.02	1029.56	1211.5	1780.79
	PIAS3	Yes	1.52357	-1.22355	-1.13338	-1.00083	-1.04711	-1.0285	-1.17598	164.62	88.3071	95.3333	107.959	103.187	105.054	91.8797
	MAPK3	Yes	1.52313	-1.04155	-1.14414	-1.18799	-1.04935	-1.02234	-1.14961	325.375	205.101	186.709	179.819	203.576	208.955	185.821
	NUFIP1	Yes	1.52307	1.22545	1.04313	-1.26073	-1.35011	-1.34807	-1.07217	33.3086	26.7999	22.8125	17.3466	16.1982	16.2228	20.3974
	ZNF582	Yes	1.52287	-1.12352	-1.078	-1.23055	-1.09774	1.09586	-1.19054	22.6937	13.2636	13.8236	12.11	13.575	16.3304	12.5169
	SVBP	Yes	1.52231	1.05732	-1.22959	1.11014	-1.23431	-1.06076	-1.34396	67.5253	46.8998	36.0749	49.2425	35.9369	41.8166	33.0048
	NASP	Yes	1.52158	-1.03296	1.07302	-1.11493	-1.07333	-1.25364	-1.23299	398.468	253.522	281.001	234.881	243.986	208.893	212.391
	SAT1	Yes	1.52081	-2.01868	-1.03322	1.22445	-1.01493	1.00544	-1.24874	2033.64	662.417	1294.22	1637.34	1317.54	1344.48	1070.84
	SGOL2	Yes	1.52018	-1.15645	1.06463	-1.06485	1.13982	-1.39236	-1.3274	67.4632	38.3746	47.2464	41.6755	50.5835	31.8728	33.4326
	PLEKHM1P	Yes	1.51831	-1.07595	1.13789	-1.06988	-1.13956	-1.25009	-1.24651	310.361	189.981	232.598	191.06	179.377	163.518	163.986
	RCC2	Yes	1.51802	1.13277	-1.26302	-1.1008	-1.18004	-1.13444	-1.08682	1640.35	1224.05	855.552	981.63	915.715	952.526	994.26
	H2AFY	Yes	1.51801	-1.06201	-1.05117	-1.11593	-1.18841	-1.09018	-1.07042	2748.54	1704.89	1722.48	1622.52	1523.57	1660.85	1691.49
	STAT2	Yes	1.51753	-1.22741	1.02556	1.18686	-1.05783	-1.34426	-1.30532	1276.91	685.54	862.942	998.67	795.439	625.947	644.624
	CEP152	Yes	1.51718	1.03263	1.06642	1.09025	-1.13279	-1.58583	-1.28178	86.5383	58.9003	60.8274	62.1867	50.3528	35.9678	44.4999
	LYPLAL1	Yes	1.51603	-1.0361	-1.19299	-1.05794	-1.0233	-1.08779	-1.19213	145.669	92.738	80.542	90.8233	93.8982	88.3312	80.6005
	KIAA1551	Yes	1.51525	-1.0171	-1.00387	1.26548	-1.10907	-1.38213	-1.62663	1278.36	829.479	840.408	1067.64	760.692	610.405	518.655
	KIF27	Yes	1.51516	-1.02158	-1.01583	1.05658	-1.18319	-1.50164	-1.04838	47.5246	30.7034	30.8772	33.1407	26.5097	20.8878	29.9186
	PRMT7	Yes	1.51493	-1.20796	-1.00429	-1.19485	-1.16988	-1.12243	1.07886	124.241	67.8917	81.6603	68.6367	70.1019	73.0652	88.478
	CRTC3	Yes	1.51427	-1.07094	-1.04847	1.03443	-1.10954	-1.24482	-1.16392	542.239	334.367	341.533	370.414	322.734	287.66	307.656
	VAMP4	Yes	1.51267	-1.0586	1.08192	-1.06149	-1.17219	-1.21924	-1.18284	364.712	227.759	260.856	227.139	205.687	197.751	203.835
	HLA-L	Yes	1.51235	1.10418	1.20722	-1.4011	-1.22219	-1.41499	-1.06653	90.0897	65.7753	71.9138	42.5162	48.7401	42.0988	55.8534
	ZNF185	Yes	1.5123	1.01834	1.28059	-1.2978	-1.4091	-1.41621	1.00246	423.823	285.391	358.888	215.943	198.886	197.889	280.94
	GPR108	Yes	1.51217	1.05281	-1.02844	-1.11285	-1.10705	-1.13901	-1.27742	500.089	348.173	321.565	297.175	298.729	290.348	258.889
	LOC101927027	Yes	1.511	-1.36959	-1.17754	1.32964	-1.01842	-1.25806	-1.245	138.696	67.0206	77.951	122.048	90.1302	72.9619	73.7274
	NLN	Yes	1.50867	-1.03592	-1.00698	1.18806	-1.14511	-1.30257	-1.4207	433.618	277.452	285.426	341.47	250.995	220.655	202.307
	CDK5RAP2	Yes	1.50649	1.00778	-1.10064	1.10673	-1.04781	-1.22456	-1.42969	368.13	246.265	222.019	270.444	233.212	199.551	170.92
	DDX59	Yes	1.50493	1.10833	-1.15879	-1.11131	-1.19443	-1.24536	-1.01654	105.857	77.9606	60.7017	63.2952	58.8901	56.4821	69.196
	HEATR6	Yes	1.50437	1.0904	-1.25249	-1.0098	-1.11177	-1.19305	-1.13781	256.773	186.114	136.276	169.027	153.524	143.065	150.011
	CCDC14	Yes	1.5038	-1.1823	1.19675	1.09459	-1.14093	-1.233	-1.48912	300.059	168.768	238.793	218.409	174.886	161.828	133.995
	ZCCHC24	Yes	1.50335	1.08596	-1.00096	-1.37271	-1.30779	1.01971	-1.11257	232.449	167.912	154.472	112.639	118.231	157.668	138.976
	PI4KB	Yes	1.5031	-1.1135	-1.06441	1.04741	-1.13596	-1.06551	-1.26086	690.975	412.845	431.885	481.498	404.68	431.437	364.594
	PIGA	Yes	1.50298	1.06968	1.06372	-1.07374	-1.38943	-1.14538	-1.19117	92.2191	65.6328	65.2674	57.144	44.1604	53.5696	51.5103
	GABPB2	Yes	1.50006	1.00653	1.04799	-1.12069	-1.34631	-1.28549	1.03243	46.6833	31.3241	32.6144	27.7694	23.1158	24.2094	32.1302
	HOMER3	Yes	1.48216	-1.60443	-1.232	1.29275	1.08008	-1.03568	-1.34318	231.274	97.2545	126.655	201.719	168.534	150.663	116.171
	JAZF1	Yes	1.47102	1.16359	-1.05776	1.02445	-1.09959	-1.20287	-1.52724	333.029	263.429	214.03	231.928	205.889	188.211	148.237
	ACCS	Yes	1.46747	-1.53334	1.43578	1.02092	-1.15968	-1.21479	-1.3547	91.4682	40.6502	89.4934	63.6348	53.7482	51.3098	46.0107
	HSPBAP1	Yes	1.46308	1.22824	-1.20272	1.31458	-1.12412	-1.37079	-1.83971	157.629	132.327	89.5781	141.63	95.8417	78.5954	58.5624
	TTC39C	Yes	1.45594	1.3383	-1.41747	-1.12485	1.11803	-1.20894	-1.50131	203.562	187.114	98.6373	124.296	156.317	115.651	93.1289
	PATZ1	Yes	1.44532	1.07234	1.19869	1.09123	-1.29733	-1.60384	-1.25295	138.847	103.016	115.154	104.831	74.0494	59.8979	76.6725
	ZSWIM7	Yes	1.4451	1.03347	1.16909	1.12786	-1.12553	-1.70491	-1.33427	97.925	70.0312	79.2219	76.4279	60.2058	39.746	50.7869
	RECK	Yes	1.42594	-3.58786	1.09463	-1.21926	1.16098	1.15375	1.06582	75.7948	14.815	58.184	43.5953	61.7112	61.3268	56.6526
	CXorf21	Yes	1.42208	-1.13907	-1.02044	1.30076	1.0025	-1.21381	-1.6865	275.363	169.993	189.755	251.873	194.118	159.526	114.814
	ZNF641	Yes	1.41841	1.25241	-1.30135	1.18644	-1.01089	-1.39104	-1.50107	773.815	683.252	419.219	647.261	539.675	392.188	363.44
	PLAGL1	Yes	1.38935	-1.81237	-1.03099	1.06447	-1.11193	1.05111	1.07404	262.877	104.398	183.521	201.406	170.161	198.878	203.217
	MXD1	Yes	1.38928	-1.50456	-1.07165	-1.01746	-1.06036	1.02703	1.05999	945.88	452.519	635.324	669.163	642.088	699.246	721.69
	ANXA6	Yes	1.38009	-1.951	1.12213	-1.21411	-1.03505	1.06617	1.12927	2132.93	792.157	1734.25	1272.94	1493.16	1647.76	1745.28
	LDLRAD4	Yes	1.38005	1.10546	-1.00536	1.12963	-1.0555	-1.28497	-1.50479	698.301	559.36	503.299	571.587	479.388	393.781	336.256
	PTGER2	Yes	1.37725	1.66778	-1.38199	1.02133	-1.58577	-1.50462	-1.09311	202.716	245.479	106.505	150.329	92.8185	97.8245	134.652
	NIPBL-AS1	Yes	1.37517	1.14416	-1.08494	1.23823	-1.03264	-1.27999	-1.75102	101.456	84.4126	68.0009	91.3535	71.4451	57.639	42.134
	TBXAS1	Yes	1.36999	1.59675	1.17919	-1.0883	-1.52472	-1.74856	-1.41351	1053.56	1227.94	906.827	706.633	504.374	439.805	544.056
	MKL2	Yes	1.33446	1.45202	-1.09889	1.2705	-1.27887	-1.48056	-1.73716	243.591	265.05	166.112	231.916	142.735	123.291	105.079
	MBOAT2	Yes	1.33356	-2.25887	1.17326	-1.17511	-1.09265	1.20028	1.08402	209.877	69.6727	184.65	133.929	144.037	188.903	170.604
	PLCL2	Yes	1.31062	1.19469	-1.03035	1.05101	-1.01276	-1.20598	-1.52312	362.691	330.607	268.579	290.847	273.245	229.465	181.687
	PIN4P1	Yes	1.28228	1.40764	1.12837	-1.06539	-1.14568	-1.69456	-1.28184	31.575	34.6618	27.7851	23.1128	21.493	14.5313	19.2099
	BCKDK	Yes	-1.50903	1.23104	-1.03697	-1.05136	1.01634	1.0688	1.10566	531.87	988.04	773.988	763.395	815.722	857.829	887.407
	ITPK1	Yes	-1.51657	1.38857	-1.1041	-1.09177	-1.01188	1.03882	1.10331	962.05	2025.94	1321.45	1336.38	1441.89	1515.66	1609.75
	XYLT1	Yes	-1.55292	1.29905	-1.04819	-1.23261	1.08659	-1.0131	1.21804	373.937	754.347	553.994	471.111	630.978	573.183	707.307
	NUDT7	Yes	-1.63056	1.28499	-1.12752	-1.21345	1.12164	1.10273	1.16637	19.5171	40.8932	28.2246	26.2259	35.6948	35.0931	37.1184
	PTGFRN	Yes	-1.66967	1.19564	1.15567	-1.18357	-1.10539	-1.02461	1.32423	314.104	627.052	606.094	443.108	474.448	511.855	694.494
	LRRC8B	Yes	-1.68376	1.18011	1.12548	-1.10849	-1.07198	1.00402	1.26151	192.276	382.055	364.37	292.06	302.009	325.049	408.41
	ITGAE	Yes	-5.96557	1.72246	1.2227	-1.50854	-1.02282	-1.11142	1.34689	78.0693	802.2	566.888	308.729	455.336	419.04	627.283
	WNT5A	Yes	-9.17505	1.87151	1.08745	-1.3501	-1.09465	-1.01059	1.28833	65.5388	1125.38	659.205	445.391	549.326	595.02	774.699
	NCAPH	Yes	-15.0032	1.59294	1.00259	-1.18377	1.04813	1.18979	1.25513	43.6405	1042.98	656.446	553.106	686.262	779.014	821.795
IL4 (0-72h)	MLXIPL	Yes	-3.3071	3.64288	-2.02173	-2.73145	-2.10996	-1.27089	-1.07155	2.18501	26.3237	3.42643	2.6455	3.42473	5.68582	6.74356
	PLA2G5	Yes	-11.3876	3.40056	1.34403	-2.42558	-1.81084	-1.54101	-1.80451	1.0423	40.3622	15.8254	4.89336	6.55457	7.70226	6.57755
	PITPNM3	Yes	-2.02421	3.29093	-1.34939	-1.4607	-1.73425	-1.24118	-2.45655	9.29677	61.9306	13.946	12.8833	10.8512	15.1619	7.66057
	LILRA1	Yes	1.31463	3.27491	-4.68131	-1.66504	-1.88097	-1.98152	-1.78585	158.924	395.899	26.1669	72.6041	64.269	61.008	67.6924
	CD1D	Yes	1.93917	3.18663	-2.15209	-2.96655	-4.0057	-3.55039	-1.8479	144.851	238.033	32.8104	25.1799	18.6478	21.0393	40.423
	ASS1	Yes	-3.61506	3.15746	-1.51407	-2.28547	-2.94961	-1.91656	1.60711	1.04156	11.8888	2.58006	1.6475	1.27655	1.96462	6.05126
	SLCO4C1	Yes	1.29974	2.98805	-2.01943	-1.85167	-1.78591	-1.97198	-1.63953	189.221	435.011	72.0913	78.623	81.5179	73.8262	88.7957
	SCARF2	Yes	1.05458	2.66597	-1.21497	-1.88165	-1.35313	-1.38963	-2.14454	6.54232	16.539	5.1061	3.29698	4.58472	4.46432	2.89281
	SARDH	Yes	-2.40714	2.60559	-1.66944	-2.18905	-1.03192	-1.08049	1.02859	11.8487	74.3154	16.8422	13.0292	27.6392	26.3969	29.3369
	CKB	Yes	-14.5328	2.3706	-1.02488	-2.13991	-1.30314	-1.0602	1.40696	23.1536	797.675	324.756	157.243	258.211	317.38	473.423
	SEZ6L	Yes	1.54067	2.36652	-1.14576	-1.79644	-1.57655	-2.79017	-1.49103	22.3587	34.3436	12.6661	8.07838	9.20509	5.20123	9.73306
	PIP5KL1	Yes	-4.26626	2.27889	-1.29612	-2.34812	-1.098	1.19401	1.18456	2.50044	24.3101	8.12135	4.543	9.71541	12.7372	12.6363
	CACNB4	Yes	-2.7479	2.2777	1.06401	-1.60863	-1.10118	-1.48924	1.09313	22.4729	140.655	64.6637	38.3886	56.0791	41.4662	67.5043
	SIGLEC17P	Yes	-1.84136	2.25116	-1.01377	-1.63975	-1.3563	-1.16377	1.01294	13.1999	54.7164	23.9757	14.823	17.9207	20.8854	24.6203
	CRACR2A	Yes	1.54356	2.23566	-1.52555	-1.0843	-1.40338	-1.74466	-2.79887	35.4488	51.3434	15.054	21.1802	16.3646	13.1634	8.20532
	CXCR2	Yes	2.72993	2.21359	-3.51569	-1.63891	-2.14674	-2.96069	-2.79095	311.338	252.451	34.6392	69.5866	53.1253	38.5201	40.8627
	LOC200772	Yes	-2.21185	2.17777	1.35629	-1.13936	-1.20312	-1.46658	-1.60485	10.116	48.7277	30.3471	19.6383	18.5975	15.2566	13.9421
	SCD	Yes	-1.20361	2.15713	-1.0784	-2.08178	-1.76334	-1.3217	1.28068	4458.69	11576.3	4976.37	2577.86	3043.38	4060.3	6872.78
	LILRB1	Yes	-1.11617	2.10345	-2.17781	-1.5429	-1.13	-1.06376	1.06831	637.54	1496.82	326.751	461.212	629.737	668.947	760.215
	ADGRG5	Yes	-1.55941	2.10316	-1.41661	-1.14515	-1.24142	-1.0297	-1.11144	13.5085	44.3038	14.8702	18.3953	16.9687	20.4577	18.9532
	PNPLA3	Yes	-2.02239	2.09404	-1.26999	-1.2997	-1.27303	-1.13237	1.18606	10.6732	45.2005	16.9965	16.6079	16.9559	19.0622	25.6014
	FCRL6	Yes	-1.10569	2.06388	-1.9978	-1.33449	1.12797	-1.46234	-1.03091	17.8959	40.8387	9.90456	14.8276	22.3195	13.5313	19.194
	LOC100506585	Yes	1.25372	2.00611	-2.01563	-1.99969	-1.23838	1.04052	-1.11612	232.322	371.744	91.9346	92.6675	149.636	192.814	166.028
	DHCR7	Yes	-1.07325	1.99256	-1.37475	-1.63342	-1.53416	-1.11962	1.19109	325.878	696.892	254.408	214.119	227.972	312.38	416.58
	XPNPEP2	Yes	-5.23751	1.9094	1.32734	-1.18799	-1.05567	-1.22583	-1.03354	11.8008	118.014	80.6832	52.0263	58.5473	50.4202	59.801
	TMEM53	Yes	-1.51239	1.88672	1.19374	-1.40514	-1.65195	-1.0134	-1.04762	24.0361	68.5862	43.3947	25.8708	22.0056	35.8713	34.6996
	SNAI3	Yes	-1.36701	1.80955	-1.83303	-1.11468	-1.23597	1.14108	1.0661	150.311	371.823	112.097	184.338	166.248	234.467	219.061
	CLEC19A	Yes	-6.38789	1.80817	1.22297	-1.41844	-1.5109	1.04275	1.40272	34.8387	402.401	271.687	156.895	147.294	232.059	312.17
	ACACA	Yes	1.06965	1.80408	-1.31041	-1.39153	-1.44627	-1.24509	1.14994	512.229	863.928	365.438	344.137	331.11	384.612	550.676
	PC	Yes	-1.91076	1.78815	1.06239	-1.30242	-1.13095	-1.00212	-1.02435	131.779	450.252	267.507	193.331	222.642	251.266	245.812
	THEM6	Yes	-1.27529	1.78552	-1.01822	-1.4569	-1.08507	-1.03626	-1.14253	47.721	108.663	59.7692	41.7723	56.0867	58.7282	53.2658
	FASN	Yes	-1.03361	1.78488	-1.59239	-1.7009	-1.33413	-1.08119	1.35727	1808.45	3336.34	1173.85	1098.97	1401.09	1728.85	2537.05
	FADS1	Yes	-1.09478	1.7389	1.03816	-1.36199	-1.51223	-1.24462	1.11057	1619.5	3083.06	1840.66	1301.77	1172.44	1424.53	1969.03
	XXYLT1	Yes	-2.75631	1.73592	1.07754	-1.10236	-1.04345	-1.06001	1.01485	142.254	680.65	422.501	355.69	375.768	369.899	397.917
	LOC100289230	Yes	1.65974	1.68624	-1.62339	1.05784	-1.58565	-1.56112	-1.41049	16.0005	16.2559	5.93841	10.1979	6.07974	6.17526	6.83477
	FDFT1	Yes	-1.17743	1.68014	-1.17724	-1.22418	-1.12537	-1.11799	1.02118	640.486	1267.03	640.587	616.025	670.114	674.534	770.098
	PTGER2	Yes	1.37725	1.66778	-1.38199	1.02133	-1.58577	-1.50462	-1.09311	202.716	245.479	106.505	150.329	92.8185	97.8245	134.652
	MBOAT7	Yes	-1.07688	1.66399	-1.09009	-1.52605	-1.2205	-1.10523	1.11065	325.976	584.123	322.026	230.03	287.618	317.614	389.879
	MVK	Yes	-1.32685	1.66391	-1.54356	-1.46766	-1.19232	1.1053	1.30922	97.2098	214.615	83.5617	87.8833	108.178	142.565	168.867
	NPPA-AS1	Yes	2.10767	1.6389	-3.30658	-1.02116	-1.32391	-1.77346	-1.53254	42.4876	33.0379	6.27161	19.7408	15.2265	11.3668	13.1537
	HMGCR	Yes	1.26436	1.63426	-1.26953	-1.30454	-1.47708	-1.30905	1.10621	1200.87	1552.19	748.139	728.062	643.016	725.553	1050.66
	TRIB2	Yes	-3.80878	1.62996	1.33008	-1.17234	1.01403	1.02197	-1.12559	64.8072	402.333	328.313	210.549	250.3	252.259	219.295
	FDPS	Yes	1.01076	1.62642	-1.17043	-1.29183	-1.41106	-1.21664	1.20372	463.921	746.499	392.149	355.295	325.276	377.255	552.486
	MMAB	Yes	1.01208	1.61918	-1.15116	-1.71661	-1.29089	-1.11421	1.24536	109.367	174.971	93.8723	62.9509	83.711	96.9853	134.576
	NUP210	Yes	-1.06614	1.61574	-1.27634	-1.71032	-1.03778	1.02502	1.08951	1013.97	1746.67	846.984	632.067	1041.69	1108.08	1177.8
	C14orf1	Yes	-1.19014	1.60387	1.06809	-1.28306	-1.52614	-1.13903	1.17524	94.2862	179.977	119.855	87.4581	73.5284	98.517	131.878
	FADS2	Yes	-1.33822	1.60323	1.04515	-1.59132	-1.42702	-1.04079	1.31438	2011.87	4316.43	2813.87	1691.89	1886.67	2586.82	3538.75
	SNED1	Yes	-1.93091	1.60202	1.14389	-1.07956	1.11397	-1.03958	-1.36239	40.5632	125.477	89.5945	72.5516	87.2505	75.3419	57.4903
	TBXAS1	Yes	1.36999	1.59675	1.17919	-1.0883	-1.52472	-1.74856	-1.41351	1053.56	1227.94	906.827	706.633	504.374	439.805	544.056
	SREBF1	Yes	-1.17899	1.57037	-1.05461	-1.48964	-1.29352	-1.0581	1.24376	1073.68	1987.85	1200.3	849.766	978.61	1196.34	1574.41
	PCYT2	Yes	-1.11233	1.56695	-1.03983	-1.38627	-1.47605	-1.12711	1.28628	157.945	275.291	168.957	126.733	119.024	155.873	225.981
	FAM117B	Yes	1.3661	1.55049	1.1676	-1.12791	-1.29027	-1.60502	-1.58443	106.977	121.416	91.4326	69.4274	60.6912	48.7895	49.4234
	TNNI2	Yes	1.97259	1.55016	-2.87988	-1.67362	-1.734	-1.18505	1.11196	16.1992	12.7301	2.85156	4.90681	4.73595	6.92979	9.13159
	CYP51A1	Yes	-1.28193	1.54267	-1.14613	-1.07248	-1.19379	-1.08476	1.11281	637.833	1261.38	713.407	762.4	684.927	753.766	909.901
	P2RX1	Yes	1.75314	1.52376	-1.58328	-1.36406	-1.24524	-1.1804	-1.41208	390.588	339.484	140.717	163.331	178.917	188.744	157.777
	DTX2P1-UPK3BP1-PMS2P11	Yes	-1.99431	1.52224	-1.02723	-1.09822	-1.02076	1.05759	1.05502	21.4616	65.1537	41.6666	38.9733	41.9304	45.2662	45.1561
	PIK3CD	Yes	-1.06766	1.50148	-1.30145	-1.18192	-1.02518	-1.04481	1.0149	1557.13	2496.18	1277.41	1406.59	1621.64	1591.17	1687.24
	SULT1A2	No	1.97067	1.47226	-1.41512	-1.44292	-1.3272	-1.38777	-1.4634	14.5129	10.8424	5.29844	5.10387	5.54888	5.3067	5.03244
	NOD1	No	1.25476	1.44031	1.34345	1.00588	-1.40829	-1.6768	-1.54047	390.908	448.712	418.538	313.371	221.219	185.794	202.237
	ARRDC4	No	-1.72414	1.43873	1.0831	1.01409	1.01565	-1.02106	-1.12476	2217.68	5501.11	4141.32	3877.47	3883.42	3744.71	3399.46
	CDKL1	No	1.79684	1.41827	-2.25863	-1.05891	-1.06322	-1.47765	-1.28125	13.7399	10.8451	3.38555	7.22134	7.19205	5.17492	5.96818
	MED31	No	-2.05822	1.41602	1.1723	-1.04458	1.08553	1.0091	-1.14433	24.5983	71.6915	59.3524	48.4682	54.9593	51.0893	44.2432
	EFCAB2	No	1.58147	1.4134	-1.30506	1.07559	-1.19627	-1.28915	-1.81268	37.1057	33.1622	17.9783	25.2364	19.6132	18.2001	12.9437
	PIN4P1	No	1.28228	1.40764	1.12837	-1.06539	-1.14568	-1.69456	-1.28184	31.575	34.6618	27.7851	23.1128	21.493	14.5313	19.2099
	SPTBN1	No	1.59737	1.38117	-1.39139	-2.31165	-1.19982	-1.024	1.06015	136.484	118.011	60.5776	36.9618	71.2132	83.4404	90.5819
	PTGS1	No	-1.68008	1.36679	1.10424	-1.01357	-1.01374	-1.01294	-1.02723	1781.83	4091.63	3305.66	2953.52	2953.03	2955.38	2914.26
	HAUS5	No	1.60179	1.34345	1.04076	-1.43111	-1.26115	-1.49391	-1.17243	58.4922	49.0586	38.0051	25.5164	28.955	24.4438	31.1463
	IKBKE	No	1.56141	1.34294	-2.27646	1.11125	-1.06615	-1.12675	-1.38955	421.283	362.339	118.522	299.827	253.069	239.459	194.171
	NUDT7	No	-1.63056	1.28499	-1.12752	-1.21345	1.12164	1.10273	1.16637	19.5171	40.8932	28.2246	26.2259	35.6948	35.0931	37.1184
	CNNM3	No	1.2146	1.28263	1.31417	1.09409	-1.17642	-1.54996	-1.6686	137.21	144.895	148.458	123.597	96.0269	72.8844	67.7021
	DZIP1L	No	1.8329	1.15474	-2.13399	1.18783	-1.0355	-1.25843	-1.67907	119.96	75.5756	30.6695	77.7419	63.2048	52.008	38.979
	LOC101929057	No	1.94446	1.09102	-1.02717	-1.10386	-1.79627	-1.14466	-1.52735	11.1959	6.28194	5.60555	5.21612	3.20545	5.03021	3.76984
	RPGRIP1	No	1.86978	1.07761	1.05228	-1.50856	-1.12492	-1.48162	-1.29272	19.9594	11.5032	11.2328	7.07609	9.48936	7.20477	8.25755
	ZNF815P	No	1.70052	1.07253	-1.22701	-1.11252	1.13579	-1.2056	-1.82532	37.8935	23.8997	18.1607	20.0297	25.3094	18.4833	12.208
	FANCB	No	1.98846	-1.00695	1.04587	-1.31401	-1.01914	-1.76812	-1.50432	11.8764	5.9314	6.24662	4.54534	5.86045	3.37795	3.97032
	ITGAL	No	1.82445	-1.12154	-2.04592	1.05117	1.16152	-1.00209	-1.7107	2495.69	1219.68	668.609	1437.91	1588.86	1365.06	799.623
IL4 (0-144h)	LINC00639	Yes	-6.99084	-5.84071	3.1517	-1.03703	-1.29487	-1.70928	1.21245	2.38499	2.85463	52.3172	16.0777	12.8763	9.75443	20.2152
	BACE2	Yes	-5.70438	-2.41616	2.88815	-1.35478	-1.81298	-1.90371	1.70768	1.28361	3.03051	20.9822	5.40473	4.03876	3.84627	12.5039
	MYZAP	Yes	-16.7861	-1.74128	2.80946	1.8588	-1.16274	-2.12767	-2.71847	3.49634	33.705	164.708	109.092	50.4753	27.584	21.5893
	ANKRD20A8P	Yes	-6.90349	-4.75145	2.7339	2.64934	-1.59848	-2.03664	-6.90349	1.13004	1.64187	21.5085	20.6681	4.8804	3.83044	1.13004
	ADORA3	Yes	-2.30755	-1.33358	2.5887	1.12135	-1.5845	-1.48915	-1.24361	138.249	239.218	825.839	357.729	201.336	214.228	256.525
	DUOX2	Yes	-4.23422	-1.41627	2.54612	1.7175	-1.29569	-2.00951	-1.9058	3.03868	9.08472	32.8876	22.0981	9.93022	6.40279	6.75121
	DUOX1	Yes	-18.7252	-2.05305	2.53835	1.05442	-1.24462	-1.29672	1.29211	9.15882	83.5346	435.868	180.834	137.794	132.258	221.598
	NAT8L	Yes	-4.53115	-1.87646	2.48243	-2.40737	-1.29666	-1.08097	1.65227	3.09076	7.46334	34.7918	5.81743	10.8006	12.9556	23.1395
	CYSLTR2	Yes	1.03534	-1.14578	2.35542	1.43493	-2.96566	-2.08785	-2.0602	11.9598	10.0818	27.2087	16.5757	3.89509	5.53273	5.60699
	DNASE1L3	Yes	-11.2015	-3.70577	2.29035	2.55852	-1.32087	-1.84255	-2.03164	30.8696	93.31	794.497	884.699	261.786	187.667	170.201
	DUOXA1	Yes	-5.67096	-1.52068	2.2775	1.54199	-1.62601	-1.694	1.14126	10.4928	39.1301	135.824	91.7555	36.5955	35.1266	67.91
	HRH1	Yes	-4.43126	1.4145	2.27712	1.39839	-1.39846	-1.97977	-2.15449	154.837	970.516	1569.46	959.467	490.627	346.567	318.461
	GATM	Yes	-3.92288	-2.18256	2.14115	1.27205	-1.07626	1.0174	-1.07855	75.2497	135.252	632.058	375.504	274.279	300.332	273.697
	TPBGL	Yes	-2.14257	-3.32353	2.13673	1.00745	1.14243	1.00875	-1.0672	4.58332	2.95472	20.9884	9.89328	11.2188	9.906	9.20174
	CCL13	Yes	-4.29141	1.03025	2.12685	1.5369	-1.55984	-1.48416	-1.31908	901.299	3984.86	8243.04	5944.5	2479.65	2606.08	2932.23
	FAM95B1	Yes	-12.591	-3.23188	2.12227	2.79533	-1.3457	-1.75222	-2.63324	4.59751	17.9113	123.017	161.814	43.0163	33.0364	21.9832
	NMNAT3	Yes	-3.11615	-1.18945	2.11749	1.09431	-1.17155	-1.23995	-1.03464	33.327	87.3107	219.905	113.646	88.6447	83.7552	100.375
	PDCD1LG2	Yes	-4.28804	-3.47336	2.07446	1.47991	-1.27306	1.11345	1.02557	65.8826	81.3354	588.624	418.085	221.912	314.557	289.731
	ANKRD20A1	Yes	-5.08826	-3.38166	2.05086	2.80825	-1.02458	-4.15693	-2.31438	2.88883	4.34671	30.9547	41.2788	14.3464	3.53605	6.35121
	ST6GAL1	Yes	-2.74225	-1.47999	2.027	1.23594	-1.04903	-1.05473	-1.25731	455.487	843.964	2531.85	1543.76	1190.68	1184.24	993.436
	QPRT	Yes	-3.81333	-1.79944	1.97026	1.12437	1.037	-1.04503	1.0935	264.923	561.42	1998.01	1135.88	1047.61	966.711	1104.7
	GOLGA8B	Yes	-6.52099	-4.34704	1.95651	-1.08007	1.48991	1.20329	1.04103	246.759	370.163	3170.27	1489.82	2397.43	1936.23	1675.13
	FAM198A	Yes	-2.4303	-1.11973	1.85185	1.18043	-1.18871	-1.31866	1.06359	32.1678	69.8181	144.772	92.2824	65.7662	59.2856	83.1486
	CTTNBP2	Yes	-9.48505	-1.21696	1.84449	1.93541	1.0757	-1.60335	-1.68474	39.1833	305.398	685.514	719.306	399.79	231.8	220.601
	ERICH3	Yes	-5.4842	1.07145	1.83293	1.88444	1.13332	-1.84701	-2.82394	1.06091	6.23394	10.4924	10.9641	6.59392	3.15009	2.06033
	NFATC2	Yes	-2.65581	1.42246	1.8283	1.61269	1.03697	-2.94376	-2.60863	69.3134	261.851	336.56	296.87	190.889	62.5334	70.5671
	C1QB	Yes	-1.92136	-2.04926	1.82561	1.61032	-1.12781	-1.22982	-1.16846	977.756	916.732	3429.63	3025.19	1665.72	1527.56	1607.78
	FARP1	Yes	-4.27638	-1.15966	1.81396	1.18646	-1.12638	-1.00544	1.02103	34.5172	127.287	267.756	175.132	131.047	146.811	150.713
	MAFA	Yes	-6.60525	-2.58197	1.78723	1.59201	-1.04252	1.13034	-1.00754	2.41399	6.17552	28.6986	25.3846	15.2946	18.0233	15.8256
	TVP23A	Yes	-2.08551	-1.02359	1.78034	1.57862	-1.14213	-1.56933	-1.48852	12.0986	24.6502	44.9211	39.8314	22.0919	16.0781	16.9509
	CFB	Yes	-8.28727	-1.40768	1.77725	1.40469	1.32222	-1.31797	-1.10369	6.36244	37.4568	93.7096	74.0653	69.7169	40.0063	47.7738
	GCOM1	Yes	-5.46497	1.19776	1.77377	2.0403	-1.28807	-1.73821	-2.20493	14.126	92.4647	137.201	157.508	59.933	44.4124	35.0116
	KLHL3	Yes	-4.72429	-1.64241	1.76857	1.10719	1.4735	1.03201	-1.25281	11.9387	34.3411	99.7835	62.4476	83.1084	58.2076	45.0203
	P2RY1	Yes	-3.60415	1.07911	1.76836	1.00681	-1.14029	-1.15411	1.12483	29.464	114.594	187.787	106.916	93.128	92.0128	119.449
	RAB38	Yes	-2.26455	-1.39431	1.72487	1.06817	-1.08102	-1.00187	1.12499	22.0347	35.7874	86.0688	53.3	46.1588	49.8057	56.1352
	TGFBI	Yes	-1.29278	-1.0696	1.72407	1.17947	-1.20739	-1.26136	-1.30381	9417.23	11382.2	20989.5	14359.4	10083.2	9651.85	9337.58
	MTCL1	Yes	-21.4325	1.07782	1.72137	1.25349	1.26601	-1.25301	-1.19534	5.58502	129.016	206.015	150.043	151.542	95.5306	100.14
	GALNT18	Yes	-15.4331	1.27607	1.6847	1.11686	-1.11989	-1.15575	1.0994	23.1226	455.37	598.814	398.556	318.65	308.764	392.324
	PPM1L	Yes	-5.08977	-1.0217	1.66647	1.07704	1.03023	-1.1623	1.19068	77.0332	383.753	654.221	422.288	403.933	337.331	466.842
	RAMP1	Yes	-23.4038	-1.06498	1.66471	1.11138	1.01163	1.03093	1.19965	32.9183	723.405	1277.64	856.222	779.374	794.24	924.225
	DYSF	Yes	-3.40845	1.21794	1.65528	1.18822	-1.19298	-1.31842	1.04846	270.21	1121.72	1534.92	1094.34	772.014	698.562	965.625
	PPAP2A	Yes	-4.23168	-2.35541	1.65003	1.86813	1.07561	-1.0093	-1.32524	10.8135	19.4274	75.714	85.4847	49.2193	45.338	34.5291
	SPAG5	Yes	-5.86838	-1.09837	1.64785	1.07722	1.10536	-1.09239	1.17331	41.8499	223.597	404.699	264.555	271.466	224.819	288.154
	WNT5B	Yes	-15.0617	1.58975	1.6456	1.44248	-1.13197	-1.36045	-1.56908	18.7903	449.924	464.296	408.244	250.019	208.03	180.37
	WDFY4	Yes	-4.78299	-1.02168	1.64329	-1.01909	1.19486	-1.06173	1.05087	1580.98	7401.32	12426.2	7420.18	9035.27	7122.18	7946.49
	RILPL1	Yes	-2.46956	-1.64245	1.64099	1.28334	1.05654	-1.00958	1.01484	10.4774	15.7537	42.4597	33.2058	27.3375	25.6291	26.2586
	EHF	Yes	-7.83838	-1.09568	1.63904	1.15715	-1.03761	1.10389	1.09592	44.2271	316.396	566.231	401.147	334.104	382.683	379.922
	CLIC2	Yes	-2.41838	-1.45862	1.62285	1.31835	1.03934	-1.05349	-1.0297	408.27	676.908	1602.32	1301.68	1026.2	937.222	958.868
	SGCB	Yes	-4.11833	-1.02783	1.62061	1.65668	1.14362	-1.27417	-1.72849	8.87663	35.5669	59.3635	60.563	41.8071	28.6906	21.1496
	FOXQ1	Yes	-8.61396	-1.08681	1.61478	1.26294	1.20461	1.00276	-1.13805	42.3552	335.704	589.996	460.778	439.498	365.854	320.59
	TPM1	Yes	-4.87365	-1.35254	1.6115	1.87822	1.02814	-1.02216	-1.78797	111.642	402.283	876.823	1021.95	559.417	532.312	304.314
	FZD3	Yes	-5.00059	1.03157	1.60959	1.58455	-1.0343	-1.19637	-1.29597	20.0898	103.632	161.963	159.185	97.1288	83.971	77.5177
	ZNF846	Yes	-1.33416	-1.68682	1.60718	1.37996	-1.1269	-1.08304	-1.16309	37.6247	29.7587	80.6764	69.2705	44.5445	46.3485	43.1587
	GBP5	Yes	-2.51703	-1.15378	1.60584	1.13097	1.11578	-1.10974	-1.01802	68.7896	150.069	278.044	195.822	193.194	156.024	170.08
	CCSER1	Yes	-2.33395	1.07685	1.60146	1.968	-1.06799	-2.00317	-2.04206	10.9855	27.6099	41.0607	50.4586	24.0074	12.7995	12.5557
	KLHL25	Yes	-3.08346	-1.2936	1.59704	1.07198	1.32004	-1.09634	1.00147	12.178	29.0277	60.1103	40.2533	49.5678	34.2507	37.6055
	SLC46A3	Yes	-1.07035	1.06206	1.5801	1.483	-1.17741	-1.70299	-1.98394	563.232	640.271	952.576	894.037	512.02	353.998	303.869
	GPR155	Yes	-3.31512	-3.40014	1.56372	1.3413	1.146	1.18441	1.16882	150.977	147.202	790.5	671.33	573.583	592.806	585.003
	SCN9A	Yes	-1.90917	-1.9869	1.55912	2.20348	-1.01506	-1.57119	-1.69867	256.457	246.425	763.377	1078.87	482.356	311.625	288.237
	TMCC2	Yes	-11.4544	-1.18499	1.55214	1.34414	1.18013	1.12651	-1.15489	10.6595	103.038	189.186	164.117	144.092	137.545	105.723
	NXPH3	Yes	-18.4574	-3.15883	1.55124	1.94574	1.43913	1.17115	-1.91569	2.92561	17.0947	83.9006	105.068	77.7116	63.2412	28.1878
	AUH	Yes	-6.09347	-1.06544	1.54586	1.19275	1.18754	-1.04083	1.0104	35.6366	203.814	335.685	259.005	257.875	208.631	219.409
	ATP2B1	Yes	-1.19801	1.12217	1.52796	1.67256	-1.23731	-1.80229	-2.08533	1842.68	2477.24	3373.05	3692.27	1784.16	1224.86	1058.61
	PODNL1	Yes	-6.84946	-1.26052	1.52483	1.70019	1.19617	1.06129	-1.72949	2.43926	13.2546	25.4711	28.4062	19.9851	17.7317	9.66042
	GIPR	Yes	-2.82559	-1.51079	1.51792	2.06594	1.03899	-1.04796	-2.45637	5.11083	9.55869	22.5207	29.8346	15.0042	13.7803	5.87907
	RHPN1	Yes	-11.6479	1.08568	1.51516	1.40452	1.21468	-1.04765	-1.35209	21.6561	273.86	382.196	354.288	306.401	240.775	186.561
	TEF	Yes	-1.28008	1.08427	1.51496	1.12839	-1.12792	-1.50561	-1.06336	92.744	128.724	179.855	133.961	105.255	78.8513	111.646
	PPP1R3B	Yes	-5.65712	1.04773	1.51455	1.2309	1.13988	1.00384	-1.12823	109.216	647.335	935.76	760.505	704.271	620.221	547.626
	HS3ST1	Yes	-14.5589	-1.51995	1.51295	1.19496	1.3974	1.37459	-1.26024	8.93817	85.6145	196.32	155.5	181.844	178.875	103.258
	RBMS2	Yes	-2.65351	-1.14328	1.51236	1.21629	1.28806	-1.10604	-1.20825	401.228	931.232	1611.03	1294.94	1371.35	962.59	881.163
	ZNF124	Yes	-1.54356	-1.14225	1.5114	1.14136	1.01209	-1.1316	-1.07743	110.934	149.909	258.802	195.439	173.303	151.32	158.928
	ARL4C	No	-3.14805	1.04959	1.49996	1.17496	-1.00646	-1.17299	1.11173	212.341	701.61	1002.66	785.414	664.172	569.879	743.147
	RUNX2	No	-1.83276	1.77856	1.49848	1.42677	-1.22407	-1.98575	-2.3254	58.4162	190.418	160.431	152.754	87.4648	53.9156	46.0405
	KIAA1456	No	-3.21232	-1.42045	1.49278	1.43155	1.07277	1.17286	-1.22738	5.37766	12.1615	25.7874	24.7297	18.5318	20.2609	14.0745
	DDB2	No	-1.81683	-1.08404	1.48189	-1.09794	-1.05327	1.07856	1.10645	102.323	171.492	275.488	169.32	176.502	200.507	205.693
	ARHGEF12	No	-4.80925	-1.48087	1.46422	1.34812	1.31202	1.0836	-1.10031	82.3643	267.485	580.143	534.003	519.706	429.226	359.998
	BLNK	No	-2.5857	-2.03479	1.4619	1.5467	1.28393	-1.04895	-1.14163	158.474	201.381	600.971	633.789	526.114	390.647	358.932
	ZNF704	No	-7.64261	-2.16288	1.46134	3.07548	-1.06493	-1.94843	-2.39384	14.4925	51.2098	162.284	340.642	104.007	56.8461	46.269
	ERI1	No	-4.00652	1.27614	1.45644	1.16314	1.00454	-1.05188	-1.11177	149.605	764.91	872.986	697.182	602.116	569.835	539.137
	SLC25A48	No	-6.24838	1.412	1.45493	1.92327	1.0297	-1.47826	-2.91037	21.9974	194.077	200.007	264.349	141.531	92.9796	47.227
	FABP3	No	-4.78569	-1.19113	1.44908	1.30011	1.18502	1.18049	-1.195	87.5073	351.584	606.849	544.465	496.265	494.367	350.446
	HPS5	No	-1.7095	-1.63868	1.4486	1.26653	1.11154	-1.06112	1.03572	572.721	597.473	1418.27	1240.02	1088.27	922.669	1014.04
	ITGA11	No	-11.7394	1.3654	1.4443	1.46501	-1.07393	-1.15458	-1.18647	5.5076	88.2812	93.4575	94.7218	60.2051	55.9997	54.4947
	MAGED2	No	-2.21496	-1.46575	1.43306	1.39926	1.15297	-1.06057	-1.06597	220.546	333.276	700.048	683.536	563.224	460.602	458.268
	ANXA4	No	-1.81899	-1.31314	1.42707	1.02716	1.0566	1.08927	1.08862	459.629	636.692	1193.12	858.773	883.383	910.696	910.15
	PDCD4	No	-1.92663	-1.09595	1.42557	1.114	1.14684	1.02615	-1.16828	258.54	454.502	710.095	554.895	571.254	511.138	426.366
	SUCNR1	No	-2.30443	1.05872	1.42095	1.34717	-1.12346	-1.14681	-1.02341	334.577	816.28	1095.57	1038.68	686.282	672.307	753.373
	LOC101927768	No	-3.56188	-1.43182	1.41699	1.35695	1.17725	1.0217	1.04795	9.19613	22.8769	46.4142	44.4476	38.5616	33.4663	34.3261
	INSIG2	No	-1.50126	-1.51129	1.41041	1.34926	-1.01985	1.01761	-1.09362	201.022	199.688	425.643	407.189	295.912	307.102	275.952
	RRP1B	No	-5.37839	1.12526	1.40383	1.33645	1.20157	-1.01636	-1.3105	302.582	1831.25	2284.59	2174.94	1955.43	1601.2	1241.82
	AGPAT1	No	-1.67569	-1.11394	1.40003	-1.12941	-1.03546	1.07636	1.17796	364.732	548.663	855.668	541.146	590.245	657.848	719.942
	CD209	No	-7.76259	1.10125	1.39535	1.40274	1.0863	-1.07044	-1.05113	603.602	5159.91	6537.93	6572.54	5089.86	4377.19	4457.61
	DOCK1	No	-3.87955	-1.37747	1.39222	1.29193	1.31407	-1.00666	1.02468	151.25	425.984	816.927	758.084	771.072	582.899	601.264
	NIPAL1	No	-10.1659	1.20563	1.39058	1.08526	1.10257	1.06163	1.05596	2.40228	29.443	33.652	26.5035	26.9261	25.9264	25.7879
	MTSS1	No	-1.92115	-1.84793	1.37182	1.45583	-1.04586	1.01043	1.14411	119.048	123.765	313.747	332.96	218.679	231.093	261.668
	CAMK1D	No	-1.70632	-1.07371	1.36298	1.16889	1.02425	-1.04884	-1.02771	583.955	928.017	1358.1	1164.7	1020.58	950.02	969.553
	MEX3B	No	-2.3125	-1.16997	1.35919	1.17218	1.14872	1.05044	-1.018	40.7007	80.4465	127.927	110.326	108.118	98.8678	92.4562
	FAM92A1	No	-1.67606	1.47531	1.35716	1.08095	-1.01981	-1.21377	-1.45879	26.0305	64.3656	59.2112	47.1605	42.7811	35.9447	29.9075
	PELP1	No	-1.79502	1.09161	1.35511	1.16812	-1.04629	-1.10498	-1.03379	288.528	565.361	701.832	604.989	495.002	468.708	500.986
	STK32C	No	-2.22664	1.00844	1.34775	1.09121	1.12552	1.07667	-1.10952	109.735	246.403	329.311	266.628	275.011	263.075	220.223
	CIART	No	-3.33218	-3.31823	1.34571	1.45094	1.19019	1.05483	1.35688	3.63914	3.65445	16.3323	17.5945	14.4326	12.7912	16.4539
	GPD1L	No	-2.72018	-1.05467	1.34518	1.14449	1.1985	-1.02536	1.02078	197.251	508.747	721.768	614.087	643.067	523.286	547.71
	LOC101927070	No	-1.22217	-1.13297	1.33647	1.97572	-1.19779	-1.58419	-1.91989	24.4156	26.3377	39.8802	58.9553	24.9124	18.8361	15.5426
	PATL2	No	-1.7387	-1.20354	1.33164	1.22971	-1.0527	1.07673	1.00596	17.5437	25.3447	40.6196	37.5104	28.9762	32.8439	30.6851
	LOC730101	No	-20.5323	-5.90871	1.3305	2.10994	1.32538	1.2187	-1.25386	2.26546	7.8723	61.9433	98.1441	61.6502	56.688	37.0976
	ESAM	No	-5.03874	-1.58876	1.32699	1.75797	1.71494	-1.12725	-2.06141	3.23742	10.2675	21.6466	28.6769	27.975	14.4711	7.91328
	EPS15	No	-1.61663	1.12793	1.32591	1.38447	-1.0758	-1.19906	-1.28271	756.617	1379.65	1621.82	1693.44	1136.98	1020.1	953.578
	CLIP2	No	-1.21593	1.10379	1.32018	1.34032	1.08709	-1.26525	-1.8662	419.038	562.403	672.658	682.918	553.894	402.702	273.025
	EPN2	No	-9.17763	1.36114	1.31779	1.15297	1.24221	1.01445	-1.24613	17.4988	218.596	210.695	185.165	199.495	162.918	128.877
	ALDH5A1	No	-4.42214	1.25228	1.31528	1.03401	1.22522	1.05362	-1.11924	48.0252	265.953	279.332	219.597	260.204	223.762	189.749
	DMPK	No	-2.14283	-1.18995	1.31439	1.20539	1.09102	1.14378	-1.06567	72.3966	130.37	203.906	186.996	169.254	177.439	145.574
	FAM102A	No	-2.23567	1.08609	1.30578	-1.15398	1.08711	1.04322	1.16396	42.3847	102.916	123.734	82.1146	103.012	98.8534	110.295
	EMB	No	-2.05907	1.19522	1.30503	1.14758	-1.0002	-1.09061	-1.05285	1616.95	3979.38	4344.99	3820.77	3328.75	3052.79	3162.28
	B3GLCT	No	-2.84024	1.1701	1.30171	1.2694	1.01025	1.00738	-1.12475	45.0675	149.775	166.623	162.486	129.315	128.947	113.805
	NTAN1	No	-1.76048	-1.2314	1.29549	1.248	1.10322	1.04519	-1.07759	172.735	246.952	393.953	379.512	335.484	317.837	282.198
	ZBTB12	No	-2.46534	1.36649	1.29363	1.40796	1.15628	-1.45813	-1.46154	12.2403	41.2358	39.0374	42.4875	34.8925	20.6953	20.6471
	RGL2	No	-1.63329	-1.00237	1.29082	1.19887	1.11531	-1.02754	-1.23167	327.399	533.477	690.249	641.084	596.4	520.407	434.158
	PLBD2	No	-1.50935	-1.25206	1.28553	1.07869	1.04047	1.05511	1.07899	795.292	958.725	1543.12	1294.84	1248.95	1266.53	1295.19
	SGK494	No	-2.06877	-1.11134	1.28045	1.33297	1.08407	-1.10539	1.01467	120.139	223.64	318.243	331.297	269.434	224.843	252.186
	GCC2	No	-1.86217	-1.30888	1.27724	1.25314	1.14826	1.03122	-1.01099	260.935	371.239	620.621	608.909	557.947	501.076	480.624
	GPR146	No	-4.54828	1.08674	1.27644	1.25048	1.11297	1.05061	1.00292	18.2433	90.1727	103.227	103.76	92.3492	87.175	83.218
	RMI2	No	-3.6415	1.34302	1.27394	1.13854	1.24365	-1.1661	-1.15117	26.5743	129.965	123.28	110.177	120.348	82.9866	84.0625
	YPEL2	No	-1.58428	1.11952	1.27072	1.16273	1.07317	-1.07223	-1.23452	262.763	466.044	528.989	484.032	446.752	388.246	337.209
	MAT2B	No	-1.8744	1.07651	1.26782	1.19323	1.05236	-1.11012	-1.02483	637.938	1287.23	1516	1426.8	1258.36	1077.14	1166.78
	HHLA2	No	-12.6293	1.07262	1.2664	1.55749	-1.16846	1.33392	-1.19823	1.43002	19.3717	22.9281	28.1286	15.4564	24.0909	15.0724
	SUOX	No	-1.65824	1.02753	1.25673	-1.01495	-1.1113	1.04185	1.18573	152.992	260.683	318.829	249.962	228.29	264.314	300.817
	NHLRC3	No	-1.5016	1.00715	1.25553	-1.04665	1.04277	-1.03178	1.10398	413.408	625.213	779.397	593.104	647.326	601.655	685.32
	METTL7A	No	-1.86513	1.4058	1.25404	1.2127	-1.04345	-1.21305	-1.23673	912.504	2392.59	2134.29	2063.94	1631.06	1403.02	1376.16
	NFIL3	No	-6.77591	1.10938	1.25322	1.25035	1.06567	1.07777	1.09604	90.2353	678.302	766.249	764.5	651.579	658.98	670.145
	APBB1IP	No	-1.87175	1.14717	1.24918	1.15947	1.0445	-1.08534	-1.05926	797.508	1712.43	1864.71	1730.79	1559.16	1375.36	1409.23
	C5orf45	No	-1.52812	-1.80018	1.24894	2.03602	-1.12872	-1.15595	-1.3261	6.40479	5.43684	12.2237	19.9271	8.67116	8.46685	7.38049
	HOMER2	No	-14.2759	-1.01237	1.24884	1.27851	1.19508	1.12193	1.09781	99.282	1400.03	1775.86	1812.09	1693.84	1590.16	1555.97
	ACSF2	No	-3.68714	-1.07008	1.24226	1.10876	1.2761	1.17525	-1.00815	106.64	367.446	488.456	435.963	501.759	462.104	390.021
	TLN2	No	-8.09552	-1.64946	1.24126	1.91509	1.49906	1.05504	-1.78644	40.6057	199.293	408.156	629.536	492.778	346.816	184.011
	CSF1R	No	-1.32984	1.08336	1.24067	1.5595	1.00304	-1.31826	-1.65864	6954.48	10019.2	11474.1	14422.8	9276.42	7015.53	5575.84
	LY75-CD302	No	-7.32985	1.32152	1.23968	1.24254	1.198	-1.06337	-1.08526	149.284	1446.04	1356.49	1359.62	1310.88	1029.02	1008.26
	VCL	No	-3.87716	1.03778	1.23739	1.08353	1.13998	1.09369	1.14971	942.921	3793.97	4523.72	3961.24	4167.59	3998.37	4203.18
	COL18A1	No	-1.37357	1.19386	1.23658	1.49848	1.18759	-1.45202	-2.14241	75.431	123.695	128.122	155.257	123.046	71.3554	48.3613
	DENND4C	No	-1.83838	1.17227	1.23573	1.21524	1.03639	-1.05983	-1.17252	802.287	1728.99	1822.59	1792.37	1528.58	1391.64	1257.9
	RELL2	No	-1.89781	1.00774	1.23478	1.04029	1.06935	1.22283	-1.11347	59.5827	113.952	139.625	117.632	120.918	138.273	101.554
	PIK3R1	No	-1.62914	1.05319	1.23147	1.01595	1.02971	-1.01084	1.0666	666.837	1144.15	1337.83	1103.7	1118.64	1074.72	1158.72
	MCUR1	No	-2.98823	1.01741	1.22808	1.51423	1.13285	-1.07998	-1.18084	173.631	527.88	637.187	785.655	587.778	480.427	439.388
	SHB	No	-3.30288	-1.02593	1.22802	1.14624	1.15733	1.12161	1.06931	44.4256	143.024	180.191	168.191	169.818	164.576	156.903
	PRSS36	No	-1.68627	-1.14161	1.22756	1.76744	1.10746	-1.16905	-1.74469	86.3413	127.535	178.726	257.331	161.24	124.541	83.4504
	TSPAN33	No	-2.31782	-1.01642	1.22535	1.4755	1.05026	-1.07059	-1.11167	245.354	559.496	696.842	839.097	597.269	531.187	511.56
	C17orf100	No	-3.64148	1.59194	1.21897	1.22903	1.43137	-1.27548	-2.12738	10.208	59.1756	45.2405	45.6855	53.2072	29.1437	17.4732
	SUFU	No	-2.26769	-1.09058	1.21851	1.1841	1.12508	1.0422	1.07219	281.829	586.017	778.751	756.756	719.04	666.071	685.234
	ATAD2	No	-1.6136	-1.24042	1.21553	1.21969	1.27328	-1.00375	-1.15031	125.114	162.754	245.395	246.236	257.054	201.129	175.504
	DOCK7	No	-2.05266	-1.10439	1.21546	1.1884	1.10675	1.02694	1.06981	304.836	566.581	760.542	743.613	692.523	642.582	669.406
	KCTD7	No	-1.79487	-1.02109	1.21195	1.28257	1.09659	-1.01361	-1.12889	187.798	330.112	408.519	432.323	369.631	332.549	298.59
	EPB41L2	No	-6.83885	-1.07515	1.20983	1.26706	1.23075	1.25706	-1.04277	266.415	1694.62	2204.27	2308.55	2242.39	2290.32	1747.25
	FCER2	No	-11.4787	1.68281	1.20969	1.43744	1.04497	-1.31124	-1.28975	286.115	5526.73	3986.17	4720.88	3431.92	2504.67	2546.4
	JADE1	No	-2.51995	-1.01116	1.20957	1.29092	1.17291	-1.05327	-1.0087	62.4704	155.685	190.413	203.22	184.643	149.461	156.065
	TBX19	No	-2.85517	1.01245	1.20635	1.31397	1.10607	1.02693	-1.01627	22.7109	65.651	78.224	85.2023	71.7219	66.59	63.8058
	CRYZ	No	-2.63186	1.02604	1.19935	1.18252	1.10694	1.00064	1.10456	119.9	323.777	378.467	373.154	349.305	315.76	348.555
	BMI1	No	-1.6979	-1.07299	1.19673	1.05748	1.30793	-1.00633	-1.08319	98.3315	155.6	199.803	176.555	218.369	165.907	154.135
	CREBL2	No	-2.35561	-1.20418	1.19227	1.30677	1.215	1.02529	1.00572	1087.87	2128.1	3055.32	3348.72	3113.57	2627.41	2577.25
	DNPEP	No	-2.32548	1.16948	1.19137	1.2199	1.03208	-1.01477	-1.0291	212.469	577.831	588.644	602.744	509.943	486.898	480.118
	ERCC6	No	-2.44161	-1.35069	1.18892	1.20819	1.35336	1.06662	1.033	150.033	271.211	435.527	442.587	495.764	390.725	378.41
	CDCA7L	No	-1.40845	1.22842	1.18651	1.86427	-1.01217	-1.87137	-2.04722	83.1969	143.945	139.034	218.453	115.77	62.6167	57.2381
	ANXA1	No	-1.74705	-1.14536	1.18573	1.22242	1.09761	1.02098	1.02779	1783.61	2720.61	3694.82	3809.15	3420.22	3181.45	3202.66
	FURIN	No	-4.12324	1.23122	1.18382	1.09886	1.15613	1.0794	1.00806	1623.3	8240.85	7923.62	7354.93	7738.28	7224.71	6747.2
	ARV1	No	-2.53863	1.04806	1.18115	1.0414	1.13938	1.06553	1.13058	81.0522	215.649	243.035	214.28	234.44	219.245	232.63
	CMYA5	No	-1.81603	-1.01504	1.18113	1.07655	1.1342	1.09464	-1.02285	5.23595	9.36778	11.2309	10.2366	10.7847	10.4085	9.29627
	SGPL1	No	-1.58937	-1.1008	1.17954	1.22232	1.03326	-1.00657	1.03382	846.735	1222.54	1587.39	1644.97	1390.54	1336.99	1391.28
	RABGAP1	No	-1.55809	-1.06131	1.17831	1.17396	1.07292	1.015	-1.02482	459.535	674.636	843.667	840.553	768.211	726.736	698.656
	DUSP16	No	-2.96845	-1.33692	1.17746	1.62977	1.13068	-1.02135	-1.00188	62.9076	139.678	219.877	304.341	211.141	182.835	186.389
	SOAT1	No	-1.96166	-1.38817	1.17744	1.26533	1.23691	1.05993	1.03026	1528.01	2159.27	3529.3	3792.76	3707.56	3177.07	3088.15
	FZD2	No	-2.58951	1.08309	1.17258	1.24354	1.1613	1.07253	-1.13536	181.007	507.669	549.613	582.875	544.327	502.718	412.839
	BTRC	No	-1.52801	-1.29357	1.17248	1.1344	1.1354	1.07315	1.05708	110.185	130.155	197.404	190.992	191.161	180.68	177.973
	LOC115110	No	-1.5145	-1.13128	1.17219	1.0461	-1.0283	1.05695	1.20804	90.3601	120.97	160.415	143.159	133.084	144.644	165.321
	FFAR4	No	-3.43351	-1.17479	1.17208	1.40329	1.40099	1.107	-1.29167	57.2108	167.208	230.236	275.654	275.201	217.451	152.077
	ZNF768	No	-1.57104	1.01747	1.16685	1.11537	1.03434	1.02069	1.00876	174.843	279.483	320.517	306.376	284.119	280.37	277.092
	TMEM70	No	-1.51408	1.00916	1.15707	1.06799	-1.0334	1.07345	1.0642	172.926	264.222	302.948	279.625	253.362	281.054	278.633
	CXCR2P1	No	-2.24635	1.21329	1.15635	1.14032	1.12316	-1.00777	-1.07593	1280.72	3490.57	3326.76	3280.64	3231.26	2854.76	2673.92
	SLX4	No	-1.64934	1.01414	1.15395	1.07381	1.0731	1.03269	1.04601	227.089	379.845	432.21	402.193	401.928	386.792	391.781
	CDS2	No	-1.57956	1.01178	1.15316	1.24902	1.09158	-1.06753	-1.08151	558.97	893.329	1018.16	1102.8	963.785	827.079	816.381
	JADE2	No	-1.59477	-1.35984	1.1475	1.42423	1.38207	-1.00112	-1.46009	190.326	223.208	348.297	432.293	419.497	303.188	207.883
	KIAA0226	No	-1.50225	1.01742	1.14655	1.08755	-1.06341	-1.03231	1.17375	352.704	539.078	607.5	576.237	498.253	513.265	621.907
	ZBTB10	No	-1.56591	-1.13238	1.14194	1.26918	1.08956	1.00196	-1.02494	88.6245	122.555	158.477	176.135	151.207	139.05	135.402
	ZMYM6	No	-1.52823	-1.10119	1.14064	1.19009	1.10867	1.06105	-1.06712	364.886	506.389	636.056	663.631	618.23	591.674	522.557
	ARL6IP1	No	-1.72352	-1.18636	1.13993	1.236	1.17788	1.11457	-1.10072	986.332	1432.92	1937.84	2101.14	2002.36	1894.73	1544.41
	PACS2	No	-1.5535	-1.06425	1.12908	1.14223	1.12504	1.04079	-1.02089	457.711	668.126	802.84	812.186	799.963	740.062	696.504
	SEMA3C	No	-5.91364	1.0439	1.12718	1.25974	1.20827	1.11232	1.0795	139.896	863.615	932.512	1042.18	999.6	920.214	893.063
	DTNA	No	-4.66829	1.04733	1.12713	1.16913	1.3137	1.07564	1.05288	117.394	573.964	617.696	640.714	719.942	589.482	577.007
	KIAA0100	No	-2.03291	1.08713	1.12542	1.10678	1.11021	-1.00717	1.08569	4087.65	9033.91	9352.01	9197.17	9225.63	8250.64	9021.88
	CPEB2	No	-1.56485	-1.37612	1.12287	1.23568	1.10492	1.08417	1.08664	224.737	255.56	394.891	434.566	388.581	381.283	382.152
	C2CD2	No	-1.70662	1.07984	1.12156	1.21864	-1.04653	-1.11176	1.13899	94.4584	174.076	180.801	196.45	154.038	145	183.611
	ISCU	No	-1.61973	-1.05563	1.11926	1.22514	1.13117	1.09471	-1.15603	311.093	477.333	563.98	617.328	569.981	551.606	435.876
	SLC37A3	No	-1.84441	1.1212	1.11818	1.08297	1.03331	1.0563	1.04587	89.18	184.419	183.923	178.131	169.963	173.744	172.029
	TJP2	No	-1.6583	1.2131	1.11769	1.56076	1.07056	-1.41917	-1.36944	214.508	431.523	397.581	555.191	380.819	250.652	259.755
	MFSD6	No	-2.15607	-1.05141	1.11679	1.2259	1.32807	1.0244	-1.12368	545.893	1119.43	1314.44	1442.86	1563.12	1205.69	1047.44
	KIAA0355	No	-1.849	-1.15628	1.11566	1.26352	1.15443	1.12511	-1.06882	93.5255	149.556	192.93	218.498	199.635	194.564	161.793
	BATF3	No	-13.7755	1.30576	1.11049	1.23968	1.03021	1.08815	1.15313	22.0477	396.584	337.279	376.517	312.894	330.491	350.227
	PHF13	No	-1.88017	-1.02712	1.10936	1.27488	1.17599	1.01874	-1.09221	91.6843	167.831	191.234	219.767	202.72	175.612	157.828
	ITPRIPL2	No	-2.5455	1.12526	1.10337	1.1866	1.14938	1.02146	1.02108	672.587	1926.52	1889.05	2031.54	1967.82	1748.81	1748.16
	YIPF4	No	-1.70201	1.08191	1.09975	1.06408	1.18452	1.01974	-1.039	136.511	251.373	255.519	247.23	275.214	236.929	223.622
	SNX8	No	-1.60915	1.04048	1.09889	1.16123	1.0702	1.00781	-1.00006	1049	1756.32	1854.92	1960.15	1806.5	1701.18	1687.9
	DAAM1	No	-2.88541	1.02799	1.09389	1.24067	1.16564	1.0618	1.06345	71.1467	211.032	224.562	254.693	239.29	217.973	218.314
	SRGAP1	No	-3.48532	1.6749	1.09237	1.7126	1.0001	-1.47897	-1.79544	29.4054	171.656	111.954	175.519	102.498	69.2965	57.082
	NPEPPS	No	-1.75679	1.06964	1.08914	1.3031	1.16652	-1.03144	-1.20066	1008.99	1896.02	1930.58	2309.85	2067.76	1718.55	1476.34
	FOXD2	No	-3.50194	-1.09653	1.0821	1.50267	1.19469	1.32361	-1.42977	8.11071	25.9029	30.7352	42.6808	33.933	37.5948	19.8656
	FCHO1	No	-2.09013	1.12073	1.08109	1.06774	1.11728	1.05058	1.08414	217.243	508.883	490.888	484.824	507.321	477.033	492.27
	CCSAP	No	-1.60851	-1.03338	1.07964	1.18022	1.20059	1.08123	-1.15083	416.046	647.596	722.508	789.816	803.452	723.573	581.504
	SEC14L5	No	-16.2939	-1.14008	1.07563	1.60501	1.53441	1.09038	-1.32263	6.5129	93.0818	114.653	170.325	162.832	115.712	80.2345
	ABL2	No	-1.75867	1.03089	1.07539	1.25746	1.09777	-1.06529	1.03117	1037.54	1881.07	1962.27	2294.49	2003.09	1712.87	1881.57
	JUP	No	-2.20272	1.10797	1.07447	1.27654	1.30424	1.09945	-1.46337	519.927	1268.91	1230.55	1461.96	1493.69	1259.15	782.618
	PAOX	No	-2.18914	1.05052	1.07412	1.16436	1.14182	1.12992	-1.01785	52.6169	121.005	123.723	134.118	131.522	130.151	113.166
	GABPB1-AS1	No	-1.95719	1.23038	1.06628	1.146	1.14491	-1.03448	-1.0697	27.4811	66.1768	57.3504	61.6387	61.5797	51.9928	50.281
	RNF19A	No	-1.82051	1.10364	1.06268	1.18779	1.14812	1.00653	-1.06163	354.081	711.414	685.01	765.657	740.088	648.82	607.187
	DACT1	No	-10.9272	-1.16018	1.06024	2.50581	1.04743	-1.17769	-1.71246	1.86531	17.5684	21.6374	51.075	21.3493	17.3073	11.9025
	ARHGAP10	No	-2.27883	1.08803	1.05764	1.18152	1.10228	1.06308	1.06863	463.842	1150.07	1117.94	1248.89	1165.13	1123.69	1129.57
	EEA1	No	-1.58928	-1.16388	1.05135	1.1752	1.14417	1.0565	1.08437	509.118	695.202	850.683	950.894	925.784	854.844	877.397
	TRPV1	No	-2.84689	1.05325	1.04881	1.21517	1.08497	1.19184	1.05471	54.5558	163.584	162.895	188.734	168.511	185.11	163.812
	PCM1	No	-2.57263	1.22068	1.04739	1.1606	1.23649	1.01049	-1.06879	1000.75	3142.73	2696.58	2988.03	3183.43	2601.58	2408.87
	SYT17	No	-13.0666	1.48048	1.04558	1.17154	1.05152	1.12993	1.04443	20.3327	393.332	276.809	311.253	279.368	300.2	277.484
	SMPD2	No	-2.19331	1.02261	1.04373	1.22833	1.18293	1.05918	1.0073	51.1345	114.689	117.058	137.761	132.67	118.79	112.973
	PPIL3	No	-1.57733	1.1572	1.04255	1.02808	1.06621	1.01061	1.06136	122.756	224.066	201.866	199.065	206.447	195.682	205.509
	IL1R1	No	-2.09765	1.32648	1.02804	1.45667	1.22496	-1.1898	-1.54643	853.011	2373.5	1839.49	2606.46	2191.84	1503.89	1157.07
	UBTD2	No	-1.73388	1.24922	1.02634	1.21035	1.03312	-1.0637	-1.03722	179.943	389.756	320.218	377.627	322.331	293.316	300.802
	JAG1	No	-1.87041	1.29162	1.02584	1.31922	-1.00981	-1.12254	-1.05535	316.887	765.552	608.026	781.914	586.95	528.006	561.623
	FOSL2	No	-1.81992	-1.1527	1.02134	1.38692	1.26868	-1.02614	-1.07349	562.309	887.791	1045.19	1419.31	1298.31	997.284	953.297
	SFT2D2	No	-1.73987	-1.07353	1.02121	1.21164	1.25882	-1.00886	1.01086	98.9237	160.326	175.765	208.54	216.662	170.602	173.983
	IL1R2	No	-17.4823	2.0093	1.01681	1.32869	1.53087	-1.35904	-3.11217	60.777	2134.92	1077.95	1411.77	1626.59	781.819	341.408
	CD200R1	No	-3.03744	1.1353	1.01239	1.42587	1.18171	1.00413	-1.09724	386.704	1333.51	1189.15	1674.81	1388.02	1179.44	1070.5
	MEAF6	No	-1.562	1.03026	1.00661	1.07535	1.19244	1.02826	1.02687	267.886	431.101	421.203	449.967	498.962	430.263	429.683
	SUV39H2	No	-1.60066	-1.00003	1.0046	1.34081	1.19804	1.03406	-1.25346	35.2585	56.4352	56.6965	75.6712	67.6134	58.3589	45.0248
	BACE1	No	-1.88552	1.16503	1.00371	1.04619	1.18669	1.14492	-1.0833	503.867	1106.84	953.58	993.936	1127.42	1087.74	876.997
	ARHGAP21	No	-2.2393	1.39166	1.0012	1.14413	1.15749	-1.06241	-1.08969	350.002	1090.73	784.699	896.723	907.19	737.72	719.251
	STARD7	No	-1.58333	1.112	-1.01896	1.12393	1.12346	1.05587	-1.02906	1573.01	2769.54	2444.23	2799.25	2798.08	2629.73	2420.26
	VOPP1	No	-1.7986	-1.02931	-1.027	1.34663	1.164	1.04517	-1.06046	814.478	1423.2	1426.41	1972.71	1705.18	1531.09	1381.4
	RWDD2B	No	-1.62175	1.06878	-1.03128	1.03836	1.19308	1.09747	1.01604	54.9357	95.2199	86.3896	92.5094	106.294	97.7757	90.5212
	BCAR3	No	-6.11037	1.24129	-1.03171	1.24955	1.26912	1.18164	-1.08051	103.001	781.239	610.029	786.435	798.752	743.696	582.481
	ACVR2B	No	-2.10762	-1.02611	-1.03253	1.33861	1.34482	-1.06925	-1.03752	39.3918	80.9101	80.4072	111.135	111.651	77.6457	80.0205
	PSMG3-AS1	No	-3.43114	1.25216	-1.03436	1.25482	1.31044	1.08901	-1.19709	52.8618	227.112	175.351	227.594	237.682	197.52	151.514
	FBXL19-AS1	No	-2.60233	1.08273	-1.04621	1.35583	1.20317	1.15626	-1.1602	15.25	42.9689	37.9325	53.8066	47.7484	45.8868	34.2057
	ZFP69	No	-2.52828	1.15709	-1.0527	1.21813	1.26986	1.04286	-1.03456	48.9082	143.078	117.464	150.626	157.023	128.954	119.523
	TRIM36	No	-1.57775	1.08955	-1.05605	1.43325	1.20216	-1.12193	-1.24534	100.868	173.396	150.698	228.094	191.317	141.849	127.792
	TPRN	No	-1.6105	1.17637	-1.05688	1.04566	1.09002	1.10385	1.017	53.5313	101.418	81.5724	90.1484	93.9731	95.1651	87.6781
	FEM1C	No	-1.52235	1.10662	-1.05791	1.30382	1.14037	-1.05802	-1.10878	346.915	584.435	499.218	688.586	602.262	499.168	476.316
	ITPRIPL1	No	-14.1932	1.42779	-1.06499	1.31145	1.30141	1.06967	-1.13602	18.1172	367.143	241.521	337.228	334.646	275.056	226.352
	IER5L	No	-2.48012	1.56848	-1.06681	-1.20376	1.18786	1.05123	1.02112	81.2866	316.206	188.975	167.475	239.473	211.928	205.859
	NTN1	No	-4.42747	-3.60035	-1.07103	2.41351	1.37336	-1.31781	1.01701	2.05682	2.52935	8.56884	21.9787	12.5065	6.91034	9.26143
	RAPGEF2	No	-1.5225	1.11556	-1.07299	1.07612	1.14528	1.1038	-1.03044	558.351	948.321	792.259	914.797	973.589	938.323	824.979
	RASAL2-AS1	No	-3.22666	1.17699	-1.0856	1.28707	1.00415	1.18497	1.11575	4.37854	16.6287	13.0987	18.1838	14.1868	16.7414	15.7634
	TIFA	No	-1.9072	1.20852	-1.09023	1.10239	1.13502	1.19552	-1.09052	81.9986	188.998	143.445	172.4	177.503	186.966	143.406
	NET1	No	-7.92614	1.33721	-1.09254	1.26322	1.26582	1.20928	-1.13248	132.965	1409.28	970.683	1331.3	1334.04	1274.46	930.604
	NRCAM	No	-11.6441	-1.33852	-1.09476	1.7759	1.74439	1.21778	-1.93979	2.52426	21.9591	26.898	52.1986	51.2724	35.794	15.1526
	CALCRL	No	-30.6754	1.63491	-1.10228	1.70071	1.45487	-1.17209	-2.40077	39.2783	1969.87	1092.74	2049.15	1752.94	1027.97	501.872
	ITPKB	No	-1.90351	1.2497	-1.10862	1.16074	1.30616	1.09137	-1.30775	340.005	808.815	583.793	751.235	845.352	706.339	494.9
	NAB2	No	-1.63134	1.1218	-1.1104	1.22213	1.14395	1.08467	-1.09422	234.071	428.362	343.886	466.67	436.818	414.18	348.97
	PRKD3	No	-1.56684	1.11189	-1.12144	1.11721	1.10951	1.08629	1.04516	738.265	1286.18	1031.49	1292.33	1283.42	1256.56	1208.99
	CD1C	No	-1.98918	1.23364	-1.14902	1.14225	1.22016	1.13602	-1.11744	2327.82	5712.33	4029.92	5289.14	5649.9	5260.3	4143.8
	TNFRSF25	No	-14.14	1.37993	-1.17898	1.24845	1.37161	1.33405	-1.33859	2.27649	44.4193	27.3029	40.187	44.1513	42.9424	24.0474
	MIPEP	No	-1.59332	1.19711	-1.2368	1.04057	1.13867	1.23297	-1.04763	45.9501	87.644	59.1955	76.1832	83.3653	90.2695	69.8844
	VASH1	No	-1.93107	1.2342	-1.24904	1.14966	1.29041	1.15883	-1.17863	1914.41	4562.69	2959.76	4250.14	4770.46	4284.05	3136.57
	ST3GAL4	No	-1.92827	1.17892	-1.27092	1.22626	1.15861	1.14199	-1.01133	73.6191	167.357	111.697	174.077	164.474	162.114	140.367
	ABCB9	No	-3.02856	1.59073	-1.38087	1.01266	1.54654	-1.04619	-1.19068	24.2937	117.038	52.9718	74.5067	113.787	70.3264	61.7925
	STAG3	No	-3.52152	1.43867	-1.38686	1.23916	1.12034	1.1493	1.04752	48.953	248.01	124.301	213.617	193.134	198.126	180.581
	TBC1D10C	No	-2.03363	1.52725	-1.42738	-1.20395	1.26627	1.11175	1.07182	115.942	360.102	165.187	195.843	298.566	262.134	252.719
	PLEKHG5	No	-19.984	1.66768	-1.43847	1.26574	1.35755	1.31063	-1.53097	13.6685	455.527	190.942	345.738	370.816	357.998	178.416
IL4 (12-144h)	KL	Yes	-1.57548	-1.1782	-8.0187	3.98816	-1.00772	-4.67892	-5.0609	8.58321	11.4774	1.66038	53.9307	13.4192	2.89013	2.67199
	SHE	Yes	-2.00147	-1.62341	1.40255	3.53515	-2.53793	-3.89027	-3.38282	9.90325	12.2095	28.5726	70.0703	7.80993	5.09503	5.85933
	MIR503HG	Yes	-4.48073	-1.27198	-2.99503	3.12237	1.29936	-1.0076	-4.12213	7.7211	27.1987	11.9367	108.022	44.9527	34.3351	8.39279
	ZNF704	Yes	-7.64261	-2.16288	1.46134	3.07548	-1.06493	-1.94843	-2.39384	14.4925	51.2098	162.284	340.642	104.007	56.8461	46.269
	ANKRD20A1	Yes	-5.08826	-3.38166	2.05086	2.80825	-1.02458	-4.15693	-2.31438	2.88883	4.34671	30.9547	41.2788	14.3464	3.53605	6.35121
	FAM95B1	Yes	-12.591	-3.23188	2.12227	2.79533	-1.3457	-1.75222	-2.63324	4.59751	17.9113	123.017	161.814	43.0163	33.0364	21.9832
	LINC01095	Yes	-2.88821	-2.88821	-1.62536	2.77166	1.43542	1.13896	-2.88821	1.30121	1.30121	2.18415	10.4164	5.39458	4.28043	1.30121
	SCHIP1	Yes	-3.90999	-3.07168	-4.56437	2.72099	1.48144	1.57228	-2.35347	1	1.27291	1	10.639	5.7924	6.14758	1.66137
	APOD	Yes	-4.7647	-3.63555	1.20021	2.71477	1.77325	-2.0208	-3.01223	4.97396	6.5188	29.1103	64.3387	42.025	11.7278	7.86774
	ANKRD20A8P	Yes	-6.90349	-4.75145	2.7339	2.64934	-1.59848	-2.03664	-6.90349	1.13004	1.64187	21.5085	20.6681	4.8804	3.83044	1.13004
	CA11	Yes	-1.13613	-1.15948	-1.91693	2.6447	1.20016	-1.45901	-4.86744	139.616	136.805	82.7479	419.509	190.371	108.719	32.5885
	CLEC4G	Yes	-3.16913	-1.28314	-1.11551	2.64428	1.03304	-1.36259	-1.67377	249.198	615.477	718.665	2088.3	815.833	579.588	471.834
	HR	Yes	-6.91217	-1.66814	-1.28298	2.64028	1.74088	-1.34277	-2.85271	21.3195	88.3401	114.856	389.082	256.543	109.747	51.6576
	DNASE1L3	Yes	-11.2015	-3.70577	2.29035	2.55852	-1.32087	-1.84255	-2.03164	30.8696	93.31	794.497	884.699	261.786	187.667	170.201
	DACT1	Yes	-10.9272	-1.16018	1.06024	2.50581	1.04743	-1.17769	-1.71246	1.86531	17.5684	21.6374	51.075	21.3493	17.3073	11.9025
	FST	Yes	-3.32193	-1.79235	-1.1335	2.41942	1.24515	-1.04545	-1.56804	3.44551	6.38588	9.61608	27.692	14.2517	10.9481	7.29938
	NTN1	Yes	-4.42747	-3.60035	-1.07103	2.41351	1.37336	-1.31781	1.01701	2.05682	2.52935	8.56884	21.9787	12.5065	6.91034	9.26143
	CALCR	Yes	-2.10931	-1.12447	-1.69244	2.25654	1.2729	1.04756	-2.13332	3.07214	5.76282	3.88381	14.6226	8.24849	6.78827	3.03757
	SCN9A	Yes	-1.90917	-1.9869	1.55912	2.20348	-1.01506	-1.57119	-1.69867	256.457	246.425	763.377	1078.87	482.356	311.625	288.237
	ZMYND15	Yes	-1.05797	-1.48409	-1.54005	2.13328	-1.01355	-1.2083	-1.27528	26.1324	18.6291	17.9523	58.9794	27.2778	22.8811	21.6794
	LOC730101	Yes	-20.5323	-5.90871	1.3305	2.10994	1.32538	1.2187	-1.25386	2.26546	7.8723	61.9433	98.1441	61.6502	56.688	37.0976
	C1orf106	Yes	-1.76823	-4.39661	-2.21588	2.09919	1.88702	1.33333	-2.2926	16.1766	6.50591	12.9208	60.0452	53.9762	38.1386	12.4766
	KLF12	Yes	-2.41854	1.20147	-1.85818	2.08171	1.594	-1.34298	-2.3442	31.355	91.1114	40.8105	157.862	120.878	56.4663	32.3492
	GIPR	Yes	-2.82559	-1.51079	1.51792	2.06594	1.03899	-1.04796	-2.45637	5.11083	9.55869	22.5207	29.8346	15.0042	13.7803	5.87907
	PTENP1-AS	Yes	-2.64574	-1.09029	-1.50444	2.06493	1.60524	-1.09897	-2.17373	5.16788	12.5406	9.11849	28.2335	21.9482	12.4416	6.29005
	GCOM1	Yes	-5.46497	1.19776	1.77377	2.0403	-1.28807	-1.73821	-2.20493	14.126	92.4647	137.201	157.508	59.933	44.4124	35.0116
	C5orf45	Yes	-1.52812	-1.80018	1.24894	2.03602	-1.12872	-1.15595	-1.3261	6.40479	5.43684	12.2237	19.9271	8.67116	8.46685	7.38049
	ANKRD18A	Yes	-3.29736	-2.83624	-6.62499	2.01273	1.87415	1.20372	1.1026	4.38064	5.09286	2.37882	29.073	27.0713	17.3873	15.9266
	LOC101927070	Yes	-1.22217	-1.13297	1.33647	1.97572	-1.19779	-1.58419	-1.91989	24.4156	26.3377	39.8802	58.9553	24.9124	18.8361	15.5426
	CCSER1	Yes	-2.33395	1.07685	1.60146	1.968	-1.06799	-2.00317	-2.04206	10.9855	27.6099	41.0607	50.4586	24.0074	12.7995	12.5557
	SMAD9	Yes	-3.20613	-2.47396	1.44128	1.96426	1.42554	-1.29199	-1.47315	5.73068	7.42669	27.0321	36.09	26.1919	14.2209	12.4721
	NXPH3	Yes	-18.4574	-3.15883	1.55124	1.94574	1.43913	1.17115	-1.91569	2.92561	17.0947	83.9006	105.068	77.7116	63.2412	28.1878
	SCD5	Yes	-3.82379	-3.08953	-1.31785	1.9358	1.65738	1.42463	-1.56695	11.9527	14.7934	33.8405	88.4747	75.7497	65.1121	29.1678
	CTTNBP2	Yes	-9.48505	-1.21696	1.84449	1.93541	1.0757	-1.60335	-1.68474	39.1833	305.398	685.514	719.306	399.79	231.8	220.601
	SLC25A48	Yes	-6.24838	1.412	1.45493	1.92327	1.0297	-1.47826	-2.91037	21.9974	194.077	200.007	264.349	141.531	92.9796	47.227
	TLN2	Yes	-8.09552	-1.64946	1.24126	1.91509	1.49906	1.05504	-1.78644	40.6057	199.293	408.156	629.536	492.778	346.816	184.011
	ARHGEF15	Yes	-5.08693	-3.79247	-1.25967	1.89	2.15957	1.17649	-1.92375	14.0499	18.8454	58.1478	135.079	154.346	84.0847	37.1518
	ERICH3	Yes	-5.4842	1.07145	1.83293	1.88444	1.13332	-1.84701	-2.82394	1.06091	6.23394	10.4924	10.9641	6.59392	3.15009	2.06033
	TPM1	Yes	-4.87365	-1.35254	1.6115	1.87822	1.02814	-1.02216	-1.78797	111.642	402.283	876.823	1021.95	559.417	532.312	304.314
	GABPB1	Yes	-2.73022	-1.71349	-1.97592	1.87094	1.85722	1.12924	-1.45639	98.9136	157.606	136.674	505.26	501.554	304.958	185.428
	PPAP2A	Yes	-4.23168	-2.35541	1.65003	1.86813	1.07561	-1.0093	-1.32524	10.8135	19.4274	75.714	85.4847	49.2193	45.338	34.5291
	CDCA7L	Yes	-1.40845	1.22842	1.18651	1.86427	-1.01217	-1.87137	-2.04722	83.1969	143.945	139.034	218.453	115.77	62.6167	57.2381
	MYZAP	Yes	-16.7861	-1.74128	2.80946	1.8588	-1.16274	-2.12767	-2.71847	3.49634	33.705	164.708	109.092	50.4753	27.584	21.5893
	IL18R1	Yes	-3.55043	-2.77459	-1.56318	1.84949	1.50264	1.32191	1.04417	7.3404	9.39296	17.4746	48.2006	39.1613	34.4511	27.2128
	CDH2	Yes	-4.86142	-1.97059	1.10455	1.82877	1.72268	-1.05526	-1.46368	56.6927	139.86	309.58	504.023	474.781	261.175	188.298
	CDH2	Yes	-4.86142	-1.97059	1.10455	1.82877	1.72268	-1.05526	-1.46368	56.6927	139.86	309.58	504.023	474.781	261.175	188.298
	LOC286437	Yes	-1.17553	-1.14847	1.13621	1.82678	-1.13008	-1.24365	-1.59581	21.6653	22.1758	28.9373	46.5249	22.5366	20.4787	15.9594
	LOC286437	Yes	-1.17553	-1.14847	1.13621	1.82678	-1.13008	-1.24365	-1.59581	21.6653	22.1758	28.9373	46.5249	22.5366	20.4787	15.9594
	KLF5	Yes	-5.56188	-4.12186	1.15309	1.80417	1.4044	1.06922	1.14672	9.38264	12.6606	60.7412	94.1508	73.2885	55.7974	59.8415
	NRCAM	Yes	-11.6441	-1.33852	-1.09476	1.7759	1.74439	1.21778	-1.93979	2.52426	21.9591	26.898	52.1986	51.2724	35.794	15.1526
	RAB15	Yes	-4.78004	-2.48236	-2.50979	1.77555	2.24623	1.40977	-1.79218	132.934	255.977	263.175	1128.23	1427.31	895.806	354.555
	TIAM2	Yes	-16.7086	-4.06292	-2.27933	1.77369	1.36357	1.82659	1.29145	1.91299	7.8671	14.1036	56.6931	43.5842	58.3841	41.2792
	PRSS36	Yes	-1.68627	-1.14161	1.22756	1.76744	1.10746	-1.16905	-1.74469	86.3413	127.535	178.726	257.331	161.24	124.541	83.4504
	CCNA1	Yes	-12.0364	-3.5002	-1.32478	1.76491	1.49315	1.52752	1.0908	3.80121	13.0716	34.8685	80.7501	68.316	69.8887	49.9075
	ESAM	Yes	-5.03874	-1.58876	1.32699	1.75797	1.71494	-1.12725	-2.06141	3.23742	10.2675	21.6466	28.6769	27.975	14.4711	7.91328
	TAL1	Yes	-9.17947	-1.22718	-1.03739	1.7558	1.94174	1.11161	-3.2993	91.6508	685.559	815.26	1477.16	1633.59	935.204	254.995
	USP53	Yes	-3.35531	-5.50696	-1.33496	1.72417	1.47487	1.50821	1.06404	60.4875	36.8541	152.48	349.927	299.332	306.098	215.952
	DUOX2	Yes	-4.23422	-1.41627	2.54612	1.7175	-1.29569	-2.00951	-1.9058	3.03868	9.08472	32.8876	22.0981	9.93022	6.40279	6.75121
	DUOX2	Yes	-4.23422	-1.41627	2.54612	1.7175	-1.29569	-2.00951	-1.9058	3.03868	9.08472	32.8876	22.0981	9.93022	6.40279	6.75121
	SRGAP1	Yes	-3.48532	1.6749	1.09237	1.7126	1.0001	-1.47897	-1.79544	29.4054	171.656	111.954	175.519	102.498	69.2965	57.082
	PRX	Yes	-1.02052	1.07887	-1.05843	1.70953	-1.06634	-1.49276	-1.47225	22.9993	25.3225	22.1757	40.1249	22.011	15.7234	15.9425
	CALCRL	Yes	-30.6754	1.63491	-1.10228	1.70071	1.45487	-1.17209	-2.40077	39.2783	1969.87	1092.74	2049.15	1752.94	1027.97	501.872
	LONRF2	Yes	-4.72315	-4.55809	-1.95303	1.70057	1.691	1.35881	1.30649	5.23412	5.42366	13.5005	42.0408	41.8041	33.5919	32.2984
	LONRF2	Yes	-4.72315	-4.55809	-1.95303	1.70057	1.691	1.35881	1.30649	5.23412	5.42366	13.5005	42.0408	41.8041	33.5919	32.2984
	PODNL1	Yes	-6.84946	-1.26052	1.52483	1.70019	1.19617	1.06129	-1.72949	2.43926	13.2546	25.4711	28.4062	19.9851	17.7317	9.66042
	UNC13A	Yes	-4.70888	-4.02316	-1.32654	1.68595	1.33661	1.80392	-1.04301	9.76387	11.4281	32.8299	77.5146	61.4533	82.9385	44.0809
	TMEM200A	Yes	-4.70095	-4.70095	1.11832	1.67946	-1.03979	1.57236	1.24269	2.11197	2.11197	10.4002	16.6741	9.5483	15.6108	12.3378
	ATP2B1	Yes	-1.19801	1.12217	1.52796	1.67256	-1.23731	-1.80229	-2.08533	1842.68	2477.24	3373.05	3692.27	1784.16	1224.86	1058.61
	SGCB	Yes	-4.11833	-1.02783	1.62061	1.65668	1.14362	-1.27417	-1.72849	8.87663	35.5669	59.3635	60.563	41.8071	28.6906	21.1496
	FZD1	Yes	-1.40037	-1.33411	-1.29824	1.64016	1.24955	1.09904	-1.28646	293.103	307.661	316.16	673.207	512.879	451.102	319.056
	MYOM2	Yes	-2.46479	-1.14087	1.26198	1.63622	1.40004	-1.32344	-1.50621	6.96311	15.0435	21.6238	28.0818	24.0284	12.9682	11.3946
	CEP112	Yes	-7.6077	-1.22452	1.02202	1.63364	1.60615	-1.10001	-1.13507	17.6414	109.603	137.82	219.252	215.563	122.009	118.24
	DUSP16	Yes	-2.96845	-1.33692	1.17746	1.62977	1.13068	-1.02135	-1.00188	62.9076	139.678	219.877	304.341	211.141	182.835	186.389
	ITGA2	Yes	-5.36371	-1.96693	-4.07428	1.61469	2.12252	1.7451	-1.73185	2.47315	6.74413	3.3404	21.4193	28.1557	23.1492	7.6596
	S100A5	Yes	-4.52229	-1.40826	-1.56431	1.61468	1.50993	1.63348	-1.48934	4.01639	12.8977	11.4349	29.3278	27.4252	29.6694	12.1955
	NFATC2	Yes	-2.65581	1.42246	1.8283	1.61269	1.03697	-2.94376	-2.60863	69.3134	261.851	336.56	296.87	190.889	62.5334	70.5671
	C1QB	Yes	-1.92136	-2.04926	1.82561	1.61032	-1.12781	-1.22982	-1.16846	977.756	916.732	3429.63	3025.19	1665.72	1527.56	1607.78
	SEC14L5	Yes	-16.2939	-1.14008	1.07563	1.60501	1.53441	1.09038	-1.32263	6.5129	93.0818	114.653	170.325	162.832	115.712	80.2345
	THRB	Yes	-3.16534	-2.70885	-1.06973	1.603	2.06684	1.29317	-2.39751	3.47839	4.06456	10.1105	17.6495	22.7565	14.2382	4.59238
	FOXD2-AS1	Yes	-3.62627	-1.62502	1.00397	1.60139	1.24473	1.42459	-1.19879	29.7707	66.4338	108.385	172.881	134.376	153.794	90.0546
	OSBPL10	Yes	-4.32839	-3.1674	-1.34478	1.59729	1.43552	1.2889	1.38793	3.16908	4.33069	10.2308	21.9101	19.691	17.6799	19.0383
	PEMT	Yes	-2.75603	-1.18337	-1.28953	1.59714	1.48538	1.24505	-1.45122	40.8333	95.0992	87.2702	179.738	167.161	140.115	77.5466
	MAFA	Yes	-6.60525	-2.58197	1.78723	1.59201	-1.04252	1.13034	-1.00754	2.41399	6.17552	28.6986	25.3846	15.2946	18.0233	15.8256
	MAFA	Yes	-6.60525	-2.58197	1.78723	1.59201	-1.04252	1.13034	-1.00754	2.41399	6.17552	28.6986	25.3846	15.2946	18.0233	15.8256
	ARL10	Yes	-2.70953	-1.3364	-1.37717	1.58575	1.50848	1.24855	-1.22886	12.8809	26.1158	25.3427	55.3445	52.6476	43.5761	28.4012
	FZD3	Yes	-5.00059	1.03157	1.60959	1.58455	-1.0343	-1.19637	-1.29597	20.0898	103.632	161.963	159.185	97.1288	83.971	77.5177
	TVP23A	Yes	-2.08551	-1.02359	1.78034	1.57862	-1.14213	-1.56933	-1.48852	12.0986	24.6502	44.9211	39.8314	22.0919	16.0781	16.9509
	PTMS	Yes	-2.10086	-1.05943	-1.30331	1.5765	1.35104	1.11128	-1.29198	351.965	697.952	567.346	1165.71	998.999	821.713	572.324
	TMEM150C	Yes	-4.81583	-4.81583	-1.24562	1.56493	1.22647	2.23334	-1.32074	2.10923	2.10923	7.45167	15.8961	12.4581	22.6856	7.6909
	TOX2	Yes	-4.45679	-3.20546	1.32541	1.5622	1.88682	1.0306	-1.51828	5.2643	7.31934	30.2094	36.6522	44.2683	24.1797	15.453
	TJP2	Yes	-1.6583	1.2131	1.11769	1.56076	1.07056	-1.41917	-1.36944	214.508	431.523	397.581	555.191	380.819	250.652	259.755
	CSF1R	Yes	-1.32984	1.08336	1.24067	1.5595	1.00304	-1.31826	-1.65864	6954.48	10019.2	11474.1	14422.8	9276.42	7015.53	5575.84
	HHLA2	Yes	-12.6293	1.07262	1.2664	1.55749	-1.16846	1.33392	-1.19823	1.43002	19.3717	22.9281	28.1286	15.4564	24.0909	15.0724
	CXCL13	Yes	-3.19123	-2.93412	1.13802	1.55284	1.3892	1.10552	1.16025	2.16301	2.35255	8.21583	10.7187	9.58921	7.63099	8.00883
	LAYN	Yes	-4.81527	-1.81442	-2.20913	1.54889	1.95869	1.65794	-1.60511	6.41449	17.0234	13.531	47.8414	60.4991	51.2096	19.2432
	BLNK	Yes	-2.5857	-2.03479	1.4619	1.5467	1.28393	-1.04895	-1.14163	158.474	201.381	600.971	633.789	526.114	390.647	358.932
	NRSN2	Yes	-3.54668	-1.74965	-1.96517	1.54629	1.71782	1.59646	-1.28687	14.2098	28.8044	25.5016	77.9294	86.5744	80.4581	39.1631
	DUOXA1	Yes	-5.67096	-1.52068	2.2775	1.54199	-1.62601	-1.694	1.14126	10.4928	39.1301	135.824	91.7555	36.5955	35.1266	67.91
	CCL13	Yes	-4.29141	1.03025	2.12685	1.5369	-1.55984	-1.48416	-1.31908	901.299	3984.86	8243.04	5944.5	2479.65	2606.08	2932.23
	NDRG2	Yes	-1.59922	-1.87083	-2.06013	1.53187	1.65175	1.33642	-1.19799	1038.96	888.122	806.516	2545.25	2744.42	2220.5	1386.93
	FBXO16	Yes	-3.72181	-1.43423	1.63746	1.51638	1.59217	-1.35733	-1.81378	2.84403	7.38023	17.4745	16.0508	16.853	7.79834	5.83585
	KIF17	Yes	-3.41521	1.27642	-1.27905	1.51487	1.49644	1.03073	-1.64772	11.2132	48.881	29.9404	58.0125	57.3065	39.4723	23.2414
	MCUR1	Yes	-2.98823	1.01741	1.22808	1.51423	1.13285	-1.07998	-1.18084	173.631	527.88	637.187	785.655	587.778	480.427	439.388
	OTUD7B	Yes	-3.7106	-3.40327	-1.17708	1.50989	1.56513	1.33193	1.18016	6.06177	6.60917	19.1104	33.9616	35.2041	29.9588	26.5452
	FOXD2	Yes	-3.50194	-1.09653	1.0821	1.50267	1.19469	1.32361	-1.42977	8.11071	25.9029	30.7352	42.6808	33.933	37.5948	19.8656
	CXCL16	Yes	1.05881	-1.11557	-1.31178	1.502	1.13179	-1.09131	-1.36547	996.833	843.937	717.705	1414.09	1065.54	862.696	689.481
	CD1E	No	-3.67368	-1.07988	-1.42654	1.49878	1.4393	1.26212	-1.1104	1025.72	3489.4	2641.47	5647.61	5423.5	4755.85	3393.51
	COL18A1	No	-1.37357	1.19386	1.23658	1.49848	1.18759	-1.45202	-2.14241	75.431	123.695	128.122	155.257	123.046	71.3554	48.3613
	FMNL2	No	-5.4582	-3.51479	-1.17561	1.49704	1.70337	1.47242	1.00883	161.612	250.972	750.538	1320.56	1502.57	1298.84	889.898
	HEG1	No	-1.58223	-1.33559	1.08225	1.4954	1.56275	1.04515	-2.30573	291.07	344.822	498.421	688.69	719.71	481.334	199.737
	TMEM44	No	-4.16472	-1.3495	1.04172	1.48995	1.28833	1.25073	-1.05468	16.5515	51.0801	71.7936	102.705	88.8075	86.2157	65.3584
	SLC46A3	No	-1.07035	1.06206	1.5801	1.483	-1.17741	-1.70299	-1.98394	563.232	640.271	952.576	894.037	512.02	353.998	303.869
	PDCD1LG2	No	-4.28804	-3.47336	2.07446	1.47991	-1.27306	1.11345	1.02557	65.8826	81.3354	588.624	418.085	221.912	314.557	289.731
	C10orf128	No	-2.02721	-1.02693	-1.17516	1.47697	1.5194	1.07721	-1.6436	932.578	1840.96	1608.74	2792.25	2872.47	2036.49	1150.24
	TSPAN33	No	-2.31782	-1.01642	1.22535	1.4755	1.05026	-1.07059	-1.11167	245.354	559.496	696.842	839.097	597.269	531.187	511.56
	ACER2	No	-3.3578	-1.79606	1.16289	1.46923	1.5445	1.29218	-1.47795	9.20838	17.2154	35.9645	45.4284	47.7559	39.954	20.9207
	AFAP1L1	No	-3.38226	-2.8857	-1.45932	1.46748	1.65001	1.54383	1.01124	17.2525	20.2212	36.3277	85.6308	96.2821	90.0863	59.0083
	SCN11A	No	-8.73718	-2.81019	-1.1415	1.46527	1.60069	1.48143	1.10628	1.51571	4.71252	11.7361	19.4046	21.1981	19.6187	14.6506
	ITGA11	No	-11.7394	1.3654	1.4443	1.46501	-1.07393	-1.15458	-1.18647	5.5076	88.2812	93.4575	94.7218	60.2051	55.9997	54.4947
	STARD9	No	-1.92296	-1.63354	1.25917	1.4625	1.46118	-1.00082	-1.45819	84.4205	99.3771	204.409	237.417	237.204	162.204	111.327
	FNBP1L	No	-5.97722	-1.86235	1.16985	1.45907	1.60841	1.24297	-1.22632	23.4444	75.2447	164.571	204.463	225.39	174.18	114.27
	MTSS1	No	-1.92115	-1.84793	1.37182	1.45583	-1.04586	1.01043	1.14411	119.048	123.765	313.747	332.96	218.679	231.093	261.668
	LAMB1	No	-8.91104	-4.99668	1.19725	1.45473	1.30527	1.7516	-1.02165	4.78747	8.53794	49.9501	62.0607	55.6845	74.7257	41.7573
	CIART	No	-3.33218	-3.31823	1.34571	1.45094	1.19019	1.05483	1.35688	3.63914	3.65445	16.3323	17.5945	14.4326	12.7912	16.4539
	SMAD1	No	-3.20483	-1.59198	1.12394	1.44705	1.31059	1.08852	1.08974	56.4798	113.7	204.527	261.928	237.227	197.03	197.252
	PPIC	No	-7.95762	-4.02636	-1.16103	1.44422	1.57437	1.5396	1.20649	10.8605	21.4645	73.0809	124.815	136.063	133.058	104.27
	WNT5B	No	-15.0617	1.58975	1.6456	1.44248	-1.13197	-1.36045	-1.56908	18.7903	449.924	464.296	408.244	250.019	208.03	180.37
	SLC39A10	No	-1.99803	-1.09246	-1.57882	1.434	1.48543	1.29409	-1.3564	272.225	497.878	344.507	779.973	807.949	703.874	400.997
	TRIM36	No	-1.57775	1.08955	-1.05605	1.43325	1.20216	-1.12193	-1.24534	100.868	173.396	150.698	228.094	191.317	141.849	127.792
	KIAA1456	No	-3.21232	-1.42045	1.49278	1.43155	1.07277	1.17286	-1.22738	5.37766	12.1615	25.7874	24.7297	18.5318	20.2609	14.0745
	KIAA1456	No	-3.21232	-1.42045	1.49278	1.43155	1.07277	1.17286	-1.22738	5.37766	12.1615	25.7874	24.7297	18.5318	20.2609	14.0745
	RUNX2	No	-1.83276	1.77856	1.49848	1.42677	-1.22407	-1.98575	-2.3254	58.4162	190.418	160.431	152.754	87.4648	53.9156	46.0405
	CD200R1	No	-3.03744	1.1353	1.01239	1.42587	1.18171	1.00413	-1.09724	386.704	1333.51	1189.15	1674.81	1388.02	1179.44	1070.5
	MAFA-AS1	No	-6.70313	-4.35819	-1.50985	1.42577	1.94847	1.43378	1.15104	1.81437	2.7906	8.02867	17.3402	23.6972	17.4376	13.9989
	JADE2	No	-1.59477	-1.35984	1.1475	1.42423	1.38207	-1.00112	-1.46009	190.326	223.208	348.297	432.293	419.497	303.188	207.883
	ZNF618	No	-2.10583	-2.53188	-1.12061	1.42148	1.43934	1.34752	1.02946	88.873	73.918	167.008	266.032	269.375	252.19	192.665
	ATP7B	No	-3.37409	-1.5073	1.13975	1.42147	1.47195	1.05707	-1.05269	16.2876	36.4598	62.6362	78.1181	80.8926	58.0922	52.2053
	TMEM130	No	-5.24599	-1.34914	-1.28464	1.41219	2.05862	1.25401	-1.77015	69.2355	269.215	275.681	512.919	747.708	455.467	205.185
	TMEM130	No	-5.24599	-1.34914	-1.28464	1.41219	2.05862	1.25401	-1.77015	69.2355	269.215	275.681	512.919	747.708	455.467	205.185
	B3GNT9	No	-2.60572	-1.5666	-1.22389	1.40993	1.78794	1.15467	-1.23717	6.00904	9.99481	12.6535	22.0765	27.9954	18.0798	12.6562
	ZBTB12	No	-2.46534	1.36649	1.29363	1.40796	1.15628	-1.45813	-1.46154	12.2403	41.2358	39.0374	42.4875	34.8925	20.6953	20.6471
	CFB	No	-8.28727	-1.40768	1.77725	1.40469	1.32222	-1.31797	-1.10369	6.36244	37.4568	93.7096	74.0653	69.7169	40.0063	47.7738
	RHPN1	No	-11.6479	1.08568	1.51516	1.40452	1.21468	-1.04765	-1.35209	21.6561	273.86	382.196	354.288	306.401	240.775	186.561
	FFAR4	No	-3.43351	-1.17479	1.17208	1.40329	1.40099	1.107	-1.29167	57.2108	167.208	230.236	275.654	275.201	217.451	152.077
	ZNF189	No	-1.76593	-1.26951	-1.184	1.40296	1.32453	1.10691	-1.03409	137.543	191.327	205.144	340.767	321.716	268.858	234.884
	SLC39A6	No	-2.28558	-1.31162	1.03822	1.40151	1.25903	1.09524	1.00607	421.751	734.927	1000.79	1350.98	1213.64	1055.75	969.801
	LRRC1	No	-4.16718	-1.32442	-1.25547	1.40129	1.47248	1.42078	-1.09419	9.88824	31.1126	33.0411	57.7418	60.6753	58.5446	37.6591
	ZBTB8A	No	-4.64098	-2.24212	1.1164	1.39991	1.45332	1.51552	-1.1718	7.08777	14.671	36.7229	46.0487	47.8058	49.8516	28.0714
	ZBTB8A	No	-4.64098	-2.24212	1.1164	1.39991	1.45332	1.51552	-1.1718	7.08777	14.671	36.7229	46.0487	47.8058	49.8516	28.0714
	MAGED2	No	-2.21496	-1.46575	1.43306	1.39926	1.15297	-1.06057	-1.06597	220.546	333.276	700.048	683.536	563.224	460.602	458.268
	HRH1	No	-4.43126	1.4145	2.27712	1.39839	-1.39846	-1.97977	-2.15449	154.837	970.516	1569.46	959.467	490.627	346.567	318.461
	ZNF382	No	-2.66467	-1.58743	-1.14637	1.39057	1.30248	1.33363	1.09578	14.2417	23.9063	33.1041	52.7715	49.4286	50.6106	41.5842
	FOSL2	No	-1.81992	-1.1527	1.02134	1.38692	1.26868	-1.02614	-1.07349	562.309	887.791	1045.19	1419.31	1298.31	997.284	953.297
	EPS15	No	-1.61663	1.12793	1.32591	1.38447	-1.0758	-1.19906	-1.28271	756.617	1379.65	1621.82	1693.44	1136.98	1020.1	953.578
	CPEB1	No	-7.43397	-2.15865	-1.01917	1.38412	1.34822	1.6256	1.06311	6.8378	23.5481	48.7362	70.3574	68.5328	82.6327	54.0398
	PCSK5	No	-2.63438	-1.09871	-1.03363	1.38115	1.36339	1.13929	-1.1642	157.385	377.362	401.122	572.641	565.276	472.361	356.136
	ZNF846	No	-1.33416	-1.68682	1.60718	1.37996	-1.1269	-1.08304	-1.16309	37.6247	29.7587	80.6764	69.2705	44.5445	46.3485	43.1587
	LOC400043	No	-2.23887	-1.16876	-1.12965	1.37366	1.51592	1.03865	-1.13085	16.5393	31.6826	33.2358	50.8656	56.1336	38.4603	32.7447
	ZBTB38	No	-1.23304	-1.67043	-1.06652	1.37147	1.17444	1.11627	-1.00955	762.046	562.51	881.024	1288.68	1103.54	1048.88	930.747
	YPEL4	No	-3.20512	-1.02681	-1.28631	1.36947	1.47461	1.18495	-1.10174	32.7921	102.359	81.7089	143.935	154.986	124.541	95.3973
	ZDHHC1	No	-3.01906	-1.34123	1.03213	1.36805	1.08496	1.37416	1.0639	4.37567	9.84944	13.6348	18.0725	14.3327	18.1532	14.0546
	SYDE2	No	-4.57823	-4.29221	-1.39998	1.3645	1.69735	1.42464	1.34782	2.53766	2.70676	8.34228	15.8528	19.7197	16.5514	15.659
	C1orf95	No	-3.2527	-1.16709	-1.77939	1.36206	1.52634	1.71276	-1.48678	6.15838	17.1635	11.0417	27.2839	30.5746	34.3089	13.473
	IL1RL2	No	-3.99735	-1.16264	1.06339	1.36116	1.44275	1.08479	-1.06651	4.82175	16.5779	20.4961	26.2353	27.8079	20.9084	18.0722
	LOC101927768	No	-3.56188	-1.43182	1.41699	1.35695	1.17725	1.0217	1.04795	9.19613	22.8769	46.4142	44.4476	38.5616	33.4663	34.3261
	CDK2AP1	No	-2.36006	-1.29178	-1.22369	1.35348	1.51686	1.23395	-1.13548	260.306	475.573	502.037	831.49	931.861	758.059	541.037
	TRIM32	No	-1.6223	-2.44172	1.18279	1.35092	1.16954	1.28361	-1.01297	59.5964	39.5963	114.356	130.611	113.075	124.104	95.4451
	NES	No	-4.3277	-2.66623	-2.17565	1.35011	1.72913	1.95703	-1.11362	47.4284	76.9835	96.6476	277.117	354.915	401.692	184.314
	INSIG2	No	-1.50126	-1.51129	1.41041	1.34926	-1.01985	1.01761	-1.09362	201.022	199.688	425.643	407.189	295.912	307.102	275.952
	ARHGEF12	No	-4.80925	-1.48087	1.46422	1.34812	1.31202	1.0836	-1.10031	82.3643	267.485	580.143	534.003	519.706	429.226	359.998
	SUCNR1	No	-2.30443	1.05872	1.42095	1.34717	-1.12346	-1.14681	-1.02341	334.577	816.28	1095.57	1038.68	686.282	672.307	753.373
	CYTIP	No	-1.57303	-1.58792	-1.15981	1.34678	1.16782	1.2814	1.07633	338.068	334.898	458.518	716.204	621.038	681.435	572.384
	VOPP1	No	-1.7986	-1.02931	-1.027	1.34663	1.164	1.04517	-1.06046	814.478	1423.2	1426.41	1972.71	1705.18	1531.09	1381.4
	SOX12	No	-4.04411	-1.04438	1.08637	1.34574	1.41387	1.32769	-1.60885	21.488	83.2067	94.4052	116.944	122.865	115.376	54.0135
	TMCC2	No	-11.4544	-1.18499	1.55214	1.34414	1.18013	1.12651	-1.15489	10.6595	103.038	189.186	164.117	144.092	137.545	105.723
	GPR17	No	-4.26652	1.00997	1.12609	1.34102	2.00436	-1.31326	-1.91302	1.19304	5.14087	5.83831	6.82595	10.2024	3.87597	2.66078
	SUV39H2	No	-1.60066	-1.00003	1.0046	1.34081	1.19804	1.03406	-1.25346	35.2585	56.4352	56.6965	75.6712	67.6134	58.3589	45.0248
	CLIP2	No	-1.21593	1.10379	1.32018	1.34032	1.08709	-1.26525	-1.8662	419.038	562.403	672.658	682.918	553.894	402.702	273.025
	ACVR2B	No	-2.10762	-1.02611	-1.03253	1.33861	1.34482	-1.06925	-1.03752	39.3918	80.9101	80.4072	111.135	111.651	77.6457	80.0205
	FBXO32	No	-3.33849	-1.47437	1.29788	1.33718	1.57439	1.06973	-1.34585	16.0094	36.251	69.5948	71.4686	84.1471	57.1742	39.7127
	FBXO32	No	-3.33849	-1.47437	1.29788	1.33718	1.57439	1.06973	-1.34585	16.0094	36.251	69.5948	71.4686	84.1471	57.1742	39.7127
	RRP1B	No	-5.37839	1.12526	1.40383	1.33645	1.20157	-1.01636	-1.3105	302.582	1831.25	2284.59	2174.94	1955.43	1601.2	1241.82
	SGK494	No	-2.06877	-1.11134	1.28045	1.33297	1.08407	-1.10539	1.01467	120.139	223.64	318.243	331.297	269.434	224.843	252.186
	CKS1B	No	-1.54287	1.05784	-1.40393	1.32948	1.40266	-1.00349	-1.17223	32.7066	53.3806	35.9435	67.0884	70.781	50.2865	43.0478
	IL1R2	No	-17.4823	2.0093	1.01681	1.32869	1.53087	-1.35904	-3.11217	60.777	2134.92	1077.95	1411.77	1626.59	781.819	341.408
	SLC18A2	No	-3.93423	-1.9308	1.32034	1.32513	1.33801	1.27057	-1.02685	48.0023	97.8104	245.522	250.255	252.686	239.951	183.914
	INSR	No	1.06473	1.46377	1.05833	1.32231	-1.01701	-1.83681	-1.77565	200.142	275.154	198.939	248.562	184.831	102.338	105.863
	TLCD2	No	-2.48392	-1.29242	-1.1346	1.32053	1.23847	1.38607	-1.00277	13.4196	25.7913	29.3789	44.0177	41.2822	46.2023	33.2411
	JAG1	No	-1.87041	1.29162	1.02584	1.31922	-1.00981	-1.12254	-1.05535	316.887	765.552	608.026	781.914	586.95	528.006	561.623
	CLIC2	No	-2.41838	-1.45862	1.62285	1.31835	1.03934	-1.05349	-1.0297	408.27	676.908	1602.32	1301.68	1026.2	937.222	958.868
	ARHGEF40	No	-1.03132	1.06575	1.1252	1.31742	-1.01392	-1.11197	-1.5713	771.068	847.504	894.779	1047.64	784.302	715.139	506.089
	TBX19	No	-2.85517	1.01245	1.20635	1.31397	1.10607	1.02693	-1.01627	22.7109	65.651	78.224	85.2023	71.7219	66.59	63.8058
	ARHGAP23	No	-3.95793	-1.6939	-2.18078	1.31313	1.89431	1.51303	-1.02252	18.0452	42.1641	32.7711	93.786	135.295	108.063	69.8482
	TMEM159	No	-1.30937	-2.32822	1.0718	1.30601	1.37425	1.21119	-1.18552	75.5734	42.5017	106.059	129.234	135.987	119.852	83.4685
	FEM1C	No	-1.52235	1.10662	-1.05791	1.30382	1.14037	-1.05802	-1.10878	346.915	584.435	499.218	688.586	602.262	499.168	476.316
	NPEPPS	No	-1.75679	1.06964	1.08914	1.3031	1.16652	-1.03144	-1.20066	1008.99	1896.02	1930.58	2309.85	2067.76	1718.55	1476.34
	PVRL1	No	-2.02291	-2.02025	-1.21233	1.30287	1.49116	1.38288	1.00891	172.478	172.706	287.799	454.582	520.279	482.499	352.019
	PVRL1	No	-2.02291	-2.02025	-1.21233	1.30287	1.49116	1.38288	1.00891	172.478	172.706	287.799	454.582	520.279	482.499	352.019
	HSBP1L1	No	-2.79959	-1.13826	-1.07314	1.30185	1.50605	1.14717	-1.13979	10.1822	25.0435	26.5632	37.1104	42.9315	32.7011	25.0099
	PROX2	No	-2.60738	-1.31511	-1.04166	1.30147	1.62509	1.20723	-1.31184	5.51391	10.9321	13.8018	18.711	23.3638	17.3562	10.9593
	FABP3	No	-4.78569	-1.19113	1.44908	1.30011	1.18502	1.18049	-1.195	87.5073	351.584	606.849	544.465	496.265	494.367	350.446
	CDCP1	No	-1.75904	-1.32906	-1.10433	1.29218	1.30798	1.3369	-1.19543	272.249	360.327	433.654	618.825	626.387	640.24	400.608
	MSANTD3-TMEFF1	No	-6.31484	-2.33546	-1.52468	1.29074	1.57243	1.60603	1.2884	4.59911	12.4355	19.0924	37.4865	45.6674	46.6433	37.4184
	TBC1D24	No	-1.66153	-1.6162	1.09433	1.28556	1.17934	1.27195	-1.05459	100.905	103.735	183.472	215.531	197.724	213.25	158.978
	MRPS31P5	No	-1.74658	-1.44998	1.12184	1.28449	1.34885	1.04615	-1.06784	21.8015	26.2612	42.7174	48.911	51.3614	39.8353	35.6588
	KIAA1671	No	-4.03938	-3.18196	1.07684	1.28402	1.43902	1.3536	1.2847	187.175	237.612	839.312	970.81	1088	1023.41	971.319
	RILPL1	No	-2.46956	-1.64245	1.64099	1.28334	1.05654	-1.00958	1.01484	10.4774	15.7537	42.4597	33.2058	27.3375	25.6291	26.2586
	SLC9A5	No	-4.83581	-3.76646	-1.533	1.28332	1.72016	1.78966	1.08225	26.6591	34.228	86.2357	165.444	221.761	230.72	139.522
	KCTD7	No	-1.79487	-1.02109	1.21195	1.28257	1.09659	-1.01361	-1.12889	187.798	330.112	408.519	432.323	369.631	332.549	298.59
	C11orf80	No	-2.72558	-1.41404	-1.37106	1.28234	1.9455	1.41411	-1.80306	7.03076	13.5519	13.9767	24.5733	37.2813	27.0984	10.628
	JUP	No	-2.20272	1.10797	1.07447	1.27654	1.30424	1.09945	-1.46337	519.927	1268.91	1230.55	1461.96	1493.69	1259.15	782.618
	TMEM183A	No	-1.61079	-1.25373	1.00373	1.27538	1.12323	1.10012	1.07911	41.462	53.2703	67.0357	85.1778	75.0165	73.4734	72.0699
	PHF13	No	-1.88017	-1.02712	1.10936	1.27488	1.17599	1.01874	-1.09221	91.6843	167.831	191.234	219.767	202.72	175.612	157.828
	ZBTB10	No	-1.56591	-1.13238	1.14194	1.26918	1.08956	1.00196	-1.02494	88.6245	122.555	158.477	176.135	151.207	139.05	135.402
	HPS5	No	-1.7095	-1.63868	1.4486	1.26653	1.11154	-1.06112	1.03572	572.721	597.473	1418.27	1240.02	1088.27	922.669	1014.04
	SOAT1	No	-1.96166	-1.38817	1.17744	1.26533	1.23691	1.05993	1.03026	1528.01	2159.27	3529.3	3792.76	3707.56	3177.07	3088.15
	HIST1H2BD	No	-5.06378	-1.80149	-1.08248	1.2652	1.4369	1.59443	1.0271	5.86177	16.4767	27.6214	37.5545	42.6509	47.3269	30.4871
	FA2H	No	-6.12132	1.69857	-1.94824	1.26343	1.66327	1.21249	-2.05931	27.0917	281.685	86.1417	209.523	275.832	201.076	80.5304
	FOXQ1	No	-8.61396	-1.08681	1.61478	1.26294	1.20461	1.00276	-1.13805	42.3552	335.704	589.996	460.778	439.498	365.854	320.59
	RBFOX2	No	-3.8158	-2.26787	-2.19041	1.25896	2.3825	1.38651	-1.23079	7.29211	12.2693	13.1163	35.0308	66.2936	38.5799	22.6077
	MTRR	No	-1.64272	1.02726	-1.24297	1.25757	1.20048	1.17241	-1.0764	215.63	363.876	284.98	445.458	425.234	415.291	329.081
	LOC100499484-C9ORF174	No	-5.24325	-1.98699	1.05565	1.25589	1.37214	1.37475	1.24759	2.6222	6.91941	14.6967	17.267	18.8653	18.9012	17.1529
	GCC2	No	-1.86217	-1.30888	1.27724	1.25314	1.14826	1.03122	-1.01099	260.935	371.239	620.621	608.909	557.947	501.076	480.624
	CCNE1	No	-2.69862	-1.58074	1.17764	1.25298	1.46443	1.27364	-1.20753	18.6862	31.9007	59.3845	63.1839	73.8466	64.2257	41.7603
	CDS2	No	-1.57956	1.01178	1.15316	1.24902	1.09158	-1.06753	-1.08151	558.97	893.329	1018.16	1102.8	963.785	827.079	816.381
	TNFRSF25	No	-14.14	1.37993	-1.17898	1.24845	1.37161	1.33405	-1.33859	2.27649	44.4193	27.3029	40.187	44.1513	42.9424	24.0474
	NTAN1	No	-1.76048	-1.2314	1.29549	1.248	1.10322	1.04519	-1.07759	172.735	246.952	393.953	379.512	335.484	317.837	282.198
	FGFR1	No	-3.26683	-1.86664	-1.45096	1.24611	1.78102	1.50753	-1.07029	142.671	249.69	321.223	580.788	830.1	702.631	435.472
	KIAA1522	No	-1.64854	-1.23171	1.05571	1.24096	1.36445	1.12927	-1.264	207.057	277.129	360.358	423.591	465.744	385.465	270.048
	NEMP1	No	-2.23909	-1.67842	-1.09566	1.24029	1.33974	1.35868	1.10619	299.611	399.695	612.287	832.059	898.773	911.479	742.096
	DOK6	No	-4.1294	-1.97696	-1.00199	1.23644	1.69132	1.27631	1.04994	10.508	21.9487	43.9576	53.6511	73.3891	55.3815	45.5586
	ARL6IP1	No	-1.72352	-1.18636	1.13993	1.236	1.17788	1.11457	-1.10072	986.332	1432.92	1937.84	2101.14	2002.36	1894.73	1544.41
	DNAH3	No	-3.37289	-2.32848	-3.81679	1.23575	1.67983	1.99078	1.1057	9.6648	13.9998	9.05322	40.2833	54.7597	64.8961	36.0439
	PPP2R2B	No	-2.40154	-1.54841	-1.09124	1.2352	1.42862	1.35552	1.00206	9.32112	14.4568	19.7721	27.6499	31.9796	30.3433	22.431
	CD40	No	-1.70144	-1.77793	-1.39952	1.23266	1.27054	1.4208	1.21128	736.587	704.895	895.489	1544.84	1592.32	1780.63	1518.05
	CD40	No	-1.70144	-1.77793	-1.39952	1.23266	1.27054	1.4208	1.21128	736.587	704.895	895.489	1544.84	1592.32	1780.63	1518.05
	TBKBP1	No	-2.33278	1.14157	-1.46424	1.22993	1.40585	1.34011	-1.29714	59.3877	158.152	94.6148	170.393	194.765	185.657	106.803
	PATL2	No	-1.7387	-1.20354	1.33164	1.22971	-1.0527	1.07673	1.00596	17.5437	25.3447	40.6196	37.5104	28.9762	32.8439	30.6851
	C17orf100	No	-3.64148	1.59194	1.21897	1.22903	1.43137	-1.27548	-2.12738	10.208	59.1756	45.2405	45.6855	53.2072	29.1437	17.4732
	MAN1C1	No	-3.59547	-2.45915	1.26564	1.22538	1.52324	1.39667	-1.10581	220.607	322.544	1012.55	971.949	1208.21	1107.82	717.286
	ISCU	No	-1.61973	-1.05563	1.11926	1.22514	1.13117	1.09471	-1.15603	311.093	477.333	563.98	617.328	569.981	551.606	435.876
	SAMD4A	No	-1.33139	-3.01529	-1.26626	1.2236	1.47511	1.26497	1.16386	46.0568	20.3362	47.7116	75.0307	90.4535	77.5676	71.3678
	SGPL1	No	-1.58937	-1.1008	1.17954	1.22232	1.03326	-1.00657	1.03382	846.735	1222.54	1587.39	1644.97	1390.54	1336.99	1391.28
	SGPL1	No	-1.58937	-1.1008	1.17954	1.22232	1.03326	-1.00657	1.03382	846.735	1222.54	1587.39	1644.97	1390.54	1336.99	1391.28
	NAB2	No	-1.63134	1.1218	-1.1104	1.22213	1.14395	1.08467	-1.09422	234.071	428.362	343.886	466.67	436.818	414.18	348.97
	PPP1R3F	No	-1.76255	1.23431	-1.56269	1.22084	1.24396	1.19215	-1.1093	16.3367	35.5409	18.4261	35.1532	35.8187	34.327	25.9571
	ATAD2	No	-1.6136	-1.24042	1.21553	1.21969	1.27328	-1.00375	-1.15031	125.114	162.754	245.395	246.236	257.054	201.129	175.504
	AHDC1	No	-1.50523	-1.53306	1.06038	1.21661	1.25855	1.14663	1.0012	79.0693	77.6336	126.203	144.797	149.789	136.468	119.16
	RBMS2	No	-2.65351	-1.14328	1.51236	1.21629	1.28806	-1.10604	-1.20825	401.228	931.232	1611.03	1294.94	1371.35	962.59	881.163
	FAM98A	No	-1.61785	-1.38378	-1.25972	1.21046	1.18675	1.26667	1.20155	173.078	202.355	222.283	338.947	332.307	354.688	336.452
	SLC4A11	No	-4.54056	-1.97102	1.01106	1.20982	1.55464	1.38632	1.11058	10.2248	23.5544	47.208	56.1677	72.1762	64.3615	51.5601
	DMPK	No	-2.14283	-1.18995	1.31439	1.20539	1.09102	1.14378	-1.06567	72.3966	130.37	203.906	186.996	169.254	177.439	145.574
	PCBP4	No	-4.79269	-2.55472	-1.16782	1.20266	2.0864	1.40491	-1.17694	2.75907	5.17606	11.0864	15.9032	27.5892	18.5776	11.2354
	LOC101929371	No	-1.86529	-1.02293	-1.16344	1.19903	1.23574	1.17396	1.01806	136.495	248.896	218.837	305.276	314.623	298.892	259.2
	RGL2	No	-1.63329	-1.00237	1.29082	1.19887	1.11531	-1.02754	-1.23167	327.399	533.477	690.249	641.084	596.4	520.407	434.158
	LOC644285	No	-3.28799	-1.37948	1.1712	1.19864	1.31802	1.23223	1.05086	14.1834	33.8063	54.6187	55.8987	61.4656	57.4652	49.007
	OBSCN	No	-2.07262	1.14814	-1.629	1.19845	1.41943	1.14403	-1.00645	34.7224	82.6277	44.1781	86.2483	102.151	82.3317	71.5052
	CAB39L	No	-1.64836	-1.24806	-1.0242	1.19749	1.31076	1.21166	-1.1163	59.4706	78.5448	95.7128	117.389	128.492	118.777	87.8158
	HS3ST1	No	-14.5589	-1.51995	1.51295	1.19496	1.3974	1.37459	-1.26024	8.93817	85.6145	196.32	155.5	181.844	178.875	103.258
	C5orf15	No	-1.4701	-1.5804	-1.02354	1.19349	1.21221	1.23814	1.06619	486.247	452.311	698.393	853.146	866.528	885.066	762.146
	ZMYM6	No	-1.52823	-1.10119	1.14064	1.19009	1.10867	1.06105	-1.06712	364.886	506.389	636.056	663.631	618.23	591.674	522.557
	PLCB1	No	-3.50882	1.05036	-2.08289	1.18902	1.59088	1.41615	-1.01163	19.0634	70.2586	32.2151	79.5336	106.414	94.7263	66.1211
	LRFN3	No	-3.24222	-5.58174	1.52976	1.18803	1.25423	1.29138	1.24901	3.66756	2.13035	18.2149	14.127	14.9142	15.3559	14.8521
	ITPR3	No	-1.76013	-1.31443	-1.54874	1.18472	1.5574	1.51258	-1.29753	20.8805	27.9607	23.7305	43.5415	57.2383	55.5909	28.325
	IL22RA2	No	-3.9183	-2.20397	1.44157	1.18218	1.44449	1.34976	-1.14539	5.41585	9.6285	29.5444	25.087	30.6533	28.6431	18.5273
	ST18	No	-2.93835	-3.76773	1.03727	1.18139	1.59043	1.40788	1.1773	4.94752	3.85844	14.979	17.1745	23.121	20.4671	17.115
	FAM198A	No	-2.4303	-1.11973	1.85185	1.18043	-1.18871	-1.31866	1.06359	32.1678	69.8181	144.772	92.2824	65.7662	59.2856	83.1486
	CCSAP	No	-1.60851	-1.03338	1.07964	1.18022	1.20059	1.08123	-1.15083	416.046	647.596	722.508	789.816	803.452	723.573	581.504
	SOBP	No	-2.57907	-1.12117	-2.96487	1.17496	1.55836	1.44083	1.20891	45.0573	103.647	39.3152	136.537	181.091	167.433	140.483
	RABGAP1	No	-1.55809	-1.06131	1.17831	1.17396	1.07292	1.015	-1.02482	459.535	674.636	843.667	840.553	768.211	726.736	698.656
	MEX3B	No	-2.3125	-1.16997	1.35919	1.17218	1.14872	1.05044	-1.018	40.7007	80.4465	127.927	110.326	108.118	98.8678	92.4562
	RGPD5	No	-1.78573	-1.14876	-1.04842	1.1692	1.2482	1.15592	1.04239	195.333	303.642	332.701	407.829	435.385	403.196	363.596
	CAMK1D	No	-1.70632	-1.07371	1.36298	1.16889	1.02425	-1.04884	-1.02771	583.955	928.017	1358.1	1164.7	1020.58	950.02	969.553
	PELP1	No	-1.79502	1.09161	1.35511	1.16812	-1.04629	-1.10498	-1.03379	288.528	565.361	701.832	604.989	495.002	468.708	500.986
	C7orf60	No	-1.22808	-1.48355	-1.53067	1.16794	1.5821	1.21711	-1.12207	200.517	165.989	160.879	287.607	389.597	299.716	219.464
	YPEL2	No	-1.58428	1.11952	1.27072	1.16273	1.07317	-1.07223	-1.23452	262.763	466.044	528.989	484.032	446.752	388.246	337.209
	PLEKHA8	No	-1.88224	-1.36029	1.16095	1.16224	1.21425	1.10387	1.09227	122.663	169.73	268.042	268.341	280.348	254.863	252.186
	ITPKB	No	-1.90351	1.2497	-1.10862	1.16074	1.30616	1.09137	-1.30775	340.005	808.815	583.793	751.235	845.352	706.339	494.9
	NAA40	No	-2.32971	-1.61238	1.14278	1.156	1.31893	1.29037	1.04248	135.671	196.029	361.202	365.382	416.88	407.853	329.5
	DIRAS1	No	-4.52843	-1.72256	-1.50772	1.15471	1.90218	1.59594	-1.13307	13.8857	36.5042	41.388	72.6091	119.61	100.354	55.496
	MTUS1	No	-5.09842	-1.34135	-1.68038	1.15241	1.82087	1.75476	-1.36014	21.7756	82.7681	63.5466	127.941	202.155	194.815	81.6246
	DENND5B	No	-1.47988	-1.89351	1.36562	1.14967	1.16711	1.31577	-1.25315	19.5041	15.2435	39.4167	33.1836	33.6871	37.9778	23.0329
	SEC14L2	No	-2.81001	-1.2082	-1.16456	1.14892	1.60837	1.24186	-1.04318	9.82496	22.8508	23.2022	31.7196	44.4044	34.2856	26.4655
	SEPHS1	No	-2.0624	-1.89672	1.28792	1.14652	1.3	1.19904	1.05442	152.67	166.005	405.523	361.002	409.328	377.537	332.001
	NAGPA-AS1	No	-5.44519	-1.7089	1.31243	1.14186	1.43852	1.22291	1.11546	1.87862	5.98598	13.5125	11.6806	14.7153	12.5096	11.4105
	ZNF124	No	-1.54356	-1.14225	1.5114	1.14136	1.01209	-1.1316	-1.07743	110.934	149.909	258.802	195.439	173.303	151.32	158.928
	CENPN	No	-1.6402	-1.12231	-1.28634	1.13652	1.43555	1.11273	1.03711	66.3067	96.9038	84.5472	123.603	156.125	121.017	112.792
	BTRC	No	-1.52801	-1.29357	1.17248	1.1344	1.1354	1.07315	1.05708	110.185	130.155	197.404	190.992	191.161	180.68	177.973
	GBP5	No	-2.51703	-1.15378	1.60584	1.13097	1.11578	-1.10974	-1.01802	68.7896	150.069	278.044	195.822	193.194	156.024	170.08
	QPRT	No	-3.81333	-1.79944	1.97026	1.12437	1.037	-1.04503	1.0935	264.923	561.42	1998.01	1135.88	1047.61	966.711	1104.7
	RECQL4	No	-1.7187	-1.80275	-1.14112	1.11918	1.66786	1.3114	-1.12526	28.372	27.0492	42.7324	54.5743	81.3297	63.9477	43.3349
	BOK	No	-8.96247	-4.38406	-1.14727	1.11616	1.67189	1.72425	1.2764	3.67705	7.5171	28.7309	36.7835	55.0977	56.8235	42.0643
	PDCD4	No	-1.92663	-1.09595	1.42557	1.114	1.14684	1.02615	-1.16828	258.54	454.502	710.095	554.895	571.254	511.138	426.366
	FHL1	No	-3.87033	-1.61087	-1.30448	1.11098	1.66237	1.38515	1.19575	15.5722	37.4143	44.7209	66.9585	100.191	83.4828	72.0676
	FDX1L	No	-1.59257	1.06902	-1.13177	1.10968	1.09305	1.10351	1.11325	30.1098	51.2619	42.369	53.2115	52.414	52.9158	53.3828
	MPP6	No	-2.39791	-1.96721	-1.37877	1.10732	1.47144	1.82428	-1.05673	5.26655	6.41963	9.15941	13.9841	18.5824	23.0384	11.9508
	KLHL3	No	-4.72429	-1.64241	1.76857	1.10719	1.4735	1.03201	-1.25281	11.9387	34.3411	99.7835	62.4476	83.1084	58.2076	45.0203
	HLX	No	-1.99394	-1.3308	1.04775	1.10648	1.2021	1.2924	1.09833	231.118	346.283	482.841	509.903	553.969	595.584	506.148
	PTK6	No	-2.02481	-1.43022	-1.05368	1.10441	1.26496	1.22026	1.26826	18.6807	26.4468	35.8976	41.774	47.8467	46.156	47.9718
	SIAE	No	-2.13129	-1.32268	1.25922	1.1041	1.43731	1.16557	-1.23676	77.8689	125.473	208.981	183.238	238.538	193.44	134.191
	AGAP2	No	-1.5252	-1.40809	-1.03649	1.10116	1.26418	1.21811	1.08592	108.507	117.531	159.669	182.235	209.216	201.59	179.714
	NLK	No	-1.70165	-1.66283	-1.04968	1.10112	1.29502	1.31672	1.14543	209.127	214.009	339.019	391.846	460.849	468.57	407.613
	GPX3	No	-1.56213	-1.3188	-1.29381	1.09582	1.30706	1.46085	-1.03631	660.846	782.776	797.897	1131.25	1349.31	1508.08	996.155
	FAM212B	No	-1.97854	-1.16996	-1.41116	1.09481	1.48938	1.34373	1.0033	71.676	121.213	100.494	155.258	211.214	190.56	142.281
	NMNAT3	No	-3.11615	-1.18945	2.11749	1.09431	-1.17155	-1.23995	-1.03464	33.327	87.3107	219.905	113.646	88.6447	83.7552	100.375
	SFMBT2	No	-1.70781	-1.25772	-1.53012	1.09354	1.45224	1.43469	-1.01486	155.66	211.364	173.736	290.702	386.06	381.394	261.946
	CCDC106	No	-1.63549	-1.48687	-1.02842	1.09147	1.30952	1.26502	1.07764	62.1106	68.319	98.7741	110.873	133.023	128.502	109.468
	CCDC106	No	-1.63549	-1.48687	-1.02842	1.09147	1.30952	1.26502	1.07764	62.1106	68.319	98.7741	110.873	133.023	128.502	109.468
	STK32C	No	-2.22664	1.00844	1.34775	1.09121	1.12552	1.07667	-1.10952	109.735	246.403	329.311	266.628	275.011	263.075	220.223
[truncated: 1,946 more rows]
