# Supplementary material for: Cellular Differentiation of Human Monocytes Is Regulated by Time-Dependent Interleukin-4 Signaling and the Transcriptional Regulator NCOR2
Source: Immunity. 2017 Dec 19;47(6):1051–1066.e12. doi: 10.1016/j.immuni.2017.11.024 (PMC5772172; doi:10.1016/j.immuni.2017.11.024)
Supplement: Table S6. related to Figure 6 and S6. Mean Expression and Fold Changes of Genes Indicated by the Silencing of NCOR2 [file mmc7.xlsx]

## Sheet: A (Fig.6B&C)
Gene Symbol	Merged Taxa	In which Figure	Mo-GMCSF (log2-Mean)	Mo-GMCSFIL4 (0-72h) (log2-Mean)	Mo-GMCSFIL4 (0-144h) (log2-Mean)	Mo-GMCSFIL4 (72-144h) (log2-Mean)	CD14+ Monocyte (log2-Mean)	Fold-Change (Mo-GMCSF vs. CD14+ Monocyte )	Fold-Change (Mo-GMCSFIL4 (0-72h) vs. CD14+ Monocyte )	Fold-Change (Mo-GMCSFIL4 (0-144h) vs. CD14+ Monocyte )	Fold-Change (Mo-GMCSFIL4 (72-144h) vs. CD14+ Monocyte )
DAXX	Co_factor	Fig. 6B	7.48106	8.12197	7.74742	7.43719	7.29978	1.13389	1.76809	1.36381	1.09993
DRAP1	Co_factor	Fig. 6B	10.6598	11.5686	11.4836	11.4267	10.7228	-1.0446	1.79737	1.6945	1.62895
FOXD2	TF	Fig. 6B	7.16189	7.6161	7.4133	7.03615	6.72665	1.35214	1.85248	1.60955	1.23927
HDAC3	Co_factor	Fig. 6B	9.00009	9.48806	9.44156	9.04386	8.83191	1.12364	1.57587	1.5259	1.15826
IRF3	TF	Fig. 6B	8.15575	8.58908	8.38043	7.91743	7.83658	1.24761	1.68471	1.45786	1.05764
MED24	Co_factor	Fig. 6B	8.32591	8.70707	8.62064	7.54265	7.95044	1.29726	1.68954	1.5913	-1.32665
MED6	Co_factor	Fig. 6B	10.0069	10.398	10.2273	9.59395	9.62879	1.29961	1.70438	1.5142	-1.02444
PRDM1	TF	Fig. 6B	7.92246	10.3323	10.0638	9.73718	8.01646	-1.06733	4.97884	4.13347	3.296
PURB	RNBP	Fig. 6B	9.02101	9.77854	9.20529	8.70573	8.62753	1.31356	2.22069	1.49253	1.0557
RUNX1	TF	Fig. 6B	8.27995	9.14945	8.13142	7.37058	7.48029	1.74069	3.18029	1.57039	-1.07902
SMARCAL1	Chromatin_remodeller	Fig. 6B	8.14375	8.27036	8.00375	7.69463	7.6969	1.36306	1.48808	1.23701	-1.00157
SNAPC4	TF	Fig. 6B	8.48902	9.33473	8.8837	8.59705	8.24703	1.18262	2.12534	1.55473	1.27458
SUPT16H	Chromatin_remodeller	Fig. 6B	9.65275	10.0981	9.71755	9.25859	9.04432	1.5246	2.07599	1.59464	1.16012
SUV39H1	Co_factor	Fig. 6B	7.84454	8.26678	7.94666	7.43197	7.46518	1.30077	1.74304	1.39618	-1.02328
TBX19	TF	Fig. 6B	7.05703	7.84407	7.57865	7.15931	7.01863	1.02698	1.77207	1.47428	1.10242
TCEA2	TF	Fig. 6B	7.64764	8.78077	8.09819	7.96126	7.66526	-1.01229	2.16671	1.34997	1.22774
TRIM28	Co_factor	Fig. 6B	8.64158	9.20841	9.09808	7.97908	8.17084	1.38582	2.05277	1.90164	-1.14215
VDR	Co_factor	Fig. 6B	7.45938	8.40932	7.8483	7.42311	6.94049	1.43286	2.76798	1.8762	1.39728
ZSCAN21	TF	Fig. 6B	7.25387	7.71495	7.34551	7.13414	7.04931	1.15234	1.58628	1.22791	1.06057
FHL2	Co_factor	Fig. 6B & C	6.52106	7.39589	7.20479	6.75212	6.43356	1.06253	1.94845	1.70672	1.24708
FOXK1	TF	Fig. 6B & C	7.89922	8.95198	8.55789	7.88456	7.6314	1.20399	2.49766	1.90064	1.19181
FOXQ1	TF	Fig. 6B & C	6.83971	10.6372	10.8443	10.603	6.64767	1.14238	15.8841	18.3362	15.5123
LPP	Co_factor	Fig. 6B & C	9.64792	11.017	10.7361	10.0141	9.20213	1.36206	3.51841	2.89583	1.75561
NCOR2	Co_factor	Fig. 6B & C	10.7752	11.5003	11.6396	11.1561	10.7162	1.04174	1.72198	1.89664	1.35654
SOX8	TF	Fig. 6C	6.68625	7.98586	7.38891	7.8927	6.5552	1.09509	2.69571	1.78227	2.52712
MSC	Co_factor	Fig. 6C	7.25924	8.50691	9.37757	7.61307	6.66698	1.50761	3.57993	6.54589	1.92665

## Sheet: B (Fig.6H&S6J)
Gene Symbol	IL4 Signature genes	Overall p-value	siRNA aNCOR2 Mean	Scrambled RNA Mean	FoldChange siRNA aNCOR2 vs. scrambled RNA
SDC2	IL4 Signature UP	3.25567e-05	468.943	1534.81	-3.27291
SPATS2L	IL4 Signature UP	5.01166e-05	301.219	493.035	-1.6368
SCD	IL4 Signature UP	5.91366e-05	8296.17	16470.1	-1.98526
BCL7A	IL4 Signature UP	0.000126271	64.2084	300.336	-4.67752
F13A1	IL4 Signature UP	0.000153745	125.365	500.148	-3.98954
C1QA	IL4 Signature UP	0.000197772	18.064	124.496	-6.89197
ACACA	IL4 Signature UP	0.000292595	644.174	842.572	-1.30799
CDR2	IL4 Signature UP	0.000412093	177.614	268.956	-1.51427
CLCN5	IL4 Signature UP	0.000433486	1307.56	856.609	1.52644
AKAP12	IL4 Signature UP	0.000502481	20.9818	210.647	-10.0395
AP2M1	IL4 Signature UP	0.000535647	3594.5	4300.99	-1.19655
PPAP2B	IL4 Signature UP	0.000573109	114.294	278.963	-2.44075
CH25H	IL4 Signature UP	0.000740661	1572.43	2602.04	-1.65479
F3	IL4 Signature UP	0.00103476	72.6754	198.091	-2.72569
ACSL3	IL4 Signature UP	0.00118397	1081.66	1648.11	-1.52368
HOMER1	IL4 Signature UP	0.00135909	139.352	230.61	-1.65487
TNFRSF11A	IL4 Signature UP	0.00136092	52.0284	189.72	-3.64648
MYL9	IL4 Signature UP	0.00143118	563.373	907.59	-1.61099
CTSB	IL4 Signature UP	0.00147669	17743.3	26024.9	-1.46675
C1QB	IL4 Signature UP	0.00158018	36.8033	255.255	-6.93566
TREM2	IL4 Signature UP	0.0015829	1395.98	2084.64	-1.49332
METTL7B	IL4 Signature UP	0.00191749	125.079	262.544	-2.09902
SLC29A3	IL4 Signature UP	0.00207199	692.006	1089.78	-1.57481
PPFIBP1	IL4 Signature UP	0.0022363	1551.17	2643.2	-1.70401
GIPC3	IL4 Signature UP	0.00233777	182.552	420.797	-2.30508
PDGFA	IL4 Signature UP	0.00323311	29.7281	110.176	-3.70612
TLE1	IL4 Signature UP	0.00352305	289.236	512.272	-1.77112
ABCB4	IL4 Signature UP	0.00360074	65.3905	131.342	-2.00857
LY9	IL4 Signature UP	0.0037041	40.6842	160.483	-3.9446
JAG1	IL4 Signature UP	0.00374515	881.912	1076.05	-1.22013
IARS	IL4 Signature UP	0.00391492	926.168	1381.38	-1.49151
CHST11	IL4 Signature UP	0.00393626	2840.47	4087.26	-1.43894
PICALM	IL4 Signature UP	0.00393666	5917.99	7585.33	-1.28174
C1QC	IL4 Signature UP	0.00431209	32.0806	329.026	-10.2562
SYT17	IL4 Signature UP	0.00449621	168.831	282.135	-1.67111
P4HA2	IL4 Signature UP	0.00449952	52.5636	141.208	-2.68642
MTHFD1	IL4 Signature UP	0.00464078	788.529	1246.76	-1.58113
HIVEP3	IL4 Signature UP	0.00476037	1321.06	1835.17	-1.38917
CCL22	IL4 Signature UP	0.00486513	31007.6	81964.1	-2.64336
TPM2	IL4 Signature UP	0.00597648	43.9202	93.6264	-2.13174
HCP5	IL4 Signature UP	0.0064574	371.511	498.762	-1.34253
CD1E	IL4 Signature UP	0.00652823	2450.64	5178.88	-2.11327
CCL18	IL4 Signature UP	0.00659578	22.1045	152.187	-6.88491
METTL1	IL4 Signature UP	0.00671476	107.039	170.607	-1.59387
LHFP	IL4 Signature UP	0.00678702	34.4728	59.1557	-1.71601
CTNS	IL4 Signature UP	0.00726483	2530.01	3974.03	-1.57076
CD1A	IL4 Signature UP	0.00732351	713.426	2002.21	-2.80647
SHPK	IL4 Signature UP	0.00755325	441.713	807.758	-1.82869
SPATA18	IL4 Signature UP	0.00822155	21.8773	11.2522	1.94428
TRPV2	IL4 Signature UP	0.00864286	3199.25	5202.78	-1.62625
MMP12	IL4 Signature UP	0.00907278	229.145	5006.47	-21.8485
TGM2	IL4 Signature UP	0.00939632	5904.13	15983.6	-2.70718
IL1RN	IL4 Signature UP	0.00981214	14949.2	17968	-1.20194
IGSF6	IL4 Signature UP	0.00999709	3123.69	3861.24	-1.23611
HLA-DQA1	IL4 Signature UP	0.0100005	301.822	852.113	-2.82323
ANXA4	IL4 Signature UP	0.0102699	509.156	686.376	-1.34807
RAB33A	IL4 Signature UP	0.010304	9.92306	49.2582	-4.96402
PTPRO	IL4 Signature UP	0.0109898	1084.89	1643.74	-1.51512
SLC30A4	IL4 Signature UP	0.0109965	50.3991	119.164	-2.36441
AKAP5	IL4 Signature UP	0.0117637	152.95	475.448	-3.10852
PRPS1	IL4 Signature UP	0.0117653	237.068	370.981	-1.56488
PARP12	IL4 Signature UP	0.0117996	847.288	1133.26	-1.33751
NEK6	IL4 Signature UP	0.0119343	3459.96	4278.61	-1.23661
WDFY4	IL4 Signature UP	0.0121853	3535.42	4807.2	-1.35973
FABP3	IL4 Signature UP	0.0122195	553.101	1061.98	-1.92004
STIP1	IL4 Signature UP	0.0122819	1796.47	2300.54	-1.28059
TSPAN17	IL4 Signature UP	0.0123338	1703.95	2937.93	-1.72419
GFOD1	IL4 Signature UP	0.0126874	157.252	333.667	-2.12186
PPM1L	IL4 Signature UP	0.0129261	82.6241	128.809	-1.55898
FABP5	IL4 Signature UP	0.0135767	3079.47	5129.9	-1.66584
DHRS11	IL4 Signature UP	0.0141606	168.171	468.197	-2.78405
KIAA1161	IL4 Signature UP	0.0153923	23.2066	73.5516	-3.16943
SLC50A1	IL4 Signature UP	0.0156495	861.054	1112.24	-1.29172
LRP8	IL4 Signature UP	0.0166814	389.797	554.601	-1.4228
ACOT7	IL4 Signature UP	0.0168778	565.077	1059.83	-1.87555
PALLD	IL4 Signature UP	0.0171298	2250.99	4611.18	-2.04851
RGL1	IL4 Signature UP	0.0177005	219.033	289.822	-1.32319
EBP	IL4 Signature UP	0.0178596	1016.16	1308.85	-1.28803
CENPV	IL4 Signature UP	0.0193446	17.1539	38.8749	-2.26624
ACTA2	IL4 Signature UP	0.0196996	169.384	120.255	1.40854
SLC5A3	IL4 Signature UP	0.019868	15130.6	20272	-1.3398
CLDN1	IL4 Signature UP	0.0208519	1.17409	16.5255	-14.0752
CD276	IL4 Signature UP	0.0212606	1816.66	3372.09	-1.85621
CALCRL	IL4 Signature UP	0.0235805	3265.49	2644.94	1.23461
RAB7A	IL4 Signature UP	0.0241023	5235.52	6773.85	-1.29383
LPIN1	IL4 Signature UP	0.0242467	1434.99	1714.5	-1.19478
CRABP2	IL4 Signature UP	0.0249947	1915.64	3617.61	-1.88846
FAM126A	IL4 Signature UP	0.0258224	301.768	363.779	-1.20549
TACSTD2	IL4 Signature UP	0.0265005	2412.85	6113.28	-2.53363
TMEM135	IL4 Signature UP	0.0268071	159.663	273.478	-1.71285
CYP27B1	IL4 Signature UP	0.028383	26.8005	83.6122	-3.11981
PTGS1	IL4 Signature UP	0.0301126	1524.2	1965.33	-1.28941
HMG20B	IL4 Signature UP	0.0301139	709.268	1748.2	-2.4648
PODXL	IL4 Signature UP	0.0303972	100.756	163.03	-1.61806
CHCHD7	IL4 Signature UP	0.0315305	211.593	316.659	-1.49655
QSOX1	IL4 Signature UP	0.0324726	3976.94	5845.12	-1.46975
ETV3	IL4 Signature UP	0.0325228	792.909	1354.15	-1.70783
ANXA11	IL4 Signature UP	0.0359339	6344.74	8636.4	-1.36119
SPOCD1	IL4 Signature UP	0.0359344	659.738	1048.56	-1.58935
FLT1	IL4 Signature UP	0.0377936	1181.7	1535.3	-1.29923
KIAA0040	IL4 Signature UP	0.0378736	1645.69	1282.59	1.2831
SPINT1	IL4 Signature UP	0.0410176	3039.37	3616.13	-1.18977
MAOA	IL4 Signature UP	0.0411361	568.625	1371.9	-2.41267
SLC7A8	IL4 Signature UP	0.0411768	1241.42	2392.55	-1.92727
SHB	IL4 Signature UP	0.0422866	303.974	420.629	-1.38377
KIAA0100	IL4 Signature UP	0.0436006	10446.3	11750.1	-1.12481
SPR	IL4 Signature UP	0.0437244	513.676	597.683	-1.16354
CCND1	IL4 Signature UP	0.0443412	44.8514	203.214	-4.53083
IL21R	IL4 Signature UP	0.0449538	146.277	340.05	-2.3247
C2	IL4 Signature UP	0.0458074	45.9477	86.9374	-1.89209
ZNF711	IL4 Signature UP	0.0461917	82.965	52.08	1.59303
FABP4	IL4 Signature UP	0.0468754	754.657	1288.6	-1.70753
MFSD12	IL4 Signature UP	0.0470171	3036.33	9364.73	-3.08423
GARS	IL4 Signature UP	0.0481964	1307.24	1533.71	-1.17325
SDC4	IL4 Signature UP	0.0499083	409.018	552.654	-1.35117
TLE4	IL4 Signature DOWN	0.000359993	741.436	562.201	1.31881
TMEM173	IL4 Signature DOWN	0.000498095	48.4386	17.1408	2.82592
NCOA4	IL4 Signature DOWN	0.000676959	5745.2	3393.26	1.69312
P2RY13	IL4 Signature DOWN	0.000889151	13.7364	2.04822	6.70651
MEF2C	IL4 Signature DOWN	0.0011332	406.914	142.194	2.86168
PTK2B	IL4 Signature DOWN	0.00113822	1206.16	867.494	1.3904
ARL11	IL4 Signature DOWN	0.00123045	193.364	127.503	1.51654
MCTP1	IL4 Signature DOWN	0.00128802	224.43	105.153	2.13432
FCGR2A	IL4 Signature DOWN	0.00136385	50.7182	9.09341	5.57747
POLI	IL4 Signature DOWN	0.00146803	239.217	140.815	1.6988
MAPK3	IL4 Signature DOWN	0.00176594	258.665	354.489	-1.37046
TLR2	IL4 Signature DOWN	0.0020259	527.176	315.371	1.67161
LTA4H	IL4 Signature DOWN	0.00244265	1126.63	785.905	1.43355
CD101	IL4 Signature DOWN	0.002613	303.31	74.3594	4.07897
FLI1	IL4 Signature DOWN	0.00272464	1017.5	781.608	1.3018
NLRP1	IL4 Signature DOWN	0.00307018	897.18	372.41	2.40912
FOSB	IL4 Signature DOWN	0.00384236	14.3388	3.81691	3.75665
TRIM44	IL4 Signature DOWN	0.00391895	944.416	741.897	1.27297
RPS6KA5	IL4 Signature DOWN	0.00411759	53.9748	25.9669	2.0786
IL1B	IL4 Signature DOWN	0.00440035	212.709	76.6367	2.77555
EVI2B	IL4 Signature DOWN	0.00493891	5933.61	3655.35	1.62327
AIF1	IL4 Signature DOWN	0.00509199	54.24	26.416	2.0533
PFKFB3	IL4 Signature DOWN	0.00529525	855.257	686.331	1.24613
SPATA7	IL4 Signature DOWN	0.0054085	11.4894	5.50454	2.08726
IRF8	IL4 Signature DOWN	0.0058053	2393.23	1536.16	1.55793
TRIM22	IL4 Signature DOWN	0.00619159	1109.07	568.981	1.94922
ZEB2	IL4 Signature DOWN	0.00665572	4075.35	3237.93	1.25863
PELI2	IL4 Signature DOWN	0.0075877	321.411	157.887	2.0357
TRPS1	IL4 Signature DOWN	0.00770248	742.896	381.857	1.94548
PCMTD1	IL4 Signature DOWN	0.00834587	551.15	423.549	1.30127
ACPP	IL4 Signature DOWN	0.00840429	150.601	228.819	-1.51938
SNCA	IL4 Signature DOWN	0.00914649	342.51	155.728	2.19941
TCN2	IL4 Signature DOWN	0.00931392	118.514	64.5597	1.83572
CARD16	IL4 Signature DOWN	0.00936936	43.492	14.132	3.07755
OMA1	IL4 Signature DOWN	0.0104069	81.9323	50.0776	1.63611
TLR1	IL4 Signature DOWN	0.0107293	293.075	206.614	1.41847
INPP4A	IL4 Signature DOWN	0.0107629	611.278	532.575	1.14778
ELK3	IL4 Signature DOWN	0.0110146	245.91	177.445	1.38584
GIMAP6	IL4 Signature DOWN	0.0110435	83.1278	53.7072	1.54779
PECAM1	IL4 Signature DOWN	0.012257	1917.88	1180.48	1.62466
CFLAR	IL4 Signature DOWN	0.0124155	6698.68	5345	1.25326
IQGAP2	IL4 Signature DOWN	0.0126912	1752.77	1210.37	1.44813
NOTCH2	IL4 Signature DOWN	0.0129491	2949.97	2657.16	1.1102
LYZ	IL4 Signature DOWN	0.0140786	32301.4	27730.7	1.16482
PHF21A	IL4 Signature DOWN	0.0142485	572.069	418.458	1.36709
CRLF3	IL4 Signature DOWN	0.0145938	424.77	351.069	1.20993
GPR65	IL4 Signature DOWN	0.01479	43.3422	27.4817	1.57713
FAM111A	IL4 Signature DOWN	0.0151895	467.927	377.486	1.23959
ACRBP	IL4 Signature DOWN	0.0152721	23.6252	9.07491	2.60336
FOXO4	IL4 Signature DOWN	0.0154769	398.622	241.99	1.64727
RARRES3	IL4 Signature DOWN	0.0157748	19.8757	14.2621	1.3936
CREBRF	IL4 Signature DOWN	0.0160475	1119.78	664.506	1.68513
JMJD1C	IL4 Signature DOWN	0.016051	1564.84	1019.6	1.53475
FXYD6	IL4 Signature DOWN	0.0163472	1004.83	404.375	2.48491
SPTLC2	IL4 Signature DOWN	0.0188925	714.063	547.466	1.3043
CLEC4D	IL4 Signature DOWN	0.0194893	16.8669	2.37329	7.10698
CD14	IL4 Signature DOWN	0.0218259	284.307	92.7199	3.06631
TMEM80	IL4 Signature DOWN	0.0229178	218.309	162.45	1.34385
SLC24A4	IL4 Signature DOWN	0.0245107	84.5474	43.5831	1.93991
SLC18B1	IL4 Signature DOWN	0.0247868	57.8163	34.1368	1.69366
PAG1	IL4 Signature DOWN	0.0261038	358.273	208.217	1.72067
GVINP1	IL4 Signature DOWN	0.0273727	53.5957	28.238	1.898
CCDC149	IL4 Signature DOWN	0.0274295	19.856	25.9371	-1.30626
PTPRC	IL4 Signature DOWN	0.027451	4941.6	3833.74	1.28898
ZBTB44	IL4 Signature DOWN	0.028958	586.496	426.385	1.37551
MAML3	IL4 Signature DOWN	0.0299615	82.7683	107.532	-1.29919
AOAH	IL4 Signature DOWN	0.0301582	241.693	380.082	-1.57258
NRIP1	IL4 Signature DOWN	0.0301746	710.809	470.917	1.50942
HP1BP3	IL4 Signature DOWN	0.0331772	2054.25	1664.37	1.23425
TSC22D3	IL4 Signature DOWN	0.0336253	326.951	240.672	1.35849
TLR8	IL4 Signature DOWN	0.0343242	480.446	277.646	1.73043
PLCL2	IL4 Signature DOWN	0.0344941	518.411	412.547	1.25661
RGS2	IL4 Signature DOWN	0.0345628	134.011	93.5143	1.43305
PNISR	IL4 Signature DOWN	0.0355782	1251.46	975.279	1.28318
DMXL2	IL4 Signature DOWN	0.0356224	4496.62	2736.52	1.64319
ETS2	IL4 Signature DOWN	0.0358126	3756.66	888.267	4.22921
CPNE8	IL4 Signature DOWN	0.0368056	197.098	134.473	1.46571
TMEM71	IL4 Signature DOWN	0.0378677	42.3418	19.1819	2.20738
CLEC4E	IL4 Signature DOWN	0.0401777	21.9655	1.20831	18.1787
KLF7	IL4 Signature DOWN	0.0408275	382.02	262.171	1.45714
CPED1	IL4 Signature DOWN	0.040861	41.4651	15.352	2.70096
FCAR	IL4 Signature DOWN	0.0413837	68.018	18.2935	3.71815
CYBB	IL4 Signature DOWN	0.0451098	7218.1	3142.18	2.29717
HIF1A	IL4 Signature DOWN	0.0457395	4831.17	2819.68	1.71337
SEMA4D	IL4 Signature DOWN	0.0460793	1538.13	954.962	1.61067
WLS	IL4 Signature DOWN	0.0469523	14.8021	3.51082	4.21614
NLRC5	IL4 Signature DOWN	0.0471591	755.099	1017.52	-1.34753
TNFSF10	IL4 Signature DOWN	0.048481	93.3455	44.0468	2.11923
MAP3K1	IL4 Signature DOWN	0.0493793	1589.68	1077.36	1.47554
CAMP		1.27144e-07	281.208	26.9886	10.4195
CTSZ		3.81132e-06	12259.9	20845.6	-1.70032
PAQR8		1.00858e-05	417.361	152.296	2.74046
LOC101928068		2.18326e-05	41.6695	13.3109	3.13047
PSMD4		4.00552e-05	632.699	702.84	-1.11086
CCL24		5.06481e-05	772.324	116.784	6.6133
LINC-PINT		5.53053e-05	425.245	210.848	2.01683
AGPAT5		6.79034e-05	340.986	239.405	1.4243
RAB10		6.95142e-05	1283.31	1590.18	-1.23912
ZBTB11		7.22881e-05	763.335	548.811	1.39089
LGALSL		8.15327e-05	7.04253	18.8507	-2.6767
RUNX1		8.1624e-05	2145.55	1522.19	1.40951
DUOX1		8.97449e-05	14.4306	52.524	-3.63975
PDGFRB		9.65869e-05	165.837	34.0981	4.86352
EPM2AIP1		0.000105603	502.246	385.824	1.30175
PCOLCE2		0.000106308	3.00422	21.7086	-7.22603
ARHGAP15		0.000111823	435.52	163.579	2.66245
BRD2		0.000117653	4850.49	3514.18	1.38026
SETDB2		0.000146065	264.337	365.363	-1.38218
GTF2IRD2		0.000170662	29.7562	15.4567	1.92514
PRKCA		0.00017954	378.572	784.237	-2.07157
S100A11		0.000184891	3098.88	4073.51	-1.31451
TMEM70		0.000197184	382.445	466.622	-1.2201
GPSM3		0.000219536	931.039	631.323	1.47474
UBAP1		0.000235288	998.552	825.046	1.2103
GUSB		0.000252846	607.703	822.356	-1.35322
TCF7L2		0.00026006	257.865	102.273	2.52133
GUCA1A		0.000263325	55.8458	209.419	-3.74995
WRNIP1		0.0002778	547.411	465.994	1.17472
SPEN		0.000284192	3350.94	2898.66	1.15603
EXOC8		0.000296264	473.539	407.935	1.16082
PAXIP1		0.000302702	224.45	157.128	1.42846
RASL10A		0.000306973	6.61865	12.2519	-1.85112
MACF1		0.000331723	2861.15	3349.99	-1.17085
FAM168A		0.000341194	1025.13	767.274	1.33607
GORAB		0.000345752	116.959	82.7624	1.41319
PLA2G7		0.000349095	387.553	1303.33	-3.36296
PPP1R12A		0.000363843	6562.4	3063.77	2.14194
PHF12		0.000372389	863.355	670.375	1.28787
DCAF4		0.000379999	30.5371	64.351	-2.10731
FRY		0.000389629	2715.46	1022.85	2.65481
HLA-DOA		0.000401673	95.9884	33.7568	2.84353
ACOT2		0.000407673	126.61	206.876	-1.63395
GPR137B		0.000421206	329.566	669.306	-2.03087
CEP68		0.000446608	175.695	293.331	-1.66954
SIGLEC17P		0.000449947	405.603	211.204	1.92043
MTF1		0.00047116	876.101	620.1	1.41284
NCS1		0.000476288	5.4617	40.1478	-7.35078
KSR1		0.000487753	111.366	60.1971	1.85003
SERPINA1		0.000491159	4573.09	1992.25	2.29544
HIST1H4E		0.000494038	12.4762	3.4403	3.62648
KCNK5		0.000501916	80.7479	25.9833	3.10768
CD63		0.000508204	7271.32	9581.88	-1.31776
TBC1D8		0.000526272	674.25	1240.34	-1.83958
PCBD1		0.000549998	110.033	230.078	-2.09099
RPS6KC1		0.000563003	300.18	252.044	1.19098
C9orf91		0.000594776	60.6777	81.5843	-1.34455
NRBP2		0.000600461	26.9571	77.946	-2.89149
ETV5		0.000616807	69.5365	230.81	-3.31926
TUBA1C		0.000635136	1531.94	2494.86	-1.62857
VSIG2		0.000649406	24.3583	3.12873	7.78537
NPAT		0.000659237	390.142	310.598	1.2561
APOC1		0.000663253	446.826	981.204	-2.19594
WDFY3		0.000697469	1642.02	1278.1	1.28474
EIF2D		0.000709771	175.697	225.314	-1.2824
SERHL2		0.000714664	12.7496	5.42304	2.35101
PLEKHB2		0.000720682	3595.51	4160.89	-1.15724
TP53INP2		0.00074179	517.877	656.721	-1.2681
RIMS3		0.000755067	12.7216	48.464	-3.80959
ATP6V1F		0.000774998	1337.08	1997.31	-1.49379
CSTB		0.000825543	3621.72	7686.36	-2.12229
AIFM1		0.000826717	442.407	598.049	-1.35181
NCAM1		0.000836167	24.2588	2.85791	8.48829
NEDD9		0.000842663	768.898	340.63	2.25728
TMEM141		0.000866554	74.5242	140.235	-1.88174
TUBB		0.000909072	5223.47	7017.18	-1.34339
PARP11		0.000932392	70.0736	99.9032	-1.42569
RHOC		0.000947713	1059.02	1527.62	-1.44248
PTPN12		0.000948031	2853.96	1755.02	1.62617
SSX2IP		0.000954998	117.422	87.3839	1.34375
LRRC59		0.00098422	981.334	1271.05	-1.29523
CNDP2		0.000987097	1441.82	1834.43	-1.2723
NRBP1		0.000988995	1173.15	1516.51	-1.29268
MS4A6A		0.00102143	471.902	259.905	1.81567
FRG1HP		0.00103036	309.078	204.224	1.51343
RBBP7		0.00108275	466.812	588.282	-1.26021
SLC35D2		0.00108446	95.5288	190.806	-1.99737
TBC1D31		0.00108533	80.1995	54.8237	1.46286
NLRX1		0.00112561	111.872	199.081	-1.77955
PPM1N		0.00119673	57.6924	33.1833	1.73859
FAM86DP		0.00121304	34.8214	66.5748	-1.91189
GALE		0.00124192	210.474	323.836	-1.5386
ITGB1BP1		0.0012461	476.366	599.48	-1.25845
TNFRSF21		0.00126513	250.823	523.344	-2.0865
RNF122		0.0012725	163.989	85.4388	1.91938
PHLPP2		0.00127312	283.876	363.599	-1.28084
LOC100128288		0.00127753	34.766	15.7385	2.20898
SHMT2		0.00128446	1039.43	1628.25	-1.56649
TNFSF8		0.00129764	2336.37	1067.21	2.18922
PYGO2		0.00132312	569.052	459.097	1.2395
ZNF592		0.00134408	1522.69	1243.56	1.22446
BCL2L11		0.00134673	1039.64	1701.26	-1.63638
CLN8		0.00135209	1145.55	1857.96	-1.62189
PCDHGC3		0.00135299	616.42	358.051	1.7216
ABCG1		0.00137068	232.995	681.844	-2.92643
S100A5		0.00139135	80.2411	36.6797	2.18761
FADS1		0.00140242	2333.21	3560.18	-1.52587
ARID2		0.00144087	653.046	513.225	1.27244
USP27X		0.00144549	27.3976	9.46769	2.8938
PRKY		0.00147527	755.474	463.544	1.62978
AMMECR1		0.00148928	70.4663	107.108	-1.51999
ZNF684		0.00149353	38.5664	23.8047	1.62012
POLR3C		0.00151084	452.333	362.329	1.24841
MEFV		0.00152941	38.6135	14.2028	2.71872
OSBPL9		0.0015791	514.024	678.261	-1.31951
HHLA2		0.001593	5.47311	24.6579	-4.50528
VAMP1		0.00161353	732.693	458.529	1.59792
POLR2A		0.00162823	4495.06	3603.46	1.24743
CD9		0.00167924	3127.82	4046.33	-1.29366
APCDD1		0.00171358	5.55665	16.2801	-2.92984
TUBA1B		0.0017205	10872.1	16494.2	-1.51712
DOCK1		0.00172707	134.6	254.062	-1.88753
KIAA0430		0.001781	2894.7	2096.73	1.38058
SOX4		0.00180132	454.262	287.205	1.58167
TGIF2		0.00182376	464.068	340.945	1.36112
OSTC		0.0018449	181.755	265.317	-1.45975
FAM219B		0.00186534	362.046	479.162	-1.32349
GDI2		0.00190318	2414.37	3219.61	-1.33352
A2M		0.00192305	21415.9	45432.1	-2.12142
RPARP-AS1		0.00193366	63.4352	33.081	1.91757
ZNF26		0.00193906	93.6828	61.176	1.53136
ZFP3		0.00194694	148.285	118.334	1.2531
CNOT2		0.00194903	834.713	593.468	1.4065
SAE1		0.00198649	483.823	633.363	-1.30908
HNRNPH3		0.00200809	1940.88	1391.87	1.39445
MCM7		0.00201677	506.183	321.119	1.57631
ADCK2		0.00201962	294.693	398.62	-1.35266
SYP		0.00205977	41.864	20.2863	2.06366
HLA-DRB1		0.00206282	5592.46	8513.29	-1.52228
SH3RF3		0.00208738	67.8993	169.318	-2.49366
ZFHX3		0.00208783	978.911	714.491	1.37008
PLCD4		0.00210596	29.7167	9.1804	3.23698
RPIA		0.00210666	114.644	161.058	-1.40485
ZKSCAN1		0.00211208	1126.44	974.738	1.15563
ZCCHC11		0.00215272	513.023	347.897	1.47464
SLC37A1		0.00215287	62.4499	165.679	-2.653
DAG1		0.00218245	731.152	935.158	-1.27902
LOC101927069		0.00219991	159.364	82.8979	1.92241
SIDT2		0.00220949	1209.07	2414.27	-1.9968
PCNX		0.00221043	2455.19	1476.21	1.66317
ZDHHC21		0.00224733	206.754	241.45	-1.16781
KLHL18		0.00227431	608.456	486.487	1.25072
ATOX1		0.00233601	170.008	255.527	-1.50303
ACBD6		0.00234013	82.76	137.433	-1.66062
CCDC167		0.00238909	19.8399	45.4164	-2.28914
LINC00152		0.00240674	156.448	226.489	-1.4477
CDK13		0.00241818	1004.24	787.382	1.27542
IP6K2		0.00244744	571.529	448.022	1.27567
GALNT18		0.00248693	94.8434	317.948	-3.35234
ZNF589		0.00250937	1213.08	819.61	1.48007
LOC100506127		0.00252493	73.0392	42.0874	1.73542
ERCC6L2		0.00255124	375.599	243.896	1.53999
ZNF717		0.00258217	46.5122	30.4662	1.52668
MPZL2		0.00262872	26.4746	10.2911	2.57257
SLC39A6		0.00263322	1312.46	1078.93	1.21645
SPOPL		0.00266032	827.453	673.678	1.22826
ACTG1P20		0.00267233	383.66	482.425	-1.25743
RGAG4		0.00268512	883.578	562.857	1.56981
SLC30A3		0.00271103	20.1537	55.2905	-2.74344
ABCA1		0.00274792	172.997	514.452	-2.97375
NDC1		0.00274838	644.793	460.671	1.39968
NIFK-AS1		0.00276346	63.3039	31.5087	2.00909
DDB1		0.00277195	1826.25	2045.3	-1.11994
ACO1		0.00280937	600.38	803.963	-1.33909
ZNF862		0.00282648	280.076	207.357	1.3507
BEX4		0.00284384	161.969	325.09	-2.00711
IFI30		0.00289967	8736.34	14741.6	-1.68739
AKR1B1		0.00290224	7737.8	2180.13	3.54925
ERRFI1		0.00290825	29.3878	50.8713	-1.73103
PLEKHN1		0.00293938	13.0428	45.6214	-3.49782
EIF6		0.00296812	1088.79	1300.37	-1.19433
KDM2A		0.00298993	3503.42	3186	1.09963
ATF3		0.00301346	1537.22	2349.04	-1.52811
S100A16		0.00302108	35.4784	85.5862	-2.41234
PCNXL4		0.00303808	334.245	251.171	1.33075
FILIP1L		0.00305575	1268.28	617.864	2.05268
MRPL51		0.00306619	425.657	455.766	-1.07074
TNS3		0.00308398	1056.37	1605.98	-1.52028
B3GALNT1		0.00308736	12.6858	38.2506	-3.01523
RHOU		0.00309329	209.634	137.575	1.52379
BAK1		0.00311446	562.115	674.756	-1.20039
ZNF81		0.00320632	224.527	146	1.53786
TUBA1A		0.00322129	10639.9	18313	-1.72115
HECTD3		0.003243	541.775	635.085	-1.17223
BHLHE41		0.00326953	3356.97	1569.05	2.1395
POLR1B		0.00327448	284.611	228.291	1.2467
LOC441155		0.00328845	317.189	236.94	1.33869
TCAF1		0.00329173	189.672	306.753	-1.61728
SOX8		0.00330844	12.0051	56.6692	-4.72041
ZMYND8		0.00331215	645.392	461.516	1.39842
FGF11		0.00331515	105.677	45.663	2.31429
ODF2		0.00331569	112.187	278.784	-2.485
PRPF8		0.00331715	4391.21	4874.58	-1.11008
ARPC5		0.00335231	3780.1	4244.18	-1.12277
GLRX3		0.00335461	351.877	438.658	-1.24662
ARMC7		0.0033591	271.498	218.592	1.24203
OXCT1		0.00339445	61.1259	106.209	-1.73754
ACOX2		0.00339559	5.00976	15.722	-3.13827
RMDN3		0.00342638	154.262	217.196	-1.40796
RGMA		0.00347989	204.948	12.3687	16.5699
SRPR		0.00353281	1363.17	1605.22	-1.17756
ZDHHC5		0.00353507	1628.56	1758.77	-1.07995
GPATCH4		0.00354624	314.252	281.609	1.11592
MTMR3		0.00354673	1012.82	881.339	1.14918
LOC100505549		0.00354741	61.5809	36.7866	1.674
SCAMP1-AS1		0.00357661	62.6772	24.8131	2.52597
LINC00899		0.00361039	34.4204	19.7964	1.73872
SMG7		0.00362569	2005.79	1593.01	1.25912
PRSS3		0.0036422	5.50186	22.4615	-4.08254
CACNA1G		0.00370562	16.3481	82.2034	-5.02832
IL6		0.0037247	6.90351	23.3743	-3.38586
NCAPD3		0.00373063	323.993	277.671	1.16682
PDPR		0.00373351	1280.77	1062.55	1.20537
CLEC6A		0.00375841	19.6106	5.33605	3.67511
LPCAT3		0.00380415	790.523	1260.64	-1.59469
PTPDC1		0.00382594	20.8465	53.9685	-2.58886
PAN2		0.00384909	506.553	433.526	1.16845
GABPB1-AS1		0.00391155	163.77	74.8063	2.18926
NMI		0.00392197	247.726	323.845	-1.30727
CRB2		0.00392956	3.3568	34.6631	-10.3262
B4GALT5		0.00393852	1338.39	893.446	1.498
CPEB4		0.00399586	3135.65	2209.15	1.4194
TWISTNB		0.0040137	98.0233	129.966	-1.32586
GPR161		0.00401569	17.5337	5.75108	3.04877
ESAM		0.00401713	42.7475	14.3922	2.97019
CECR6		0.00406117	348.28	165.661	2.10237
PIGU		0.00406268	107.458	141.84	-1.31995
NPEPPS		0.00406405	3312.08	2583.69	1.28192
PHF8		0.00406761	636.82	551.895	1.15388
COPG1		0.004087	1075.77	1524.84	-1.41744
RPL12		0.00409396	391.026	548.011	-1.40147
SLC6A9		0.00411549	333.043	157.834	2.11009
BAG1		0.00413321	669.082	550.315	1.21582
TRIM54		0.00417136	16.5858	79.0264	-4.7647
MPZL1		0.00417169	520.831	694.508	-1.33346
OMG		0.00419125	56.0212	26.2455	2.13451
ASPHD2		0.00419252	482.994	233.218	2.071
ZNF561-AS1		0.0041963	80.7396	54.4746	1.48215
SGK3		0.0042042	120.375	277.259	-2.30329
CCL1		0.00421263	410.803	131.004	3.13581
YBX1		0.0042224	3488.78	4614.19	-1.32258
FAM96A		0.00423533	782.422	894.219	-1.14289
TCF20		0.00425599	1146.37	830.764	1.3799
WWC2		0.0043553	195.975	276.434	-1.41056
HN1L		0.00449692	254.13	403.707	-1.58858
LOC286437		0.00452699	53.6382	35.3291	1.51825
FRMD4B		0.00455169	339.981	212.919	1.59677
PSMD8		0.00456722	1076.44	1366.28	-1.26926
ABHD12		0.00459665	1062.25	1518.15	-1.42918
BRI3		0.00461411	655.844	874.318	-1.33312
EGLN1		0.00466779	495.288	344.087	1.43943
ASXL2		0.00468899	1104.97	967.014	1.14266
PNPLA3		0.00470237	72.8866	157.234	-2.15724
NARS2		0.00470375	138.176	97.547	1.4165
FUBP1		0.00470702	370.597	505.052	-1.36281
RNF32		0.00472701	32.5661	15.5292	2.09709
AKR1C3		0.00473062	34.2752	5.41522	6.32941
ANKRD44		0.00474468	1753.09	1430.09	1.22586
TMEM126A		0.0047491	79.0616	114.56	-1.449
POLM		0.00476309	162.696	299.217	-1.83911
MAPK1		0.00477276	2017.27	2506.28	-1.24241
IL4R		0.00477436	1187.7	1584.11	-1.33376
USP2		0.00478082	14.3859	68.2072	-4.74124
HDLBP		0.00480449	3800.25	4603.74	-1.21143
MOV10		0.0048221	421.344	582.334	-1.38209
HSPA1L		0.00483917	53.8888	32.2706	1.66991
ZNF468		0.00484666	180.712	228.092	-1.26218
ITGAE		0.00490184	586.781	1087.77	-1.85379
ZNF33A		0.0049706	305.862	206.966	1.47784
ARPC5L		0.00499207	227.879	309.982	-1.36029
USF1		0.00502404	1513.88	1154.7	1.31106
CAV1		0.00502844	6.86095	32.7056	-4.76692
DDIAS		0.00506286	34.3815	11.4689	2.9978
TLR6		0.00510075	777.29	557.732	1.39366
EMP1		0.0051048	1870.7	2992.89	-1.59988
RNF181		0.00511095	401.447	514.795	-1.28235
UNC13B		0.0051225	284.881	415.79	-1.45952
TDRKH		0.00513674	24.969	57.6363	-2.30831
CLSTN1		0.00513846	1304.47	1742.07	-1.33546
HNMT		0.00514955	490.448	315.243	1.55577
CHD3		0.00519508	1312.78	711.174	1.84594
FYN		0.00520034	894.004	536.742	1.66561
ZSCAN29		0.00520603	381.516	322.52	1.18292
FICD		0.00524658	16.7649	42.1137	-2.51202
ZNF439		0.00526137	72.1063	48.0024	1.50214
AGO1		0.00537866	865.422	705.854	1.22606
TPMT		0.0054354	292.895	372.13	-1.27052
POLDIP3		0.00549323	1091.98	1213.16	-1.11098
GLUD2		0.00549469	380.217	454.998	-1.19668
SLC6A8		0.0055314	100.282	160.691	-1.60239
RNF167		0.00555069	977.453	735.999	1.32806
HPS4		0.00556467	1123.88	661.658	1.69859
ZDHHC9		0.00559439	114.161	147.621	-1.29309
SUMF2		0.00565848	1031.15	1206.4	-1.16996
FAM172A		0.00566105	85.7592	129.055	-1.50486
STARD7-AS1		0.00574205	55.0763	30.2141	1.82287
KAT5		0.0057609	405.816	468.303	-1.15398
DRAM1		0.00577374	1155.4	516.759	2.23586
CPEB1		0.00578616	75.7174	166.597	-2.20025
ACY1		0.00584002	52.2266	119.742	-2.29273
TMEM138		0.00585202	194.382	250.297	-1.28766
SNN		0.00587455	374.097	245.021	1.52679
TPRA1		0.00591377	130.831	213.257	-1.63002
FZD7		0.0059575	34.159	70.2454	-2.05643
GPATCH11		0.00598754	318.805	215.325	1.48058
TTC39B		0.0060104	177.795	258.993	-1.45669
PRR34-AS1		0.00606322	12.6744	22.9569	-1.81128
GUCD1		0.0060645	1106.32	1552.92	-1.40369
IQCH-AS1		0.00607769	42.3387	28.608	1.47996
EPS8		0.00607856	141.508	419.295	-2.96306
IDNK		0.00617883	23.7673	35.3366	-1.48677
HHEX		0.00628399	275.086	217.843	1.26277
ARIH2		0.00628441	1014.7	845.004	1.20082
SART3		0.00629329	985.058	827.592	1.19027
ZNF572		0.00630356	41.605	17.9568	2.31696
DCPS		0.00631118	37.5324	60.4361	-1.61024
NUP188		0.00631945	1443.66	1737.27	-1.20338
TNRC6C-AS1		0.00632963	595.833	522.575	1.14019
DIMT1		0.00633845	73.7014	123.719	-1.67865
LDLRAP1		0.00636708	318.088	520.686	-1.63692
RNASE6		0.0063719	200.181	352.363	-1.76022
KMT2E		0.00638149	2811.51	2077.41	1.35338
LIMD1		0.00640389	567.712	432.13	1.31375
CDH23		0.00641125	1397.74	2015.79	-1.44218
WIPF1		0.00643058	3713.7	4375.64	-1.17824
LOC100288798		0.00648495	11.6398	6.82887	1.7045
MAP4		0.00650374	1274.03	1745.99	-1.37045
ABHD17B		0.00651824	195.376	152.353	1.28239
CPQ		0.00652592	227.95	302.167	-1.32559
PRR3		0.00656427	123.711	88.9062	1.39148
MYO1E		0.00657278	2419.04	3113.39	-1.28703
STAM2		0.00659335	425.093	473.134	-1.11301
FLJ22447		0.00660522	25.4354	4.46953	5.69085
LAMTOR2		0.00660525	272.565	356.345	-1.30737
HYOU1		0.0066262	657.184	959.818	-1.4605
C1orf115		0.0066766	14.7907	77.6601	-5.2506
TPP1		0.00668673	3632.64	4869.87	-1.34059
USP1		0.0066914	566.305	458.604	1.23484
LOC400043		0.00670456	33.8461	79.4082	-2.34616
MICAL3		0.00674838	90.9851	178.024	-1.95663
FNIP2		0.00675359	1226.21	1586.02	-1.29344
SLC25A15		0.00682133	67.0858	102.926	-1.53425
AAAS		0.00683226	260.697	330.994	-1.26965
GPAT2		0.00684284	256.801	489.443	-1.90592
PXDC1		0.00684447	408.055	661.011	-1.61991
SUPT4H1		0.00688317	999.019	813.008	1.22879
JOSD1		0.00690504	651.646	828.335	-1.27114
H2AFV		0.00691976	893.842	768.772	1.16269
DUSP5		0.0069425	295.738	493.332	-1.66814
EFNA1		0.00697122	23.7445	63.4579	-2.67253
ZZEF1		0.00698348	2060.28	1848.03	1.11486
UIMC1		0.00702923	615.306	402.1	1.53023
SUCLG2		0.00702987	143.011	217.054	-1.51774
TM9SF4		0.0070446	1131.02	916.487	1.23408
CCNT2		0.00705427	623.063	521.827	1.194
CNPY4		0.0070692	66.915	53.4827	1.25115
TRPV1		0.00707289	426.62	761.574	-1.78514
DNAJC1		0.00708422	133.833	192.652	-1.4395
INO80		0.00710362	1056.28	818.702	1.29019
ELOVL1		0.00710866	1253.77	1570.38	-1.25253
PHLPP1		0.00713301	91.0156	140.346	-1.542
TOR3A		0.00715983	589.68	735.188	-1.24676
TSFM		0.00716116	129.193	167.469	-1.29627
ARL2BP		0.00719078	253.957	336.819	-1.32629
SMARCA2		0.0071945	1520.16	1296.57	1.17245
CTD-2201I18.1		0.0072155	18.1558	4.02818	4.5072
SMC4		0.00723835	350.327	237.573	1.47461
CNTD1		0.00724439	21.5484	14.0563	1.53301
GLRX		0.00728363	1380.36	917.673	1.50419
TPGS2		0.00737245	260.531	328.051	-1.25916
PLP2		0.00739734	455.255	622.128	-1.36655
HMGB3		0.00740827	8.24356	23.1145	-2.80394
STAC3		0.00740833	46.4733	77.4272	-1.66606
TCAF2		0.00746248	22.8604	81.7589	-3.57644
CH17-340M24.3		0.00748064	74.6327	114.218	-1.5304
ZNF829		0.0075073	17.3552	11.751	1.47691
LINC00672		0.00751235	38.2898	15.2023	2.51869
NAV1		0.00756391	1948.62	1225.55	1.58999
DHX29		0.00757464	482.378	378.556	1.27426
SMIM20		0.00757871	71.8973	97.7424	-1.35947
SPRTN		0.00757898	146.509	120.478	1.21606
VPS25		0.00759267	265.301	360.137	-1.35747
TM4SF19		0.00762233	324.534	842.234	-2.59521
CD300E		0.00764404	16.3093	1	16.3093
ATP6AP1		0.00774944	5054.87	6012.75	-1.1895
ANKRD13C		0.00775028	214.986	258.668	-1.20318
EXO5		0.00780405	70.7952	86.5958	-1.22319
GJD3		0.00780708	48.8578	92.3558	-1.8903
LOC344967		0.00782617	61.0581	111.97	-1.83383
RGL3		0.00783805	13.9824	60.2549	-4.30933
ERGIC1		0.00787971	782.479	894.416	-1.14305
LRRCC1		0.00791793	44.2849	26.0614	1.69925
RPN1		0.00795611	2136.9	2467.41	-1.15467
ZBTB18		0.00796158	246.922	196.413	1.25716
PTRF		0.00796625	402.51	1046.28	-2.5994
ZNF639		0.00798399	228.201	160.623	1.42073
TMEM44-AS1		0.00806689	31.7464	12.6097	2.51761
ITGA10		0.00808398	53.2082	18.1033	2.93914
C1orf27		0.0080986	308.554	238.151	1.29562
SLC38A2		0.00810226	13481.1	9607.53	1.40318
TRUB2		0.00814706	245.006	205.574	1.19182
MANBAL		0.00814897	58.3388	82.5771	-1.41548
FCHSD2		0.00823722	1073.61	767.979	1.39797
BUD31		0.00830208	202.079	249.795	-1.23612
FBXO36		0.00830492	31.4761	18.0845	1.7405
SPNS2		0.00832735	11.5729	3.51612	3.2914
MED10		0.00832993	250.359	225.924	1.10815
TMX3		0.008338	1290.61	1006.55	1.28221
ZNF669		0.00836332	66.792	47.5799	1.40379
C5		0.00836404	182.735	102.05	1.79065
MED7		0.00836837	157.273	123.304	1.27549
SIRT4		0.00838217	17.0818	5.03639	3.39167
HLTF		0.00839944	42.9106	64.4102	-1.50103
ACE		0.00842806	43.0383	207.04	-4.81061
FGFR1OP2		0.008474	662.396	554.633	1.1943
TTK		0.0084924	13.5024	6.55805	2.05891
ACP5		0.00850434	12662.3	20913.4	-1.65162
SVIL-AS1		0.00850885	307.229	404.841	-1.31772
GPR107		0.00853443	1462.18	1258.5	1.16184
MAP2K1		0.00854294	1772.71	1402.34	1.26411
ZNF618		0.00855175	116.219	160.946	-1.38484
ALDH1L2		0.00855296	15.6628	49.3045	-3.14787
RAB35		0.00856184	646.516	883.682	-1.36684
MST1L		0.00858914	12.4093	4.84613	2.56065
COMMD7		0.00859883	160.831	287.767	-1.78925
ATP6V1B2		0.00862175	4129.49	4879.73	-1.18168
ZNF3		0.00862917	184.165	117.478	1.56766
TADA2A		0.0086565	64.8542	88.9239	-1.37114
CASP2		0.00868801	883.392	713.154	1.23871
OSTF1		0.00869869	1116.74	1368.41	-1.22536
FDPS		0.00870345	2102.17	2548.83	-1.21247
ABI2		0.00874706	495.373	403.492	1.22771
NBR1		0.00881995	2468.24	1947.19	1.26759
POMT2		0.00882228	247.15	182.234	1.35623
CTTN		0.00883109	447.564	776.753	-1.73551
LTBP2		0.00884804	74.2559	40.6883	1.825
PRPF38B		0.00889595	871.971	663.384	1.31443
SLC25A26		0.00889713	47.2983	66.8103	-1.41253
ZNF75D		0.00896418	313.459	245.465	1.277
NOCT		0.00897667	31.9758	47.7131	-1.49216
MFHAS1		0.00899356	492.985	859.3	-1.74306
NAA16		0.00899865	365.606	241.894	1.51143
C15orf52		0.00902233	65.4929	39.2032	1.6706
ARHGAP18		0.0090966	922.608	1407.02	-1.52504
CYFIP1		0.00911984	3231.97	4219.46	-1.30554
SIGLEC11		0.00914013	29.0398	4.8306	6.01163
PABPC4		0.00914492	686.784	930.903	-1.35545
CDK2		0.00914614	103.869	126.588	-1.21872
GNAT2		0.00918538	11.949	2.5816	4.62854
CLINT1		0.00920171	1786	1446.09	1.23505
C1orf54		0.00922705	197.208	280.085	-1.42025
RBM12		0.009247	379.886	512.924	-1.3502
FASTKD1		0.00932451	623.577	442.393	1.40955
RTCA		0.009352	229.843	300.923	-1.30925
ZRSR2		0.00940362	115.373	80.2111	1.43837
LOC728743		0.00942597	53.3829	119.754	-2.24329
GPM6B		0.00944149	20.684	8.30291	2.49117
TRPT1		0.00948863	101.963	138.844	-1.36172
MIR4458HG		0.00950464	17.8543	13.1866	1.35397
MEP1A		0.00950975	3.57545	18.1958	-5.08908
TOP2A		0.00951348	27.188	12.4522	2.18338
PPP1R7		0.00951855	660.086	908.029	-1.37562
ANKRD12		0.00953114	3471	2362.58	1.46916
COL1A1		0.00954265	10.3127	2.6629	3.87273
RFC4		0.00956882	81.1863	62.6388	1.2961
C16orf54		0.00957521	564.489	373.309	1.51212
MSL2		0.00959823	577.98	428.871	1.34768
CD99		0.00961389	1637.59	2031.15	-1.24032
PCCB		0.00965542	281.534	389.686	-1.38415
TXNDC15		0.00967458	261.288	294.057	-1.12542
CDKN2AIP		0.0096963	300.99	222.857	1.3506
BLVRA		0.00972366	837.883	1096.71	-1.30891
C2CD2L		0.00976203	676.872	573.16	1.18095
E2F1		0.00983582	45.2069	104.438	-2.31022
LINC00310		0.00985701	88.073	22.0531	3.99368
HMGN5		0.00986939	29.308	11.3854	2.57417
SLC12A6		0.00998396	3104.45	2403.22	1.29179
WFDC21P		0.00998491	1007.67	1419.53	-1.40872
DUSP2		0.0100883	299.892	737.204	-2.45823
ZBTB38		0.010124	6140.47	3306.77	1.85694
CENPC		0.0101351	120.522	98.1846	1.2275
RRP1B		0.0101498	905.596	1641.4	-1.8125
TRIM66		0.010155	584.713	417.08	1.40192
ZBTB14		0.0101561	372.44	282.727	1.31731
SLC25A13		0.0101591	283.896	375.423	-1.32239
ZNF641		0.0102245	1531.07	1047.13	1.46216
ADIPOR1		0.0102402	1069.22	1206.77	-1.12865
SLC15A2		0.010259	45.2883	26.3114	1.72124
KANK2		0.0102595	3.41229	11.1929	-3.28018
TGS1		0.0102951	266.45	218.312	1.2205
GLUL		0.0103087	1267.72	1845.72	-1.45594
ZNF143		0.0103105	434.847	314.277	1.38364
PRKAG2		0.0103136	637.76	733.993	-1.15089
ADCY10P1		0.0103223	119.007	53.9101	2.2075
BCAP31		0.0103897	3021.08	3654.68	-1.20973
FCER1G		0.0104097	912.784	697.284	1.30906
DEPDC5		0.0104538	445.4	340.771	1.30704
RHBDF1		0.0104599	57.9322	123.652	-2.13442
GALNT2		0.0104719	652.602	938.347	-1.43785
TNFRSF10D		0.010482	478.809	309.379	1.54765
RNF41		0.0104839	642.174	545.032	1.17823
UCP3		0.010518	188.747	356.348	-1.88797
MBNL3		0.0105195	253.305	164.835	1.53671
USP6NL		0.0105418	202.835	241.859	-1.19239
CCT6A		0.010547	1020.35	1084.46	-1.06283
DSN1		0.0105534	141.139	119.337	1.18269
NEMP2		0.010645	105.33	68.3749	1.54048
FAM214B		0.0106497	464.31	759.859	-1.63653
BBIP1		0.0106574	110.886	75.5378	1.46796
SERPINB9		0.0106748	140.294	277.376	-1.9771
ALDH1B1		0.0106835	24.4563	50.8915	-2.08091
SVIP		0.0106864	42.1374	64.1648	-1.52275
SLC24A1		0.0107471	158.099	109.171	1.44817
VSTM2L		0.0107488	9.80529	25.355	-2.58585
DLC1		0.0107739	10.0035	22.1315	-2.21237
FOSL1		0.010803	24.2945	59.1054	-2.43287
MMP25		0.0108332	19.3963	61.4128	-3.16621
THAP2		0.0108381	84.7625	54.5729	1.5532
VIM		0.0108759	44433.4	53598.2	-1.20626
NABP2		0.0109075	138.195	180.1	-1.30324
RDH14		0.0109244	138.638	113.695	1.21938
LINC00968		0.0109554	32.6694	22.1797	1.47294
MAP4K2		0.0110389	290.146	447.128	-1.54105
AKT3		0.0111164	494.365	210.333	2.35039
TNIP1		0.0112335	3564.16	5014.62	-1.40695
PSMA7		0.0112481	901.168	1168.07	-1.29617
INTS12		0.0112585	79.9183	92.9477	-1.16303
SFXN3		0.0112823	619.656	906.673	-1.46319
MAST2		0.0113318	321.392	424.154	-1.31974
TMEM92		0.0113448	74.9958	36.9913	2.02739
CCL3		0.0113468	600.399	1402.94	-2.33668
NCKAP1L		0.0113555	3892.04	4401.11	-1.1308
HNRNPU		0.01139	4058.5	3654.9	1.11043
EEPD1		0.0114159	25.7924	101.2	-3.92362
PRRG4		0.0114278	2055.73	885.666	2.32111
CTNNBIP1		0.0114548	50.6203	97.8907	-1.93382
MYDGF		0.0114604	776.073	1043.96	-1.34518
CELSR1		0.0114837	41.8279	139.955	-3.34596
DIAPH1		0.0115288	7182.57	6567.59	1.09364
RFESD		0.0115639	11.0375	4.52907	2.43702
PTPN13		0.0115974	1133.65	520.171	2.17938
LINC01010		0.0116005	1130.81	1752.68	-1.54993
IVNS1ABP		0.0116333	1432.21	1980.61	-1.38291
TMED6		0.0116353	21.8613	5.358	4.08012
KIAA1147		0.0116484	2114.6	1624.41	1.30176
RPS6KL1		0.0116743	9.53184	20.5109	-2.15183
PARTICL		0.011742	35.7725	23.6286	1.51395
CELSR2		0.0117691	183.529	639.24	-3.48304
CBL		0.0118294	4510.51	3969.05	1.13642
CATSPER3		0.011835	24.6265	6.52279	3.77546
LINC00211		0.0118405	50.6104	22.1566	2.28421
EPC1		0.0118463	430.274	345.012	1.24713
PPP2R1B		0.0118689	148.395	214.452	-1.44514
FAHD2A		0.0118764	56.7444	90.5283	-1.59537
TEX22		0.0118826	11.3306	4.32878	2.61751
C11orf71		0.011884	134.189	94.8839	1.41424
PRR15		0.0118953	19.9068	5.38778	3.69482
EWSR1		0.0119281	1892.71	1654.33	1.14409
VAV2		0.0119943	373.574	546.84	-1.46381
HSD17B12		0.0120186	1360.36	1958.86	-1.43996
MPP5		0.0120475	128.022	177.66	-1.38773
RAD52		0.0120664	210.87	130.459	1.61637
RAD9A		0.0120842	44.726	80.5629	-1.80125
CCNYL1		0.0121157	329.521	470.602	-1.42814
RFX7		0.0121234	477.247	332.196	1.43664
CHCHD4		0.0121251	180.424	145.864	1.23693
CALR		0.0121711	4408.34	6014.58	-1.36436
NBPF11		0.0122528	140.303	173.845	-1.23906
TRMT6		0.0122558	380.912	315.601	1.20694
TRAF4		0.0122977	185.61	254.645	-1.37194
P2RX7		0.0123057	968.928	577.19	1.6787
SPACA6P		0.0123084	78.0258	36.0895	2.16201
KBTBD7		0.0123087	92.3862	65.1597	1.41784
MYOZ1		0.0123262	25.5714	57.3088	-2.24113
LUC7L3		0.0123462	1017.17	801.931	1.2684
ABCC3		0.0123773	4215.96	5880.36	-1.39479
OCSTAMP		0.0123822	425.494	906.812	-2.1312
ZFYVE21		0.0124014	125.121	190.877	-1.52554
CPNE6		0.0124083	4.68833	14.4757	-3.0876
EYS		0.0124306	17.7989	9.91136	1.7958
GPR137C		0.012495	18.8889	8.87981	2.12718
VAC14		0.0124965	669.261	1028.23	-1.53636
TSR2		0.0125223	260.089	287.783	-1.10648
ZSCAN12P1		0.0125435	15.1471	6.317	2.39783
PIGM		0.0125643	156.736	80.0455	1.95809
C7orf25		0.0126148	197.132	143.08	1.37778
NOTCH2NL		0.0126226	358.919	278.844	1.28717
ALDH7A1		0.0126259	38.6697	22.7789	1.69761
ARHGEF26		0.0126439	31.2147	14.8072	2.10807
FAM120C		0.0127069	206.075	138.475	1.48818
NUMB		0.0127333	1899.68	1541.5	1.23236
MRPL37		0.0127608	396.699	488.984	-1.23263
CTSW		0.0127782	10.5026	3.62962	2.89358
TRIO		0.0127803	2546.95	2148.77	1.18531
NEK4		0.0128311	252.279	182.015	1.38604
GCNT2		0.0128591	86.4633	58.2198	1.48512
ACSL1		0.012886	1155.6	1991.42	-1.72328
GRB10		0.0129036	9.60706	17.9568	-1.86912
LPAR2		0.0129827	52.7501	118.225	-2.24123
PPIEL		0.0130231	35.4078	54.0607	-1.5268
FBXO42		0.0130303	874.611	705.895	1.23901
C3orf62		0.0130459	201.046	161.406	1.24559
FGFRL1		0.0130464	52.7714	140.581	-2.66397
CLNS1A		0.0130741	444.963	389.145	1.14344
HS3ST3B1		0.0131129	80.3672	53.5278	1.50141
XIRP1		0.0131789	13.0009	46.022	-3.53992
PANK2		0.0131883	504.008	427.492	1.17899
TBCD		0.0132336	127.616	271.214	-2.12525
INE1		0.0132374	22.9476	12.3036	1.86511
NFE2		0.0132623	513.87	271.7	1.89132
SIRPA		0.0132736	4376.42	5108.22	-1.16721
ZNF12		0.0132753	285.848	210.58	1.35743
LINC01126		0.0132774	19.2376	7.78006	2.47268
SYF2		0.0132827	531.048	446.002	1.19069
TFEC		0.01329	1991.04	1513.45	1.31557
DYNLRB1		0.0132957	752.331	874.197	-1.16199
GPATCH8		0.0133181	1255.83	984.164	1.27603
ARAP3		0.0133222	752.364	539.522	1.3945
ZNF69		0.0133257	71.2031	43.6173	1.63245
LOC100996455		0.0133535	23.2051	5.40973	4.2895
GMPPA		0.0133611	233.662	312.827	-1.3388
PGAM2		0.0133834	14.1017	23.7023	-1.68081
RPSA		0.0133947	968.722	1195.84	-1.23445
PAXIP1-AS1		0.0134018	34.3846	18.2649	1.88256
ATP5I		0.0134148	270.202	360.635	-1.33469
YTHDC1		0.0134307	923.742	709.297	1.30234
RNF135		0.0134635	469.961	389.094	1.20783
PPIE		0.0135043	240.244	260.193	-1.08304
PI4KAP1		0.0135291	427.158	673.114	-1.5758
CTCF		0.0135352	1211.3	961.623	1.25964
LDOC1L		0.0135643	215.334	292.295	-1.3574
PQLC3		0.0136399	266.601	329.298	-1.23517
DDOST		0.0136685	1915.37	2221.56	-1.15986
GIMAP7		0.0136724	37.0244	28.2777	1.30932
DDHD2		0.0137047	137.831	199.722	-1.44904
SMN1		0.013745	190.438	170.764	1.11521
GYG1		0.0137551	292.61	370.105	-1.26484
HIPK2		0.0137757	3525.69	2806.14	1.25642
CLCN2		0.0138319	117.113	66.7959	1.75329
YPEL2		0.0138374	430.379	323.212	1.33157
CCL2		0.0138444	7123.52	3771.42	1.88882
GLCCI1		0.0138461	80.3431	45.9558	1.74827
ALKBH1		0.0138741	156.091	131.183	1.18987
SPRED1		0.0139001	857.853	1149.57	-1.34006
CALU		0.013943	1462.15	2008.93	-1.37396
P2RY1		0.0140482	14.0653	27.1447	-1.9299
BCL2L1		0.014094	986.42	1141.09	-1.1568
MIR503HG		0.0140948	87.476	130.045	-1.48664
BOD1L1		0.0141037	2056.96	1480.6	1.38928
DHRSX		0.0141098	157.829	240.877	-1.52619
TBC1D5		0.0141182	943.898	1147.75	-1.21596
LILRB5		0.0142274	54.3599	38.7584	1.40253
F5		0.0142715	163.447	49.7418	3.28591
ZDHHC18		0.0142909	1201.09	1706.59	-1.42087
CARF		0.0144571	181.408	110.585	1.64044
NOXRED1		0.0144767	12.429	4.85162	2.56182
TFDP2		0.0144976	99.1981	42.6357	2.32664
NR1H3		0.0145205	232.378	377.984	-1.62659
ATP1B2		0.014521	261.547	569.153	-2.17611
ID3		0.0145231	12.2034	36.321	-2.97631
PPT2		0.0145389	47.4123	28.497	1.66376
MTCH1		0.0145696	1025.17	1175.41	-1.14656
LPO		0.0145756	16.2766	5.59356	2.90988
P4HB		0.014656	3710.75	5446.93	-1.46788
RNF5P1		0.0147522	713.737	570.115	1.25192
ANKRD52		0.0147728	912.712	1201.8	-1.31674
VPS52		0.0148827	638.29	579.321	1.10179
AGPAT4		0.0148867	252.169	369.325	-1.46459
BAZ2A		0.0148936	3180.64	2796.34	1.13743
LOC728392		0.0149264	53.5029	23.2147	2.3047
RAB32		0.0149555	375.676	302.209	1.2431
CELF3		0.0149736	15.4729	3.68135	4.20305
FLJ10038		0.0150445	176.28	110.714	1.59221
MOCOS		0.0151031	24.7936	39.9272	-1.61039
SLBP		0.0151082	270.069	317.481	-1.17556
SLC9A7P1		0.0151222	167.99	80.6441	2.08311
ZDHHC7		0.0151232	1565.02	1420.37	1.10184
CCDC142		0.0151478	309.799	258.546	1.19824
CHMP3		0.0151608	604.16	705.12	-1.16711
NSDHL		0.0151698	325.188	400.031	-1.23015
GLCE		0.0151702	489.058	325.104	1.50431
CACNB1		0.0151883	84.3902	55.7674	1.51325
RANBP3L		0.0151987	148.299	3.41053	43.4826
PIGV		0.0152003	368.325	224.071	1.64378
DNAJB4		0.0152155	105.252	85.3529	1.23314
CDK5RAP1		0.0153128	302.582	240.587	1.25768
NRF1		0.0153365	223.75	198.695	1.1261
DPF2		0.0153619	432.618	371.679	1.16395
SCD5		0.0153774	91.8421	135.174	-1.47181
FAM219A		0.0154325	299.037	422.77	-1.41377
SMN2		0.0154723	170.233	152.23	1.11826
POGZ		0.0155325	1348.45	1070.02	1.26021
BRF2		0.0155365	142.93	114.528	1.24799
MYLIP		0.0157534	195.638	277.67	-1.41931
DCAF10		0.0157716	373.198	313.062	1.19209
CTF1		0.0157945	16.2652	8.13441	1.99955
DNAAF2		0.0157981	104.321	88.5187	1.17852
SLC23A3		0.0157999	20.1491	9.84429	2.04678
ARL4A		0.0158058	498.125	218.67	2.27797
KDELC2		0.0158339	405.772	648.399	-1.59794
WDR1		0.0158508	3906.63	5117.22	-1.30988
NR4A3		0.0158971	3715.32	5935.49	-1.59757
SND1		0.015971	1865.93	2448.55	-1.31224
MBTPS2		0.0160456	130.751	169.231	-1.29429
FTSJ2		0.0160718	941.997	737.984	1.27645
ELOVL5		0.0160765	1187.34	1572.14	-1.32409
BLCAP		0.0161213	422.783	534.02	-1.26311
RC3H1		0.0161515	763.469	552.559	1.3817
FAM117B		0.0161564	206.435	124.737	1.65497
ACAT2		0.0161665	2302.2	3319.66	-1.44195
SPTB		0.016288	10.4548	3.75736	2.78249
TRIM16		0.0163428	64.1038	32.5978	1.96651
COPG2		0.0164068	64.8982	85.5408	-1.31808
MGLL		0.01641	643.124	1170.06	-1.81935
PUM2		0.0164243	1934.49	1532.01	1.26272
ERCC4		0.0164267	396.141	277.855	1.42571
TUBB1		0.0164324	141.939	71.6608	1.98071
DNAJB11		0.0164396	447.4	568.153	-1.2699
LYPLA2P2		0.0164417	42.6479	60.9702	-1.42962
CYP1B1		0.016449	14033.7	15988.2	-1.13927
ACTN1		0.0164563	5364.91	7412.73	-1.38171
MFSD2A		0.0164679	128.466	244.534	-1.90348
ZNF652		0.016509	661.568	440.86	1.50063
SLC35E2		0.0165427	607.748	472.246	1.28693
PCDH1		0.0165491	8.29135	22.1855	-2.67574
LOC100289230		0.0165545	38.2381	15.5029	2.46651
TRIM52		0.0165696	227.105	172.19	1.31892
PTGS2		0.0165907	13.1424	6.04069	2.17564
SDS		0.0166436	113.093	256.208	-2.26545
APEH		0.0166444	491.592	750.748	-1.52718
EEF2K		0.0166469	380.318	539.658	-1.41897
FAM186B		0.0166971	12.2111	3.06899	3.97885
ZNF670		0.0167007	38.8787	27.3727	1.42034
C5orf56		0.0167146	5.51718	12.5282	-2.27076
PINK1-AS		0.0167321	116.742	80.4817	1.45054
CRYL1		0.0167775	29.7547	68.8977	-2.31553
SEC14L5		0.0167882	52.4083	111.422	-2.12605
SPARC		0.0168353	258.731	101.437	2.55065
RBBP6		0.0168446	808.232	659.511	1.2255
PIWIL4		0.0168714	127.896	93.3648	1.36985
ITM2B		0.0169034	2684.57	2283	1.1759
MRPL30		0.0169108	144.427	188.242	-1.30337
ALPK1		0.0169373	797.569	687.304	1.16043
MKLN1		0.0169434	2355.17	1219.37	1.93146
LAG3		0.0169505	186.348	35.5918	5.2357
FRG1BP		0.0170127	186.695	140.317	1.33052
SLC25A30		0.0170298	266.206	373.342	-1.40245
GDE1		0.017072	1054.85	847.261	1.24501
PCIF1		0.0170749	662.753	555.143	1.19384
TMEM91		0.0171004	523.778	808.287	-1.54319
GDI1		0.01711	1465.09	1678.02	-1.14534
ATM		0.017136	2144.2	1461.88	1.46675
PIP5KL1		0.0171723	8.84965	23.1223	-2.61279
ZNF529-AS1		0.0171887	18.6626	27.2077	-1.45787
EPHX1		0.0172112	753.229	549.396	1.37101
ECHDC3		0.0172182	6.63006	16.2581	-2.45218
FAM102B		0.0172758	674.129	581.179	1.15993
MORC2		0.0172952	596.569	444.573	1.34189
FBXL16		0.0173108	18.9922	37.739	-1.98708
GSG2		0.0173632	72.0579	106.097	-1.47239
NUDT19		0.0173936	169.523	223.808	-1.32022
LOC441455		0.0174244	28.6859	19.2051	1.49366
NUDCD3		0.0175325	379.508	449.081	-1.18332
MAGEF1		0.0176009	338.906	185.188	1.83006
ETNK1		0.0176761	906.267	983.224	-1.08492
COLGALT1		0.0177382	2630.88	3637.76	-1.38272
LHFPL2		0.0177684	719.644	898.264	-1.24821
LOC100288069		0.0178113	143	111.936	1.27752
HTRA2		0.0178162	217.977	177.257	1.22973
CDR2L		0.0178248	276.855	607.886	-2.19568
HDAC6		0.0178335	564.562	765.283	-1.35553
PSEN2		0.0178375	326.126	530.803	-1.6276
SP3		0.0178651	1275.37	1036.33	1.23066
ACOT9		0.0179158	589.926	719.596	-1.21981
STX16		0.0179335	1575.18	1392.69	1.13103
RTN3		0.0179906	2386.01	2062.92	1.15662
WIPI1		0.0180017	75.7961	129.2	-1.70457
MRPS15		0.0180272	318.613	369.828	-1.16074
EPS8L2		0.01803	73.1474	246.798	-3.37398
CD99L2		0.018037	227.739	350.007	-1.53688
TFB2M		0.0180868	108.352	89.754	1.20721
MTFR2		0.0181131	38.5155	22.7621	1.69209
TNRC6C		0.0181238	193.105	166.694	1.15845
GAL		0.0181883	1.34426	26.2444	-19.5233
BCL11A		0.0182047	65.8333	48.4013	1.36016
SKIV2L		0.0182511	547.399	676.024	-1.23497
ERCC5		0.0183803	1076.5	908.962	1.18432
LIMS1		0.0184062	4204.67	5554.55	-1.32104
MAPK13		0.0184272	376.491	799.37	-2.12321
ILF3-AS1		0.0184501	269.089	196.724	1.36785
LOC100996437		0.018462	13.9232	20.2675	-1.45566
KDM5A		0.0184659	1694.36	1441.12	1.17573
C1orf216		0.0185269	602.491	490.411	1.22854
ENTPD7		0.0185484	172.777	312.236	-1.80716
HEG1		0.0185486	2115.27	1407.32	1.50304
FZD5		0.0185524	75.4151	154.244	-2.04527
LRRC1		0.0185568	65.9328	42.4594	1.55284
RARG		0.0185841	100.391	141.146	-1.40596
TTC38		0.0186246	141.812	194.368	-1.3706
HECA		0.0187504	2035.12	1604.34	1.26851
SPIDR		0.0187833	674.529	439.208	1.53579
GCC1		0.0187955	387.757	414.321	-1.06851
CCDC39		0.0188252	44.7026	24.1659	1.84982
TMEM256-PLSCR3		0.0188557	58.7633	114.905	-1.95539
FMNL3		0.0188688	2063.1	1717.63	1.20113
SF3B2		0.0188928	2187.83	2053.64	1.06534
SNRNP25		0.018932	141.275	211.198	-1.49494
ERP29		0.018951	825.138	1088.71	-1.31943
ANAPC16		0.018977	748.505	639.259	1.17089
GLT8D1		0.0189921	251.006	219.512	1.14347
TEAD3		0.0190398	12.8051	8.31621	1.53978
CFAP44		0.0190583	145.509	83.5933	1.74068
MACC1		0.0190949	24.944	14.5517	1.71417
STK36		0.0191937	79.5524	47.855	1.66236
TMEM52		0.0192207	2.84238	11.6155	-4.08653
IDS		0.0192363	1902.77	1540.12	1.23547
LRRK1		0.0192929	999.928	1831.44	-1.83158
HTR7		0.0193057	37.3465	7.0942	5.26437
NIPBL		0.0193731	1939.82	1506.47	1.28766
TPR		0.0195198	1607.75	1315.75	1.22192
USP3		0.0195293	836.12	659.335	1.26813
ZNF354A		0.0195568	254.739	181.934	1.40017
CYP3A5		0.019617	11.5449	5.62883	2.05103
C10orf2		0.0196393	130.833	101.68	1.28671
UBE2F		0.0196717	516.434	638.232	-1.23584
TXLNG		0.0196898	179.097	128.085	1.39827
CYCSP52		0.0197447	3.67872	10.1877	-2.76935
MIR17HG		0.0197453	72.3927	46.1867	1.56739
SNRK		0.0198153	1053.87	849.427	1.24068
CRYGS		0.0198461	15.8216	8.30523	1.90501
TOPORS-AS1		0.0198473	21.6714	32.2134	-1.48645
GNL2		0.019866	389.767	462.638	-1.18696
VANGL1		0.0199513	14.7315	56.6848	-3.84786
DLG4		0.0200028	286.569	166.301	1.7232
TMEM55A		0.0200131	137.241	96.8227	1.41745
ERI2		0.0200318	197.166	147.561	1.33617
STX6		0.02013	761.158	612.845	1.24201
CAPG		0.0201579	2196.35	3424.91	-1.55937
CACNB3		0.020168	56.1685	24.2474	2.31647
TLK1		0.0201829	529.943	405.468	1.30699
NCAPH		0.0201912	642.379	1741.92	-2.71168
LOC553103		0.0201932	13.9149	6.73639	2.06563
DHX40		0.0202428	559.327	423.478	1.3208
HSD3B7		0.0203086	656.662	1222.73	-1.86203
YAE1D1		0.0203641	202.063	104.948	1.92536
LOC100507634		0.0203929	13.4075	8.63327	1.553
SEPHS2		0.0203997	1407.01	1555.67	-1.10566
STAG1		0.0204145	671.815	531.265	1.26456
NAGS		0.0204229	18.8054	31.8579	-1.69408
KIAA0753		0.0204311	169.268	134.97	1.25411
CTC-338M12.4		0.0205035	49.1883	32.757	1.50161
PPIB		0.0205424	766.547	1000.45	-1.30513
TP53RK		0.0206303	258.411	206.913	1.24888
CMTM4		0.0206769	171.492	274.901	-1.603
TXNDC5		0.0206849	208.888	367.086	-1.75733
ALAS1		0.0206985	2154.99	2728.23	-1.266
TMEM191C		0.0207204	1.4278	13.3739	-9.36682
DNAJC3-AS1		0.0207941	53.9246	30.4737	1.76955
RBM45		0.0208655	67.1089	90.2549	-1.3449
TOMM40L		0.0209709	720.846	565.551	1.27459
HSPD1		0.0209723	651.34	769.41	-1.18127
SPIRE1		0.0209736	235.138	333.425	-1.418
NRSN2		0.0210194	139.656	170.619	-1.2217
BRPF3		0.021022	308.006	261.904	1.17603
ARHGEF17		0.0210236	93.4424	208.141	-2.22748
NSMF		0.0210648	43.1908	136.177	-3.15292
FMO5		0.0210684	55.2943	31.1853	1.77309
TTBK2		0.0211096	191.708	145.76	1.31523
KLF9		0.0211603	345.494	430.803	-1.24692
MRPS18C		0.0211954	79.8394	101.627	-1.27289
EFTUD2		0.0212365	1296.42	1499.15	-1.15638
DDX23		0.021253	1364.29	1227.36	1.11156
EEF1E1		0.0212795	105.219	73.2886	1.43568
ZNF624		0.0213127	102.985	80.0053	1.28723
HPRT1		0.0213374	206.032	320.294	-1.55458
RRAS		0.0213389	27.007	56.042	-2.07509
SNF8		0.02134	443.067	514.436	-1.16108
PKIB		0.0213974	9.41716	28.7751	-3.0556
PNPO		0.0214059	206.498	266.148	-1.28887
PLBD2		0.0214141	1088.27	1568.61	-1.44138
RPLP0		0.0214587	2086.68	2613.41	-1.25242
AKAP11		0.0214773	1054.83	918.718	1.14815
INCA1		0.0216018	22.7722	12.5094	1.82041
SGTB		0.0216066	205.481	292.849	-1.42519
SVBP		0.0216817	29.6727	46.1714	-1.55603
ST13		0.0216998	1116.96	1347.84	-1.2067
NR3C2		0.0217172	19.0196	10.2151	1.86191
C10orf128		0.0217493	3420.02	1825.28	1.8737
USP54		0.0218206	141.545	104.48	1.35476
EP300		0.0218422	3516.92	3093.62	1.13683
NIT2		0.0218721	171.199	216.267	-1.26324
RNF2		0.0219067	271.321	232.946	1.16473
SLC38A9		0.0219162	160.419	190.608	-1.18819
RPL36A		0.0219166	60.9977	37.7928	1.614
EDRF1		0.021919	206.405	155.301	1.32906
WNT11		0.0220042	6.51538	12.2276	-1.87673
EIF4G2		0.0220384	8130.07	9912.02	-1.21918
SH3BP5-AS1		0.0220722	385.334	253.403	1.52064
UBFD1		0.0220744	364.679	303.56	1.20134
PSMB7		0.022081	475.918	623.7	-1.31052
CSTF1		0.0220878	382.984	315.393	1.21431
RALA		0.0222355	798.655	637.068	1.25364
IAH1		0.0222811	296.278	394.55	-1.33169
SNHG1		0.022357	261.785	177.469	1.4751
ADH5		0.0223588	257.215	308.045	-1.19762
UQCRC1		0.0223647	3177.62	3516.63	-1.10669
NSUN4		0.022419	348.606	281.747	1.2373
UXT		0.0224512	212.8	276.132	-1.29761
RHBDD2		0.0224771	920.041	497.862	1.84798
GGA2		0.0224852	1118.86	1020.69	1.09618
HSD17B8		0.0224984	13.9149	30.1292	-2.16525
PCBP4		0.0224995	13.4864	34.7577	-2.57724
DUOXA1		0.0225818	5.12445	31.968	-6.23833
YBX3		0.0225922	525.254	652.787	-1.2428
C6orf120		0.0226005	433.96	342.343	1.26762
NFXL1		0.0226292	325.59	394.088	-1.21038
CLDN7		0.0226697	144.268	61.8777	2.33149
APOA1BP		0.0226921	281.915	347.717	-1.23341
PPP1R2		0.0227186	319.455	371.012	-1.16139
GORASP2		0.0227311	744.549	864.65	-1.16131
NPPA-AS1		0.0227468	414.048	270.137	1.53274
STBD1		0.0227598	30.2294	72.6065	-2.40185
RAB42		0.0228016	39.6056	85.6257	-2.16196
BTN3A1		0.0228022	214.308	292.78	-1.36617
ZNF823		0.0228048	40.0886	27.5487	1.45519
INTS3		0.0228054	1363.93	1214.41	1.12312
PMP22		0.0228068	67.579	234.312	-3.46723
RFWD3		0.0228426	473.994	390.125	1.21498
MED27		0.0229474	62.6633	87.5314	-1.39685
C8orf44-SGK3		0.0230039	185.39	91.4308	2.02765
CD81		0.0230628	3985.15	5848.35	-1.46753
DHX8		0.0230714	1041.68	866.645	1.20197
PSIP1		0.0230808	345.554	266.51	1.29659
SLC38A5		0.0230824	19.1229	9.27492	2.06179
ARHGAP35		0.0231555	1103.21	943.854	1.16883
DCP1B		0.0232216	90.56	68.2627	1.32664
ZNF24		0.023233	1412.33	1101.02	1.28274
THUMPD3		0.0232372	362.891	293.149	1.23791
NPC2		0.0232619	2580.83	3133.84	-1.21428
LOC407835		0.0232637	110.752	146.895	-1.32635
MICALCL		0.0233204	44.6221	25.9195	1.72157
PTDSS1		0.0234441	1612.98	1402.39	1.15017
ACADVL		0.0234487	2535.9	3088.97	-1.2181
ZMIZ1-AS1		0.0234544	390.537	580.277	-1.48585
TBX19		0.0234794	144.696	100.091	1.44565
LOC101928020		0.0235089	37.686	23.9026	1.57664
CD44		0.023532	17488.1	12596.6	1.38832
MDN1		0.0235747	1447.54	1165.07	1.24244
PSMG3-AS1		0.0235825	597.934	449.4	1.33052
LOC100130357		0.0236799	30.5614	11.3204	2.69968
PPIAL4A		0.0237482	16.923	22.6269	-1.33705
PPIAL4C		0.0237482	16.923	22.6269	-1.33705
MON2		0.0237637	804.331	672.201	1.19656
PPM1G		0.0238354	1384.79	1251.96	1.1061
HEXA-AS1		0.0238576	31.7572	14.1696	2.24122
DNAJA4		0.0239099	122.661	168.051	-1.37005
SFMBT1		0.0239331	188.779	229.568	-1.21607
OTUB1		0.0239574	818.825	1043.62	-1.27454
HLA-B		0.0239575	10351.6	13218	-1.27691
PNRC2		0.0240187	2950.91	1824.68	1.61722
SLC35F2		0.02403	19.6806	6.60978	2.97749
APLF		0.0240395	31.7214	22.05	1.43862
PFKM		0.0241642	63.6158	36.6127	1.73754
ADRA2B		0.0242031	330.845	726.29	-2.19525
RPL36AL		0.0242095	863.626	1067.73	-1.23634
DTX2P1-UPK3BP1-PMS2P11		0.0242229	103.59	163.976	-1.58294
LRRC3		0.0242743	12.663	22.8867	-1.80737
GK5		0.0243158	128.671	183.277	-1.42438
STAT4		0.0243215	5.43364	17.0717	-3.14186
PCK2		0.024328	270.633	446.143	-1.64852
PREP		0.0243406	454.932	562.68	-1.23684
NKTR		0.0243669	1327.91	1037.42	1.28001
PRIM1		0.0244355	153.947	82.5748	1.86433
FFAR4		0.0244724	185.699	340.643	-1.83438
TRAF3IP2		0.0244911	66.7291	103.141	-1.54566
COL6A1		0.024512	32.4755	80.9297	-2.49202
SAP30L		0.0245502	387.123	295.774	1.30885
ZNF418		0.0245618	12.4845	23.337	-1.86928
ALG8		0.0246909	490.532	387.313	1.2665
TNF		0.0246984	541.611	228.916	2.36598
STRAP		0.0247553	565.067	652.152	-1.15411
COMMD1		0.0247994	116.935	160.451	-1.37214
LINC01530		0.0248142	15.7858	7.47397	2.11211
PPP1R10		0.0249498	2945.33	2173.44	1.35515
KIF5C		0.0249877	18.576	7.81735	2.37625
CCRL2		0.0250167	557.831	693.136	-1.24256
LRRC27		0.0250239	116.789	92.8133	1.25832
NME1-NME2		0.0250696	99.712	153.375	-1.53818
SUPT6H		0.0251047	3179.5	2758.54	1.1526
IL13RA1		0.025148	771.786	956.176	-1.23891
RFX3		0.0251846	154.866	109.474	1.41463
SEC14L2		0.0252435	30.1961	48.7446	-1.61427
MKL2		0.0252847	612.963	491.886	1.24615
CMAS		0.0252907	597.698	503.803	1.18637
GTF2B		0.0253036	565.857	472.238	1.19824
RPAP2		0.0253491	42.3486	77.5197	-1.83051
IKBKE		0.0253967	895.136	771.247	1.16063
LILRA3		0.0254042	45.2627	70.342	-1.55408
SLC19A2		0.0255279	53.4369	66.5858	-1.24606
APOC2		0.0255327	186.434	355.688	-1.90785
ICMT		0.0255382	1113.92	1008.08	1.10498
TMPPE		0.0255558	94.7242	137.729	-1.454
MAN1C1		0.0255885	154	299.936	-1.94764
CCDC170		0.0256096	30.8188	14.6661	2.10136
TMEM8B		0.0256187	10.7563	5.19297	2.07132
MAP1LC3A		0.0256662	13.6809	28.9303	-2.11464
ZNF182		0.0256713	197.463	138.423	1.42652
TOR1AIP1		0.0257007	1187	1001.13	1.18566
TRIM6		0.0257014	30.3114	17.4668	1.73537
FEM1C		0.0257792	487.664	720.725	-1.47791
MYO9A		0.0258521	248.463	321.194	-1.29273
AKAP8L		0.0258696	720.17	635.242	1.13369
RBM41		0.025873	375.325	269.969	1.39025
MTMR8		0.0259118	13.7007	4.51809	3.0324
SHFM1		0.0259125	217.222	305.516	-1.40647
AKTIP		0.0259161	36.0962	61.9275	-1.71563
KRBA2		0.0259325	63.4595	43.6586	1.45354
ZFC3H1		0.025943	1233.6	1012.93	1.21784
CPT1A		0.0259517	1088.27	1287.84	-1.18339
UQCC2		0.0259623	111.292	130.819	-1.17546
FOPNL		0.0260298	104.637	142.829	-1.365
AACS		0.0260368	232.165	359.619	-1.54898
RAB20		0.0260702	237.351	344.398	-1.45101
BCL2L2		0.0261454	194.526	161.013	1.20814
YKT6		0.0261552	953.82	1060.08	-1.11141
GIGYF2		0.0262046	1541.28	1288.28	1.19638
TMEM30A		0.0262689	4408.72	3253.41	1.35511
SNAPC5		0.026312	58.2688	84.3281	-1.44722
LOC102724297		0.0263785	104.42	129.647	-1.24159
LAGE3		0.0264635	43.8623	79.2273	-1.80627
STMN1		0.0264759	317.431	222.03	1.42968
ANP32A-IT1		0.0265047	120.717	71.9139	1.67863
SF3B5		0.0265146	347.552	419.269	-1.20635
CHAC2		0.0266072	16.8478	8.95236	1.88194
TRAPPC2L		0.0266476	151.601	251.626	-1.65979
NUDT9		0.0267006	182.546	231.099	-1.26598
RCN1		0.0267852	40.4891	64.5322	-1.59382
ECHDC2		0.0267906	14.2164	33.7308	-2.37267
ANO10		0.0268076	228.108	301.211	-1.32048
XRN2		0.0268423	1614.55	1394.43	1.15786
FTL		0.0269593	18641.8	28703.2	-1.53972
CORIN		0.0271444	10.9151	5.7401	1.90155
FKBP15		0.02724	1812.69	1632.5	1.11037
ZNF275		0.0272547	59.2152	86.9151	-1.46778
TMEM132A		0.0273256	275.069	118.599	2.31933
TMPO		0.0273331	1047.5	822.523	1.27353
LRRN2		0.0274782	61.4434	32.5879	1.88547
LETMD1		0.0274873	232.653	209.743	1.10923
VSIG10L		0.0274915	54.0673	76.0919	-1.40735
ACACB		0.02751	242.611	166.388	1.4581
NBPF10		0.0275767	210.116	121.509	1.72922
LOC93622		0.0275933	130.167	93.5284	1.39174
MLH3		0.0276804	255.863	193.133	1.3248
CNGA1		0.0277321	15.0247	9.01191	1.6672
PPM1E		0.0277529	16.3761	26.9016	-1.64273
SNTB1		0.0277535	45.1819	29.4852	1.53236
PACS1		0.0277918	1373.81	2074.29	-1.50988
URGCP		0.0278445	238.511	304.442	-1.27643
DIS3L		0.0278697	159.09	205.849	-1.29392
STAT6		0.0278709	4813.37	5963.3	-1.2389
C15orf40		0.0278781	234.298	179.58	1.3047
PPARA		0.0278877	534.639	707.159	-1.32269
TAF7		0.0279575	721.739	589.991	1.2233
PCNA		0.0280278	383.185	277.374	1.38148
NIPBL-AS1		0.028087	164.964	109.76	1.50294
KANSL1		0.0281055	935.886	713.794	1.31114
SDC1		0.0281118	10.9431	68.6427	-6.27267
FOXO3B		0.0281773	77.3159	48.5761	1.59164
IDH2		0.0281996	321.011	659.492	-2.05442
MR1		0.0282037	1716.04	1107.7	1.54919
ANKHD1		0.0282056	1275.65	933.194	1.36697
STARD13		0.0282231	23.2211	11.938	1.94514
ACP2		0.028235	252.027	457.71	-1.81611
RSPH4A		0.0283125	19.995	9.18589	2.17671
MIS18BP1		0.028344	1309.05	966.42	1.35454
TAP2		0.0283681	838.63	1046.58	-1.24796
HIST1H4H		0.028371	53.0321	28.5872	1.8551
TMEM231		0.0283715	4.76878	13.791	-2.89193
LINC01138		0.0284479	109.856	67.5199	1.62702
DDX46		0.0284714	1511.86	1286.38	1.17529
CANX		0.0284737	4654.47	5368.73	-1.15346
LMLN		0.0284873	144.636	219.319	-1.51635
CAPNS2		0.0285453	17.1487	7.80637	2.19676
ZNF148		0.0285542	699.253	559.86	1.24898
ZNF740		0.0286174	489.261	400.247	1.2224
HEATR1		0.0286271	564.531	471.455	1.19742
SOCS5		0.0286353	509.268	358.747	1.41957
ARID3A		0.028686	392.221	738.727	-1.88345
IL10RB		0.028693	521.191	587.646	-1.12751
CISD1		0.0286941	100.999	79.5848	1.26907
IFFO2		0.0287328	214.489	295.761	-1.37891
HIST1H2BD		0.028737	78.3421	91.5881	-1.16908
PLGRKT		0.0287632	57.5709	88.6033	-1.53903
LINC01521		0.0287768	80.7365	47.3653	1.70455
CASC4		0.0288171	700.118	602.284	1.16244
C19orf54		0.0288906	128.895	81.2296	1.5868
ASPH		0.0289009	912.239	758.226	1.20312
TMEM41B		0.028938	473.973	519.751	-1.09658
LRRC20		0.0289521	8.8185	14.6332	-1.65938
LIPA		0.0289963	50145.9	75828	-1.51215
OXR1		0.0291922	640.427	456.16	1.40395
KIF23		0.0292453	130.568	33.6275	3.88276
HSD3BP4		0.0292701	538.009	304.157	1.76885
JAKMIP2		0.0292941	202.429	67.6782	2.99105
PRNCR1		0.0293461	64.8785	82.5696	-1.27268
QSER1		0.0293716	794.708	610.879	1.30093
RBM26-AS1		0.0294141	16.895	8.0211	2.10632
PIGZ		0.0294647	51.2485	79.0668	-1.54281
SSH1		0.0294762	1345	1159.4	1.16007
TMEM120B		0.0294781	241.07	329.648	-1.36744
MOB3B		0.0294809	1158.42	953.813	1.21452
RAP1GAP2		0.0297024	423.93	557.918	-1.31606
ZCCHC6		0.0297689	1095.37	909.85	1.2039
RQCD1		0.0297976	437.501	524.428	-1.19869
ZNF780B		0.0298469	208.842	167.003	1.25053
TOM1L2		0.0299146	57.721	88.3111	-1.52996
USP9Y		0.0300985	283.725	132.732	2.13758
CCDC122		0.0301034	27.7903	14.3017	1.94315
ZC4H2		0.0301534	18.5957	9.85414	1.8871
KIAA1614		0.0302025	15.9637	6.13317	2.60284
NPPA		0.030215	79.2719	57.3447	1.38238
EHHADH		0.0302791	21.7346	38.9564	-1.79237
SATB1		0.0302795	365.172	203.779	1.792
HACD3		0.030296	603.722	557.413	1.08308
MRTO4		0.0303139	307.254	378.971	-1.23342
ELAVL1		0.0303234	749.622	869.128	-1.15942
RHOF		0.0303479	589.113	1514.81	-2.57134
DALRD3		0.0304044	292.419	234.298	1.24806
S1PR2		0.030436	261.04	413.58	-1.58435
SLC25A35		0.0305044	255.544	386.379	-1.51199
FBN2		0.0305392	90.6552	39.7764	2.27912
BNIP2		0.0305598	1235.23	1028.63	1.20085
PBX2		0.0305599	677.089	448.858	1.50847
AOX1		0.0305859	12.2946	1.77191	6.93862
ATP10A		0.0305946	19.2977	48.4463	-2.51048
VCPIP1		0.0306315	868.609	698.786	1.24303
DCAF17		0.0306619	214.798	153.88	1.39588
2006-03-01		0.0307457	1714.73	1416.01	1.21096
RPS17		0.0307676	1270.13	2221.86	-1.74931
MYL6		0.0308992	6551.36	8015.76	-1.22352
HSPG2		0.0309189	240.556	709.475	-2.94931
PXMP2		0.0309408	11.9604	23.9191	-1.99985
CINP		0.0309595	57.5253	88.915	-1.54567
YTHDC2		0.0310078	277.592	342.89	-1.23523
LZTS3		0.0310991	28.6547	17.8622	1.60421
PITX1		0.0311135	3.21077	94.8695	-29.5473
KAT6A		0.0311436	1378.06	1142.35	1.20634
MTOR		0.0311517	751.445	808.454	-1.07587
MYO1D		0.0311698	32.7363	55.1825	-1.68567
HYI		0.0311818	29.8663	54.5989	-1.82811
COG2		0.0312228	564.653	472.57	1.19485
DIEXF		0.0312547	303.706	222.965	1.36212
BIN1		0.031285	302.714	483.665	-1.59776
SETD2		0.031286	2183.97	1271.63	1.71745
HSPA14		0.0313402	354.363	295.989	1.19722
RWDD1		0.0313618	147.028	166.034	-1.12926
OLA1		0.0314204	140.918	211.256	-1.49914
IRS2		0.0314357	102.426	136.464	-1.33232
ADCY3		0.0314693	371.642	587.465	-1.58073
CALM2		0.0314877	2932.01	4232.3	-1.44348
RRM2B		0.0315002	912.703	640.1	1.42588
NR3C1		0.0315512	1846.68	1310.52	1.40913
MAGED2		0.0315538	259.024	452.306	-1.74619
IFI35		0.0317576	144.695	279.113	-1.92897
LPP-AS2		0.0318197	24.5763	19.1975	1.28018
USP27X-AS1		0.0318269	15.9529	4.09871	3.89218
NEU1		0.0318914	1189.8	1567.88	-1.31777
RENBP		0.0319227	282.968	454.661	-1.60676
FAM50A		0.0320298	590.873	739.277	-1.25116
TRERF1		0.0320995	1048.06	793.543	1.32073
NOM1		0.0321091	398.458	353.682	1.1266
EIF5AL1		0.0321473	412.221	466.296	-1.13118
NHSL2		0.0321632	30.1468	10.1932	2.95755
PITPNM2		0.0321749	5.88558	20.3117	-3.4511
BLVRB		0.0321985	329.469	620.192	-1.8824
GCSH		0.0322008	34.8449	53.2249	-1.52748
TFPI		0.0322286	11.3747	22.9593	-2.01845
GOLIM4		0.0322489	736.078	615.995	1.19494
LOC100507373		0.0322544	95.3222	70.1249	1.35932
EDEM3		0.0322884	1189.68	829.479	1.43425
ENHO		0.032314	673.835	941.338	-1.39699
CCNT1		0.0323276	555.263	458.022	1.21231
ASL		0.0323486	102.311	172.597	-1.68697
WDR34		0.0324835	19.0643	39.8032	-2.08784
TCHH		0.0325234	51.0996	20.6551	2.47394
PARD6G		0.0325551	17.8232	8.08065	2.20566
FAM185A		0.0325717	42.5286	23.8937	1.77991
COX20		0.0325932	253.48	179.082	1.41544
LAS1L		0.0326214	145.668	175.734	-1.2064
DCUN1D3		0.0326556	278.725	430.103	-1.54311
CNIH3		0.0326936	298.432	484.652	-1.62399
MAP7D3		0.0327089	116.551	94.5166	1.23313
MAP2K5		0.0327443	110.118	95.5724	1.1522
TARBP1		0.0327534	103.938	169.91	-1.63473
ALDH4A1		0.0327697	84.6565	153.757	-1.81624
MAPK6		0.032773	483.203	670.497	-1.38761
DCDC2		0.0328307	36.6529	20.0265	1.83022
SCARNA12		0.0328496	11.6398	15.4512	-1.32744
CLOCK		0.0328748	803.506	643.922	1.24783
KIAA1551		0.0329022	1715.99	1134.79	1.51217
IL27RA		0.0329057	2464.03	2141.92	1.15038
MGST2		0.0329687	68.6257	108.449	-1.58029
KMT2A		0.0330179	1370.52	1154.08	1.18754
PCYT2		0.0330776	485.646	692.881	-1.42672
MAPRE1		0.0330781	1659.64	1956.06	-1.17861
TARS2		0.0331054	285.07	390.646	-1.37035
SFXN1		0.03311	145.038	185.856	-1.28144
SAV1		0.0331119	481.203	404.787	1.18878
MPC2		0.0331245	297.601	365.969	-1.22973
PSMD2		0.0331432	1789.47	1930.01	-1.07854
GSTM4		0.0331521	104.125	134.23	-1.28913
QSOX2		0.0331793	144.324	189.109	-1.31031
KRCC1		0.0331928	589.762	471.407	1.25107
ISG20L2		0.0332554	367.587	321.315	1.14401
GTF3C4		0.0332694	246.551	226.717	1.08748
TECR		0.0333248	572.064	783.892	-1.37029
SNU13		0.0333607	503.33	410.461	1.22626
MPP6		0.0334417	12.3372	5.97017	2.06647
C1orf74		0.033498	85.2373	71.1949	1.19724
PLEKHA2		0.0335216	472.2	560.569	-1.18714
FAM118B		0.0335377	174.305	142.13	1.22637
TSN		0.0335768	547.688	493.263	1.11034
ELAC1		0.0336021	98.6402	74.9491	1.3161
RFC2		0.0336279	196.351	154.002	1.27499
SFPQ		0.0336336	1875.44	1671.64	1.12192
DHRS3		0.03365	232.442	363.755	-1.56493
EXD2		0.0337034	190.175	257.568	-1.35437
HIC2		0.0337589	149.875	299.924	-2.00117
GGT8P		0.0337743	4.87074	12.1221	-2.48877
SUPV3L1		0.0338328	192.371	153.76	1.25111
PIGO		0.0338676	674.692	625.646	1.07839
VWF		0.0338776	72.615	107.339	-1.47819
FARP2		0.0339131	32.7992	57.5536	-1.75473
DERL2		0.0339265	197.664	223.443	-1.13042
GPER1		0.0339359	26.1297	51.258	-1.96168
GEMIN4		0.0339404	346.929	273.592	1.26806
UBN2		0.0339572	565.989	445.285	1.27107
ACAT1		0.0339643	177.206	232.453	-1.31176
TTC32		0.0340734	34.0162	22.2743	1.52716
CDK5RAP2		0.0341081	472.578	376.929	1.25376
LYSMD1		0.03411	45.8984	31.1078	1.47546
KIAA0907		0.0341766	691.668	570.161	1.21311
BLMH		0.0342205	116.733	197.335	-1.69048
AKR7A2		0.0342666	218.817	379.138	-1.73267
DCUN1D4		0.0342704	122.71	86.6301	1.41648
C15orf57		0.034337	194.406	228.21	-1.17389
C9orf43		0.0343813	63.6472	17.9325	3.54927
GGT1		0.0344181	35.9661	72.0709	-2.00386
BCL10		0.0344361	391.401	342.79	1.14181
TXNDC11		0.0345001	701.389	792.822	-1.13036
LINC00869		0.0345161	324.95	261.499	1.24264
DNAH1		0.0345896	301.717	217.247	1.38882
AKR7A2P1		0.0346552	3.06803	10.4157	-3.39492
HM13		0.0346837	2057.35	2549.06	-1.239
VPS45		0.0346989	685.286	568.804	1.20478
LDLRAD4		0.0347036	481.532	402.148	1.1974
HSPA5		0.0347103	2208.51	3021.33	-1.36804
TIMP2		0.0347375	2895.71	3714.39	-1.28272
KIAA1456		0.034788	6.28973	11.8325	-1.88125
VPS13C		0.0348959	3580.81	3036.48	1.17926
NES		0.0349352	74.3647	120.957	-1.62654
MYCBP2		0.03494	1859.19	1477.99	1.25792
TSPAN12		0.0349816	31.2276	13.2031	2.36517
WNT2B		0.0350655	86.8012	50.5178	1.71823
PSMD14		0.0352161	512.649	602.573	-1.17541
CYB561A3		0.0352849	912.514	1036.99	-1.13641
AIFM2		0.0352993	164.26	289.711	-1.76373
CARD8		0.0353288	977.664	739.442	1.32216
VRK1		0.0353536	179.332	131.216	1.36669
PLA2G16		0.0353983	453.354	277.171	1.63565
LOC100506142		0.0354314	6.44016	12.6987	-1.97181
DNAJC30		0.0354417	52.9135	81.1401	-1.53345
HDDC3		0.0354516	82.3827	98.8442	-1.19982
POLE4		0.035488	137.939	306.457	-2.22168
UPF3B		0.0355214	232.863	165.009	1.41121
LSS		0.0356616	938.627	1338.07	-1.42556
PDSS2		0.0357404	168.48	207.526	-1.23175
LOC81691		0.0357583	38.4243	24.7648	1.55157
IL7		0.0358041	10.9903	5.30079	2.07333
HNF1B		0.0358312	45.8299	2.24555	20.4092
ZNF484		0.0358424	75.1465	41.4761	1.8118
HSPA8		0.0358507	8958.64	10439.4	-1.16529
CREB5		0.0358699	73.8635	46.0364	1.60446
ACOT1		0.0359129	24.7671	58.7802	-2.37332
DPP3		0.0359363	439.592	620.936	-1.41253
FOXO1		0.0359421	457.485	552.01	-1.20662
CAMLG		0.0359591	220.614	168.774	1.30715
MFSD5		0.0359758	365.52	426.12	-1.16579
MAFF		0.0360472	1658.16	2593.34	-1.56399
LINC01127		0.0360676	33.1799	22.8457	1.45235
GCNT1		0.0361964	212.76	283.902	-1.33437
GNG2		0.0362326	150.124	89.7815	1.6721
TMEM60		0.0362371	191.726	170.977	1.12135
LAPTM4A		0.0362606	1688.08	1424.65	1.18491
RBM39		0.036308	2220.89	1901.11	1.16821
SMIM10L1		0.0364179	121.046	180.951	-1.49489
RASA2		0.0364389	430.442	330.089	1.30402
LOC440434		0.0364611	426.762	265.571	1.60696
LOC101927550		0.0365257	100.582	69.4208	1.44887
TRIM27		0.0365319	644.75	514.892	1.2522
DHDDS		0.0365776	338.218	423.213	-1.2513
TFDP1		0.0366237	655.887	735.514	-1.1214
FLJ42627		0.0366354	386.369	304.652	1.26823
INPP5A		0.0366903	54.9099	81.2147	-1.47905
ZNF345		0.0367756	43.529	23.8044	1.82861
POLR2H		0.0368071	423.552	335.815	1.26127
SERPINB6		0.0368406	548.641	804.835	-1.46696
CDC40		0.0368841	588.752	487.282	1.20824
ADNP		0.036947	1438.33	1087.5	1.32261
PGM5		0.0370871	7.53153	23.6593	-3.14136
WDYHV1		0.0371199	24.3506	42.6568	-1.75178
CPEB3		0.0371218	127.767	78.7868	1.62167
WBSCR22		0.0371331	178.4	224.618	-1.25907
SLC35E1		0.037155	754.127	841.971	-1.11648
ARSG		0.037177	111.751	128.319	-1.14825
WDR20		0.0372247	210.431	248.26	-1.17977
KANK1		0.0372463	15.8216	65.3241	-4.1288
FAM168B		0.0372582	1752.68	1888.98	-1.07777
ADAP2		0.0372898	335.619	452.239	-1.34747
ZNF561		0.0373052	566.432	421.381	1.34423
TP53		0.0373187	347.146	309.852	1.12036
R3HDM2		0.0373944	596.187	538.203	1.10774
YWHAE		0.0374298	1624.9	1868.34	-1.14982
ZCRB1		0.037518	171.774	214.542	-1.24898
EEF2KMT		0.0375608	64.422	87.7776	-1.36254
DAXX		0.0376218	1245.57	973.046	1.28007
SH3PXD2B		0.0376609	100.653	205.156	-2.03825
TPCN2		0.037691	288.095	375.041	-1.3018
NPM3		0.0377048	56.6926	89.4063	-1.57704
KLF11		0.0377087	250.343	326.795	-1.30539
STXBP5		0.0377704	535.097	389.503	1.37379
PXK		0.0377972	385.934	357.777	1.0787
DENND4A		0.0378086	436.783	334.893	1.30425
COPRS		0.0378316	224.339	285.006	-1.27042
PEX26		0.0378916	412.676	484.713	-1.17456
SNIP1		0.0378989	249.207	212.777	1.17121
SLC26A6		0.0379036	865.144	1080.59	-1.24903
RASA4		0.0379256	566.453	941.33	-1.6618
CHD1		0.0379358	837.199	642.234	1.30357
HLA-F		0.0379602	201.215	379.698	-1.88702
SMIM15		0.0380546	382.793	434.746	-1.13572
TSKU		0.0380703	10.7054	30.8087	-2.87785
FOXRED2		0.0380917	23.6366	48.4501	-2.04979
SPRN		0.0381029	91.4561	60.5309	1.5109
PTAR1		0.0381734	695.932	524.757	1.3262
GTF3C2		0.0381789	1257.37	1133.39	1.10939
ABCC2		0.0382223	31.3416	14.3789	2.1797
SMURF1		0.038322	557.138	516.849	1.07795
GTF2IRD2B		0.038325	12.2111	4.23397	2.88407
PLA2G15		0.0383874	384.571	594.664	-1.54631
CAMKK1		0.0384037	162.33	200.656	-1.2361
AKAP10		0.0384044	617.77	529.008	1.16779
FXN		0.0384079	69.3624	97.1172	-1.40014
EVC		0.0384225	146.057	225.72	-1.54542
LRRC37B		0.0384779	99.1294	79.9877	1.23931
PRRC1		0.0385291	537.757	645.066	-1.19955
PDIA6		0.0385646	1214.1	1507.74	-1.24186
FAM122A		0.0385681	432.89	311.86	1.38809
PDCL3P4		0.0386393	57.3292	39.5937	1.44794
ZNF558		0.03866	145.241	165.865	-1.142
RAPGEF3		0.0386788	306.423	631.977	-2.06244
SALL2		0.0387719	24.0346	4.56982	5.25942
NDRG1		0.038772	731.435	926.042	-1.26606
ASH1L		0.038948	1254.32	1076.99	1.16466
LRRC37A3		0.0389563	259.185	170.293	1.52199
MYO18A		0.0389669	5442.83	6992.24	-1.28467
DTD2		0.0389875	38.0513	54.4602	-1.43123
METTL6		0.0390172	103.143	74.8733	1.37757
BLOC1S6		0.0390255	1841.71	2429.55	-1.31918
DQX1		0.0390377	16.9116	6.93233	2.43953
TAF3		0.0390595	194.96	165.449	1.17837
PPP3CB-AS1		0.0391163	101.083	71.6504	1.41078
PHF7		0.0391418	67.6329	51.6817	1.30864
CCAR1		0.0391623	1294.11	994.711	1.30099
ST6GALNAC2		0.0392276	21.4679	42.0828	-1.96026
KIFAP3		0.0392605	101.043	136.12	-1.34715
JAM2		0.0393504	11.7789	3.68684	3.19484
ERVK13-1		0.0393827	322.537	418.973	-1.29899
ATP8B5P		0.0394017	49.4845	40.5296	1.22095
ZNF431		0.0395151	143.996	110.921	1.29819
DHX58		0.0395164	111.525	196.574	-1.7626
MAF		0.0395549	393.245	766.389	-1.94888
LYSMD4		0.039656	45.2048	63.1567	-1.39713
AP1S1		0.0396738	264.419	320.112	-1.21062
CHMP2A		0.0397474	626.072	713.149	-1.13908
GALT		0.0397621	145.04	192.767	-1.32906
APLP2		0.0397681	6901.35	5382.75	1.28212
SHE		0.039891	28.2583	12.0195	2.35103
CAPN11		0.0399498	50.2488	68.8304	-1.36979
PLD2		0.0399535	149.046	212.829	-1.42794
MCMBP		0.0399674	876.769	738.48	1.18726
OPA1		0.0399829	418.779	517.861	-1.2366
ARSD		0.0400383	214.09	241.355	-1.12735
CLN6		0.0401827	207.404	325.016	-1.56707
ATL2		0.0401856	340.884	277.737	1.22736
ARHGAP25		0.0401997	790.039	589.189	1.34089
ARHGAP11B		0.0402028	13.3125	9.21566	1.44455
EVI5L		0.0402493	92.4171	187.309	-2.02677
TPM3		0.040297	4786.65	5616.86	-1.17344
ECM1		0.0403125	424.265	776.088	-1.82925
SPIN1		0.0403382	1019.02	794.068	1.28329
XYLT1		0.0404747	1055.26	1275.18	-1.2084
SGMS1-AS1		0.0405552	51.181	32.1243	1.59321
ZNF512		0.0405691	387.528	303.351	1.27749
SH3BP5		0.040611	220.131	137.468	1.60132
SRSF6		0.0406351	1420.68	1285.71	1.10497
UBE2D1		0.0406659	262.672	185.362	1.41707
FHDC1		0.0406693	37.8105	15.3358	2.4655
PCOLCE		0.0406895	10.1897	17.9403	-1.76063
PLEKHA5		0.040785	132.741	265.736	-2.00191
DUSP3		0.0407853	1364.95	1707.5	-1.25096
BLNK		0.0409264	17.8019	31.2677	-1.75642
ARPC4		0.0409303	3215.13	3805.52	-1.18363
PSMD6-AS2		0.0409568	99.2144	59.9329	1.65543
PPP2R1A		0.0409749	1402.21	1784.56	-1.27268
LINC01011		0.040976	48.1811	32.2894	1.49217
ME1		0.0409771	205.233	57.3701	3.57735
TG		0.0410457	15.7547	5.76987	2.73051
BZRAP1		0.0410522	67.3167	36.9213	1.82325
GTF2H4		0.0410645	127.391	108.385	1.17536
IFT57		0.0410979	27.2502	43.3809	-1.59194
CDC6		0.0411342	34.2077	14.2829	2.395
PMM1		0.0411573	28.1054	54.4373	-1.9369
SLC25A3		0.0412211	2634.87	2940.56	-1.11602
PRR14L		0.0412629	1568.5	1277.07	1.22821
PDIA3P1		0.0412819	1156.56	1358.26	-1.17439
PAF1		0.0413837	570.252	519.989	1.09666
PPHLN1		0.0414087	674.359	588.135	1.14661
XPOT		0.0414411	672.992	571.456	1.17768
GM2A		0.0414903	8646.46	21873.3	-2.52975
SEC13		0.0415294	518.877	667.992	-1.28738
TRIM72		0.041533	4.46659	17.5585	-3.93107
RHOA		0.0415877	5920.72	6393.78	-1.0799
MAP3K12		0.0416181	138.269	94.6107	1.46145
MRPL36		0.0416478	114.802	147.139	-1.28168
FAM208B		0.041683	671.972	534.883	1.2563
PAQR4		0.0416978	94.5888	163.251	-1.7259
TFAM		0.0417009	335.154	263.154	1.2736
CFAP20		0.0418632	111.668	141.298	-1.26533
PAPD5		0.0418834	173.993	229.179	-1.31717
IRAK2		0.0419134	159.498	104.319	1.52894
UBL5		0.0419908	438.743	522.086	-1.18996
LYPD3		0.0420124	52.2519	104.987	-2.00925
ARVCF		0.0420289	4.2287	17.5287	-4.14517
TTC30B		0.0420406	56.828	39.65	1.43324
KIAA1804		0.0420516	91.413	134.274	-1.46887
RALBP1		0.0421393	1110.65	995.239	1.11597
NKIRAS2		0.0421835	649.343	733.907	-1.13023
YPEL4		0.0421887	344.338	279.988	1.22983
MRPL24		0.0421958	93.4519	127.548	-1.36486
C6orf52		0.0422515	12.1836	3.62413	3.36181
TLCD1		0.042275	8.45011	16.0798	-1.90291
SNX27		0.0422953	1395.81	980.289	1.42388
HERPUD2		0.0423295	368.976	481.128	-1.30395
SEC31A		0.0423818	1367	1598.08	-1.16904
PRIMPOL		0.0424227	69.4552	45.6274	1.52222
ASNS		0.0424239	24.858	60.3633	-2.42832
UGCG		0.0424513	328.31	502.621	-1.53093
CKAP5		0.0425901	976.231	1155.57	-1.18371
CRBN		0.0425938	313.2	245.077	1.27797
NANS		0.0427014	309.448	440.483	-1.42345
NBPF8		0.0427235	1390.55	728.014	1.91005
R3HCC1		0.0427976	87.4714	110.95	-1.26841
ITGA11		0.042811	12.3926	46.0174	-3.71329
LOC102724596		0.0428216	10.8513	4.24727	2.55488
QARS		0.0428525	1037.65	1172.08	-1.12954
PHB2		0.0428992	598.086	665.87	-1.11333
SSFA2		0.0429019	4140.92	2357.88	1.7562
SFXN4		0.0432216	76.0624	92.6593	-1.2182
SLC41A3		0.0432357	68.2292	97.7213	-1.43225
STS		0.0432361	67.0451	43.5239	1.54042
ARPC4-TTLL3		0.0432836	99.7909	180.709	-1.81088
ZNF689		0.0432837	202.313	150.564	1.3437
NEK9		0.0433705	2044.26	1573.87	1.29888
AK4		0.0434573	256.509	405.504	-1.58086
PTGER4		0.0434856	515.999	850.876	-1.64899
SLC11A2		0.0434997	555.441	673.766	-1.21303
TET3		0.0435217	1085.61	1334.52	-1.22928
PSMB2		0.0435724	817.028	918.872	-1.12465
ADPGK-AS1		0.0436747	34.8557	54.8414	-1.57338
ZNF510		0.0436929	170.676	126.263	1.35175
POLR2J3		0.0437185	479.747	631.596	-1.31652
NBPF25P		0.0437209	1076.68	869.853	1.23778
GOLGB1		0.0437317	2959.09	2130.02	1.38924
NUP153		0.0437637	1263.07	1007.46	1.25371
CAPN3		0.0438902	397.541	315.146	1.26145
ZDBF2		0.0439136	21.1131	9.24543	2.28362
PI4KB		0.0439755	878.172	749.864	1.17111
HDX		0.0439941	20.8511	10.4099	2.003
GTF3C6		0.0440226	256.994	362.331	-1.40988
DDX19B		0.044029	218.452	275.678	-1.26196
HABP4		0.0440744	38.5716	59.2624	-1.53642
YWHAEP1		0.0441417	63.8171	80.3863	-1.25963
LOC100506639		0.0441603	32.7203	24.6558	1.32708
CRADD		0.0442128	35.0523	56.7689	-1.61955
MGC72080		0.0442209	46.4625	77.1602	-1.6607
TAF8		0.0442446	340.667	278.582	1.22286
KMT2C		0.0442524	3034.16	2480.28	1.22331
PDE6G		0.0442745	40.321	79.6556	-1.97553
POU3F1		0.0444111	7.05918	20.7938	-2.94565
SLC2A4RG		0.0444391	20.5114	39.5431	-1.92786
RETSAT		0.0444713	367.158	403.09	-1.09786
TMBIM1		0.0445018	2419.11	2736.83	-1.13134
SUV39H2		0.0445472	115.319	99.517	1.15879
SLU7		0.0445707	865.861	680.946	1.27156
CPT2		0.0446257	534.434	593.661	-1.11082
SNX9		0.0446577	564.687	641.972	-1.13686
PDZD8		0.0446793	349.155	259.317	1.34644
SACS		0.0447794	311.578	465.492	-1.49398
ZNF189		0.044807	385.898	323.209	1.19396
ANKRD28		0.0450034	411.677	251.107	1.63945
TSPAN18		0.0450336	43.0033	12.0846	3.55854
KDM3B		0.0450429	2031.13	1911.13	1.06279
ZNF37A		0.0450866	565.522	429.686	1.31613
ANKRD27		0.0451374	269.373	322.501	-1.19723
MBD5		0.0451519	56.8187	36.2823	1.56602
MCEMP1		0.0452646	1005.56	635.399	1.58257
SPRY2		0.045268	248.536	335.325	-1.3492
ZNF557		0.0454887	120.346	86.6787	1.38841
RBM17		0.0455362	614.383	499.976	1.22882
PRICKLE4		0.0455478	83.3614	45.2768	1.84115
DNAJB2		0.0455568	631.989	771.955	-1.22147
NBPF3		0.0455635	27.4614	16.8865	1.62624
C1orf95		0.0456806	55.806	127.254	-2.2803
C21orf91		0.0456882	201.393	152.725	1.31866
GON4L		0.0457337	951.368	805.077	1.18171
TSPYL1		0.0457649	729.581	620.953	1.17494
SLTM		0.0457968	2474.08	1803.49	1.37182
NSMAF		0.0458126	1363.95	1113.7	1.22471
CREBZF		0.045905	889.869	738.565	1.20486
MICAL1		0.0459079	704.718	1290.49	-1.83121
TACC1		0.045957	1852.54	1687.9	1.09754
LOC100130992		0.045977	22.943	12.6395	1.81519
CARS2		0.0460324	179.211	263.481	-1.47022
PARGP1		0.0460335	40.2231	24.1304	1.66691
CAT		0.046039	1534.82	1968.17	-1.28234
MPHOSPH10		0.0460438	351.069	258.539	1.3579
DXO		0.0460439	103.208	81.723	1.26291
DNASE1		0.0460975	76.19	62.1304	1.22629
USP11		0.0461321	164.437	198.915	-1.20967
VAMP2		0.046275	347.417	285.362	1.21746
MTMR11		0.0462825	21.4701	7.39247	2.90432
PRORSD1P		0.0463711	222.408	96.7455	2.2989
DTX1		0.0464383	83.3639	106.445	-1.27687
NDUFS5		0.0464735	539.911	682.987	-1.265
MTRR		0.0464827	819.323	592.721	1.38231
GINS3		0.0465412	54.6386	33.8105	1.61602
MTMR14		0.0465671	1331.16	1155.69	1.15183
ZNF562		0.0466714	435.143	399.574	1.08902
AGAP5		0.0466773	167.178	133.276	1.25438
HEATR5B		0.0467567	959.547	777.284	1.23449
DEPDC7		0.0468084	12.5514	6.22769	2.01542
KTI12		0.0468096	81.4461	123.483	-1.51613
SETX		0.0469184	2144.65	1783	1.20283
NFIL3		0.0469351	752.82	1048.85	-1.39323
ACTG1		0.0469362	22680.6	31521.3	-1.38979
CCDC77		0.0469515	79.434	47.8778	1.6591
ABCD1		0.0470062	330.684	679.776	-2.05566
FAM127A		0.0470448	216.276	349.785	-1.61731
RBM11		0.0471603	79.3745	135.038	-1.70128
EPAS1		0.047189	1051.73	1455.55	-1.38397
TRAPPC9		0.0472569	107.168	201.029	-1.87584
ACLY		0.0472656	3389.09	3768.52	-1.11195
SLC25A24		0.0473557	807.11	941.364	-1.16634
UPP1		0.0473585	544.745	818.128	-1.50186
TNFSF14		0.0473987	890.505	1077.91	-1.21044
ETHE1		0.0474246	147.399	233.281	-1.58264
PRKCH		0.0474372	100.498	47.1859	2.12984
KRTCAP2		0.0475111	210.972	273.658	-1.29713
FLCN		0.0475159	596.303	713.834	-1.1971
NCAPD2		0.0475825	580.07	482.549	1.2021
PDCD11		0.0477296	526.491	465.418	1.13122
BCL2L13		0.0479446	1793.54	1273.75	1.40807
ULK2		0.0480164	109.806	197.078	-1.79479
PSMD3		0.0480175	1071.04	1247.41	-1.16467
H6PD		0.0480206	6601.41	8398.38	-1.27221
CFAP45		0.0481289	14.1094	4.52358	3.11908
TDG		0.0481511	419.234	544.001	-1.29761
ZMAT3		0.0482567	479.316	413.911	1.15802
PIP5K1B		0.0482638	42.7901	25.083	1.70594
TMCO3		0.0483391	834.047	1061.64	-1.27287
PTTG1		0.0483443	10.3044	7.34623	1.40268
MGMT		0.048351	30.0774	48.9495	-1.62745
HIST1H2BK		0.0483887	1603.56	1152.4	1.39149
ZNF106		0.048422	3637.46	2947.65	1.23402
2008-09-01		0.0485278	55.5554	91.2584	-1.64265
ZNF25		0.0486382	331.349	246.452	1.34448
GYS1		0.0487891	463.372	610.107	-1.31667
GLB1L		0.048876	102.095	148.554	-1.45506
ZNF763		0.0488844	64.8816	43.0444	1.50732
STK32C		0.0489992	203.394	453.747	-2.23087
AASS		0.0490605	14.1489	6.78031	2.08676
DUSP22		0.0490697	1230.34	1092.76	1.1259
TUBE1		0.0490717	19.979	32.7351	-1.63848
CRKL		0.0490835	1027.56	950.996	1.08051
SEPT7P2		0.0491186	31.8725	28.1797	1.13105
NME4		0.0491567	74.3655	170.04	-2.28655
PROCA1		0.0491618	22.8724	32.5865	-1.42471
CAMTA1		0.04917	98.5415	132.307	-1.34266
LOC101928034		0.0492229	17.0537	10.2582	1.66245
C11orf30		0.0492253	477.749	361.494	1.3216
MANF		0.0492586	283.173	313.289	-1.10635
RAP1GDS1		0.0493229	672.028	762.817	-1.1351
PMEPA1		0.0493649	42.3113	95.8182	-2.2646
TMEM169		0.0494107	20.7956	11.4658	1.81371
CCDC71L		0.0494386	310.516	454.964	-1.46519
LOC101060389		0.0494504	95.5886	55.1689	1.73265
LOC102724862		0.0494504	95.5886	55.1689	1.73265
TBC1D3K		0.0494504	95.5886	55.1689	1.73265
RB1CC1		0.0495403	750.626	647.75	1.15882
SNX24		0.0495596	40.8109	60.7364	-1.48824
PPP2R2A		0.0495696	659.577	533.253	1.23689
SDCBP2-AS1		0.0495764	79.2315	47.3379	1.67374
ARF5		0.0497267	696.907	842.86	-1.20943
ERC1		0.049785	625.437	769.815	-1.23084
RIPK3		0.0498044	159.317	226.959	-1.42457
XRRA1		0.0498376	52.28	36.3	1.44022
SLC7A6OS		0.0498407	69.0313	95.8369	-1.38831
TTI2		0.049845	148.898	128.846	1.15563
FBP1		0.0499525	4274.89	5597.57	-1.30941
