# Supplementary material for: Cellular Differentiation of Human Monocytes Is Regulated by Time-Dependent Interleukin-4 Signaling and the Transcriptional Regulator NCOR2
Source: Immunity. 2017 Dec 19;47(6):1051–1066.e12. doi: 10.1016/j.immuni.2017.11.024 (PMC5772172; doi:10.1016/j.immuni.2017.11.024)
Supplement: Table S7. related to Figure 7. Antibodies and Reagents Used for Mass Cytometry [file mmc8.xlsx]

## Sheet: Panel
Metal	Antibody	Company	Clone	Catalogue #
Cd Qdot	CD14 Qdot	Invitrogen	Tük4	Q10013
89	CD45	Fluidigm	HI30	3089003B
102	Barcode	Dojindo Molecular Technologies Inc
103	Barcode	Dojindo Molecular Technologies Inc
104	Barcode	Dojindo Molecular Technologies Inc
105	Barcode	Dojindo Molecular Technologies Inc
106	Barcode	Dojindo Molecular Technologies Inc
108	Barcode	Dojindo Molecular Technologies Inc
110	Barcode	Dojindo Molecular Technologies Inc
115	CD15	Biolegend	hcd57	bl301907
140	CD3	Biolegend	ucht1	bl300414
141	CD7	Biolegend	6b7	bl343102
142	CD5	Biolegend	UCHT2	bl300602
143	CD62L	BD biosciences	dreg-56	bd555541
144	CD48	Biolegend	bl40	bl336702
145	CD68	Ebioscience	KP1	ebio14-0688-82
146	CD19	Biolegend	HIB19	bl302302
146	CD20	Biolegend	2h7	bl302214
147	CD66ace	Biolegend	asl-32	bl342302
148	CLA	Biolegend	heca-452	bl321302
149	HLA-DR	Biolegend	L3243	bl307602
150	CD115	Ebioscience	12-3a3-1b10	ebio14-1159-82
151	CD64	BD biosciences	10.1	bd555525
152	CD1c	Biolegend	L161	bl331502
153	FcER1	Ebioscience	AER-37 (CRA1)	ebio16-5899-82
154	SEPP1	Abcam	epr4614	ab109514
155	CD123	BD biosciences	6h6	bd554527
156	CD163	Biolegend	ghi/61	bl333602
157	CXCR3	BD biosciences	1C6	bd557183
158	CD56	BD biosciences	ncam16.2	bd559043
159	CD226	Biolegend	11A8	bl338302
160	CD169	Biolegend	7-239	bl346002
161	SIRP1a	Biolegend	SE5A5	bl323802
162	Dectin1a	Biolegend	15E2	bl355402
163	CD1a	Biolegend	HI149	bl300102
164	CD141	BD biosciences	559780/1A4	bd559780
165	MARCO	R&D	Polyclonal	AF7586
166	CD86	BD biosciences	it2.2	bd555663
167	CX3CR1	Biolegend	K0124E1	bl355702
168	CD26	Biolegend	BA56	bl302702
169	hVSIG4	R&D	Polyclonal	AF4646
170	CD88 (secondary anti-PE)	Biolegend	pe001 s5/1	bl408102/ bl344304
171	CD34	Biolegend	581	bl343502
172	Mertk	R&D	125518	mab8912
173	CD39	Biolegend	A1	bl328202
174	CD206	Biolegend	15-2	bl321102
175	CD11c	BD biosciences	b-ly6	bd555390
176	CD11b	Biolegend	icrf44	bl301312
209	CD16	Fluidigm	3G8	3209002B
191/193	DNA (Iridium interchelator)	Fluidigm		201192A
195	CisPlatin live/dead	Sigma		1134357
